# Supplementary material for: Less missing values—evaluation of proteomics workflows for the quantification of (small) proteins
Source: Microlife. 2026 Jan 10;7:uqag002. doi: 10.1093/femsml/uqag002 (PMC12850539; doi:10.1093/femsml/uqag002)
Supplement: uqag002_Supplemental_Files [file uqag002_supplemental_files.zip]

Archive with 6 entries (6 files):
- SupplementalMaterial.docx
- SupplementaryTable_S1_CDiff_Proteomics_Studies_revision.xlsx
- SupplementaryTable_S2_RawData.xlsx
- SupplementaryTable_S3_AllIdent_revision.xlsx
- SupplementaryTable_S4_IntensityInformation_AllSamples_revision.xlsx
- SupplementaryTable_S6_CdiffQuant_revision.xlsx
