# Supplementary material for: Less missing values—evaluation of proteomics workflows for the quantification of (small) proteins
Source: Microlife. 2026 Jan 10;7:uqag002. doi: 10.1093/femsml/uqag002 (PMC12850539; doi:10.1093/femsml/uqag002)
Supplement: uqag002_Supplemental_Files [file uqag002_supplemental_files.zip › SupplementaryTable_S1_CDiff_Proteomics_Studies_revision.xlsx]

## Sheet: data
Supplementary Table S1: C. difficile protein identification as published in previous proteomics studies. Protein identifiers are provided according to Monot et al. 2011 (PMID: 21349987) or Dannheim et al. 2017 (PMID: 28357980). Isoelectric points and GRAVY values were calculated in R (v4.2.2) using seqinR and alakazam packages, respectively.
						Lawley et al. 2009 PMID: 19542279	Jain et al. 2011 PMID: 21786815	Cafardi et al. 2013 PMID: 24303041	Pettit et al. 2014 PMID: 24568651	Ternan et al. 2014 PMID: 24586458	Pantaléon et al. 2015 PMID: 25922949	Otto et al. 2016 PMID: 27511832	Hofmann et al. 2018 PMID: 30186274	Berges et al. 2018 PMID: 30619231	Sievers et al. 2018 PMID: 29496906	Trautwein-Schult et al. 2018 PMID: 30386308	Maaß et al. 2021 PMID: 33670309	Lamm-Schmidt et al. 2021 PMID: 37223250	Brauer et al. 2022 PMID: 35993700	this study	predicted Dannheim et al. 2017
Synonym Monot et al	Synonym Dannheim et al 2017	pI	GRAVY	Mol. weight [kDa]	length [AA]	identified in the respective study
CD2010A	CDIF630erm_02230	9.6004	-0.845161	3.7894	31															x	x
CD2222A	CDIF630erm_02455	4.43373	-0.688889	4.4159	36															x	x
CD0094A	CDIF630erm_00164	10.2027	-0.791892	4.2773	37	x	x		x			x	x		x			x	x	x	x
CD1234A	CDIF630erm_01385	4.36079	0.135135	4.22385	37															x	x
CD0642A	CDIF630erm_00755	4.52967	1.11316	4.19506	38																x
CD3439B	CDIF630erm_03750	9.89873	-1.27949	4.76156	39															x	x
CD1375	CDIF630erm_01533	5.33348	-0.374359	4.55049	39															x	x
CD0924A	CDIF630erm_01049	5.15488	0.0878049	4.6434	41											x					x
CD0662	CDIF630erm_00775	5.97398	-0.406977	5.06569	43															x	x
CD2009A	CDIF630erm_02228	10.768	-0.325581	4.86482	43																x
CD1994B	CDIF630erm_02212	9.45454	-0.709091	5.20506	44															x	x
CD1428A	CDIF630erm_01592	9.15729	-0.540909	5.09291	44																x
CD1900	CDIF630erm_02105	6.2066	-0.109091	5.00398	44															x	x
CD0380	CDIF630erm_00507	4.71509	0.329545	4.95594	44															x	x
CD3680	CDIF630erm_04011	12.4326	-2.14444	5.56553	45															x	x
CD0390A	CDIF630erm_00518	9.63167	-0.46	5.40127	45																x
CD2017A	CDIF630erm_02238	4.69674	-0.634783	5.51734	46															x	x
CD1301A	CDIF630erm_01456	4.7129	-0.38913	5.29601	46															x	x
CD0510C	CDIF630erm_04118	9.65515	-0.147826	5.30929	46																x
CD2889	CDIF630erm_03159	8.94658	-0.880645	5.39934	47																x
CD2799A	CDIF630erm_03064	8.28068	-0.691489	4.97961	47								x					x	x	x	x
CD0923	CDIF630erm_01046	9.25101	-0.10566	5.5115	48																x
CD0435B	CDIF630erm_00564	9.04993	0.0354167	5.82905	48																x
CD0058A	CDIF630erm_00123	9.91344	-1.5102	5.9589	49	x			x			x	x	x	x	x	x	x	x	x	x
CD0619	CDIF630erm_00731	8.13936	0.473469	5.49556	49															x	x
CD1878B	CDIF630erm_02083	4.36217	-0.56	5.54719	50															x	x
CD1418B	CDIF630erm_01580	10.1736	-0.126	5.74281	50																x
CD2299A	CDIF630erm_02536	9.99874	-0.062	5.81792	50																x
CD2562B	CDIF630erm_02815	9.15072	1.516	5.35172	50															x	x
CD2435A	CDIF630erm_02679	4.41934	-1.18039	6.02054	51															x	x
CD0051A	CDIF630erm_00115	4.73264	-0.678431	6.16215	51											x				x	x
CD1233C	CDIF630erm_01383	9.10054	0.109804	5.84991	51																x
CD0923A	CDIF630erm_01047	7.96449	-0.830769	6.40845	52															x	x
CD2517A	CDIF630erm_02768	10.5733	-0.161538	5.9962	52															x	x
CD3120A	CDIF630erm_03405	9.22236	-0.044	6.27634	52																x
CD1480	CDIF630erm_01644	9.44811	0.616	5.37748	52																x
CD0521A	CDIF630erm_00634	10.1549	1.21923	5.7953	52																x
CD2102A	CDIF630erm_02326	9.75536	-1.43962	6.21513	53															x	x
CD2295B	CDIF630erm_02531	8.70811	-0.979245	6.58072	53																x
CD3570A	CDIF630erm_03891	4.80069	-0.690566	6.3281	53							x	x		x	x		x	x	x	x
CD2150A	CDIF630erm_02381	9.45552	-0.313208	6.21039	53																x
CD1992A	CDIF630erm_02208	9.00472	-0.388889	6.13719	54																x
CD1365A	CDIF630erm_01523	6.55173	-0.238182	6.39755	55											x					x
CD2687A	CDIF630erm_02942	5.69983	-0.491071	6.56653	56															x	x
CD0638	CDIF630erm_00750	9.46511	0.342857	6.49967	56																x
CD0172A	CDIF630erm_00294	3.59741	0.408929	5.5222	56																x
CD2934A	CDIF630erm_03211	5.01742	-1.06842	6.70853	57															x	x
CD2942	CDIF630erm_03223	7.9853	-0.982456	6.74859	57															x	x
CD3315A	CDIF630erm_03617	8.80254	-0.966197	6.80392	57											x				x	x
CD0930A	CDIF630erm_01056	4.52533	-0.75614	6.5874	57																x
CD0924	CDIF630erm_01048	5.23573	-0.666667	6.63259	57																x
CD1176A	CDIF630erm_01325	9.83739	-0.886207	6.49763	58								x		x			x	x	x	x
CD2910A	CDIF630erm_03184	8.14619	-0.437705	6.8358	58																x
CD3368B	CDIF630erm_03671	4.36729	-0.103448	6.8678	58																x
CD2309	CDIF630erm_02547	4.55509	-0.1	6.85386	58															x	x
CD1546A	CDIF630erm_01715	5.26688	-0.0982759	6.937	58							x	x			x		x	x	x	x
CD1424	CDIF630erm_01586	4.13971	-0.0137931	6.89684	58																x
CD1990C	CDIF630erm_02204	4.44444	-0.00172414	6.73665	58																x
CD1667A	CDIF630erm_01852	4.15903	0.17931	6.73159	58																x
CD0614	CDIF630erm_00726	8.93968	1.27931	6.53586	58																x
CD2446A	CDIF630erm_02691	10.7832	-1.40678	7.0201	59	x			x			x	x		x	x	x	x		x	x
CD0586	CDIF630erm_00699	8.02612	-0.425424	6.68862	59													x	x	x	x
CD1663B	CDIF630erm_01846	9.55336	0.452632	7.00917	59																x
CD1063B	CDIF630erm_01205	3.82697	1.32034	6.69001	59																x
CD1906	CDIF630erm_02110	7.96421	-0.434483	6.98317	60															x	x
CD0969	CDIF630erm_01103	4.92725	-0.356667	6.8608	60																x
CD2386A	CDIF630erm_02627	4.50392	-0.03	7.04013	60															x	x
CD1511A	CDIF630erm_01677	4.88844	0.41	6.98126	60																x
CD0933	CDIF630erm_01059	4.78345	-0.619672	7.3313	61																x
CD0084A	CDIF630erm_00152	10.6002	-0.518033	7.17663	61								x			x	x	x	x	x	x
CD0088A	CDIF630erm_00157	9.86801	-0.37377	6.854	61	x			x		x	x	x	x	x	x	x	x	x	x	x
CD3665	CDIF630erm_03994	9.51015	-0.316393	7.1487	61				x			x				x	x	x	x	x	x
CD1859A	CDIF630erm_02062	9.45533	-0.240984	6.9571	61							x				x				x	x
CD3678A	CDIF630erm_04009	9.69783	-0.0939759	7.27264	61															x	x
CD0321	CDIF630erm_00448	9.46728	-0.929032	7.34359	62																x
CD0913	CDIF630erm_01036	10.1477	-0.929032	7.70613	62															x	x
CD0907A	CDIF630erm_01030	10.0625	-0.896774	7.35057	62															x	x
CD0977B	CDIF630erm_01111	8.94658	-0.880645	7.30443	62																x
CD2562A	CDIF630erm_02814	11.0445	-0.543548	6.7789	62	x			x			x	x	x	x	x	x	x	x	x	x
CD0940A	CDIF630erm_01067	5.77452	-0.469355	7.17828	62																x
CD2163A	CDIF630erm_02395	6.82028	-0.41129	7.17727	62															x	x
CD2947A	CDIF630erm_03229	4.48252	-0.329032	6.82364	62															x	x
CD1595A	CDIF630erm_01769	4.11373	-0.214516	6.59232	62								x					x			x
CD3605A	CDIF630erm_03928	4.12638	0.262903	6.43435	62													x		x	x
CD0513	CDIF630erm_00625	9.63255	0.846774	7.29494	62																x
CD0592A	CDIF630erm_00706	9.12923	1.00161	6.56815	62																x
CD3439A	CDIF630erm_03749	4.29143	-0.67619	7.50522	63																x
CD1729B	CDIF630erm_01920	4.81133	-0.6	7.78195	63													x		x	x
CD2115A	CDIF630erm_02341	4.9507	-0.25873	7.03611	63													x	x	x	x
CD0734	CDIF630erm_00850	4.60627	-0.0936508	7.2093	63				x		x	x	x	x	x	x	x	x	x	x	x
CD3551A	CDIF630erm_03867	5.05218	1.05556	6.7451	63																x
CD0896	CDIF630erm_01016	3.5389	1.23968	7.1235	63																x
CD0686	CDIF630erm_00799	11.5978	-0.892188	7.2057	64				x			x	x	x	x	x	x	x	x	x	x
CD2245A	CDIF630erm_02480	9.69841	-0.739062	7.00507	64																x
CD0939	CDIF630erm_01065	10.0087	-0.608772	7.36385	64													x			x
CD1240A	CDIF630erm_01392	5.31065	-0.4	7.59479	64														x	x	x
CD3327	CDIF630erm_03629	9.04836	-0.351562	7.29145	64															x	x
CD1728A	CDIF630erm_01918	4.64452	-0.221875	7.873	64							x				x	x	x	x	x	x
CD1702A	CDIF630erm_01890	4.32752	-0.0890625	7.3493	64							x	x			x			x	x	x
CD0694A	CDIF630erm_00808	9.90341	1.15312	7.18085	64																x
CD1126A	CDIF630erm_01272	5.19558	-0.444615	7.73787	65													x		x	x
CD1360A	CDIF630erm_01517	9.77841	-0.356923	7.55492	65															x	x
CD0911	CDIF630erm_01034	5.19433	-0.249231	7.31245	65																x
CD2429A	CDIF630erm_02672	6.17365	0.0692308	7.34974	65																x
CD1194	CDIF630erm_01343	4.99301	0.976923	7.18269	65																x
CD3486A	CDIF630erm_03798	9.15951	-0.868182	7.62886	66								x		x	x		x	x	x	x
CD1290	CDIF630erm_01444	6.58292	-0.80303	7.52156	66																x
CD2368	CDIF630erm_02608	9.52236	-0.721311	7.7891	66				x			x				x	x	x		x	x
CD0892	CDIF630erm_01012	4.7501	-0.639394	7.4521	66				x		x	x	x	x	x	x	x	x	x	x	x
CD0909	CDIF630erm_01032	5.34133	-0.539394	7.67777	66																x
CD3152A	CDIF630erm_03438	9.09841	-0.462121	7.56273	66																x
CD0370	CDIF630erm_00497	9.15452	-0.415152	7.72493	66															x	x
CD3609	CDIF630erm_03932	8.86002	-0.34697	7.603	66				x			x				x		x	x	x	x
CD2308	CDIF630erm_02545	8.81743	-0.287879	7.7401	66							x								x	x
CD1990B	CDIF630erm_02205	5.12314	-0.248485	7.3102	66											x	x	x		x	x
CD2310	CDIF630erm_02548	5.12314	-0.198485	7.24114	66										x		x	x	x	x	x
CD3139	CDIF630erm_03424	5.87158	-0.192857	7.78709	66															x	x
CD1355	CDIF630erm_01511	4.71598	-0.113636	7.1239	66	x	x		x	x	x	x	x	x	x	x	x	x	x	x	x
CD2634	CDIF630erm_02888	5.99819	0.0106061	7.18744	66															x	x
CD0273A	CDIF630erm_01798	9.77583	0.797872	7.92977	66																x
CD2966A	CDIF630erm_03251	9.99386	0.948485	7.48405	66												x			x	x
CD1063C	CDIF630erm_01206	3.76171	1.00758	7.48682	66																x
CD0292A	CDIF630erm_00417	6.03463	1.15303	7.53926	66																x
CD1092	CDIF630erm_01236	6.22333	-0.665672	7.97122	67																x
CD0163B	CDIF630erm_00284	8.93103	-0.623881	7.52861	67															x	x
CD3249	CDIF630erm_03546	8.00906	-0.610448	7.39244	67																x
CD0356	CDIF630erm_00484	6.24863	-0.608955	7.96718	67															x	x
CD0080A	CDIF630erm_00147	9.75247	-0.540299	7.8481	67	x	x		x	x		x	x	x	x	x	x	x	x	x	x
CD0439	CDIF630erm_00567	12.0499	-0.473134	6.9651	67				x			x							x		x
CD0255A	CDIF630erm_00379	9.57014	-0.316418	7.776	67				x			x		x	x	x	x	x	x	x	x
CD2136A	CDIF630erm_02367	5.75109	-0.241791	7.82505	67											x		x	x	x	x
CD2132	CDIF630erm_02362	8.6379	0.270149	7.54211	67														x	x	x
CD0279A	CDIF630erm_00404	8.80381	-0.595588	8.02924	68											x		x	x	x	x
CD0712A	CDIF630erm_00828	4.64705	-0.277941	8.0131	68				x			x	x		x	x	x	x	x	x	x
CD1104B	CDIF630erm_01249	4.44503	-0.125	7.67282	68																x
CD0003	CDIF630erm_00003	5.33351	-0.0617647	7.6018	68				x			x	x		x	x		x	x	x	x
CD1063A	CDIF630erm_01204	3.81908	1.07647	7.88447	68															x	x
CD1071	CDIF630erm_01215	9.22103	-1.22754	8.4045	69	x			x			x	x		x	x		x	x	x	x
CD2399	CDIF630erm_02641	9.39301	-0.785507	8.13845	69																x
CD1378A	CDIF630erm_01537	9.69528	-0.653623	8.11742	69																x
CD1543A	CDIF630erm_01712	5.67632	-0.605797	8.14628	69											x			x	x	x
CD0928	CDIF630erm_01053	9.43448	-0.405797	8.19663	69															x	x
CD0234	CDIF630erm_00356	9.79436	-0.178571	7.8002	70				x			x		x	x	x	x	x	x	x	x
CD1132	CDIF630erm_01279	4.69297	-0.04	7.7319	70	x			x		x	x	x		x	x		x	x	x	x
CD1477	CDIF630erm_01641	9.77443	0.312857	7.64613	70									x						x	x
CD1204	CDIF630erm_01353	4.58003	-0.640845	8.29031	71									x		x		x			x
CD3156B	CDIF630erm_03446	4.69079	-0.0887324	8.22052	71											x		x			x
CD2045	CDIF630erm_02267	5.04446	-0.028169	7.9243	71											x		x	x	x	x
CD3271	CDIF630erm_03571	4.73248	0.0507463	8.58611	71											x		x			x
CD0214	CDIF630erm_00336	4.58318	0.0816901	8.00229	71															x	x
CD0115	CDIF630erm_00230	7.47712	0.0859155	7.689	71	x			x	x		x	x	x	x	x	x	x	x	x	x
CD1852	CDIF630erm_02054	9.39876	0.756338	7.36587	71															x	x
CD0414	CDIF630erm_00541	9.4001	0.84507	7.26575	71															x	x
CD1117	CDIF630erm_01261	5.66345	-0.443056	8.39551	72																x
CD0094	CDIF630erm_00163	9.2497	-0.325	8.2817	72		x		x		x	x	x	x	x	x	x	x	x	x	x
CD0642	CDIF630erm_00754	4.75034	-0.156364	8.34272	72															x	x
CD0914	CDIF630erm_01037	4.45421	-0.05	8.53885	72																x
CD2947	CDIF630erm_03228	5.02239	0.0253333	8.23552	72												x			x	x
CD3273	CDIF630erm_03573	9.2499	0.0763889	7.9613	72				x			x		x			x		x	x	x
CD0018A	CDIF630erm_00033	9.34657	-1.79041	9.0922	73							x		x		x		x	x	x	x
CD0596	CDIF630erm_00710	8.54444	-1.09452	8.73584	73															x	x
CD2688	CDIF630erm_02943	9.099	-0.845205	8.05108	73											x				x	x
CD2949	CDIF630erm_03231	9.47664	-0.631507	8.50197	73															x	x
CD1124A	CDIF630erm_01269	4.87961	-0.409589	8.49968	73											x					x
CD1478	CDIF630erm_01642	9.51303	-0.356164	8.3007	73							x	x	x						x	x
CD1378B	CDIF630erm_01538	5.28279	-0.0507246	8.27069	73															x	x
CD0622	CDIF630erm_00734	5.2693	-0.0219178	7.79695	73											x				x	x
CD0059	CDIF630erm_00124	10.0101	0.117808	8.19785	73										x		x	x		x	x
CD0379	CDIF630erm_00506	9.30258	1.11096	7.99263	73																x
CD0499A	CDIF630erm_04105	9.39742	1.17534	8.05872	73																x
CD0369	CDIF630erm_00496	9.65615	-0.724324	8.29065	74															x	x
CD2125A	CDIF630erm_02356	6.07981	-0.471622	8.79915	74													x			x
CD0427	CDIF630erm_00555	5.46001	-0.217568	8.75125	74																x
CD1745A	CDIF630erm_01939	9.81943	-0.108108	8.2477	74				x			x	x	x					x	x	x
CD1183	CDIF630erm_01332	3.95622	-0.0202703	8.3654	74	x	x		x		x	x				x	x	x	x	x	x
CD0850	CDIF630erm_00969	4.79393	0.241892	7.8852	74				x			x	x		x	x		x	x	x	x
CD2364	CDIF630erm_02604	4.3888	0.390541	8.67815	74												x				x
CD3636A	CDIF630erm_03960	9.45454	0.678378	8.52523	74															x	x
CD3169A	CDIF630erm_03461	9.99807	0.682432	7.97866	74										x	x	x			x	x
CD3661A	CDIF630erm_03990	10.7129	-0.892	8.8925	75				x		x	x	x	x	x	x	x	x	x	x	x
CD2924	CDIF630erm_03197	4.6501	-0.401333	8.55074	75											x	x				x
CD0942	CDIF630erm_01069	4.6501	-0.401333	8.5507	75		x		x		x	x		x	x	x		x			x
CD3579	CDIF630erm_03900	9.06861	-0.368	8.9494	75							x				x				x	x
CD1062	CDIF630erm_01202	3.73851	-0.152	8.52959	75													x			x
CD1518	CDIF630erm_01685	10.0831	-0.136	8.34786	75												x			x	x
CD1254	CDIF630erm_01407	5.04226	0.105333	8.2175	75				x		x	x	x	x	x	x	x	x	x	x	x
CD3476	CDIF630erm_03787	10.2236	0.746667	8.26302	75															x	x
CD2919	CDIF630erm_03192	6.56873	-0.59	9.02128	76											x		x			x
CD0510A	CDIF630erm_04117	8.88745	-0.45	9.06357	76												x			x	x
CD1103	CDIF630erm_01246	4.38899	-0.405263	8.80521	76																x
CD2851	CDIF630erm_03118	4.05354	-0.155263	8.881	76				x			x	x		x	x	x	x	x	x	x
CD1864	CDIF630erm_02067	7.67008	-0.15	8.9255	76				x			x	x	x		x		x	x	x	x
CD0620	CDIF630erm_00732	4.89662	-0.0855263	8.53788	76											x					x
CD2895	CDIF630erm_03166	6.57162	0.00921053	8.8094	76																x
CD2224	CDIF630erm_02457	8.08549	0.118421	8.83644	76																x
CD0627A	CDIF630erm_00739	8.34989	0.188158	8.10066	76								x						x	x	x
CD3574	CDIF630erm_03895	9.87242	0.863158	8.87897	76																x
CD1857A	CDIF630erm_02059	5.70072	-1.02078	9.1436	77															x	x
CD2915	CDIF630erm_03189	7.78183	-0.736364	8.9554	77																x
CD2291	CDIF630erm_02526	6.73248	-0.674026	9.03745	77															x	x
CD1751A	CDIF630erm_01946	4.63882	-0.153247	8.91404	77											x				x	x
CD3156C	CDIF630erm_03444	6.26471	-0.410526	9.14069	78											x	x	x			x
CD2199A	CDIF630erm_02432	6.54557	-0.187179	8.75225	78															x	x
CD1745B	CDIF630erm_01938	6.00309	-0.105128	8.85006	78															x	x
CD0419A	CDIF630erm_00547	8.00576	-0.944304	9.44405	79																x
CD1564	CDIF630erm_01733	8.15864	-0.451899	9.22867	79											x				x	x
CD1423	CDIF630erm_01585	8.85751	-0.421519	8.95237	79															x	x
CD3328	CDIF630erm_03630	9.38884	-0.353165	9.1857	79											x				x	x
CD2115B	CDIF630erm_02342	6.58952	-0.29375	9.50018	79																x
CD3370A	CDIF630erm_03675	9.09855	-0.0392405	8.89646	79																x
CD0946A	CDIF630erm_01074	6.56873	-0.59	9.47793	80											x					x
CD3495	CDIF630erm_03808	9.44319	-0.485	9.19783	80									x	x	x		x	x	x	x
CD0915	CDIF630erm_01038	4.58734	-0.47375	9.31852	80																x
CD3333A	CDIF630erm_03636	9.23013	-0.11875	9.2347	80							x			x	x	x	x	x	x	x
CD2443	CDIF630erm_02687	4.7922	0.161538	9.12867	80																x
CD0664A	CDIF630erm_00778	8.43476	-0.590123	9.52308	81															x	x
CD1794	CDIF630erm_01993	4.13485	-0.362963	9.49955	81																x
CD3333	CDIF630erm_03635	6.23177	-0.345	9.44311	81																x
CD3252	CDIF630erm_03549	4.65148	0.0419753	8.5758	81								x		x	x		x	x	x	x
CD1321	CDIF630erm_01477	5.097	0.0740741	9.09567	81																x
CD1264	CDIF630erm_01417	4.36447	-0.613415	9.75304	82								x		x	x		x		x	x
CD0934	CDIF630erm_01060	9.25345	-0.535443	9.68538	82											x				x	x
CD0602	CDIF630erm_00715	4.21755	-0.484848	9.1282	82				x			x	x	x		x	x	x	x	x	x
CD1187	CDIF630erm_01336	6.22726	-0.3	9.10265	82															x	x
CD1234	CDIF630erm_01384	5.21993	-0.815663	10.0444	83																x
CD0342	CDIF630erm_00470	8.62375	-0.674699	9.9354	83				x			x		x	x	x		x	x	x	x
CD3213	CDIF630erm_03507	9.19972	-0.433735	9.62515	83											x					x
CD0163A	CDIF630erm_00283	5.31577	-0.046988	9.90757	83																x
CD2468	CDIF630erm_02714	9.58925	-0.0108434	9.88081	83																x
CD2153	CDIF630erm_02384	7.69662	0.219277	8.9205	83							x		x		x		x	x	x	x
CD3220A	CDIF630erm_03515	9.77533	-0.928395	9.58025	84															x	x
CD0081	CDIF630erm_00148	10.5377	-0.811905	10.063	84	x	x		x	x	x	x	x	x	x	x	x	x	x	x	x
CD0919	CDIF630erm_01042	9.26197	-0.52381	9.66634	84															x	x
CD3494	CDIF630erm_03807	6.57529	-0.379762	9.60512	84															x	x
CD0358	CDIF630erm_00485	4.70561	-0.144048	9.82449	84															x	x
CD2301	CDIF630erm_02538	7.6186	0.597619	9.41817	84																x
CD1107A	CDIF630erm_01253	4.64576	-0.884706	9.55373	85															x	x
CD1316	CDIF630erm_01472	10.1852	-0.689412	9.7323	85	x	x		x	x		x	x	x	x	x	x	x	x	x	x
CD0476	CDIF630erm_00604	9.18616	-0.662353	10.2267	85																x
CD2016	CDIF630erm_02236	8.92522	-0.481176	9.90632	85															x	x
CD1283	CDIF630erm_01437	5.30802	-0.463529	9.9192	85						x	x	x	x	x	x		x	x	x	x
CD1092A	CDIF630erm_01237	5.7639	-0.455294	9.67099	85																x
CD0154	CDIF630erm_00273	5.64616	-0.308235	9.5039	85				x			x	x	x		x		x	x	x	x
CD0624	CDIF630erm_00735	9.37284	-0.155294	9.87753	85																x
CD2621	CDIF630erm_02875	8.06356	0.8	9.90704	85										x		x		x	x	x
CD0126	CDIF630erm_00242	10.0447	-0.836047	9.95763	86																x
CD0787	CDIF630erm_00906	8.39482	-0.687209	10.1157	86														x	x	x
CD1854	CDIF630erm_02056	6.11112	-0.611628	10.0545	86											x					x
CD1974	CDIF630erm_02179	9.81946	-0.605814	9.9032	86	x			x		x	x	x	x	x	x	x	x	x	x	x
CD1376	CDIF630erm_01534	4.7585	-0.297674	9.82346	86																x
CD2902	CDIF630erm_03174	6.42684	-0.0616279	9.91266	86																x
CD3467	CDIF630erm_03778	6.56515	0.022093	9.3738	86				x		x	x	x	x	x	x	x	x	x	x	x
CD2756	CDIF630erm_03019	5.17634	0.173256	9.0645	86		x		x	x	x	x	x	x		x	x	x	x	x	x
CD0008	CDIF630erm_00008	9.47669	0.319767	9.5892	86							x		x		x	x	x	x	x	x
CD1935	CDIF630erm_02139	7.88643	0.35814	8.9013	86				x			x	x		x	x		x	x	x	x
CD2894A	CDIF630erm_03165	8.61749	0.55814	9.56549	86																x
CD3473	CDIF630erm_03784	4.58433	1.06512	8.36281	86									x	x	x	x	x		x	x
CD0597	CDIF630erm_00711	4.87569	-0.897701	10.5918	87																x
CD0416	CDIF630erm_00543	5.34718	-0.808046	10.2726	87															x	x
CD1755A	CDIF630erm_01951	9.47385	-0.712644	10.1366	87													x		x	x
CD1007	CDIF630erm_01143	4.5164	-0.691954	10.1395	87								x		x	x		x	x	x	x
CD1795	CDIF630erm_01994	9.26904	-0.609195	10.1275	87											x				x	x
CD0296	CDIF630erm_00421	8.85904	-0.56092	10.439	87															x	x
CD2940	CDIF630erm_03221	5.44311	-0.314943	10.326	87																x
CD0920	CDIF630erm_01043	5.44311	-0.286207	10.296	87																x
CD3666	CDIF630erm_03995	6.09895	-0.188506	9.8543	87				x			x		x	x	x	x	x	x	x	x
CD2641	CDIF630erm_02895	4.41123	0.144828	9.86032	87															x	x
CD2400	CDIF630erm_02642	5.17298	-0.992045	10.4986	88																x
CD2587A	CDIF630erm_02841	5.44705	-0.827273	10.197	88	x			x			x	x	x	x	x	x	x	x	x	x
CD2473	CDIF630erm_02719	11.1659	-0.551136	9.7824	88	x	x		x	x		x	x	x	x	x	x	x	x	x	x
CD1724	CDIF630erm_01913	5.36529	-0.471591	10.0426	88															x	x
CD2975	CDIF630erm_03259	6.5673	-0.364773	10.458	88															x	x
CD3568	CDIF630erm_03888	9.69649	-0.338636	10.11	88				x			x		x	x	x	x	x	x	x	x
CD1763	CDIF630erm_01960	10.1957	0.715909	10.4557	88																x
CD1583A	CDIF630erm_01755	9.26951	-0.778652	10.5391	89															x	x
CD0664B	CDIF630erm_00779	4.93321	-0.608989	10.0735	89										x	x			x		x
CD2409	CDIF630erm_02651	9.21087	-0.459259	9.99391	89																x
CD0093	CDIF630erm_00162	10.0458	-0.365169	10.244	89	x			x			x	x	x	x	x	x	x	x	x	x
CD2627	CDIF630erm_02881	5.32175	-0.0438202	10.23	89				x	x		x	x	x	x	x	x	x	x	x	x
CD1727	CDIF630erm_01916	5.03778	0.47619	10.0668	89															x	x
CD0261	CDIF630erm_00385	6.52054	1.27865	9.67483	89																x
CD2616	CDIF630erm_02869	6.18835	-1.66111	10.0764	90																x
CD2064	CDIF630erm_02287	5.6907	-0.689655	10.492	90									x		x		x	x		x
CD1253	CDIF630erm_01406	10.0445	-0.516667	10.244	90	x			x	x	x	x	x	x	x	x	x	x	x	x	x
-	CDIF630erm_01469	9.37276	-0.248889	10.0086	90								x		x	x	x			x	x
CD1922	CDIF630erm_02126	5.36394	-0.0222222	9.64006	90																x
CD1515B	CDIF630erm_01682	9.4886	0.245556	10.6007	90																x
-	CDIF630erm_00767	9.23863	0.710345	3.369	90																x
CD0229	CDIF630erm_00351	9.42576	-0.823077	10.365	91				x			x		x	x	x	x	x	x	x	x
CD0926	CDIF630erm_01051	4.46442	-0.759341	10.715	91											x					x
CD2937	CDIF630erm_03214	4.48231	-0.640659	10.696	91															x	x
CD2962	CDIF630erm_03246	4.43906	-0.56044	10.664	91															x	x
CD2871	CDIF630erm_03139	7.86121	-0.372527	10.1106	91															x	x
CD0627	CDIF630erm_00738	8.68764	-0.220879	10.8749	91															x	x
CD2340	CDIF630erm_02579	6.07061	-0.010989	10.342	91													x		x	x
CD1083	CDIF630erm_01227	7.61138	0.128571	9.7683	91				x			x	x	x	x	x	x	x	x	x	x
CD0587	CDIF630erm_00700	6.04735	0.195604	10.072	91				x		x	x	x	x	x	x	x	x	x	x	x
CD2326	CDIF630erm_02564	8.37328	0.324176	9.63439	91								x		x			x		x	x
CD2734A	CDIF630erm_02997	10.1126	1.12135	10.525	91															x	x
CD3324	CDIF630erm_03626	5.84707	-0.763043	11.1217	92																x
CD3496	CDIF630erm_03809	9.39754	-0.465217	9.9583	92	x	x		x	x	x	x	x	x	x	x	x	x	x	x	x
CD3663	CDIF630erm_03992	6.78084	-0.0782609	10.552	92	x	x		x	x	x	x	x	x	x	x	x	x	x	x	x
CD3516	CDIF630erm_03830	5.77264	-0.0282609	10.461	92				x			x	x	x	x	x	x	x	x	x	x
CD1940A	CDIF630erm_02145	9.30512	1.12065	10.629	92																x
-	CDIF630erm_03562	9.57382	-0.906667	3.725	93															x	x
CD0077	CDIF630erm_00143	10.1153	-0.801075	10.606	93	x	x		x	x		x	x	x	x	x	x	x	x	x	x
CD0978	CDIF630erm_01113	9.89317	-0.790323	11.3345	93																x
CD1307A	CDIF630erm_01463	9.49144	-0.725275	10.689	93	x			x			x	x	x	x	x		x	x	x	x
CD1884	CDIF630erm_02089	5.26003	-0.463441	10.49	93																x
CD1726	CDIF630erm_01915	9.30013	-0.25914	10.6124	93															x	x
CD3551B	CDIF630erm_03871	7.67969	0.392188	11.0392	93																x
CD0408A	CDIF630erm_00535	7.89924	1.57128	10.1216	93																x
CD1845	CDIF630erm_02047	7.9166	1.64516	10.1557	93																x
CD1722	CDIF630erm_01911	8.08382	-0.98617	11.0616	94									x		x		x	x	x	x
CD3243	CDIF630erm_03539	5.04875	-0.690426	10.945	94				x			x		x		x		x	x	x	x
CD3492	CDIF630erm_03805	9.58351	-0.420213	10.9979	94															x	x
CD1151	CDIF630erm_01298	6.8955	-0.188298	10.685	94				x			x				x	x	x	x	x	x
CD0193	CDIF630erm_00314	5.08557	-0.0638298	10.22	94	x	x		x	x	x	x	x	x	x	x	x	x	x	x	x
CD0325	CDIF630erm_00453	7.96302	0.193617	9.96758	94																x
CD3462	CDIF630erm_03773	4.8789	-0.665263	10.8573	95															x	x
CD1286	CDIF630erm_01440	3.26467	-0.388421	10.8478	95											x				x	x
CD0588	CDIF630erm_00701	4.83591	-0.238947	11.127	95				x		x	x	x		x	x	x	x	x	x	x
CD3630	CDIF630erm_03953	5.64354	-0.0936842	10.5572	95													x		x	x
CD2555	CDIF630erm_02806	4.84833	-0.0273684	10.4692	95										x			x			x
CD1918	CDIF630erm_02122	5.28024	0.497895	9.48802	95										x			x		x	x
-	CDIF630erm_00082	9.69832	-1.03548	3.806	96																x
CD0075	CDIF630erm_00141	9.65564	-0.471875	10.796	96	x	x		x	x	x	x	x	x	x	x	x	x	x	x	x
CD1163	CDIF630erm_01310	10.5237	-0.419792	10.427	96	x	x		x		x	x	x	x	x	x	x	x	x	x	x
CD1980A	CDIF630erm_02186	5.18613	-0.0822917	10.752	96				x			x	x	x	x	x	x	x	x	x	x
CD1434	CDIF630erm_01598	10.355	0.464516	10.8042	96															x	x
-	CDIF630erm_01763	7.91606	0.822581	3.543	96															x	x
CD2730	CDIF630erm_02992	7.77252	-0.503093	11.207	97		x					x		x		x		x	x	x	x
CD2046	CDIF630erm_02268	6.565	-0.329787	11.6403	97									x			x	x		x	x
CD2896	CDIF630erm_03168	4.54714	-0.305155	11.0306	97																x
CD0213	CDIF630erm_00335	6.55435	-0.239175	10.8775	97											x				x	x
CD2801	CDIF630erm_03066	8.92531	0.0216495	10.984	97		x		x		x	x	x	x	x	x	x	x	x	x	x
CD0164	CDIF630erm_00285	9.09896	1.17113	10.615	97																x
CD0378	CDIF630erm_00505	9.34112	-1.30408	11.9657	98											x				x	x
CD0007	CDIF630erm_00007	4.82218	-0.62449	11.215	98	x	x		x			x	x	x	x	x	x	x	x	x	x
CD1994A	CDIF630erm_02211	5.88455	-0.344898	11.5724	98											x				x	x
CD2893	CDIF630erm_03163	8.74393	-0.272449	11.5294	98																x
CD2293	CDIF630erm_02528	5.78535	-0.146939	11.8978	98																x
CD2112	CDIF630erm_02337	8.77652	-1.43699	11.6688	99											x				x	x
CD1470	CDIF630erm_01634	5.68314	-0.571717	11.7275	99															x	x
CD2014A	CDIF630erm_02234	8.84885	-0.233333	11.7425	99															x	x
-	CDIF630erm_01847	9.6279	0.1	3.814	99																x
CD0813	CDIF630erm_00931	4.1549	-0.14	11.481	100				x			x				x	x	x	x	x	x
CD2281	CDIF630erm_02516	4.51862	0.177	10.6682	100																x
CD1602	CDIF630erm_01777	5.71504	0.29	11.033	100							x	x	x		x	x	x	x	x	x
CD0042	CDIF630erm_00104	6.33565	0.461053	10.6066	100													x		x	x
CD0083	CDIF630erm_00150	10.1334	-0.486275	10.953	101	x	x		x	x	x	x	x	x	x	x	x	x	x	x	x
CD3003	CDIF630erm_03288	6.50353	-0.306931	11.253	101				x			x	x	x		x			x	x	x
CD3445	CDIF630erm_03756	5.14427	-0.216832	11.4092	101											x				x	x
CD2375	CDIF630erm_02615	5.63238	-0.831373	11.3915	102																x
CD2816	CDIF630erm_03081	9.40593	-0.720588	12.131	102																x
-	CDIF630erm_03431	4.50706	-0.636364	3.885	102															x	x
CD0135	CDIF630erm_00252	5.55728	-0.353922	11.7658	102												x	x		x	x
CD1843	CDIF630erm_02045	9.63053	-0.244118	12.1292	102															x	x
CD3656	CDIF630erm_03984	4.77012	-0.187255	12.242	102							x		x		x	x	x	x	x	x
CD0208	CDIF630erm_00330	7.73479	-0.131373	11.2661	102											x				x	x
CD0443	CDIF630erm_00571	5.34428	-0.0647059	11.4853	102															x	x
CD3050	CDIF630erm_03334	10.4368	-0.0242424	11.6188	102																x
CD3049	CDIF630erm_03333	5.25776	0.1	11.0658	102																x
CD2567	CDIF630erm_02820	8.60012	0.101961	10.8809	102											x		x		x	x
-	CDIF630erm_00322	6.9378	0.162745	11.3594	102											x				x	x
CD0838	CDIF630erm_00957	9.04638	-1.13204	12.2789	103										x	x		x			x
CD0413	CDIF630erm_00540	6.63124	-0.983495	12.0026	103																x
CD1851	CDIF630erm_02053	9.00964	-0.920388	12.0138	103															x	x
CD1598	CDIF630erm_01772	9.56732	-0.498058	12.2423	103															x	x
CD2529	CDIF630erm_02781	5.42462	-0.460194	12.2692	103													x		x	x
CD0072	CDIF630erm_00138	9.88515	-0.400971	11.694	103	x	x		x	x	x	x	x	x	x	x	x	x	x	x	x
CD2098	CDIF630erm_02321	5.20358	-0.390291	12.0298	103																x
CD1161	CDIF630erm_01308	9.59319	-0.35534	11.33	103	x	x		x	x	x	x	x	x	x	x	x	x	x	x	x
CD2961	CDIF630erm_03245	5.62456	-0.195146	11.309	103				x			x		x	x	x	x		x	x	x
CD0009	CDIF630erm_00009	6.08411	-0.184762	11.676	103	x			x			x	x	x	x	x	x	x	x	x	x
CD1308	CDIF630erm_01464	9.61856	-0.179612	11.462	103				x			x		x		x		x	x	x	x
CD2884	CDIF630erm_03152	5.42947	0.0592233	11.306	103				x			x				x	x	x	x	x	x
CD3648	CDIF630erm_03972	5.33914	0.0660194	11.3603	103								x		x			x	x	x	x
CD3374	CDIF630erm_03678	9.06321	0.473786	12.0723	103									x		x				x	x
CD3152	CDIF630erm_03437	9.2789	-0.670192	12.1521	104																x
CD0228	CDIF630erm_00350	4.55819	-0.364423	11.75	104				x			x		x	x	x	x	x	x	x	x
CD0496	CDIF630erm_04101	5.23396	-0.327885	11.914	104				x			x		x	x	x			x	x	x
CD3206	CDIF630erm_03500	9.61063	0.867961	11.9775	104																x
CD3346	-	5.68	-0.397	11.9246	104									x
CD2946	CDIF630erm_03227	4.60667	-0.620952	12.4011	105															x	x
CD2925	CDIF630erm_03198	4.92528	-0.573333	12.5983	105											x					x
CD0941	CDIF630erm_01068	4.92528	-0.573333	12.598	105		x					x			x			x			x
CD0245	CDIF630erm_00368	5.34939	-0.537143	11.788	105			x	x			x			x		x	x	x		x
CD0247	CDIF630erm_00370	4.82888	-0.466667	12.119	105				x			x			x	x	x	x			x
CD3647	CDIF630erm_03971	5.34808	-0.45619	11.9176	105																x
CD2215	CDIF630erm_02448	9.45524	-0.412381	12.0731	105															x	x
CD2880	CDIF630erm_03148	5.18052	-0.384762	11.8555	105									x		x		x	x	x	x
CD2355	CDIF630erm_02595	5.02189	-0.32381	11.966	105						x	x	x	x	x	x		x	x	x	x
CD3082	CDIF630erm_03365	7.66386	-0.305714	11.5123	105																x
CD1660	CDIF630erm_01841	4.84925	-0.257143	11.779	105				x			x		x	x	x	x	x	x	x	x
CD1162	CDIF630erm_01309	6.89173	-0.0561905	12.0271	105													x	x	x	x
CD3033	CDIF630erm_03317	4.80593	-0.0438095	12.0071	105									x		x	x	x	x	x	x
CD3288	CDIF630erm_03588	4.61536	0.0133333	12.3803	105											x		x	x	x	x
CD2487	CDIF630erm_02734	4.36026	0.052381	11.295	105							x		x	x	x	x	x		x	x
CD1690	CDIF630erm_01875	5.11752	0.0914286	11.727	105		x		x		x	x	x	x	x	x	x	x	x	x	x
CD2956A	CDIF630erm_03240	4.96858	0.132381	11.5154	105											x				x	x
-	CDIF630erm_01087	9.22513	0.141176	3.747	105																x
-	CDIF630erm_03180	9.22513	0.141176	3.747	105																x
CD1238	CDIF630erm_01388	9.74944	0.694286	12.362	105															x	x
CD2294	CDIF630erm_02529	9.74375	0.752381	12.0828	105																x
CD2161	CDIF630erm_02392	9.80108	1.3019	12.0408	105															x	x
CD1360	CDIF630erm_01516	6.31132	-0.774528	12.565	106							x		x		x		x	x		x
CD1302	CDIF630erm_01457	5.10501	-0.619811	12.267	106				x			x	x	x	x	x	x	x	x	x	x
CD2715A	CDIF630erm_02973	3.23794	-0.566981	12.213	106																x
CD1943	CDIF630erm_02148	4.34087	-0.363208	11.478	106	x			x	x	x	x	x	x	x	x	x	x	x	x	x
CD3661	CDIF630erm_03989	6.92811	-0.274528	12.428	106	x			x	x		x	x	x	x	x	x	x	x	x	x
CD3014	CDIF630erm_03299	9.04069	-0.0867925	11.489	106				x	x	x	x			x	x	x	x		x	x
CD0488	CDIF630erm_00617	9.6552	1.14151	11.4789	106																x
CD2809	CDIF630erm_03074	5.46229	-0.408411	12.1526	107																x
CD3356	CDIF630erm_03656	7.66163	0.0149533	12.242	107							x		x		x	x	x	x		x
CD1728	CDIF630erm_01917	5.31907	0.053271	11.825	107				x			x		x		x	x	x	x	x	x
CD2287	CDIF630erm_02522	9.69858	1.1	12.181	107															x	x
CD0385	CDIF630erm_00512	7.98687	-0.640741	12.2559	108															x	x
CD3391	CDIF630erm_03696	5.60179	-0.527778	12.312	108															x	x
CD2933	CDIF630erm_03209	5.41002	-0.475926	12.6897	108																x
CD1369	CDIF630erm_01527	4.87606	-0.335185	12.6114	108															x	x
CD0861	CDIF630erm_00981	6.72092	-0.175	12.087	108											x				x	x
CD0136	CDIF630erm_00253	7.70225	-0.132407	12.2556	108													x	x	x	x
-	CDIF630erm_01025	9.60289	0.168571	3.916	108																x
CD1154	CDIF630erm_01301	9.07772	-0.742202	13.0491	109											x		x		x	x
CD0863	CDIF630erm_00983	4.96893	-0.381651	12.2659	109											x				x	x
CD1101	CDIF630erm_01244	9.81702	-0.350459	12.6288	109															x	x
CD0404	CDIF630erm_00532	4.61939	-0.273394	12.723	109							x	x	x	x	x	x	x	x	x	x
CD0912	CDIF630erm_01035	7.78238	-0.252294	12.9544	109																x
CD0907	CDIF630erm_01029	5.89856	-0.65	13.019	110		x		x			x	x	x	x	x		x	x	x	x
CD1345	CDIF630erm_01501	4.99424	-0.306364	12.8397	110										x	x		x	x		x
CD1993	CDIF630erm_02209	5.46194	-0.188182	12.431	110				x	x		x	x	x	x	x	x	x	x	x	x
CD1675	CDIF630erm_01860	5.47006	-0.0981818	12.7088	110								x	x		x		x	x		x
CD2300	CDIF630erm_02537	6.22479	0.0563636	12.3053	110											x	x		x	x	x
CD2369	CDIF630erm_02609	5.14164	0.235455	12.0701	110										x	x	x	x		x	x
CD0238	CDIF630erm_00360	5.11765	-0.674775	13.422	111				x			x		x	x	x	x	x	x	x	x
CD0925	CDIF630erm_01050	4.57268	-0.474775	13.088	111															x	x
CD0078	CDIF630erm_00144	10.3248	-0.372072	12.251	111	x	x		x	x	x	x	x	x	x	x	x	x	x	x	x
CD3011	CDIF630erm_03296	8.42095	-0.10991	13.0294	111															x	x
CD0770	CDIF630erm_00888	5.29589	-0.0675676	12.645	111				x			x	x	x		x	x	x	x	x	x
CD3444	CDIF630erm_03755	6.71711	-0.0459459	12.3736	111											x					x
CD2499	CDIF630erm_02746	9.6697	-0.551786	12.6959	112									x						x	x
CD1711	CDIF630erm_01899	6.58714	0.111607	11.854	112		x		x			x	x	x	x	x	x	x	x	x	x
CD2214	CDIF630erm_02447	5.44352	0.116071	12.675	112									x							x
CD1985	CDIF630erm_02194	9.96613	0.785714	12.7326	112															x	x
-	CDIF630erm_02012	5.70323	-0.800885	13.6846	113											x					x
CD0099	CDIF630erm_00169	10.4135	-0.389381	12.965	113	x	x		x	x		x	x	x	x	x	x	x	x	x	x
CD0335	CDIF630erm_00463	4.70164	-0.125664	13.3002	113														x	x	x
-	CDIF630erm_02081	7.90142	-1.06216	4.483	114															x	x
CD0807	CDIF630erm_00926	4.88514	-0.750877	13.77	114	x			x	x	x	x	x	x	x	x	x	x	x	x	x
CD3679	CDIF630erm_04010	10.263	-0.591228	13.275	114							x				x		x	x	x	x
CD3622	CDIF630erm_03945	5.30017	-0.371053	12.339	114							x	x	x	x	x	x	x	x	x	x
CD1392	CDIF630erm_01552	5.78736	-0.259649	12.9	114	x			x		x	x		x		x	x	x	x	x	x
CD1271	CDIF630erm_01424	9.49406	-0.248246	13.2636	114															x	x
-	CDIF630erm_01387	9.42576	-0.140351	12.7749	114											x					x
-	CDIF630erm_02345	3.43428	0.905405	4.013	114																x
-	CDIF630erm_03800	12.0166	1.28649	3.899	114															x	x
CD2657	CDIF630erm_02911	9.56666	-0.80087	13.7253	115											x					x
CD1880	CDIF630erm_02085	5.45788	-0.577391	12.8324	115									x		x		x		x	x
CD1404A	CDIF630erm_01565	6.08768	-0.418261	13.662	115							x	x	x	x	x	x	x	x	x	x
CD2913	CDIF630erm_03187	9.01868	-0.416522	13.1844	115																x
CD2259	CDIF630erm_02493	5.08586	-0.314783	12.898	115				x	x	x	x	x	x	x	x	x	x	x	x	x
CD1791	CDIF630erm_01990	4.79649	0.0356522	13.4918	115									x		x		x	x		x
CD0736	CDIF630erm_00852	5.81288	-1.30431	13.914	116				x		x	x	x	x	x	x	x	x		x	x
CD0426	CDIF630erm_00554	8.90536	-0.731897	13.7869	116															x	x
CD1870	CDIF630erm_02073	7.79317	-0.708621	13.6997	116																x
CD1257	CDIF630erm_01410	10.838	-0.706034	13.295	116	x	x		x	x	x	x	x	x	x	x	x	x	x	x	x
CD2447	CDIF630erm_02692	6.12663	-0.317241	13.057	116	x	x		x	x	x	x	x	x	x	x	x	x	x	x	x
CD0017	CDIF630erm_00031	4.89932	-0.308621	12.374	116				x	x		x	x	x	x	x	x	x	x	x	x
CD0897	CDIF630erm_01017	4.56655	-0.25	13.698	116				x			x	x	x	x	x	x	x	x	x	x
CD2522	CDIF630erm_02774	4.42315	-0.239655	13.089	116				x			x	x	x	x	x	x	x	x	x	x
CD2939	CDIF630erm_03220	4.69229	-0.225862	13.5746	116																x
CD0921	CDIF630erm_01044	4.4748	-0.190517	13.4824	116																x
CD0600	CDIF630erm_00713	9.93823	-0.176724	14.2961	116																x
CD2562	CDIF630erm_02813	6.29154	0.0577586	12.864	116				x			x	x	x	x	x	x	x	x	x	x
CD1908	CDIF630erm_02112	5.0414	0.156034	12.4082	116												x	x			x
CD1896	CDIF630erm_02101	4.61004	0.599138	12.8902	116									x		x	x	x	x	x	x
CD2307	CDIF630erm_02544	6.18584	0.719828	13.2747	116															x	x
CD1100	CDIF630erm_01243	8.82876	-0.72735	13.5094	117															x	x
CD0845	CDIF630erm_00964	5.9386	-0.681197	14.0443	117											x		x		x	x
CD0509	CDIF630erm_04115	6.74376	-0.478632	13.5185	117																x
CD3080	CDIF630erm_03363	5.9422	-0.213675	13.1822	117																x
CD0236	CDIF630erm_00358	4.99221	-0.139316	13.751	117		x		x			x		x	x	x	x	x	x	x	x
-	CDIF630erm_03216	7.79051	0.271053	4.33	117															x	x
CD2647	CDIF630erm_02901	9.18718	0.790598	13.2498	117																x
CD2192	CDIF630erm_02424	9.41195	1.15043	13.5926	117																x
CD0687	CDIF630erm_00800	11.473	-0.483898	13.464	118	x			x	x		x	x	x	x	x	x	x	x	x	x
CD3330	CDIF630erm_03632	6.59925	-0.477119	13.429	118							x				x	x	x	x	x	x
CD1981	CDIF630erm_02190	9.09726	-0.470339	14.0844	118															x	x
CD2251	CDIF630erm_02486	4.6982	-0.407627	13.3049	118													x			x
CD1606	CDIF630erm_01782	5.5549	-0.316102	13.7279	118															x	x
CD2414	CDIF630erm_02656	4.38477	0.0601695	12.9228	118															x	x
CD2002	CDIF630erm_02220	6.97431	-0.669748	13.7966	119															x	x
CD0547	CDIF630erm_00660	7.75119	-0.426891	13.683	119				x			x	x	x	x	x		x	x	x	x
CD2415	CDIF630erm_02657	9.61415	-0.0521008	13.6291	119															x	x
CD3294	CDIF630erm_03594	8.10437	0.0546218	12.956	119																x
CD1777	CDIF630erm_01975	8.51113	-0.53	13.929	120				x			x	x	x	x	x	x	x	x	x	x
CD1200	CDIF630erm_01349	5.21133	-0.305	13.195	120		x		x		x	x	x	x	x	x	x	x	x	x	x
CD0451	CDIF630erm_00579	5.69027	-0.291667	13.911	120				x			x	x	x	x	x	x	x	x	x	x
CD3166	CDIF630erm_03457	7.97571	-0.195	13.8965	120															x	x
CD2041	CDIF630erm_02263	8.88536	-0.166667	13.5138	120															x	x
CD3461	CDIF630erm_03772	5.81412	-0.105	13.3134	120											x		x	x	x	x
CD0533	CDIF630erm_00646	5.05783	0.0866667	13.465	120				x			x		x	x	x	x	x	x	x	x
CD0775	CDIF630erm_00893	8.7592	1.0825	12.7283	120																x
CD3122	CDIF630erm_03407	9.11987	-0.567769	14.0743	121											x		x			x
CD1104A	CDIF630erm_01248	9.21896	-0.507438	13.8792	121															x	x
CD2297	CDIF630erm_02533	5.11129	-0.484298	14.05	121															x	x
CD1428	CDIF630erm_01591	8.49085	-0.316529	14.2597	121											x			x	x	x
CD3289	CDIF630erm_03589	4.89744	-0.267769	13.709	121				x			x	x	x	x	x		x	x	x	x
CD0767	CDIF630erm_00885	4.73736	-0.21157	13.6505	121															x	x
CD0312	CDIF630erm_00437	5.48097	-0.200826	14.0802	121											x			x		x
CD1451	CDIF630erm_01615	4.7611	-0.187603	13.931	121				x		x	x		x	x	x	x	x	x	x	x
CD0064	CDIF630erm_00130	4.75561	-0.0595041	12.62	121	x	x		x	x	x	x	x	x	x	x	x	x	x	x	x
CD3620	CDIF630erm_03943	5.77703	-0.724627	13.9225	122														x	x	x
CD1251A	CDIF630erm_01404	4.96898	-0.59918	14.5588	122													x			x
CD1165	CDIF630erm_01312	10.0012	-0.567213	13.718	122	x	x	x	x			x	x	x	x	x	x	x	x	x	x
CD0087	CDIF630erm_00155	10.2463	-0.545902	13.575	122	x	x		x	x	x	x	x	x	x	x	x	x	x	x	x
CD1617	CDIF630erm_01793	5.34811	-0.534426	14.072	122				x			x		x		x	x	x	x	x	x
CD0634	CDIF630erm_00746	4.96689	-0.381967	14.5174	122													x			x
CD1793	CDIF630erm_01992	8.34596	-0.328689	13.539	122							x	x	x		x			x	x	x
CD1503	CDIF630erm_01668	5.94709	-0.307377	14.0243	122											x			x	x	x
CD0082	CDIF630erm_00149	10.061	-0.122951	13.237	122	x	x		x		x	x	x	x	x	x	x	x	x	x	x
CD1692	CDIF630erm_01877	9.02582	-0.0721311	13.915	122							x		x		x			x	x	x
CD0765	CDIF630erm_00883	8.88359	0.0221311	12.9983	122											x				x	x
CD0095	CDIF630erm_00165	10.3736	-0.817886	14.092	123	x	x		x	x	x	x	x	x	x	x	x	x	x	x	x
CD2934	CDIF630erm_03210	4.56517	-0.726016	14.7615	123																x
CD0931	CDIF630erm_01057	4.54348	-0.710569	14.6525	123																x
CD2017	CDIF630erm_02237	5.4236	-0.696748	14.23	123		x		x			x		x		x		x	x	x	x
CD3587A	CDIF630erm_03909	7.73633	-0.525	4.696	123															x	x
CD1134	CDIF630erm_01281	4.84018	-0.512195	14.5665	123								x		x	x		x	x	x	x
CD2357	CDIF630erm_02597	6.22182	-0.468712	14.397	123				x			x				x		x	x	x	x
CD1710	CDIF630erm_01898	4.78159	-0.343089	14.462	123		x					x	x	x	x	x	x	x	x	x	x
-	CDIF630erm_03494	10.2109	-0.25	5.051	123																x
CD1693	CDIF630erm_01878	5.53006	-0.154472	12.924	123				x	x	x	x	x	x	x	x	x	x	x	x	x
CD2482	CDIF630erm_02729	8.64433	-0.0934959	13.702	123									x		x	x		x	x	x
CD1934	CDIF630erm_02138	4.93571	-0.0520325	14.04	123					x	x	x	x	x	x	x	x	x	x	x	x
-	CDIF630erm_01781	10.0128	0.68	4.894	123															x	x
CD1439	CDIF630erm_01603	6.17932	1.16829	13.7468	123																x
CD2290	CDIF630erm_02525	6.33981	-0.644355	14.721	124															x	x
CD2390	CDIF630erm_02631	6.91393	-0.542742	14.717	124							x	x	x	x	x		x	x	x	x
CD0652	CDIF630erm_00764	4.89514	-0.360484	14.3265	124															x	x
CD1242	CDIF630erm_01394	8.66701	-0.354167	14.9664	124															x	x
CD0445	CDIF630erm_00573	6.75124	-0.347581	14.1955	124															x	x
CD0360	CDIF630erm_00487	8.70493	-0.327419	14.5971	124																x
CD2023	CDIF630erm_02244	5.11252	-0.205645	13.9931	124									x		x		x	x		x
CD0259	CDIF630erm_00383	9.5577	-0.00322581	14.448	124							x		x		x	x		x	x	x
CD0271	CDIF630erm_00395	4.29779	0.0233871	13.824	124				x			x		x	x	x	x	x	x	x	x
CD0746	CDIF630erm_00863	9.97466	0.269355	14.3323	124												x				x
CD1810	CDIF630erm_02010	5.67714	-0.4984	14.706	125				x			x		x	x	x	x	x	x	x	x
CD3345	CDIF630erm_03646	5.46957	-0.4496	13.8888	125															x	x
CD2065	CDIF630erm_02288	6.92048	-0.4392	14.705	125				x			x		x	x	x		x	x	x	x
CD2304	CDIF630erm_02541	9.7356	-0.4296	15.3745	125											x				x	x
CD0729	CDIF630erm_00845	4.04466	-0.2536	14.047	125	x			x		x	x	x	x	x	x		x	x	x	x
CD1771	CDIF630erm_01968	5.70963	-0.2184	13.684	125				x			x			x	x	x	x	x	x	x
CD3187	CDIF630erm_03479	4.92146	-0.0264	13.4465	125									x		x		x	x	x	x
CD0792	CDIF630erm_00911	9.87167	1.196	13.1322	125																x
CD0922	CDIF630erm_01045	9.76899	-0.698413	14.4227	126														x		x
CD2938	CDIF630erm_03219	9.83882	-0.646825	14.3246	126															x	x
CD3610	CDIF630erm_03933	4.92983	-0.611905	14.8329	126									x		x	x	x	x	x	x
-	CDIF630erm_01466	5.3379	-0.523016	14.4334	126								x		x	x	x			x	x
CD1788	CDIF630erm_01987	4.95136	-0.356349	15.0741	126															x	x
CD0658	CDIF630erm_00771	8.4259	-0.296825	15.1888	126																x
-	CDIF630erm_03099	4.58217	-0.239024	4.937	126															x	x
CD3466	CDIF630erm_03777	7.77942	-0.153175	14.4117	126									x		x	x	x	x	x	x
CD2513	CDIF630erm_02762	4.85047	0.097619	13.6	126	x	x	x	x	x	x	x	x	x	x	x	x	x	x	x	x
CD2800	CDIF630erm_03065	9.01529	1.00917	13.7425	126																x
CD1310	-	5.29	-0.523	14.433	126				x			x		x
CD2935	CDIF630erm_03212	7.73282	-0.750394	15.032	127																x
CD1895	CDIF630erm_02100	9.52231	-0.747244	13.983	127				x	x		x	x	x	x	x	x	x	x	x	x
CD2517	CDIF630erm_02766	9.27989	-0.543307	14.9555	127															x	x
CD3390	CDIF630erm_03695	8.66516	-0.541732	14.152	127							x	x			x				x	x
CD1894	CDIF630erm_02099	9.00958	-0.389764	14.2896	127											x			x	x	x
CD1235	CDIF630erm_01386	9.32318	-0.302362	14.6981	127											x	x				x
CD3618	CDIF630erm_03941	4.86312	-0.0016	13.896	127							x		x		x	x	x	x	x	x
CD0979	CDIF630erm_01114	9.25994	-0.664062	15.1266	128											x				x	x
CD0497	CDIF630erm_04102	5.23673	-0.54375	14.416	128				x			x		x	x	x			x	x	x
CD0471	CDIF630erm_00599	6.6165	-0.460156	14.957	128				x			x		x		x		x	x	x	x
CD0827	CDIF630erm_00946	5.66199	-0.0226562	14.057	128		x		x	x	x	x	x	x	x	x	x	x	x	x	x
CD0793	CDIF630erm_00912	9.88932	0.683594	13.7955	128															x	x
CD3475	CDIF630erm_03786	10.4561	1.01172	13.885	128															x	x
CD1195	CDIF630erm_01344	5.28339	1.13594	14.0753	128															x	x
CD0384	CDIF630erm_00511	6.10052	-0.611811	14.3863	129															x	x
CD1239	CDIF630erm_01390	6.08576	-0.50155	15.2536	129											x				x	x
CD0670	CDIF630erm_00785	9.00193	-0.485271	15.459	129									x	x	x				x	x
CD0826	CDIF630erm_00945	5.51832	-0.455814	14.837	129				x		x	x	x	x	x	x	x		x	x	x
CD1462	CDIF630erm_01626	5.93269	-0.369767	14.6948	129													x	x	x	x
CD1006	CDIF630erm_01142	5.13215	-0.368217	14.853	129				x			x	x	x	x	x	x	x	x	x	x
CD0417	CDIF630erm_00544	10.1571	-0.173643	15.0901	129																x
CD2694	CDIF630erm_02949	5.48419	0.53876	14.9418	129															x	x
CD0105	CDIF630erm_00175	10.4844	-0.543077	14.553	130	x	x		x	x	x	x	x	x	x	x	x	x	x	x	x
CD0278	CDIF630erm_00402	9.35686	-0.354615	14.7153	130											x					x
CD0233	CDIF630erm_00355	4.36074	-0.0392308	14.891	130							x		x	x	x	x	x	x	x	x
CD2296	CDIF630erm_02532	7.71028	-0.657252	15.2105	131											x				x	x
CD0235	CDIF630erm_00357	9.06969	-0.655725	15.591	131				x			x		x	x	x	x	x	x	x	x
CD0053	CDIF630erm_00117	7.86091	-0.50229	15.3677	131									x		x		x	x	x	x
CD0592	CDIF630erm_00705	4.95047	-0.347328	14.387	131							x	x	x	x	x				x	x
CD0279	CDIF630erm_00403	6.56589	-0.0534351	14.647	131				x			x	x	x	x	x	x	x	x	x	x
CD1379	CDIF630erm_01539	7.91409	-0.812121	15.6109	132											x		x	x	x	x
-	CDIF630erm_03202	4.99593	-0.790698	5.059	132																x
CD2932	CDIF630erm_03208	4.18694	-0.700758	15.9426	132																x
CD3168	CDIF630erm_03459	9.72059	-0.599242	15.5481	132															x	x
CD0096	CDIF630erm_00166	11.3746	-0.557576	14.438	132		x		x	x	x	x	x	x	x	x	x	x	x	x	x
CD0382	CDIF630erm_00509	5.47621	-0.501515	15.6379	132															x	x
CD0215	CDIF630erm_00337	9.05022	-0.349242	15.3119	132									x		x	x	x	x	x	x
CD1298	CDIF630erm_01452	4.71562	-0.261972	14.1759	132															x	x
CD2001	CDIF630erm_02219	8.47362	-0.24	15.9538	132															x	x
CD0085	CDIF630erm_00153	9.238	-0.206818	14.68	132	x	x		x	x	x	x	x	x	x	x	x	x	x	x	x
CD1989	CDIF630erm_02199	10.6402	-0.191667	15.7101	132																x
CD2759	CDIF630erm_03022	8.7901	-0.121212	15.3351	132											x	x		x	x	x
-	CDIF630erm_03692	5.05585	-0.0488372	4.568	132															x	x
CD3384	CDIF630erm_03687	9.6688	0.181061	15.2901	132																x
CD0375	CDIF630erm_00502	9.6688	0.200758	15.2721	132																x
CD0851	CDIF630erm_00970	9.65742	0.720455	15.1922	132																x
CD3368A	CDIF630erm_03669	7.02391	-0.520301	15.0983	133															x	x
CD2438	CDIF630erm_02682	5.15255	-0.245113	14.596	133							x	x	x	x	x	x	x	x	x	x
CD2914	CDIF630erm_03188	4.80365	-0.233083	15.4068	133																x
CD0675	CDIF630erm_00789	5.10445	-0.190964	15.2996	133											x	x	x			x
CD0286	CDIF630erm_00410	5.45403	-0.0360902	14.937	133							x	x	x		x			x	x	x
CD2731	CDIF630erm_02993	9.40033	0.299248	15.1232	133											x	x		x	x	x
CD2788	CDIF630erm_03051	9.84339	1.1594	15.7724	133																x
CD2022	CDIF630erm_02243	9.57112	-0.759701	15.8816	134									x	x	x		x	x	x	x
CD3118	CDIF630erm_03402	9.32458	-0.556716	16.206	134									x						x	x
CD0562	CDIF630erm_00675	9.0633	-0.437313	15.5801	134															x	x
CD0246	CDIF630erm_00369	5.15887	-0.379851	14.635	134			x	x			x		x	x	x	x	x	x	x	x
CD1680	CDIF630erm_01865	9.79964	-0.0761194	14.8344	134												x				x
CD3067	CDIF630erm_03350	4.40988	-0.0105691	14.4867	134									x		x		x		x	x
CD1111	CDIF630erm_01257	10.2634	0.0126866	15.1493	134															x	x
CD0284	CDIF630erm_00408	4.8005	0.061194	14.286	134							x	x	x		x			x	x	x
-	CDIF630erm_01028	9.52376	-1.13182	5.525	135															x	x
CD2931	CDIF630erm_03207	9.62303	-0.713333	15.8363	135															x	x
CD0936	CDIF630erm_01062	9.72861	-0.694815	15.8374	135																x
CD0010	CDIF630erm_00010	4.41237	-0.0955556	14.854	135				x	x	x	x	x	x	x	x	x	x	x	x	x
CD0491	CDIF630erm_00620	4.93418	0.120741	14.858	135							x		x	x	x	x	x	x		x
CD0641	CDIF630erm_00753	9.09777	0.760741	15.3694	135																x
CD1878	CDIF630erm_02082	6.2272	-0.534559	16.3598	136															x	x
CD0549	CDIF630erm_00662	5.02002	-0.445588	15.1523	136									x				x		x	x
CD0950	CDIF630erm_01078	4.80365	-0.233083	15.7793	136																x
CD0812	CDIF630erm_00930	6.7572	-0.0970588	15.348	136	x	x		x	x	x	x	x	x	x	x	x	x	x	x	x
CD1074	CDIF630erm_01218	4.54418	0.0941176	15.1844	136											x	x	x	x	x	x
CD1813	CDIF630erm_02013	5.68846	-0.838462	16.594	137							x		x		x		x	x	x	x
CD3190	CDIF630erm_03482	8.81302	-0.619708	16.1086	137															x	x
CD0604	CDIF630erm_00716	8.93002	-0.608029	15.9959	137											x				x	x
CD2026	CDIF630erm_02247	9.34963	-0.416058	16.1538	137																x
CD3561	CDIF630erm_03881	7.93471	-0.361314	15.796	137							x	x	x	x	x	x	x	x	x	x
CD0889	CDIF630erm_01009	5.84302	-0.357664	15.659	137							x	x	x		x	x		x	x	x
CD0710	CDIF630erm_00825	5.60789	-0.271533	14.8	137										x	x		x	x	x	x
CD0020	CDIF630erm_00081	4.48394	-0.10438	15.726	137									x		x		x	x	x	x
CD1153	CDIF630erm_01300	6.28041	-0.0408759	15.276	137				x			x	x	x	x	x	x	x	x	x	x
CD3141	CDIF630erm_03426	8.50078	0.805109	15.8292	137																x
CD2292	CDIF630erm_02527	8.92951	0.975912	15.8823	137																x
CD2941	CDIF630erm_03222	5.4234	-0.65942	15.7308	138															x	x
CD0230	CDIF630erm_00352	5.34147	-0.502174	16.311	138				x			x		x	x	x	x	x	x	x	x
CD3371	CDIF630erm_03676	4.94165	-0.394928	16.3868	138												x				x
CD0277	CDIF630erm_00401	8.28798	-0.34058	16.42	138									x		x				x	x
CD3457	CDIF630erm_03768	6.57927	-0.0978261	15.8696	138															x	x
CD0735	CDIF630erm_00851	5.13443	0.48913	14.446	138				x		x	x		x	x	x	x	x	x	x	x
CD3140	CDIF630erm_03425	9.2062	0.735507	15.5586	138																x
CD1358	CDIF630erm_01514	9.15583	1.05362	16.6472	138															x	x
CD1762	CDIF630erm_01959	9.66266	-1.08633	16.6573	139											x				x	x
CD1378	CDIF630erm_01536	5.79396	-0.848201	16.391	139							x		x		x		x	x	x	x
CD1104	CDIF630erm_01247	5.24667	-0.846763	17.2184	139														x	x	x
CD2901	CDIF630erm_03173	4.79993	-0.329496	16.1794	139																x
CD1244	CDIF630erm_01396	9.92362	-0.174101	16.0969	139															x	x
CD2386	CDIF630erm_02626	4.37529	-0.155396	16.2224	139											x		x	x	x	x
CD1012	CDIF630erm_01148	9.60607	0.838849	16.5202	139																x
CD0778	CDIF630erm_00896	9.72405	1.06558	15.0423	139															x	x
CD0068	CDIF630erm_00134	11.0927	-0.792143	15.464	140	x	x		x		x	x	x	x	x	x	x	x	x	x	x
CD2284	CDIF630erm_02519	9.83598	-0.623571	16.6342	140											x	x			x	x
CD3329	CDIF630erm_03631	4.93308	-0.607914	16.6709	140																x
CD3311	CDIF630erm_03612	8.58231	-0.399286	15.93	140				x			x	x	x	x	x	x	x	x	x	x
CD1367	CDIF630erm_01525	7.68479	-0.257143	16.2156	140															x	x
CD0267	CDIF630erm_00391	8.42699	-0.248966	16.631	140							x		x		x	x	x	x	x	x
CD2178	CDIF630erm_02410	5.71095	-0.136429	15.5381	140																x
CD1292	CDIF630erm_01446	5.67954	-0.105	15.481	140							x					x	x	x	x	x
CD2332	CDIF630erm_02571	4.59784	-0.0157143	15.39	140				x		x	x	x	x	x	x		x	x	x	x
CD3278	CDIF630erm_03578	4.7332	0.128571	15.5851	140																x
CD3398	CDIF630erm_03703	5.70683	-0.548227	16.424	141				x	x		x	x	x	x	x	x	x	x	x	x
CD0473	CDIF630erm_00601	6.61255	-0.544444	16.476	141							x	x			x		x	x	x	x
CD0510	CDIF630erm_04116	4.70183	-0.470213	16.7399	141															x	x
CD2912	CDIF630erm_03186	9.54097	-0.349645	16.1849	141																x
CD1063	CDIF630erm_01203	5.04539	-0.292199	16.7613	141															x	x
CD3120	CDIF630erm_03404	6.32783	-0.234752	15.8243	141											x			x	x	x
CD1285	CDIF630erm_01439	9.16145	-0.0794326	15.499	141				x			x	x	x	x	x	x	x	x	x	x
-	CDIF630erm_03218	9.16789	0.0347826	5.251	141																x
CD0061	CDIF630erm_00126	9.88847	0.0780142	14.787	141	x	x		x	x	x	x	x	x	x	x	x	x	x	x	x
CD2157	CDIF630erm_02388	10.0809	-1.07606	16.4989	142									x		x				x	x
CD0227	CDIF630erm_00349	7.80192	-0.666901	16.48	142				x			x		x	x	x		x	x	x	x
CD2374	CDIF630erm_02614	5.3999	-0.609859	16.6809	142															x	x
CD0359	CDIF630erm_00486	7.67991	-0.57482	16.9737	142															x	x
CD2973	CDIF630erm_03258	9.22236	-0.561268	16.6823	142											x	x	x		x	x
CD1999	CDIF630erm_02217	4.33457	-0.414085	15.6106	142									x						x	x
CD1364	CDIF630erm_01521	5.45062	-0.314789	16.0074	142											x				x	x
CD1356	CDIF630erm_01512	4.66292	-0.248592	16.404	142				x			x	x	x	x	x	x	x	x	x	x
CD1370	CDIF630erm_01528	4.88238	-0.226056	16.531	142															x	x
CD0771	CDIF630erm_00889	4.60474	-0.156338	15.774	142				x			x	x	x	x	x	x	x	x	x	x
CD3544	CDIF630erm_03859	5.61356	0.0471831	15.697	142		x		x		x	x	x	x	x	x	x	x	x	x	x
CD0128	CDIF630erm_00244	6.7463	0.0788732	15.86	142	x			x	x		x		x	x	x	x	x	x	x	x
CD1416	CDIF630erm_01577	7.8538	1.31127	15.0952	142																x
CD0104	CDIF630erm_00174	9.80379	-0.475524	16.203	143	x	x		x	x	x	x	x	x	x	x	x	x	x	x	x
CD0080	CDIF630erm_00146	10.4676	-0.455944	16.056	143	x	x		x	x	x	x	x	x	x	x	x	x	x	x	x
CD2403	CDIF630erm_02645	6.42473	-0.262937	15.823	143		x		x	x	x	x	x	x	x	x	x	x	x	x	x
CD2891	CDIF630erm_03161	5.05669	-0.225175	16.9817	143											x	x				x
CD0976	CDIF630erm_01109	5.05669	-0.225175	16.982	143		x		x	x	x	x		x	x	x		x			x
CD3538	CDIF630erm_03852	4.99323	-0.222378	16.3277	143															x	x
CD1715	CDIF630erm_01903	8.25291	-0.0629371	15.69	143				x			x		x	x	x	x	x	x	x	x
CD1745	CDIF630erm_01937	5.76366	-1.2625	16.6476	144											x				x	x
CD3662	CDIF630erm_03991	5.03561	-0.572222	16.003	144		x		x	x		x	x	x	x	x	x	x	x	x	x
CD0847	CDIF630erm_00966	4.26334	-0.527778	16.6586	144																x
CD0852	CDIF630erm_00971	8.39161	-0.425	16.8384	144											x	x		x	x	x
CD1909	CDIF630erm_02113	6.32452	-0.241667	16.2687	144												x	x		x	x
-	CDIF630erm_03674	9.89873	-0.119149	5.603	144															x	x
CD0341	CDIF630erm_00469	4.88026	-0.0791367	16.375	144						x	x		x	x	x	x	x	x	x	x
CD0763	CDIF630erm_00881	9.16539	0.0347222	16.3793	144																x
-	CDIF630erm_01845	6.81265	0.202128	5.549	144																x
CD0953	CDIF630erm_01081	4.40528	-0.455862	16.8689	145																x
CD2844	CDIF630erm_03111	9.40618	-0.407586	16.6214	145													x		x	x
CD1899	CDIF630erm_02104	8.36452	-0.308966	16.5589	145									x			x	x		x	x
CD3477	CDIF630erm_03788	6.42002	-0.231034	16.295	145				x			x	x	x	x	x	x	x	x	x	x
CD0618	CDIF630erm_00730	9.02122	-0.164828	16.8107	145													x	x	x	x
CD1206	CDIF630erm_01355	8.82042	0.602759	15.7787	145																x
CD0773	CDIF630erm_00891	9.30115	0.610345	15.5135	145															x	x
CD0984	CDIF630erm_01119	10.8404	1.02069	15.7814	145															x	x
CD1065	CDIF630erm_01208	9.75611	-1.49318	16.8394	146											x				x	x
CD0252	CDIF630erm_00375	7.74165	-1.07838	17.497	146							x		x			x		x		x
CD1361	CDIF630erm_01518	8.53949	-0.782192	17.5774	146											x				x	x
CD2908	CDIF630erm_03181	5.00435	-0.507534	16.3894	146																x
CD1299	CDIF630erm_01453	6.32492	-0.504795	17.374	146							x		x	x	x	x	x	x	x	x
CD0593	CDIF630erm_00707	9.41847	-0.472603	17.1189	146																x
CD2911	CDIF630erm_03185	4.40528	-0.455862	17.0001	146																x
CD1772	CDIF630erm_01969	6.93646	-0.322603	17.0566	146											x	x	x	x	x	x
CD1212	CDIF630erm_01361	4.71198	-0.256164	16.905	146							x					x	x		x	x
CD1519	CDIF630erm_01686	6.19942	-0.226712	17.083	146				x			x	x	x	x	x	x	x	x	x	x
CD1280	CDIF630erm_01433	4.57479	-0.222603	15.871	146		x		x		x	x	x	x	x	x	x	x	x	x	x
CD2585	CDIF630erm_02838	4.63173	-0.102055	16.275	146				x		x	x		x	x	x	x	x	x	x	x
CD0540	CDIF630erm_00653	5.16512	0.167123	16.8066	146											x	x		x	x	x
CD2729	CDIF630erm_02991	6.7086	0.415068	15.917	146							x		x	x	x	x	x	x	x	x
CD0307	CDIF630erm_00432	4.5317	-0.659864	17.2552	147											x	x		x	x	x
CD2446	CDIF630erm_02690	5.75265	-0.597959	16.757	147	x	x		x	x	x	x	x	x	x	x	x	x	x	x	x
CD0089	CDIF630erm_00158	10.4434	-0.565986	15.805	147	x	x		x	x	x	x	x	x	x	x	x	x	x	x	x
CD1827	CDIF630erm_02029	5.00267	-0.340136	17.0276	147									x	x	x	x	x	x	x	x
CD3292	CDIF630erm_03592	9.57837	-0.321769	17.4176	147															x	x
CD0790	CDIF630erm_00909	6.14731	-0.207483	16.546	147		x		x	x	x	x	x	x	x	x	x	x	x	x	x
CD1362	CDIF630erm_01519	4.77973	-0.165986	17.1338	147															x	x
CD0637	CDIF630erm_00749	4.94009	-0.107483	17.1749	147											x		x			x
CD0258	CDIF630erm_00382	5.56773	0.0312925	16.56	147				x			x		x	x	x	x	x	x	x	x
-	CDIF630erm_03235	4.9357	0.266667	5.558	147																x
-	CDIF630erm_03121	5.9682	0.6625	5.559	147																x
CD1127	CDIF630erm_01273	9.17289	0.786395	17.0057	147											x					x
-	CDIF630erm_02354	9.82207	1.95208	5.416	147																x
CD1463	CDIF630erm_01627	5.10675	-1.24054	17.7719	148											x				x	x
CD2827	CDIF630erm_03091	6.32828	-0.712838	17.592	148							x		x		x	x	x	x	x	x
CD2320	CDIF630erm_02558	7.61678	-0.350676	16.367	148		x		x	x		x	x	x	x	x	x	x	x	x	x
CD1278	CDIF630erm_01431	7.60056	-0.251351	16.477	148				x			x	x	x	x	x	x	x	x	x	x
CD1365	CDIF630erm_01522	4.9219	-0.212162	16.8728	148											x				x	x
CD2081	CDIF630erm_02304	5.20997	-0.180405	16.3989	148											x				x	x
CD2282	CDIF630erm_02517	4.99037	-0.0513514	16.6624	148															x	x
CD0988	CDIF630erm_01123	9.55382	0.0189189	17.5649	148									x		x	x		x	x	x
CD0880	CDIF630erm_01000	8.83145	0.698649	16.234	148				x			x		x		x	x		x	x	x
CD2597	CDIF630erm_02851	8.07818	1.08243	17.0204	148																x
CD3658	CDIF630erm_03986	9.39723	-0.62953	16.924	149				x	x	x	x	x	x	x	x	x	x	x	x	x
CD0835	CDIF630erm_00954	8.74998	-0.563087	17.369	149				x			x				x	x	x	x	x	x
CD1570	CDIF630erm_01741	6.73659	-0.55302	17.5312	149												x	x		x	x
CD3481	CDIF630erm_03792	7.6735	-0.222819	16.533	149				x			x	x	x	x	x	x	x	x	x	x
CD3619	CDIF630erm_03942	5.44884	-0.216779	17.229	149		x		x			x	x	x	x	x	x	x	x	x	x
CD2743	CDIF630erm_03006	5.38288	-0.195302	16.457	149		x		x	x	x	x	x	x	x	x	x	x	x	x	x
CD2100	CDIF630erm_02323	5.32104	-0.118792	16.51	149				x			x		x	x	x	x	x	x	x	x
CD3132	CDIF630erm_03417	9.27999	-0.0697987	16.6087	149																x
CD0867	CDIF630erm_00987	9.26905	0.132215	17.679	149															x	x
CD2238	CDIF630erm_02471	5.04775	-0.519333	17.7462	150											x		x		x	x
CD1335	CDIF630erm_01491	8.45838	-0.472667	17.574	150				x	x		x	x	x	x	x	x	x	x	x	x
CD2566	CDIF630erm_02819	6.11351	-0.370667	17.1548	150										x	x				x	x
CD0206	CDIF630erm_00328	5.76424	-0.307333	17.1547	150															x	x
CD0149	CDIF630erm_00268	4.52489	-0.277333	17.2267	150										x	x	x	x	x	x	x
CD3480	CDIF630erm_03791	5.79418	-0.124	16.265	150		x		x	x		x	x	x	x	x	x	x	x	x	x
CD1939	CDIF630erm_02143	4.22891	-0.0533333	16.53	150				x			x	x	x	x	x	x	x	x	x	x
CD3613	CDIF630erm_03936	6.7636	0.133333	17.3789	150																x
CD2950	CDIF630erm_03232	5.11982	-0.729139	17.468	151				x			x	x	x	x	x		x	x	x	x
CD1247	CDIF630erm_01399	3.53523	-0.511921	17.049	151	x			x			x		x	x	x	x	x	x	x	x
CD1694	CDIF630erm_01879	5.06618	-0.390066	17.576	151						x	x		x	x	x	x	x	x	x	x
CD0015	CDIF630erm_00025	8.6034	-0.331126	17.3771	151											x	x			x	x
CD2488	CDIF630erm_02735	5.17357	-0.260927	16.936	151							x		x		x		x	x	x	x
CD1756	CDIF630erm_01952	7.64704	-0.136424	17.021	151							x				x	x	x	x	x	x
CD3598	CDIF630erm_03920	5.94771	-0.111258	16.768	151				x		x	x	x	x	x	x	x	x	x	x	x
CD1377	CDIF630erm_01535	10.0938	0.0662252	16.927	151				x			x	x	x	x	x	x	x	x	x	x
CD1940	CDIF630erm_02144	8.63215	0.60473	17.3255	151																x
CD1605	CDIF630erm_01780	8.34071	-0.399342	17.4552	152																x
CD1287	CDIF630erm_01441	5.22322	-0.394079	17.586	152							x	x	x	x	x	x	x	x	x	x
CD1897	CDIF630erm_02102	4.35896	-0.388158	18.1164	152									x		x	x		x	x	x
CD2622	CDIF630erm_02876	4.806	-0.361184	17.268	152		x		x			x	x	x	x	x	x	x	x	x	x
CD2366	CDIF630erm_02606	5.27428	-0.182895	17.132	152							x			x	x	x	x		x	x
CD2327	CDIF630erm_02565	4.67535	-0.155921	17.359	152													x		x	x
-	CDIF630erm_02534	5.04738	-1.434	6.156	153															x	x
CD2212	CDIF630erm_02445	8.96853	-0.721569	18.3022	153									x		x		x	x	x	x
CD2640	CDIF630erm_02894	8.43882	-0.688235	18.304	153							x		x		x	x	x	x	x	x
CD1757	CDIF630erm_01953	8.6379	-0.610458	18.4002	153															x	x
CD1867	CDIF630erm_02070	4.80928	-0.588889	17.4748	153											x	x	x	x		x
CD2440	CDIF630erm_02684	4.27237	-0.586928	18.207	153				x			x	x	x	x	x	x	x	x	x	x
CD1306	CDIF630erm_01461	4.82007	-0.511765	17.755	153				x			x	x	x	x	x	x	x	x	x	x
CD3208	CDIF630erm_03502	5.79345	-0.423529	17.8686	153									x	x	x		x	x	x	x
CD2687	CDIF630erm_02941	9.432	-0.394771	17.7034	153																x
CD1945	CDIF630erm_02150	5.75525	-0.384314	18.273	153							x		x		x		x	x	x	x
CD3015	CDIF630erm_03300	4.87129	-0.328758	17.127	153				x			x			x	x	x	x		x	x
CD3465	CDIF630erm_03776	4.93082	-0.0745098	17.24	153				x			x	x	x	x	x	x	x	x	x	x
CD1697	CDIF630erm_01882	5.42046	0.139869	16.661	153							x	x	x	x	x	x	x	x	x	x
CD3159	CDIF630erm_03450	9.26602	-0.50974	18.094	154															x	x
CD1822	CDIF630erm_02023	6.7515	-0.485065	17.504	154		x		x	x	x	x	x	x	x	x	x	x	x	x	x
CD2879	CDIF630erm_03147	7.68138	-0.457792	17.791	154				x			x	x	x	x	x	x	x	x	x	x
CD1766	CDIF630erm_01963	5.0787	-0.405195	17.3947	154											x				x	x
CD0023	CDIF630erm_00085	6.02873	-0.259236	17.795	154							x		x	x	x	x	x	x	x	x
CD2295	CDIF630erm_02530	9.22116	-0.184416	18.3085	154											x	x			x	x
CD0450	CDIF630erm_00578	4.79852	-0.0545455	17.7024	154															x	x
CD0041	CDIF630erm_00103	4.86284	-0.0525974	17.4422	154											x					x
CD1487	CDIF630erm_01651	8.74136	-0.449032	18.0078	155																x
CD3018	CDIF630erm_03303	6.43593	-0.409677	17.392	155		x		x	x	x	x		x	x	x	x	x	x	x	x
CD1459	CDIF630erm_01623	8.39463	-0.389032	17.71	155		x		x		x	x	x	x	x	x	x	x	x	x	x
CD3239	CDIF630erm_03535	5.04854	-0.347742	16.98	155				x			x	x	x	x	x	x	x	x	x	x
CD0932	CDIF630erm_01058	4.71654	-0.274194	18.0426	155																x
CD0159	CDIF630erm_00278	4.60003	-0.161935	18.134	155							x		x		x		x	x	x	x
CD1053	CDIF630erm_01193	5.15582	-0.14129	17.169	155				x		x	x	x	x	x	x	x	x	x	x	x
CD2686	CDIF630erm_02940	9.27457	0.630719	17.6022	155															x	x
CD2044	CDIF630erm_02266	6.15538	1.06323	17.6733	155																x
CD0069	CDIF630erm_00135	9.92033	-0.592308	17.671	156	x	x		x	x	x	x	x	x	x	x	x	x	x	x	x
CD2909	CDIF630erm_03182	4.64422	-0.545513	17.7058	156																x
CD0671	CDIF630erm_00786	4.88758	-0.523077	18.595	156				x			x		x		x		x	x	x	x
CD3334	CDIF630erm_03637	9.4391	-0.480128	18.9349	156														x	x	x
CD0566	CDIF630erm_00679	5.92209	-0.301923	17.785	156				x			x	x	x	x	x	x	x	x	x	x
CD2763	CDIF630erm_03026	5.92904	-0.155128	17.638	156							x		x		x	x	x	x	x	x
CD2088	CDIF630erm_02311	6.15679	-0.146795	17.1909	156											x	x			x	x
CD3307	CDIF630erm_03608	5.07097	-0.102564	17.636	156							x		x		x	x	x	x	x	x
CD1714	CDIF630erm_01902	7.59936	-0.0685897	16.795	156		x		x			x		x		x		x	x	x	x
CD1076	CDIF630erm_01220	6.82803	-0.024359	17.3723	156									x		x	x	x	x	x	x
CD3027	CDIF630erm_03311	5.93768	0.0551282	16.953	156		x		x			x	x	x	x	x	x	x	x	x	x
CD0529	CDIF630erm_00642	9.66757	1.16474	16.7865	156																x
CD0175	CDIF630erm_00297	4.9819	-0.48323	17.7523	157											x		x	x	x	x
CD2951	CDIF630erm_03233	5.64591	-0.307006	17.9404	157															x	x
CD1925	CDIF630erm_02129	4.4464	-0.252866	17.7171	157													x		x	x
CD1002	CDIF630erm_01138	9.12786	-0.157325	17.732	157		x		x		x	x	x	x		x	x	x	x	x	x
CD0044	CDIF630erm_00106	9.56674	-0.135032	19.0474	157											x				x	x
CD0492	CDIF630erm_00621	6.29634	0.175796	17.212	157				x			x		x	x	x	x	x	x	x	x
CD2728	CDIF630erm_02990	10.0063	0.93758	16.9454	157																x
CD2352	CDIF630erm_02592	4.09226	0.189103	16.757	157				x			x	x			x		x	x	x	x
CD2067	CDIF630erm_02290	9.16684	-0.679747	17.6239	158															x	x
CD1116	CDIF630erm_01260	10.1106	-0.647468	17.7049	158															x	x
CD0705	CDIF630erm_00820	4.72697	-0.634177	18.6101	158											x		x	x	x	x
CD2815	CDIF630erm_03080	4.77783	-0.527933	18.525	158							x			x	x		x	x	x	x
CD2563	CDIF630erm_02816	8.99306	-0.515823	18.6256	158															x	x
CD1497	CDIF630erm_01662	4.16132	-0.507595	18.288	158	x			x			x	x	x	x	x	x	x	x	x	x
CD0151	CDIF630erm_00270	5.19945	-0.483544	18.366	158							x		x		x	x	x	x	x	x
CD1397	CDIF630erm_01557	4.77048	-0.334177	18.042	158				x			x		x		x	x	x	x	x	x
CD3058	CDIF630erm_03341	7.88137	-0.149032	17.6465	158															x	x
CD1460	CDIF630erm_01624	8.48729	-0.0392405	18.4697	158															x	x
CD0218	CDIF630erm_00340	5.72575	0.141772	17.122	158		x		x	x		x	x	x	x	x	x	x	x	x	x
-	CDIF630erm_03215	5.59453	-0.892308	6.174	159																x
CD0290	CDIF630erm_00414	5.35361	-0.610692	18.223	159						x	x	x	x	x	x			x	x	x
CD0677	CDIF630erm_00791	8.41941	-0.520755	18.6315	159																x
-	CDIF630erm_03445	7.55479	-0.47673	18.9918	159											x	x			x	x
CD3553	CDIF630erm_03873	4.59407	-0.436478	18.013	159	x	x		x	x	x	x	x	x	x	x	x	x	x	x	x
CD1211	CDIF630erm_01360	7.77836	-0.283237	18.435	159							x	x	x		x	x	x	x	x	x
CD3649	CDIF630erm_03973	9.097	-0.232075	18.0832	159									x		x			x	x	x
CD3279	CDIF630erm_03579	7.84189	-0.198113	17.5593	159											x				x	x
CD1679	CDIF630erm_01864	8.74863	-0.133333	17.7855	159											x	x			x	x
CD1581	CDIF630erm_01752	5.28497	-1.64312	19.2569	160											x	x			x	x
CD2599	CDIF630erm_02853	4.45788	-0.86125	18.2942	160															x	x
CD1558	CDIF630erm_01727	5.78955	-0.47125	19.3424	160												x			x	x
CD3352	CDIF630erm_03652	8.3955	-0.454375	19.1809	160																x
CD3454	CDIF630erm_03765	8.299	-0.39375	18.516	160							x		x		x	x	x		x	x
CD3068	CDIF630erm_03351	6.74639	-0.0775	17.75	160				x	x		x	x	x	x	x	x	x	x	x	x
CD3238	CDIF630erm_03534	4.98695	-0.0216561	17.7695	160															x	x
CD2512	CDIF630erm_02761	5.18996	0.06	17.357	160							x	x	x		x	x	x	x		x
CD2391	CDIF630erm_02632	8.98994	0.972956	17.9636	160																x
CD1848	CDIF630erm_02050	9.73318	-0.849689	18.4968	161															x	x
CD0411	CDIF630erm_00538	9.76506	-0.796273	18.596	161															x	x
CD1990	CDIF630erm_02200	9.6964	-0.670807	18.8398	161															x	x
CD0435	CDIF630erm_00563	5.85075	-0.662044	19.5335	161															x	x
CD3188	CDIF630erm_03480	8.34138	-0.659627	18.398	161				x			x			x	x		x	x	x	x
CD2360	CDIF630erm_02600	6.81877	-0.213665	18.427	161				x			x			x	x	x	x		x	x
CD2405	CDIF630erm_02647	6.31238	-0.0987578	18.342	161							x		x	x	x		x	x	x	x
CD0048	CDIF630erm_00110	5.4195	-0.0944099	17.434	161				x			x		x	x	x	x	x	x	x	x
CD0535	CDIF630erm_00648	9.25745	0.157764	17.4636	161									x		x	x		x	x	x
CD2803	CDIF630erm_03068	6.28813	0.603727	18.0847	161												x			x	x
CD2698	CDIF630erm_02954	9.46389	0.940994	16.9804	161															x	x
CD2929	CDIF630erm_03205	9.13135	-0.774074	19.5267	162																x
CD0640	CDIF630erm_00752	4.65072	-0.358025	19.444	162							x				x		x	x	x	x
CD0287	CDIF630erm_00411	5.25008	-0.0592593	18.03	162						x	x	x	x		x			x	x	x
CD0810	CDIF630erm_00928	6.48061	0.0123457	17.743	162	x			x		x	x	x	x	x	x	x	x	x	x	x
CD3059	CDIF630erm_03342	9.41655	0.91358	18.6966	162															x	x
CD1147	CDIF630erm_01294	7.75114	1.18025	17.8456	162																x
CD2242	CDIF630erm_02475	4.67455	-0.640491	18.959	163							x		x		x	x	x	x	x	x
CD3157	CDIF630erm_03448	9.81548	-0.556954	18.721	163	x			x			x	x	x	x	x	x	x	x	x	x
CD3154	CDIF630erm_03441	4.83204	-0.538037	18.9264	163									x		x		x	x	x	x
CD1893	CDIF630erm_02098	5.64842	-0.471779	18.959	163				x			x	x	x	x	x		x	x	x	x
CD2186	CDIF630erm_02418	8.3792	-0.355215	18.9418	163															x	x
CD0351	CDIF630erm_00479	4.26576	-0.248466	19.1155	163													x	x	x	x
CD3163	CDIF630erm_03454	4.22499	-0.153988	18.7302	163									x		x	x	x	x		x
CD3103	CDIF630erm_03387	4.82736	-0.0883436	18.139	163				x			x	x	x	x	x	x	x	x	x	x
CD0991	CDIF630erm_01127	4.97544	-0.0680982	17.9645	163											x				x	x
CD2666	CDIF630erm_02920	4.69296	-0.0398773	17.778	163							x				x		x		x	x
CD2959	CDIF630erm_03243	6.13264	0.963804	16.056	163							x		x		x	x		x	x	x
CD0024	CDIF630erm_00086	6.82078	-0.741463	19.049	164				x			x		x	x	x		x	x	x	x
CD1770	CDIF630erm_01967	9.12377	-0.440854	18.7837	164										x	x		x	x	x	x
CD0836	CDIF630erm_00955	5.57376	-0.381707	19.066	164				x	x		x	x	x	x	x	x	x	x	x	x
CD2223	CDIF630erm_02456	5.51708	-0.313415	19.3322	164																x
CD2305	CDIF630erm_02542	6.59804	-0.0695122	17.91	164				x			x		x	x	x	x	x	x	x	x
CD0518	CDIF630erm_00630	9.25561	0.74878	18.2579	164															x	x
CD3571	CDIF630erm_03892	4.98266	-0.627879	19.133	165		x		x	x		x	x	x	x	x	x	x	x	x	x
CD0532	CDIF630erm_00645	4.92593	-0.530303	18.9403	165											x		x		x	x
CD3472	CDIF630erm_03783	5.31882	-0.461212	18.884	165				x			x	x	x	x	x	x	x	x	x	x
CD3340	CDIF630erm_03642	3.97319	-0.453939	19.2922	165																x
CD0500	CDIF630erm_04106	3.9493	-0.397576	19.0979	165																x
CD1265	CDIF630erm_01418	8.64734	-0.347879	19.0231	165															x	x
CD2208	CDIF630erm_02441	5.03115	-0.330303	18.997	165											x		x	x	x	x
CD3037	CDIF630erm_03321	8.44297	-0.270787	19.1231	165											x		x			x
CD0285	CDIF630erm_00409	8.95347	-0.221818	19.056	165							x		x		x			x	x	x
CD3167	CDIF630erm_03458	4.91733	-0.215152	18.332	165		x		x	x	x	x	x	x	x	x	x	x	x	x	x
CD2748	CDIF630erm_03011	4.68151	-0.169091	18.061	165		x		x		x	x	x	x	x	x	x	x	x	x	x
CD2558	CDIF630erm_02809	6.82891	-0.132727	18.409	165				x			x	x	x	x	x	x	x	x	x	x
CD3405	CDIF630erm_03710	6.2949	0.193939	18.135	165		x		x		x	x	x	x	x	x	x	x	x	x	x
CD2445	CDIF630erm_02689	9.72917	1.06909	19.2885	165																x
CD0661	CDIF630erm_00774	8.82728	0.63012	18.7996	166																x
CD2097	CDIF630erm_02320	9.73691	1.11145	18.1721	166																x
CD0308	CDIF630erm_00433	9.5466	1.13374	19.1193	166																x
CD2162	CDIF630erm_02393	4.73534	-0.667665	20.29	167				x			x		x	x	x	x	x	x	x	x
CD0377	CDIF630erm_00504	4.42857	-0.483125	19.737	167																x
CD3386	CDIF630erm_03689	4.41466	-0.407784	19.685	167																x
CD0376	CDIF630erm_00503	3.7808	-0.381437	19.6247	167																x
CD3385	CDIF630erm_03688	3.73219	-0.337126	19.5567	167																x
CD1712	CDIF630erm_01900	6.0132	-0.317964	18.497	167				x		x	x	x	x	x	x		x	x	x	x
CD3210	CDIF630erm_03504	7.53016	-0.222156	19.2805	167											x	x			x	x
CD3376	CDIF630erm_03680	4.93305	-0.220958	19.247	167							x		x		x	x		x	x	x
CD1452	CDIF630erm_01616	4.68214	-0.5	19.8685	168									x		x	x	x	x		x
CD2396	CDIF630erm_02638	5.08699	-0.417262	19.585	168	x	x		x	x	x	x	x	x	x	x	x	x	x	x	x
CD2377	CDIF630erm_02617	4.66978	-0.4	19.588	168				x			x				x	x	x	x	x	x
CD2394	CDIF630erm_02636	6.83319	-0.314286	19.563	168				x			x		x		x	x	x	x	x	x
CD3563	CDIF630erm_03883	8.57189	-0.166667	19.0151	168																x
CD0063	CDIF630erm_00129	5.99088	-0.110714	18.593	168	x	x		x	x	x	x	x	x	x	x	x	x	x	x	x
CD1359	CDIF630erm_01515	5.53689	0.0464286	19.4105	168																x
CD3342	CDIF630erm_03643	9.52144	0.273214	19.4522	168											x	x		x	x	x
CD2820	CDIF630erm_03085	9.61063	1.0244	17.7046	168															x	x
CD0685	CDIF630erm_00798	9.80249	-0.725532	19.202	169	x	x		x	x		x	x	x	x	x	x	x	x	x	x
CD1201	CDIF630erm_01350	5.71738	-0.602381	19.741	169				x	x		x	x	x	x	x	x	x	x	x	x
CD2945	CDIF630erm_03226	5.51978	-0.453254	19.2403	169																x
CD2807	CDIF630erm_03072	9.22627	0.000591716	18.5006	169												x			x	x
CD0088	CDIF630erm_00156	9.81551	0.00532544	17.851	169	x	x		x	x	x	x	x	x	x	x	x	x	x	x	x
CD1901	CDIF630erm_02106	8.7331	0.418343	19.308	169															x	x
CD3272	CDIF630erm_03572	9.76441	1.16509	18.5147	169																x
CD1240	CDIF630erm_01391	9.33566	1.16923	18.9661	169														x	x	x
CD0739	CDIF630erm_00855	4.95199	-0.695882	19.5913	170										x	x				x	x
CD0477	CDIF630erm_00605	6.94978	-0.513529	19.997	170													x	x	x	x
CD2121	CDIF630erm_02350	5.08628	-0.459412	19.7215	170																x
CD0217	CDIF630erm_00339	9.2013	-0.409412	19.6568	170															x	x
CD2745	CDIF630erm_03008	4.83723	-0.117059	18.768	170		x		x	x		x	x	x	x	x	x	x	x	x	x
CD3636	CDIF630erm_03959	8.67843	0.85	18.7116	170																x
CD3302	CDIF630erm_03603	9.20257	0.938235	18.5795	170											x				x	x
CD1887	CDIF630erm_02092	8.88812	-0.467836	20.5019	171															x	x
CD0916	CDIF630erm_01039	5.48492	-0.453801	19.4285	171																x
CD0993	CDIF630erm_01129	5.33383	-0.366071	19.13	171				x			x	x	x	x	x		x	x	x	x
CD1255	CDIF630erm_01408	5.06878	-0.309942	19.77	171				x			x	x	x	x	x	x	x	x	x	x
CD2195	CDIF630erm_02427	4.7364	-0.288304	19.562	171	x	x		x	x	x	x	x	x	x	x	x	x	x	x	x
CD3209	CDIF630erm_03503	6.43011	-0.232164	20.3297	171															x	x
CD3313	CDIF630erm_03614	5.74343	-0.0280702	18.798	171				x			x				x		x	x	x	x
CD3513	CDIF630erm_03826	8.63036	0.164327	18.224	171			x	x			x	x	x	x	x	x	x	x	x	x
CD1656	CDIF630erm_01836	7.59968	0.837427	19.9811	171															x	x
CD1846	CDIF630erm_02048	5.58631	-0.733721	20.697	172							x		x		x				x	x
CD2977	CDIF630erm_03261	8.46136	-0.412698	20.6522	172																x
CD3355	CDIF630erm_03655	5.53763	-0.40814	19.737	172				x			x	x	x	x	x	x	x	x	x	x
CD0138	CDIF630erm_00255	5.30333	-0.127326	18.8329	172											x		x		x	x
CD0536	CDIF630erm_00649	4.40761	0.0819767	19.725	172											x	x		x	x	x
CD1574	CDIF630erm_01743	8.9914	-0.70289	21.3516	173												x			x	x
CD1886	CDIF630erm_02091	7.92456	-0.616763	20.7948	173											x			x		x
CD0837	CDIF630erm_00956	8.29869	-0.434104	19.942	173		x		x	x	x	x	x	x	x	x		x	x	x	x
CD2472	CDIF630erm_02718	8.88842	-0.392486	20.1593	173											x	x				x
CD3632	CDIF630erm_03955	5.2046	-0.385549	20.161	173							x		x	x	x	x	x	x	x	x
CD3072	CDIF630erm_03355	5.96524	-0.320809	20.089	173							x		x	x	x	x	x	x	x	x
CD0631	CDIF630erm_00743	5.9507	-0.25896	19.5917	173								x			x		x	x	x	x
CD1193	CDIF630erm_01342	6.94538	-0.0115607	20.2618	173											x				x	x
CD3541	CDIF630erm_03856	8.78424	0.852023	18.8877	173															x	x
CD0201	CDIF630erm_00323	8.98267	1.09653	19.0268	173																x
CD2557	CDIF630erm_02808	4.75046	-0.645402	20.231	174		x		x			x	x	x	x	x	x	x	x	x	x
-	CDIF630erm_03217	5.23573	-0.614035	6.619	174																x
-	CDIF630erm_03201	10.0087	-0.608772	6.478	174																x
CD1176	CDIF630erm_01324	4.2593	-0.382184	20.155	174							x	x			x		x	x	x	x
CD0331	CDIF630erm_00459	5.70658	-0.37931	18.972	174	x	x		x		x	x	x	x	x	x	x	x	x	x	x
CD2125	CDIF630erm_02355	6.759	-0.362069	19.776	174				x			x		x	x	x		x	x	x	x
CD1245	CDIF630erm_01397	5.95986	-0.282184	20.049	174															x	x
CD2207	CDIF630erm_02440	8.98252	-0.254598	20.0435	174											x	x		x	x	x
CD2531	CDIF630erm_02783	9.73757	0.963793	18.8879	174																x
CD0056	CDIF630erm_00120	9.26589	-0.885143	20.936	175							x		x		x		x	x	x	x
CD2619	CDIF630erm_02873	4.63064	-0.646286	20.328	175		x		x			x	x	x	x	x	x	x	x	x	x
CD3507	CDIF630erm_03820	5.22798	-0.446286	19.8316	175											x	x		x	x	x
CD0012	CDIF630erm_00021	6.52495	-0.264497	20.087	175							x		x		x	x	x	x	x	x
CD2691	CDIF630erm_02946	4.81681	-0.0148571	19.573	175				x	x		x	x	x	x	x	x	x	x	x	x
CD0129	CDIF630erm_00245	5.26061	0.205917	18.99	175															x	x
CD0393	CDIF630erm_00521	9.48996	1.00686	18.7676	175															x	x
CD3303	CDIF630erm_03604	9.52287	1.00971	19.1189	175															x	x
CD2825	CDIF630erm_03089	5.29933	-0.477273	20.038	176							x		x	x	x		x	x	x	x
CD0688	CDIF630erm_00801	5.41681	-0.470718	20.299	176							x		x	x	x			x	x	x
CD1667	CDIF630erm_01851	4.84465	-0.430114	19.6682	176																x
CD3524	CDIF630erm_03838	7.78417	-0.411932	19.566	176				x			x		x	x	x	x	x	x	x	x
CD3573	CDIF630erm_03894	9.73079	-0.20625	20.424	176											x				x	x
CD1331	CDIF630erm_01487	5.92892	-0.1375	19.711	176			x	x		x	x		x	x	x	x	x	x	x	x
CD1082	CDIF630erm_01226	8.54559	-0.491525	20.734	177							x		x		x	x	x	x	x	x
CD1838	CDIF630erm_02040	6.39438	-0.350847	20.292	177				x			x	x	x	x	x	x	x	x	x	x
CD2865	CDIF630erm_03133	5.42904	-0.341243	20.5323	177																x
CD0601	CDIF630erm_00714	9.16097	-0.20678	19.8288	177											x				x	x
CD2595	CDIF630erm_02849	5.65331	-0.152542	19.761	177				x			x	x	x		x	x	x	x	x	x
-	CDIF630erm_02189	4.68801	0.0362069	6.89	177																x
CD3493	CDIF630erm_03806	10.2745	0.414124	21.2286	177															x	x
-	CDIF630erm_02701	10.2435	0.612069	6.96	177																x
CD0825	CDIF630erm_00944	5.3911	-0.882022	20.614	178	x	x		x	x	x	x	x	x	x	x	x	x	x	x	x
CD0595	CDIF630erm_00709	4.7956	-0.463483	20.658	178							x		x	x	x	x	x	x	x	x
CD1348	CDIF630erm_01504	4.71126	-0.366854	20.6006	178											x	x	x	x	x	x
CD3250	CDIF630erm_03547	4.83383	-0.341011	20.951	178				x			x	x	x	x	x	x	x	x	x	x
CD1220	CDIF630erm_01369	4.8207	-0.241011	19.968	178				x			x	x	x	x	x	x	x	x	x	x
CD0555	CDIF630erm_00668	6.34053	-0.134831	20.493	178											x				x	x
CD0554	CDIF630erm_00667	5.99866	-0.0825843	20.194	178		x		x		x	x	x	x	x	x	x	x	x	x	x
CD1903	CDIF630erm_02107	7.61383	0.623776	20.4193	178																x
CD1630	CDIF630erm_01807	9.43179	0.764045	20.797	178															x	x
CD1023	CDIF630erm_01159	5.27773	-0.667039	20.77	179				x			x	x	x	x	x	x	x	x	x	x
CD1296	CDIF630erm_01450	5.39902	-0.436313	21.065	179							x		x	x	x	x	x	x	x	x
CD2037	CDIF630erm_02259	5.82741	-0.430726	21.3197	179																x
CD0172	CDIF630erm_00293	5.77357	-0.39375	20.7399	179										x	x			x	x	x
CD0109	CDIF630erm_00205	8.25545	-0.36648	20.5558	179												x			x	x
CD2427	CDIF630erm_02669	5.24378	-0.263128	19.9128	179															x	x
CD3499	CDIF630erm_03812	5.28656	-0.239106	19.9941	179															x	x
CD3189	CDIF630erm_03481	4.99647	-0.210056	19.8107	179										x	x	x	x	x	x	x
CD3231	CDIF630erm_03527	4.93154	-0.205587	20.493	179				x		x	x	x	x	x	x	x	x	x	x	x
CD1190	CDIF630erm_01339	5.18329	-0.050838	19.842	179				x			x	x	x	x	x	x	x	x	x	x
CD2197	CDIF630erm_02429	4.74043	0.0664804	19.3123	179											x				x	x
CD2856	CDIF630erm_03124	5.76384	0.658659	21.1811	179																x
CD0086	CDIF630erm_00154	9.84498	-0.54	19.966	180	x	x		x	x	x	x	x	x	x	x	x	x	x	x	x
-	CDIF630erm_02223	10.1565	-0.518644	6.489	180															x	x
CD1381	CDIF630erm_01541	5.79687	-0.5	21.8681	180											x			x	x	x
CD1721	CDIF630erm_01910	7.77703	-0.376667	20.985	180							x		x		x		x	x	x	x
CD0060	CDIF630erm_00125	5.24422	-0.341111	20.126	180				x	x	x	x	x	x	x	x	x	x	x	x	x
CD1052	CDIF630erm_01192	9.23877	-0.323333	21.0433	180											x	x			x	x
CD0084	CDIF630erm_00151	9.47437	-0.317778	20.437	180	x	x		x	x	x	x	x	x	x	x	x	x	x	x	x
CD1327	CDIF630erm_01483	8.88575	0.952778	20.0073	180									x		x	x		x	x	x
CD1474	CDIF630erm_01638	5.34412	-0.4	20.008	181	x	x		x	x	x	x	x	x	x	x	x	x	x	x	x
CD1524	CDIF630erm_01692	5.42647	-0.330387	19.99	181	x	x		x	x	x	x	x	x	x	x	x	x	x	x	x
CD3471	CDIF630erm_03782	5.7789	-0.209945	20.56	181		x		x			x	x	x	x	x	x	x	x	x	x
CD1736	CDIF630erm_01927	5.43495	-0.161878	20.069	181				x			x		x		x	x	x	x	x	x
CD2418	CDIF630erm_02660	9.5516	0.48232	20.0567	181															x	x
CD2971	CDIF630erm_03256	9.75311	0.947514	19.6928	181															x	x
CD1004	CDIF630erm_01140	5.12674	-0.032967	19.744	182				x			x	x	x	x	x	x	x	x	x	x
CD1415	CDIF630erm_01576	9.85514	0.890659	21.1337	182												x				x
CD0142	CDIF630erm_00259	5.89527	-0.721311	21.262	183		x		x		x	x	x	x	x	x	x	x	x	x	x
CD1969	CDIF630erm_02174	5.19945	-0.50565	21.214	183				x			x	x	x	x	x	x	x	x	x	x
CD1664	CDIF630erm_01848	5.11903	-0.446995	20.947	183							x				x	x	x	x	x	x
CD1122	CDIF630erm_01266	6.09096	-0.414754	21.041	183		x		x			x		x	x	x	x	x	x	x	x
-	CDIF630erm_03167	4.92725	-0.356667	6.86	183																x
CD0352	CDIF630erm_00480	5.70667	-0.27541	20.768	183							x				x	x		x	x	x
-	CDIF630erm_02202	9.5633	-0.16	6.964	183															x	x
CD3315	CDIF630erm_03616	8.07864	-0.15847	20.226	183				x			x	x	x	x	x		x	x	x	x
-	CDIF630erm_02858	9.51474	-0.065	6.858	183																x
CD1923	CDIF630erm_02127	7.5768	0.289071	19.9785	183															x	x
-	CDIF630erm_01389	9.52367	0.7	6.464	183																x
CD1988	CDIF630erm_02197	10.0075	1.03388	19.5799	183																x
CD1130	CDIF630erm_01277	9.08786	-0.509783	21.4037	184									x	x	x	x	x	x	x	x
CD1198	CDIF630erm_01347	5.06533	-0.447826	19.8653	184															x	x
CD0659	CDIF630erm_00772	9.45715	-0.342391	22.1599	184											x				x	x
CD2559	CDIF630erm_02810	6.00314	-0.331522	20.946	184				x			x	x	x		x		x	x	x	x
CD3160	CDIF630erm_03451	9.12032	1.07845	20.4199	184																x
CD2137	CDIF630erm_02368	6.78839	-0.731351	21.108	185	x	x		x	x	x	x	x	x	x	x	x	x	x	x	x
CD1951	CDIF630erm_02156	9.14913	-0.527027	21.5048	185															x	x
CD1246	CDIF630erm_01398	4.9764	-0.492973	20.882	185	x			x	x	x	x	x	x	x	x	x	x	x	x	x
CD1177	CDIF630erm_01326	9.1147	-0.262162	21.308	185				x			x	x	x		x	x	x	x	x	x
CD0872	CDIF630erm_00992	5.06443	-0.235135	20.711	185							x		x		x	x		x	x	x
CD2042	CDIF630erm_02264	5.96159	0.02	20.669	185							x						x	x	x	x
CD0118	CDIF630erm_00233	4.96877	0.0313514	19.784	185		x		x	x	x	x	x	x	x	x	x	x	x	x	x
CD0953A	CDIF630erm_01082	8.14619	-0.437705	7.143	186																x
CD2907	CDIF630erm_03179	4.85095	-0.415591	21.116	186				x			x				x	x				x
CD0957	CDIF630erm_01088	4.85095	-0.415591	21.116	186									x		x		x			x
CD3502	CDIF630erm_03815	8.77817	-0.363441	20.773	186		x		x			x	x	x	x	x	x	x	x	x	x
CD3438	CDIF630erm_03747	5.3925	-0.347849	21.628	186				x			x		x		x	x	x	x	x	x
CD0350	CDIF630erm_00478	4.8962	-0.300538	21.321	186				x			x	x	x	x	x	x	x	x	x	x
CD1088	CDIF630erm_01232	9.50775	-0.139891	22.4434	186											x				x	x
CD0764	CDIF630erm_00882	9.19857	0.591935	20.3359	186												x				x
CD2917	CDIF630erm_03191	4.92772	-1.04492	21.8825	187																x
CD0947	CDIF630erm_01075	4.92772	-1.04492	21.8825	187										x						x
CD2444	CDIF630erm_02688	4.99245	-0.662032	21.803	187				x		x	x	x	x	x	x	x	x	x	x	x
CD2958	CDIF630erm_03242	4.88588	-0.573262	21.1111	187									x	x	x	x	x	x	x	x
CD0559	CDIF630erm_00672	5.00459	-0.349733	21.627	187		x		x			x	x	x	x	x	x	x	x	x	x
CD1644	CDIF630erm_01821	6.10801	-0.26413	21.314	187				x			x		x		x	x	x	x	x	x
CD2363	CDIF630erm_02603	8.63808	-0.238503	21.2205	187												x			x	x
CD2265	CDIF630erm_02499	5.32163	0.907027	21.3436	187															x	x
CD1683	CDIF630erm_01868	9.9117	1.05455	19.7048	187												x			x	x
CD1569	CDIF630erm_01738	5.39426	-0.59734	21.997	188											x		x	x	x	x
CD1800	CDIF630erm_01999	6.84589	-0.559574	21.429	188	x	x		x	x	x	x	x	x	x	x	x	x	x	x	x
CD1545	CDIF630erm_01713	5.5954	-0.384574	21.9184	188													x	x	x	x
CD2057	CDIF630erm_02280	6.14412	-0.31016	22.1493	188									x							x
CD1388	CDIF630erm_01548	5.54209	-0.284574	21.3828	188											x				x	x
CD2213	CDIF630erm_02446	5.629	-0.0957447	20.934	188				x		x	x	x	x	x	x	x	x	x	x	x
CD0766	CDIF630erm_00884	5.65361	0.862234	19.427	188															x	x
CD3073	CDIF630erm_03356	9.48677	1.03351	19.858	188											x		x		x	x
CD0354A	CDIF630erm_00482	8.44524	1.244	20.882	188															x	x
CD1509	CDIF630erm_01674	6.37866	-0.575661	21.6029	189									x		x	x		x	x	x
CD3508	CDIF630erm_03821	6.00331	-0.537097	21.8598	189												x			x	x
CD0609	CDIF630erm_00721	5.89884	-0.52963	22.686	189											x	x		x		x
CD2906	CDIF630erm_03178	8.54824	-0.478307	21.018	189				x			x				x	x	x			x
CD0958	CDIF630erm_01090	8.54824	-0.478307	21.0184	189									x	x						x
-	CDIF630erm_03199	5.77452	-0.469355	7.178	189																x
CD3578	CDIF630erm_03899	9.83892	-0.428571	21.5441	189															x	x
CD0577	CDIF630erm_00690	5.11496	-0.265608	21.759	189				x			x	x	x	x	x	x	x	x	x	x
CD3456	CDIF630erm_03767	8.52815	-0.246032	21.605	189				x			x		x	x	x	x	x	x	x	x
CD3234	CDIF630erm_03530	8.63804	-0.237037	21.7322	189									x			x		x	x	x
CD3332	CDIF630erm_03634	6.96529	-0.206878	21.246	189							x		x		x		x	x	x	x
CD1048	CDIF630erm_01188	4.59593	-0.12963	21.049	189		x		x		x	x	x	x	x	x	x	x	x	x	x
CD1139	CDIF630erm_01286	4.70953	-0.0645503	19.514	189				x		x	x	x	x	x	x	x	x	x	x	x
CD2683	CDIF630erm_02937	5.97547	-0.0645503	20.064	189	x	x		x	x	x	x	x	x	x	x	x	x	x	x	x
CD1167	CDIF630erm_01315	9.81508	-0.514894	22.1608	190									x		x	x			x	x
CD2523	CDIF630erm_02775	5.05005	-0.342632	21.993	190				x			x	x	x	x	x	x	x	x	x	x
CD0598	CDIF630erm_00712	4.96159	-0.333158	21.4763	190															x	x
CD1449	CDIF630erm_01613	6.39749	-0.248421	21.468	190				x		x	x	x	x	x	x	x	x	x	x	x
CD0608	CDIF630erm_00720	5.35696	-0.211579	21.6097	190											x		x	x	x	x
CD2401	CDIF630erm_02643	4.67746	-0.208421	21.3964	190															x	x
CD2615	CDIF630erm_02868	5.83695	-0.157895	21.609	190				x			x		x		x		x	x	x	x
CD2330	CDIF630erm_02568	5.98576	-0.111579	20.98	190		x		x			x	x	x	x	x	x	x	x	x	x
CD3669	CDIF630erm_03998	4.9351	-0.625654	21.172	191	x		x	x		x	x	x	x	x	x	x	x	x	x	x
CD1342	CDIF630erm_01498	9.28001	-0.55	22.3826	191									x		x		x	x	x	x
CD2063	CDIF630erm_02286	6.33203	-0.471728	21.5655	191																x
CD3323	CDIF630erm_03625	8.95955	-0.427225	22.2198	191																x
CD1910	CDIF630erm_02114	5.65817	-0.271204	21.754	191				x			x		x		x	x	x	x	x	x
CD3537	CDIF630erm_03851	4.99751	-0.256545	21.885	191															x	x
CD3427	CDIF630erm_03735	8.37127	-0.158115	21.238	191							x		x	x	x		x	x	x	x
CD1458	CDIF630erm_01622	5.18237	-0.0294737	21.165	191							x			x	x		x	x	x	x
CD2380	CDIF630erm_02620	5.43661	0.0230366	20.919	191				x			x	x	x	x	x	x	x	x	x	x
CD1141	CDIF630erm_01288	8.61714	1.25969	20.3807	191											x			x		x
-	CDIF630erm_02540	9.99171	-0.71746	7.747	192																x
CD1635	CDIF630erm_01812	4.56118	-0.447396	21.532	192		x		x	x	x	x	x	x	x	x	x	x	x	x	x
CD2049	CDIF630erm_02271	5.72896	-0.414583	21.9963	192											x		x	x	x	x
CD0704	CDIF630erm_00819	5.17235	-0.390625	21.8	192		x		x		x	x	x	x	x	x	x	x	x	x	x
CD0940	CDIF630erm_01066	8.98599	-0.325616	21.987	192	x			x			x			x	x		x	x		x
CD3418	CDIF630erm_03726	8.78757	-0.31875	22.1558	192											x			x	x	x
CD1634	CDIF630erm_01811	4.53566	-0.302083	20.761	192				x	x	x	x	x	x	x	x	x	x	x	x	x
CD2070	CDIF630erm_02293	8.2179	-0.153439	22.1719	192												x		x	x	x
CD1550	CDIF630erm_01719	5.79737	-0.114062	21.685	192				x			x	x	x	x	x	x	x	x	x	x
CD2750	CDIF630erm_03013	8.87135	0.939063	22.2539	192															x	x
CD0147	CDIF630erm_00266	9.51954	0.942289	20.609	192								x	x		x	x		x	x	x
CD2133	CDIF630erm_02363	4.7862	-0.672539	23.637	193							x		x		x	x	x	x	x	x
CD1799	CDIF630erm_01998	4.60702	-0.333161	21.164	193				x	x	x	x	x	x	x	x	x	x	x	x	x
CD0615	CDIF630erm_00727	7.86683	-0.132642	22.5642	193											x				x	x
CD0694	CDIF630erm_00807	4.97447	-0.0735751	22.1177	193													x		x	x
CD0628	CDIF630erm_00740	9.93497	0.466839	22.7554	193								x	x					x	x	x
CD3291	CDIF630erm_03591	6.96372	-0.656701	22.7742	194															x	x
CD1507	CDIF630erm_01672	5.84099	-0.519588	22.083	194				x			x		x		x	x		x	x	x
CD1494	CDIF630erm_01659	5.90921	-0.347938	22.257	194				x	x		x	x	x	x	x	x	x	x	x	x
CD1411	CDIF630erm_01572	8.55819	-0.204124	22.6721	194															x	x
CD1445	CDIF630erm_01609	6.19707	-0.128351	21.88	194							x				x		x	x	x	x
CD3351	CDIF630erm_03651	4.77619	-0.0963918	21.3714	194											x		x	x	x	x
CD1143	CDIF630erm_01290	5.09127	-0.0912371	21.813	194				x			x	x	x	x	x	x	x	x	x	x
CD3305	CDIF630erm_03606	5.13776	-0.0572165	21.294	194	x	x		x	x	x	x	x	x	x	x	x	x	x	x	x
CD0187	CDIF630erm_00308	5.73367	-0.0572165	21.301	194		x		x	x	x	x	x	x	x	x	x	x	x	x	x
CD3357	CDIF630erm_03657	5.15979	0.0237113	21.944	194							x	x		x	x	x	x	x	x	x
CD3542	CDIF630erm_03857	9.9478	0.46087	21.4609	194															x	x
CD2845	CDIF630erm_03112	6.08351	-0.654872	22.3891	195															x	x
CD0579	CDIF630erm_00692	5.59085	-0.301042	22.9295	195													x	x	x	x
CD3593	CDIF630erm_03915	7.4661	-0.266825	22.086	195				x			x	x	x	x	x	x	x	x	x	x
CD1964	CDIF630erm_02169	5.62331	-0.0979487	22.8416	195									x		x	x	x	x	x	x
CD0701	CDIF630erm_00816	4.76475	-0.582653	22.148	196				x			x	x	x	x	x	x	x	x	x	x
CD2944	CDIF630erm_03225	6.44561	-0.564286	22.4665	196															x	x
CD3464	CDIF630erm_03775	9.23193	-0.562245	23.0037	196																x
CD1576	CDIF630erm_01745	5.2197	-0.20102	22.375	196				x			x		x		x		x	x	x	x
CD1752	CDIF630erm_01947	5.30512	-0.172449	23.235	196											x		x	x	x	x
CD1595	CDIF630erm_01768	9.57962	-0.0841837	21.433	196				x			x	x	x	x	x	x	x	x	x	x
CD2967	CDIF630erm_03252	5.81205	-0.00204082	21.4077	196															x	x
CD3556	CDIF630erm_03876	10.1346	1.0148	20.3187	196								x			x	x			x	x
CD1400	CDIF630erm_01560	5.05699	-0.711675	23.414	197				x			x	x	x	x	x	x	x	x	x	x
CD3205	CDIF630erm_03499	6.75824	-0.359391	22.362	197				x		x	x	x	x	x	x	x	x	x	x	x
-	CDIF630erm_01601	6.82346	-0.288832	22.1195	197										x	x	x			x	x
CD0222	CDIF630erm_00344	6.53164	-0.0659898	21.599	197							x	x	x		x	x	x	x	x	x
CD1140	CDIF630erm_01287	9.76465	1.05685	20.73	197							x		x		x	x	x	x	x	x
CD2892	CDIF630erm_03162	4.54393	-0.705556	23.9258	198											x	x				x
CD0975	CDIF630erm_01108	4.54393	-0.705556	23.926	198		x					x		x	x	x		x			x
CD0392	CDIF630erm_00520	5.24497	-0.355051	22.722	198		x		x	x	x	x	x	x	x	x	x	x	x	x	x
CD2021	CDIF630erm_02242	6.17294	-0.264141	23.829	198							x		x	x	x	x	x	x	x	x
CD1485	CDIF630erm_01649	9.23382	-0.213131	23.2244	198									x						x	x
CD1817	CDIF630erm_02017	9.75471	-0.0661616	22.618	198				x			x		x	x	x	x	x	x	x	x
CD0542	CDIF630erm_00655	5.95451	0.00707071	21.6532	198													x	x		x
CD1294	CDIF630erm_01448	8.77079	0.830303	22.1616	198									x		x	x		x	x	x
-	CDIF630erm_02008	7.78917	1.01231	7.337	198																x
CD1486	CDIF630erm_01650	6.63751	-0.965829	22.5893	199											x				x	x
CD1133	CDIF630erm_01280	9.53198	-0.771859	23.8146	199									x		x				x	x
CD1432	CDIF630erm_01596	8.82847	-0.648241	22.749	199							x		x	x	x		x	x	x	x
CD1652	CDIF630erm_01829	7.70769	-0.49196	22.384	199				x		x	x	x	x	x	x	x	x	x	x	x
CD0018	CDIF630erm_00032	6.33038	-0.166834	22.083	199				x			x		x	x	x	x	x	x	x	x
CD2346	CDIF630erm_02585	8.84335	0.0507538	22.3789	199																x
CD3028	CDIF630erm_03312	5.71555	0.0748744	21.151	199				x			x	x	x	x	x	x	x	x	x	x
CD1129	CDIF630erm_01276	6.36369	-0.349	22.827	200				x			x	x	x		x		x	x	x	x
CD2434	CDIF630erm_02677	4.79814	-0.323	22.231	200	x			x	x	x	x	x	x	x	x	x	x	x	x	x
CD1807	CDIF630erm_02006	8.17178	-0.3035	23.2	200							x		x		x		x	x	x	x
CD2388	CDIF630erm_02629	5.54896	-0.2735	22.01	200															x	x
CD3667	CDIF630erm_03996	4.86943	-0.1675	22.166	200	x			x	x	x	x		x	x	x	x	x	x	x	x
CD0241	CDIF630erm_00363	6.62303	-0.143415	22.831	200				x			x		x	x	x	x	x	x	x	x
CD2806	CDIF630erm_03071	6.41796	-0.0455	21.996	200							x				x		x	x	x	x
CD0573	CDIF630erm_00685	4.9827	0.3875	22.8141	200									x		x	x	x	x	x	x
CD0429	CDIF630erm_00557	9.35927	0.963	22.0508	200																x
CD0565	CDIF630erm_00678	8.36535	-0.838286	22.7842	201								x			x		x	x	x	x
CD0581	CDIF630erm_00694	5.85436	-0.361194	23.1938	201											x			x	x	x
-	CDIF630erm_02131	6.74928	-0.279602	22.8935	201											x				x	x
CD0464	CDIF630erm_00592	9.0465	-0.193035	23.0572	201															x	x
CD1551	CDIF630erm_01720	5.62861	-0.164179	22.57	201				x			x	x	x	x	x	x	x	x	x	x
CD1475	CDIF630erm_01639	5.82806	-0.0663366	23.3438	201									x		x		x	x	x	x
CD1221	CDIF630erm_01370	10.1088	0.822388	22.7959	201															x	x
CD0254	CDIF630erm_00377	4.27128	-0.565842	21.9322	202											x			x	x	x
CD1493	CDIF630erm_01658	8.70886	-0.476238	23.472	202											x				x	x
CD1765	CDIF630erm_01962	4.79222	-0.168317	23.0937	202											x		x	x	x	x
CD3428	CDIF630erm_03736	5.20915	-0.154455	22.816	202				x			x		x	x	x	x	x	x	x	x
CD1709	CDIF630erm_01897	5.37996	-0.0941463	23.289	202							x		x		x	x	x	x	x	x
CD0314	CDIF630erm_00442	9.39798	0.973267	22.5972	202																x
CD3300	CDIF630erm_03601	9.05238	-0.470936	22.346	203				x			x	x	x	x	x	x	x	x	x	x
CD0545	CDIF630erm_00658	8.55751	-0.424138	23.009	203				x			x	x	x	x	x	x	x	x	x	x
CD1984	CDIF630erm_02193	6.12042	-0.341379	23.604	203							x	x	x		x	x	x	x	x	x
CD2926	CDIF630erm_03200	8.98599	-0.325616	21.987	203	x			x			x		x		x	x				x
CD1775	CDIF630erm_01973	9.43716	0.796059	22.9046	203									x		x	x			x	x
CD3436	CDIF630erm_03745	6.97468	-0.472549	23.595	204				x			x		x		x	x	x	x	x	x
CD2742	CDIF630erm_03005	5.66106	-0.430392	22.92	204				x			x	x	x	x	x	x	x	x	x	x
CD0452	CDIF630erm_00580	4.7802	-0.321078	23.473	204							x	x		x	x	x	x	x	x	x
CD3165	CDIF630erm_03456	8.26335	-0.298039	23.7294	204											x			x	x	x
CD2684	CDIF630erm_02938	8.54419	-0.263861	23.278	204							x		x	x	x	x	x	x		x
CD2631	CDIF630erm_02885	10.0652	0.877451	21.4418	204									x		x	x	x	x	x	x
CD1622	CDIF630erm_01799	4.72506	-0.801463	23.361	205	x			x			x			x	x	x	x	x	x	x
CD3614	CDIF630erm_03937	6.84503	-0.562439	23.9274	205									x		x		x	x	x	x
CD2899	CDIF630erm_03171	4.73202	-0.507317	24.1282	205																x
CD1197	CDIF630erm_01346	5.05161	-0.465366	23.1954	205															x	x
CD3623	CDIF630erm_03946	9.3003	-0.386341	23.39	205							x					x	x		x	x
CD2029	CDIF630erm_02250	4.9724	-0.331707	23.069	205				x			x	x	x	x	x	x	x	x	x	x
CD2588	CDIF630erm_02842	5.10644	-0.32439	23.372	205				x	x	x	x	x	x	x	x	x	x	x	x	x
CD0534	CDIF630erm_00647	4.42175	0.52948	22.657	205							x				x		x	x		x
CD3078	CDIF630erm_03361	9.23022	1.14829	22.4374	205																x
CD2462	CDIF630erm_02708	4.41833	-0.819417	23.724	206	x	x		x	x		x	x	x	x	x	x	x	x	x	x
CD1734	CDIF630erm_01925	6.73792	-0.453883	24.146	206							x		x			x	x	x	x	x
CD2220	CDIF630erm_02453	7.70008	-0.23835	24.063	206							x		x		x	x	x	x	x	x
CD2846	CDIF630erm_03113	7.59644	-0.151456	24.439	206							x	x	x	x	x	x	x	x	x	x
CD1674	CDIF630erm_01859	6.14893	-0.0951456	22.795	206				x			x	x	x	x	x	x	x	x	x	x
CD1629	CDIF630erm_01806	9.0815	0.427184	23.1454	206															x	x
CD0097	CDIF630erm_00167	9.77576	-0.541063	23.566	207	x	x		x	x	x	x	x	x	x	x	x	x	x	x	x
CD2039	CDIF630erm_02261	9.28362	-0.463768	24.382	207															x	x
CD0074	CDIF630erm_00140	9.96409	-0.356221	22.716	207	x			x	x	x	x	x	x	x	x	x	x	x	x	x
CD3628	CDIF630erm_03951	5.67277	0.00150754	22.1332	207															x	x
CD2144	CDIF630erm_02375	8.98251	1.04106	22.6823	207															x	x
CD2993	CDIF630erm_03277	8.61043	-0.489423	24.2873	208													x	x	x	x
CD0910	CDIF630erm_01033	4.96225	-0.402646	23.698	208				x			x	x	x	x	x	x	x	x	x	x
CD1548	CDIF630erm_01717	5.30586	-0.213462	23.491	208				x			x	x	x		x	x	x	x	x	x
CD0475	CDIF630erm_00603	7.75433	-0.200481	24.0221	208											x				x	x
CD1593	CDIF630erm_01766	8.51198	-0.0389423	22.2416	208															x	x
CD3108	CDIF630erm_03392	9.30168	1.0726	22.2852	208															x	x
CD2808	CDIF630erm_03073	6.65681	-0.566986	23.663	209															x	x
CD2992	CDIF630erm_03276	5.49509	-0.498086	24.493	209							x	x	x		x	x		x	x	x
CD3677	CDIF630erm_04007	9.19927	-0.484689	23.939	209		x		x		x	x	x	x	x	x	x	x	x	x	x
CD0860	CDIF630erm_00980	5.51909	-0.474641	24.5501	209											x				x	x
CD1920	CDIF630erm_02124	6.24053	-0.332057	23.1877	209													x			x
CD1636	CDIF630erm_01813	5.65421	-0.316268	22.919	209				x		x	x	x	x	x	x	x	x	x	x	x
CD0073	CDIF630erm_00139	9.95092	-0.290431	22.327	209	x	x		x	x	x	x	x	x	x	x	x	x	x	x	x
CD2013	CDIF630erm_02232	5.68202	-0.288038	24.3952	209									x		x	x	x	x	x	x
CD3321	CDIF630erm_03623	5.89869	-0.284689	24.415	209							x		x		x	x	x	x	x	x
CD1681	CDIF630erm_01866	6.33176	-0.268421	23.9988	209									x		x			x	x	x
CD2573	CDIF630erm_02826	4.60894	-0.232057	24.099	209		x		x			x	x	x	x	x	x	x	x	x	x
CD1383	CDIF630erm_01543	6.61399	-0.119617	23.591	209				x			x	x	x	x	x	x	x	x	x	x
CD0983	CDIF630erm_01118	8.72589	-0.105263	24.5449	209															x	x
CD0453	CDIF630erm_00581	5.04652	-0.0641148	24.0348	209															x	x
CD3143	CDIF630erm_03427	5.48389	-0.0354067	23.7046	209												x		x	x	x
CD2150	CDIF630erm_02380	8.85348	-0.0311005	24.0821	209											x				x	x
CD1297	CDIF630erm_01451	9.12741	-0.0267943	24.1322	209																x
CD3479	CDIF630erm_03790	5.97345	-0.015311	22.701	209		x		x		x	x	x	x	x	x	x	x	x	x	x
-	CDIF630erm_02602	9.41047	0.778469	23.0847	209										x	x	x			x	x
CD1929	CDIF630erm_02133	7.75541	-0.443333	24.0093	210															x	x
CD1970	CDIF630erm_02175	5.219	-0.389048	24.234	210		x		x	x	x	x	x	x	x	x	x	x	x	x	x
CD2226	CDIF630erm_02459	8.34736	-0.362857	24.1425	210															x	x
CD3430	CDIF630erm_03738	5.32359	-0.204286	23.386	210				x			x	x	x	x	x	x	x	x	x	x
CD1601	CDIF630erm_01776	7.5382	-0.139524	23.414	210							x	x	x		x			x	x	x
CD0171	CDIF630erm_00292	7.77766	-0.0719048	23.303	210		x		x	x	x	x	x	x	x	x	x	x	x	x	x
CD0719	CDIF630erm_00835	5.33296	7.93016e-18	22.706	210				x			x	x		x	x		x	x	x	x
CD3626	CDIF630erm_03949	8.11736	0.0842857	22.6864	210															x	x
CD1590	CDIF630erm_01762	4.95541	0.99381	22.6689	210																x
CD3235	CDIF630erm_03531	8.94888	-0.609005	24.6713	211															x	x
CD2624	CDIF630erm_02878	8.67119	-0.349289	24.5042	211															x	x
CD1401	CDIF630erm_01561	4.64246	-0.042654	24.033	211		x		x			x	x	x	x	x	x	x	x	x	x
CD1931	CDIF630erm_02135	5.56696	0.0175355	23.473	211				x			x	x	x	x	x	x	x	x	x	x
CD2525	CDIF630erm_02777	8.81222	-0.749528	25.134	212				x			x	x	x	x	x	x	x	x	x	x
CD3369	CDIF630erm_03672	8.98665	-0.528774	24.9879	212																x
CD2061	CDIF630erm_02284	8.07248	-0.348585	23.861	212				x	x	x	x	x	x	x	x	x	x	x	x	x
CD0463	CDIF630erm_00591	6.21766	-0.243868	24.8548	212															x	x
CD1732	CDIF630erm_01923	4.70836	-0.00424528	23.1579	212										x	x	x	x		x	x
CD2412	CDIF630erm_02654	5.55695	0.147642	23.433	212				x			x	x	x	x	x	x	x	x	x	x
CD2025	CDIF630erm_02246	8.94195	1.13443	23.806	212															x	x
CD0654	CDIF630erm_00766	9.16908	1.19953	24.5552	212																x
CD2527	CDIF630erm_02779	5.77507	-0.447887	24.784	213							x		x		x		x	x	x	x
CD1814	CDIF630erm_02014	5.43714	-0.407042	24.386	213		x		x			x	x	x	x	x	x	x	x	x	x
CD0756	CDIF630erm_00874	5.13772	-0.2277	23.743	213		x		x		x	x	x	x	x	x	x	x	x	x	x
CD1676	CDIF630erm_01861	5.08121	-0.137089	23.592	213	x			x			x			x	x	x		x	x	x
CD2574	CDIF630erm_02827	4.74292	-0.100469	24.087	213							x				x		x	x	x	x
CD3106	CDIF630erm_03390	5.74137	-0.0305164	23.6691	213															x	x
CD1994	CDIF630erm_02210	9.16923	0.605634	24.5693	213															x	x
CD1942	CDIF630erm_02147	8.67807	-0.733645	25.378	214							x		x		x		x	x	x	x
CD2762	CDIF630erm_03025	5.28972	-0.449533	24.3845	214															x	x
CD0242	CDIF630erm_00364	5.31527	-0.360748	24.51	214		x		x			x		x	x	x	x	x	x	x	x
CD2143	CDIF630erm_02374	5.69484	-0.335047	24.4621	214											x				x	x
CD0791	CDIF630erm_00910	5.2891	-0.328505	24.163	214				x			x	x	x	x	x	x	x	x	x	x
CD2504	CDIF630erm_02753	8.77008	-0.682326	25.0423	215											x					x
CD2055	CDIF630erm_02278	8.11337	-0.416585	25.2961	215											x				x	x
CD1510	CDIF630erm_01675	9.0118	-0.192093	24.039	215		x		x		x	x	x	x	x	x	x	x	x	x	x
CD2277	CDIF630erm_02512	5.3497	-0.144186	24.2869	215																x
CD1269	CDIF630erm_01422	5.17121	-0.055814	24.4684	215												x		x		x
CD2821	CDIF630erm_03086	6.28166	0.665116	22.7318	215															x	x
CD0786	CDIF630erm_00905	9.12479	0.692558	24.9502	215												x				x
CD3605	CDIF630erm_03927	4.95012	-0.376389	25.0397	216									x		x		x		x	x
CD1816	CDIF630erm_02016	4.88408	-0.331481	24.295	216				x			x	x	x	x	x	x	x	x	x	x
CD3211	CDIF630erm_03505	9.15814	-0.282407	24.3692	216											x					x
CD0091	CDIF630erm_00160	5.34362	-0.258333	23.7	216	x	x		x	x	x	x	x	x	x	x	x	x	x	x	x
CD0045	CDIF630erm_00107	5.48263	-0.00601852	23.4538	216															x	x
CD2329	CDIF630erm_02567	5.307	0.233796	23.401	216		x		x	x	x	x	x	x	x	x	x	x	x	x	x
CD3204	CDIF630erm_03497	9.18447	0.564352	24.8058	216															x	x
CD2004	CDIF630erm_02222	6.14004	-0.804608	25.566	217				x			x	x	x		x		x	x	x	x
CD0887	CDIF630erm_01007	5.43016	-0.556682	25.167	217				x			x	x	x	x	x	x	x	x	x	x
CD1543	CDIF630erm_01711	5.62937	-0.488018	24.9607	217															x	x
CD0168	CDIF630erm_00289	8.73527	-0.308333	25.8311	217											x	x	x	x	x	x
CD1876	CDIF630erm_02079	5.09484	-0.277419	25.199	217							x		x	x	x	x	x	x	x	x
CD2203	CDIF630erm_02436	5.5994	-0.20354	25.364	217				x			x	x	x		x		x	x	x	x
CD3260	CDIF630erm_03558	4.67181	-0.115207	24.6937	217											x				x	x
CD2703	CDIF630erm_02959	4.73122	-1.43255e-17	24.781	217							x				x	x	x	x	x	x
CD1915	CDIF630erm_02119	4.58836	0.147465	22.6827	217													x		x	x
CD1546	CDIF630erm_01714	7.00149	0.96129	24.7057	217												x				x
CD1874	CDIF630erm_02077	9.37191	-0.222936	24.088	218							x		x		x	x	x	x	x	x
CD3565	CDIF630erm_03885	5.94878	-0.209283	25.14	218				x			x	x	x	x	x	x	x	x	x	x
CD2572	CDIF630erm_02825	6.02253	-0.18578	24.758	218		x		x	x	x	x	x	x	x	x	x	x	x	x	x
CD1998	CDIF630erm_02216	5.36829	-0.169725	25.2441	218									x		x				x	x
CD2677	CDIF630erm_02931	4.7725	-0.0366972	23.4529	218															x	x
CD0550	CDIF630erm_00663	9.30087	0.787615	23.9067	218											x					x
CD1490	CDIF630erm_01655	9.65501	1.0578	23.188	218							x		x		x	x	x	x	x	x
CD2052	CDIF630erm_02274	8.39369	-1.31644	24.523	219	x			x			x	x	x		x	x	x	x	x	x
CD0424	CDIF630erm_00552	5.16616	-0.973973	25.2233	219																x
CD1863	CDIF630erm_02066	5.07251	-0.958447	25.0661	219											x				x	x
CD1230	CDIF630erm_01379	7.96789	-0.459574	25.247	219																x
CD0648	CDIF630erm_00760	5.34552	-0.44213	25.764	219		x		x			x	x	x	x	x	x	x	x	x	x
CD3564	CDIF630erm_03884	9.47067	-0.348858	25.2608	219															x	x
CD0362	CDIF630erm_00489	5.63385	-0.216895	25.8662	219															x	x
CD3320	CDIF630erm_03622	6.34719	-0.196347	25.3215	219											x	x	x	x	x	x
CD1502	CDIF630erm_01667	5.55652	-0.163014	23.995	219				x	x		x	x	x	x	x	x	x	x	x	x
CD1789	CDIF630erm_01988	7.70877	0.297717	24.4519	219																x
CD0057	CDIF630erm_00121	5.65603	-0.429767	25.4443	220																x
CD2964	CDIF630erm_03248	5.19522	-0.384545	24.767	220				x			x	x	x	x	x	x	x	x	x	x
CD2830	CDIF630erm_03094	8.95088	-0.295	24.318	220			x			x	x		x	x	x			x	x	x
CD0462	CDIF630erm_00590	5.55977	-0.24	25.152	220							x						x	x	x	x
CD2175	CDIF630erm_02407	9.45179	0.704545	24.5023	220												x	x		x	x
CD3503	CDIF630erm_03816	7.55027	1.21574	25.708	220																x
CD3582	CDIF630erm_03903	9.75621	-0.622172	25.6058	221									x		x		x	x	x	x
CD2752	CDIF630erm_03015	5.21605	-0.442534	25.6331	221								x	x	x	x			x	x	x
CD2319	CDIF630erm_02557	4.92954	-0.0751131	24.675	221				x			x		x	x	x		x	x	x	x
CD1961	CDIF630erm_02166	5.9267	-0.0325792	24.3762	221											x				x	x
CD1699	CDIF630erm_01884	7.74016	-0.0276018	24.032	221							x	x	x		x	x		x	x	x
CD2678	CDIF630erm_02932	4.49101	0.260633	23.0245	221															x	x
CD3270	CDIF630erm_03570	7.68363	0.524434	24.7063	221												x			x	x
CD1678	CDIF630erm_01863	9.72781	0.58009	23.7782	221											x				x	x
CD0260	CDIF630erm_00384	5.09738	0.849774	24.8332	221									x		x	x	x	x	x	x
CD2395	CDIF630erm_02637	9.48588	-0.970721	26.1206	222															x	x
CD0125	CDIF630erm_00241	5.54507	-0.581982	24.6569	222															x	x
CD0226	CDIF630erm_00348	6.80793	-0.476126	24.558	222			x	x			x		x	x	x	x	x	x	x	x
CD2954	CDIF630erm_03237	9.08012	-0.418018	25.5848	222											x			x	x	x
CD1554	CDIF630erm_01723	5.32627	-0.396847	25.675	222		x		x			x	x	x	x	x	x	x	x	x	x
CD1417	CDIF630erm_01578	5.47366	-0.300463	25.003	222				x	x	x	x	x	x	x	x	x	x	x	x	x
CD0336	CDIF630erm_00464	9.44274	-0.297297	24.661	222				x			x		x		x	x	x	x	x	x
CD3354	CDIF630erm_03654	8.45846	-0.285586	25.3925	222													x		x	x
CD2114	CDIF630erm_02339	4.79605	-0.126577	25.364	222				x			x		x		x	x	x	x	x	x
CD0484	CDIF630erm_00612	8.98096	-0.104505	24.2841	222															x	x
CD2699	CDIF630erm_02955	6.57735	0.485586	23.6357	222															x	x
CD1301	CDIF630erm_01455	9.15551	0.819369	26.2014	222																x
CD2176	CDIF630erm_02408	9.06837	0.851802	24.8858	222												x			x	x
CD2520	CDIF630erm_02771	5.30022	0.853153	24.9808	222															x	x
-	CDIF630erm_03691	9.30258	1.15342	7.979	222																x
CD2814	CDIF630erm_03079	5.4409	-0.315695	25.972	223							x	x			x	x	x	x	x	x
CD1957	CDIF630erm_02162	5.00342	-0.269507	25.7936	223														x	x	x
CD3128	CDIF630erm_03413	6.01665	-0.267713	25.042	223											x					x
CD1688	CDIF630erm_01873	5.24319	-0.264574	26.2	223				x			x	x	x		x	x	x	x	x	x
CD2086	CDIF630erm_02309	6.9001	-0.198655	24.4014	223											x		x	x	x	x
CD3203	CDIF630erm_03496	6.35732	-0.160538	25.707	223											x			x	x	x
CD1776	CDIF630erm_01974	8.67959	-0.104933	25.2236	223									x		x	x		x	x	x
CD2241	CDIF630erm_02474	5.06944	-0.0735426	24.6106	223										x			x		x	x
CD0697	CDIF630erm_00811	5.5644	0.169955	24.264	223							x		x		x	x	x	x	x	x
CD2575	CDIF630erm_02828	4.99601	0.239462	24.198	223	x			x	x	x	x	x	x	x	x	x	x	x	x	x
CD1686	CDIF630erm_01871	9.45338	-1.21116	26.73	224				x			x	x	x	x	x		x	x	x	x
CD2481	CDIF630erm_02728	6.5055	-0.462946	25.94	224		x		x			x	x	x	x	x	x	x	x	x	x
CD0486	CDIF630erm_00614	6.00624	-0.430804	26.17	224														x		x
CD0721	CDIF630erm_00837	5.54989	-0.401339	24.261	224							x			x	x		x	x	x	x
CD2648	CDIF630erm_02902	9.04287	-0.375446	24.8767	224												x	x	x	x	x
CD3025	CDIF630erm_03309	5.34357	-0.260714	25.486	224							x				x					x
CD1528	CDIF630erm_01696	6.20005	-0.221429	25.39	224				x			x	x	x	x	x	x	x	x	x	x
CD1531	CDIF630erm_01699	5.58013	-0.195982	26.037	224															x	x
CD2110	CDIF630erm_02335	5.8801	-0.1125	24.984	224							x	x	x	x	x	x	x	x	x	x
CD1227	CDIF630erm_01376	5.28314	-0.0986607	25.334	224				x			x		x	x	x	x	x	x	x	x
CD0141	CDIF630erm_00258	6.30813	-0.0120536	24.807	224				x		x	x			x	x			x	x	x
CD3347	CDIF630erm_03647	9.23702	0.145089	26.5102	224												x				x
CD1425	CDIF630erm_01588	9.49286	0.391518	24.4688	224								x	x		x	x	x	x	x	x
CD0789	CDIF630erm_00908	8.9726	-0.713333	26.6917	225											x		x	x	x	x
CD2216	CDIF630erm_02449	9.41566	-0.647556	27.373	225									x		x	x	x	x	x	x
CD2718	CDIF630erm_02977	9.08947	-0.573333	26.7215	225												x			x	x
CD1567	CDIF630erm_01736	5.07237	-0.441778	25.3446	225											x				x	x
CD1466	CDIF630erm_01630	7.83454	-0.292889	25.3082	225																x
CD0114	CDIF630erm_00229	6.13202	-0.192889	25.498	225				x			x	x	x	x	x	x	x	x	x	x
CD3267	CDIF630erm_03566	4.98871	-0.148	26.1511	225																x
CD0472	CDIF630erm_00600	9.02102	-0.105333	25.444	225				x			x				x	x			x	x
CD0629	CDIF630erm_00741	5.55977	0.0311111	25.2951	225									x		x		x	x	x	x
CD3375	CDIF630erm_03679	6.71993	0.501778	24.4126	225									x			x			x	x
CD0751	CDIF630erm_00869	9.35661	0.850222	24.556	225							x		x		x	x		x	x	x
CD2860	CDIF630erm_03128	8.5137	0.956889	23.8046	225															x	x
CD3297	CDIF630erm_03597	9.05377	-0.537168	25.6716	226									x		x	x	x	x	x	x
CD3265	CDIF630erm_03564	5.71448	-0.409735	26.204	226							x		x		x		x	x	x	x
CD2857	CDIF630erm_03125	5.64436	-0.374779	25.775	226				x			x	x	x	x	x	x	x	x	x	x
CD2189	CDIF630erm_02421	5.32868	-0.25354	25.491	226											x			x	x	x
CD2047	CDIF630erm_02269	8.53683	-0.252655	26.3817	226															x	x
CD0698	CDIF630erm_00812	7.59205	-0.230943	25.355	226							x		x		x		x	x	x	x
CD0489	CDIF630erm_00618	4.60624	-0.176549	25.19	226				x		x	x	x	x	x	x	x	x	x	x	x
CD3054	CDIF630erm_03337	5.03153	-0.0495575	26.2406	226											x	x	x	x	x	x
CD2015	CDIF630erm_02235	7.61883	0.828761	26.1695	226											x				x	x
CD0646	CDIF630erm_00759	9.01816	1.09159	25.8673	226															x	x
CD3483	CDIF630erm_03794	7.74801	1.1646	23.9871	226															x	x
CD2528	CDIF630erm_02780	4.68897	-0.28371	26.721	227							x		x		x	x	x	x	x	x
CD1149	CDIF630erm_01296	4.57505	-0.221586	25.094	227				x			x		x		x	x	x	x	x	x
CD2534	CDIF630erm_02786	5.66879	-0.184581	25.1489	227															x	x
CD0459	CDIF630erm_00587	8.90426	-0.148899	25.3693	227												x			x	x
CD0702	CDIF630erm_00817	9.46841	0.642731	25.9659	227															x	x
CD0870	CDIF630erm_00990	9.69583	0.773092	25.1543	227															x	x
CD1754	CDIF630erm_01949	9.22991	1.20264	25.5392	227																x
CD2278	CDIF630erm_02513	5.73598	-0.38114	25.7364	228																x
CD3585	CDIF630erm_03906	8.45598	-0.267544	25.3882	228											x	x				x
CD1947	CDIF630erm_02152	8.68839	-0.208772	25.2531	228															x	x
CD2783	CDIF630erm_03046	9.13412	-0.185965	25.997	228				x			x		x	x	x	x	x	x	x	x
CD1959	CDIF630erm_02164	5.25531	-0.155702	26.5457	228															x	x
CD1735	CDIF630erm_01926	5.9929	-0.151316	26.3515	228															x	x
CD1955	CDIF630erm_02160	7.77811	-0.0403509	24.9148	228												x			x	x
CD3587	CDIF630erm_03908	6.63424	0.025	25.3783	228											x	x		x		x
CD2254	CDIF630erm_02489	5.0804	0.178947	25.142	228							x		x		x		x	x	x	x
CD1020	CDIF630erm_01156	5.18545	0.636161	25.0366	228																x
CD0839	CDIF630erm_00958	9.23035	0.795074	26.7002	228															x	x
CD1051	CDIF630erm_01191	9.45264	0.912719	26.5229	228															x	x
CD1968	CDIF630erm_02173	5.7517	1.12281	23.414	228															x	x
CD1199	CDIF630erm_01348	6.51391	-0.80393	25.9063	229											x				x	x
CD3550	CDIF630erm_03865	5.20905	-0.586463	26.785	229		x		x			x	x	x	x	x	x	x	x	x	x
CD2524	CDIF630erm_02776	8.55918	-0.538428	26.6916	229											x		x	x	x	x
CD2904	CDIF630erm_03176	9.45315	-0.511354	25.951	229																x
CD1119	CDIF630erm_01263	5.64008	-0.497817	25.9756	229									x						x	x
CD1684	CDIF630erm_01869	5.51549	-0.477293	26.854	229				x			x	x	x	x	x	x	x	x	x	x
CD1019	CDIF630erm_01155	9.07742	-0.418341	26.9032	229															x	x
CD1706	CDIF630erm_01894	8.55994	-0.39476	27.0136	229									x		x			x	x	x
CD2234	CDIF630erm_02467	9.27706	-0.313537	26.8664	229																x
CD0643	CDIF630erm_00756	5.83834	-0.171616	26.2452	229											x	x	x	x	x	x
CD1456	CDIF630erm_01620	5.17121	-0.162009	25.927	229				x			x		x		x		x	x	x	x
CD1022	CDIF630erm_01158	9.38234	0.965502	24.6719	229											x	x			x	x
CD1440	CDIF630erm_01604	9.12129	0.983843	24.3312	229									x			x	x	x	x	x
CD2923	CDIF630erm_03196	8.78833	-1.0387	27.0857	230																x
CD0346	CDIF630erm_00474	6.00832	-0.545217	26.8125	230									x		x		x	x	x	x
CD1099	CDIF630erm_01242	5.05621	-0.472174	26.7287	230											x				x	x
CD2638	CDIF630erm_02892	5.62467	-0.353478	26.741	230									x		x	x	x	x	x	x
CD0814	CDIF630erm_00932	7.09402	-0.301304	26.7808	230											x	x	x	x	x	x
CD0820	CDIF630erm_00938	5.64394	-0.276957	26.404	230							x		x		x	x	x	x	x	x
CD3600	CDIF630erm_03922	5.71296	-0.274783	26.583	230				x			x	x	x	x	x	x	x	x	x	x
CD0481	CDIF630erm_00609	5.33673	-0.257826	26.4167	230											x	x	x	x	x	x
CD1217	CDIF630erm_01366	9.07083	-0.25087	25.924	230				x			x	x	x	x	x	x	x	x	x	x
CD2988	CDIF630erm_03272	5.03864	-0.243043	27.1883	230									x		x		x	x	x	x
CD2289	CDIF630erm_02524	5.26403	-0.207391	26.702	230							x		x		x	x	x	x	x	x
CD0368	CDIF630erm_00495	5.86645	-0.181739	26.9512	230															x	x
CD0185	CDIF630erm_00306	5.54144	-0.0847826	25.629	230				x	x		x	x	x	x	x	x	x	x	x	x
CD0430	CDIF630erm_00558	9.5651	0.926549	26.3282	230																x
CD1256	CDIF630erm_01409	5.66125	-0.471429	26.9489	231									x		x		x	x	x	x
CD3331	CDIF630erm_03633	6.11729	-0.398268	26.6641	231														x		x
CD0257	CDIF630erm_00381	5.57487	-0.396104	25.713	231							x		x	x	x	x	x	x	x	x
CD2313	CDIF630erm_02551	9.12537	-0.32987	26.6569	231															x	x
CD1386	CDIF630erm_01546	4.77885	-0.0705628	26.141	231				x			x		x	x	x	x	x	x	x	x
CD0970	CDIF630erm_01104	6.57162	0.00921053	8.809	231																x
-	CDIF630erm_03498	8.95044	0.371053	9.404	231																x
CD2861	CDIF630erm_03129	9.7456	0.821212	24.827	231															x	x
CD3367	CDIF630erm_03667	5.38537	-1.23664	27.62	232											x		x		x	x
CD0664	CDIF630erm_00777	5.41958	-0.711207	25.9913	232											x	x	x		x	x
CD2649	CDIF630erm_02903	5.50586	-0.478017	26.2389	232									x		x	x	x	x	x	x
CD0219	CDIF630erm_00341	4.9475	-0.368103	26.702	232		x		x		x	x	x	x	x	x	x	x	x	x	x
CD2043	CDIF630erm_02265	5.65151	-0.296552	27.1822	232														x		x
CD1001	CDIF630erm_01137	9.24398	-0.290517	27.1907	232												x			x	x
CD0062	CDIF630erm_00127	9.41456	-0.190086	24.806	232	x	x		x	x	x	x	x	x	x	x	x	x	x	x	x
CD2724	CDIF630erm_02986	7.02403	-0.165948	26.627	232							x		x	x	x	x		x	x	x
CD2838	CDIF630erm_03105	6.85071	-0.160776	26.8702	232															x	x
CD2028	CDIF630erm_02249	5.18518	-0.143534	26.487	232				x			x	x	x	x	x	x	x	x	x	x
CD1830	CDIF630erm_02032	5.64968	-0.0883621	26.3795	232									x		x		x	x	x	x
CD1372	CDIF630erm_01530	4.74363	-0.0844828	26.4445	232																x
CD0782	CDIF630erm_00900	8.52295	0.0327586	25.7661	232															x	x
CD2611	CDIF630erm_02863	4.91711	0.115948	25.156	232				x			x	x	x	x	x	x	x	x	x	x
CD0326	CDIF630erm_00454	8.98441	0.702155	26.8953	232									x		x	x		x	x	x
CD0266	CDIF630erm_00390	5.8424	-0.504292	27.04	233				x		x	x		x	x	x		x	x	x	x
CD3646	CDIF630erm_03970	6.25138	-0.461803	27.42	233				x			x	x	x		x	x	x	x	x	x
CD1916	CDIF630erm_02120	5.01748	-0.428326	25.7622	233															x	x
CD2979	CDIF630erm_03263	4.51397	-0.411588	27.336	233				x			x	x			x	x	x	x	x	x
CD1764	CDIF630erm_01961	5.16278	-0.3897	26.911	233				x			x	x	x	x	x	x	x	x	x	x
CD1448	CDIF630erm_01612	5.6831	-0.342918	27.783	233							x		x		x	x	x	x	x	x
CD1159	CDIF630erm_01306	5.17807	-0.290558	26.918	233				x			x	x	x	x	x	x	x	x	x	x
CD1778	CDIF630erm_01976	4.61337	-0.260944	27.8009	233															x	x
CD1624	CDIF630erm_01801	5.27808	-0.251931	27.2165	233												x	x	x	x	x
CD0320	CDIF630erm_00447	5.85629	-0.116738	26.593	233							x				x	x		x	x	x
CD2582	CDIF630erm_02835	9.74366	0.329614	25.856	233	x			x			x	x	x	x	x	x	x	x	x	x
CD2286	CDIF630erm_02521	7.83401	0.828755	25.7214	233															x	x
-	CDIF630erm_00744	13.5187	-1.02597	8.791	234															x	x
CD0949	CDIF630erm_01077	7.78183	-0.736364	8.955	234																x
CD2890	CDIF630erm_03160	7.67336	-0.601709	27.432	234				x			x				x	x				x
CD0977	CDIF630erm_01110	8.31966	-0.601709	27.432	234				x			x		x				x	x	x	x
CD2497	CDIF630erm_02744	5.91699	-0.578632	26.2627	234											x					x
CD1631	CDIF630erm_01808	6.53069	-0.483333	27.206	234															x	x
CD0106	CDIF630erm_00176	6.46387	-0.3972	26.96	234															x	x
CD1013	CDIF630erm_01149	5.31395	-0.337607	27.2404	234												x			x	x
CD2392	CDIF630erm_02633	4.88355	-0.335897	26.7215	234										x	x		x	x	x	x
CD2885	CDIF630erm_03153	5.05531	-0.302564	26.8946	234											x		x	x	x	x
CD2722	CDIF630erm_02984	5.34143	-0.3	26.968	234							x		x		x	x	x	x	x	x
CD0521	CDIF630erm_00633	5.39717	-0.259829	26.584	234				x			x	x	x	x	x	x	x	x	x	x
CD3545	CDIF630erm_03860	6.63617	-0.167094	27.1526	234											x	x	x	x	x	x
-	CDIF630erm_02402	7.61478	-0.127778	26.7652	234										x					x	x
CD2138	CDIF630erm_02369	5.85248	-0.0888889	25.828	234				x	x		x	x	x	x	x	x	x	x	x	x
-	CDIF630erm_02543	9.64116	-0.0844156	9.409	234															x	x
CD1464	CDIF630erm_01628	4.90898	-0.0666667	26.813	234														x		x
CD0478	CDIF630erm_00606	9.11712	-0.048249	25.8602	234											x	x	x		x	x
CD3474	CDIF630erm_03785	9.13928	0.831624	25.9722	234											x	x	x		x	x
CD2378	CDIF630erm_02618	9.72903	0.841202	25.6199	234												x				x
CD2790	CDIF630erm_03053	5.54067	-0.690213	26.941	235			x	x		x	x	x	x	x	x	x	x	x	x	x
CD0673	CDIF630erm_00788	4.92595	-0.294043	27.277	235							x		x	x	x	x	x	x	x	x
CD1743	CDIF630erm_01935	6.5146	-0.240851	28.1397	235															x	x
CD2536	CDIF630erm_02788	5.03867	-0.197021	27.1064	235											x	x	x	x	x	x
CD1144	CDIF630erm_01291	9.26832	-0.159574	26.6902	235															x	x
CD1349	CDIF630erm_01505	8.66903	-0.158723	26.0673	235											x	x			x	x
CD2768	CDIF630erm_03031	9.62045	-0.103846	24.975	235			x	x		x	x		x	x	x	x		x	x	x
CD2479	CDIF630erm_02725	9.08115	-0.0693617	25.936	235				x			x		x	x	x	x	x	x	x	x
CD2105	CDIF630erm_02329	5.81438	-0.0412766	26.2695	235									x		x	x	x	x	x	x
CD3678	CDIF630erm_04008	9.65365	0.248085	26.532	235				x			x	x	x		x	x	x	x	x	x
CD1248	CDIF630erm_01400	5.72668	-0.486017	27.023	236				x			x		x	x	x		x	x	x	x
CD0611	CDIF630erm_00723	8.65015	-0.390254	27.8802	236															x	x
CD3572	CDIF630erm_03893	5.0807	-0.287288	27.7257	236													x	x	x	x
CD3255	CDIF630erm_03552	8.55529	-0.152119	27.937	236							x	x			x	x	x	x		x
CD1481	CDIF630erm_01645	5.28241	-0.0673729	25.549	236				x			x	x	x	x	x	x		x	x	x
CD0210	CDIF630erm_00332	5.45363	-0.451477	27.898	237				x			x		x		x	x	x	x	x	x
CD2140	CDIF630erm_02371	6.18957	-0.435021	26.843	237	x	x		x	x	x	x	x	x	x	x	x	x	x	x	x
CD2623	CDIF630erm_02877	5.7437	-0.433761	26.98	237		x		x	x		x	x	x	x	x	x	x	x	x	x
CD0047	CDIF630erm_00109	5.7795	-0.372996	27.3	237				x			x		x		x	x	x	x	x	x
CD3401	CDIF630erm_03706	6.19843	-0.372574	26.8526	237									x		x	x	x	x	x	x
CD1089	CDIF630erm_01233	5.49572	-0.370042	28.2319	237									x				x	x	x	x
CD1169	CDIF630erm_01317	5.6032	-0.317722	27.422	237				x			x	x	x	x	x	x	x	x	x	x
CD0160	CDIF630erm_00279	8.04898	-0.198312	28.1718	237											x				x	x
CD3533	CDIF630erm_03847	5.76266	-0.140928	26.5978	237															x	x
CD0668	CDIF630erm_00783	5.91452	-0.117021	26.9605	237												x	x	x	x	x
CD3360	CDIF630erm_03660	5.15819	-0.116878	27.0894	237																x
CD2058	CDIF630erm_02281	9.22205	-0.110127	26.71	237							x	x	x	x	x	x	x	x	x	x
CD3601	CDIF630erm_03923	6.024	-0.628992	26.911	238							x		x		x			x	x	x
CD2050	CDIF630erm_02272	9.16294	-0.533613	27.483	238				x			x	x	x	x	x		x	x	x	x
CD2316	CDIF630erm_02554	5.30365	-0.314286	27.5629	238											x	x		x	x	x
CD2571	CDIF630erm_02824	5.32425	-0.266807	27.3647	238									x	x	x	x		x	x	x
CD1607	CDIF630erm_01783	5.00437	-0.239916	27.4117	238											x	x			x	x
CD3592	CDIF630erm_03914	5.5941	-0.194538	26.295	238				x			x	x	x	x	x	x	x	x	x	x
CD0150	CDIF630erm_00269	5.71176	-0.1	26.521	238				x			x	x	x		x	x	x	x	x	x
CD3109	CDIF630erm_03393	5.59519	-0.0336134	26.3105	238														x	x	x
CD3227	CDIF630erm_03523	5.4438	0.0672269	25.33	238	x	x		x	x		x	x	x	x	x	x	x	x	x	x
CD0457	CDIF630erm_00585	9.47109	0.531513	27.5783	238															x	x
CD0552	CDIF630erm_00665	9.62932	0.677731	27.8269	238																x
CD1350	CDIF630erm_01506	9.06634	1.02269	26.8417	238																x
CD1755	CDIF630erm_01950	9.5403	1.13445	27.3396	238																x
CD0795	CDIF630erm_00914	4.5574	-0.46318	26.045	239	x	x		x		x	x	x	x	x	x	x	x	x	x	x
CD0987	CDIF630erm_01122	5.65195	-0.397908	27.1488	239								x	x		x		x	x	x	x
CD2507	CDIF630erm_02756	8.74617	-0.312971	27.8622	239															x	x
CD1295	CDIF630erm_01449	4.85522	-0.293305	28.5843	239									x		x	x	x	x		x
CD1444	CDIF630erm_01608	9.00658	-0.235983	27.0916	239															x	x
CD2428	CDIF630erm_02670	6.88314	-0.0368201	26.1345	239																x
CD2439	CDIF630erm_02683	8.45368	0.967782	26.0154	239												x			x	x
CD2778	CDIF630erm_03041	6.61094	-0.580833	28.763	240				x			x		x	x	x	x	x	x	x	x
CD0405	CDIF630erm_00533	4.95365	-0.509583	27.442	240							x				x		x	x	x	x
CD3090	CDIF630erm_03373	8.12762	-0.237917	27.608	240				x			x			x	x	x	x	x	x	x
CD2095	CDIF630erm_02318	4.44704	-0.202917	27.632	240				x			x	x	x	x	x	x	x	x	x	x
CD2643	CDIF630erm_02897	7.65974	-0.192917	27.7077	240															x	x
CD2071	CDIF630erm_02294	7.76963	-0.117083	27.1933	240															x	x
CD0752	CDIF630erm_00870	5.42591	-0.10375	26.618	240				x			x		x	x	x	x	x	x	x	x
CD1552	CDIF630erm_01721	5.10448	-0.0608333	26.623	240				x	x	x	x	x	x	x	x	x	x	x	x	x
CD0937	CDIF630erm_01063	8.31937	-0.678838	28.5417	241										x						x
CD0930	CDIF630erm_01055	9.13948	-0.594191	28.614	241											x				x	x
CD3452	CDIF630erm_03763	7.67573	-0.486307	28.153	241							x	x	x		x	x	x	x	x	x
CD1073	CDIF630erm_01217	7.53249	-0.4448	27.8452	241														x	x	x
CD3597	CDIF630erm_03919	8.46676	-0.439834	27.4266	241									x			x		x	x	x
CD2996	CDIF630erm_03280	5.4366	-0.422822	27.4459	241									x	x	x	x	x	x	x	x
CD3087	CDIF630erm_03370	6.469	-0.397095	28.09	241				x			x				x			x	x	x
CD1921	CDIF630erm_02125	9.04791	-0.377593	27.9538	241											x	x	x		x	x
CD1671	CDIF630erm_01856	5.82175	-0.367635	27.4998	241															x	x
CD0211	CDIF630erm_00333	5.10277	-0.36639	28.408	241							x		x	x	x	x	x	x	x	x
CD1618	CDIF630erm_01794	5.67529	-0.207884	27.112	241				x			x		x	x	x	x	x	x	x	x
CD2169	CDIF630erm_02401	5.84033	-0.184647	26.32	241				x			x	x		x	x	x	x		x	x
CD1188	CDIF630erm_01337	5.1962	-0.086722	26.9271	241																x
CD3424	CDIF630erm_03732	5.30836	-0.0240664	26.549	241				x			x	x	x	x	x	x	x	x	x	x
CD3241	CDIF630erm_03537	5.68262	0.05	25.724	241	x	x		x	x	x	x	x	x	x	x	x	x	x	x	x
CD1685	CDIF630erm_01870	8.53059	-0.519421	29.4542	242								x	x		x		x	x	x	x
CD0309	CDIF630erm_00434	5.0562	-0.294628	28.124	242				x			x	x	x	x	x	x	x	x	x	x
CD3608	CDIF630erm_03931	4.9256	-0.139256	26.672	242				x	x	x	x	x	x	x	x	x	x	x	x	x
CD1026	CDIF630erm_01162	9.5671	0.740496	26.8143	242															x	x
CD0250	CDIF630erm_00373	5.12392	-0.681707	27.901	243				x			x		x	x	x	x	x	x	x	x
CD0281	CDIF630erm_00405	5.01034	-0.541564	28.2031	243									x		x	x		x	x	x
CD0343	CDIF630erm_00471	8.72785	-0.488477	29.1187	243												x		x	x	x
CD1483	CDIF630erm_01647	9.0848	-0.373663	28.2238	243											x	x		x	x	x
CD0103	CDIF630erm_00173	8.99011	-0.32963	27.32	243							x		x	x	x	x	x	x	x	x
CD1402	CDIF630erm_01562	6.74995	-0.162551	27.8332	243															x	x
CD2881	CDIF630erm_03149	5.92809	-0.141564	27.737	243														x	x	x
CD2314	CDIF630erm_02552	5.69433	-0.0691358	27.4067	243											x			x		x
CD0365	CDIF630erm_00492	8.72908	0.886831	27.5573	243															x	x
CD1243	CDIF630erm_01395	4.46254	-0.542623	28.5531	244											x					x
CD1107	CDIF630erm_01252	4.22472	-0.502479	26.3754	244																x
CD3602	CDIF630erm_03924	8.99117	-0.453689	28.079	244				x			x		x	x	x		x	x	x	x
CD1892	CDIF630erm_02097	5.74403	-0.44918	28.198	244		x		x			x		x	x	x	x	x	x	x	x
CD1080	CDIF630erm_01224	7.65189	-0.407377	27.587	244				x			x		x	x	x	x	x	x	x	x
CD1009	CDIF630erm_01145	6.26118	-0.40082	27.9242	244											x	x	x	x	x	x
CD2136	CDIF630erm_02366	8.61688	-0.398361	27.955	244		x		x			x	x	x	x	x	x	x	x	x	x
CD1323	CDIF630erm_01479	4.90606	-0.302459	27.1711	244															x	x
CD0655	CDIF630erm_00768	5.28852	-0.238115	27.5246	244									x		x	x	x	x	x	x
CD1782	CDIF630erm_01980	5.182	-0.228448	28.294	244				x			x	x	x	x	x	x	x	x	x	x
CD0758	CDIF630erm_00876	5.29585	-0.227049	27.514	244		x		x			x	x	x	x	x	x	x	x	x	x
CD1784	CDIF630erm_01982	9.14284	-0.629388	28.511	245				x			x	x	x	x	x	x	x	x	x	x
CD2982	CDIF630erm_03266	9.21095	-0.51551	29.0106	245											x		x	x	x	x
CD2455	CDIF630erm_02700	9.42856	-0.412653	28.7274	245									x		x		x	x	x	x
CD2010	CDIF630erm_02229	9.80971	-0.361224	28.7745	245															x	x
CD0122	CDIF630erm_00238	8.86014	-0.291429	28.2085	245															x	x
CD1978	CDIF630erm_02183	9.22849	-0.22623	28.148	245							x		x		x	x		x	x	x
CD0339	CDIF630erm_00467	6.45908	-0.196327	29.0998	245												x		x		x
CD3093	CDIF630erm_03376	5.92711	-0.156327	27.513	245				x		x	x			x	x				x	x
CD2577	CDIF630erm_02830	5.008	-0.0771429	26.7356	245												x	x	x		x
CD1303	CDIF630erm_01458	5.67978	-0.0293878	27.063	245		x		x		x	x	x	x	x	x	x	x	x	x	x
CD0665	CDIF630erm_00780	9.58289	0.843265	27.3978	245															x	x
CD1288	CDIF630erm_01442	9.30097	1.0498	27.9467	245																x
CD0317	CDIF630erm_00444	9.51373	1.07224	28.1525	245															x	x
CD2007	-	9.81	-0.361	28.7745	245									x
CD2272	CDIF630erm_02506	6.794	-0.645122	28.755	246				x		x	x		x	x	x	x	x	x	x	x
CD2930	CDIF630erm_03206	5.42514	-0.617073	28.4123	246															x	x
CD0243	CDIF630erm_00365	5.4088	-0.407317	28.669	246		x		x			x	x	x	x	x	x	x	x	x	x
CD2650	CDIF630erm_02904	9.11495	-0.365385	28.7546	246															x	x
CD1748	CDIF630erm_01942	9.1375	-0.239837	28.5764	246											x				x	x
CD2198	CDIF630erm_02430	5.88904	-0.14187	26.8817	246															x	x
CD2552	CDIF630erm_02803	6.32321	-0.108943	27.1532	246													x		x	x
CD3641	CDIF630erm_03965	5.86094	-0.0914634	26.637	246				x			x		x	x	x	x	x	x	x	x
CD0195	CDIF630erm_00316	5.62781	-0.049187	26.793	246		x		x		x	x	x	x	x	x	x	x	x	x	x
CD1823	CDIF630erm_02024	9.0965	-0.561943	29.1857	247									x	x		x	x	x	x	x
CD3580	CDIF630erm_03901	4.83911	-0.414575	28.9755	247																x
CD1075	CDIF630erm_01219	5.33449	-0.297571	28.07	247							x		x		x	x	x	x	x	x
CD1319	CDIF630erm_01475	8.87762	-0.268421	28.0768	247															x	x
CD0282	CDIF630erm_00406	6.16312	-0.20081	28.1724	247								x	x		x			x	x	x
CD3172	CDIF630erm_03464	5.04812	-0.194737	27.192	247		x		x	x	x	x	x	x	x	x	x	x	x	x	x
-	CDIF630erm_03305	8.86356	-0.160324	29.001	247										x		x			x	x
CD0304	CDIF630erm_00429	4.92981	-0.0983806	27.5946	247										x	x			x		x
CD1447	CDIF630erm_01611	5.91138	-0.0510121	28.4039	247											x	x	x	x	x	x
CD3026	CDIF630erm_03310	7.01516	-0.581452	29.432	248				x			x				x	x	x	x	x	x
CD3197	CDIF630erm_03489	9.06587	-0.481452	28.5367	248															x	x
CD0745	CDIF630erm_00862	4.86813	-0.476423	27.934	248							x				x	x			x	x
CD3220	CDIF630erm_03514	4.17217	-0.367742	29.082	248				x			x		x	x	x	x	x	x	x	x
CD0527	CDIF630erm_00640	8.8664	-0.328226	28.6651	248															x	x
CD0092	CDIF630erm_00161	6.35513	-0.284677	27.289	248		x		x			x	x	x	x	x	x	x	x	x	x
CD3547	CDIF630erm_03862	8.82842	-0.264516	28.178	248				x			x	x	x		x	x	x	x	x	x
CD1941	CDIF630erm_02146	4.79556	-0.253909	27.9207	248											x				x	x
CD2985	CDIF630erm_03269	5.64914	-0.109274	27.5288	248												x			x	x
CD1539	CDIF630erm_01707	8.894	-0.106642	27.3495	248															x	x
CD2603	CDIF630erm_02857	9.15066	-0.0592742	29.4426	248													x	x	x	x
CD0055	CDIF630erm_00119	6.66999	-0.0518367	27.309	248		x		x			x	x	x	x	x	x	x	x	x	x
CD1842	CDIF630erm_02044	9.75414	0.116935	28.738	248												x		x	x	x
CD2659	CDIF630erm_02913	9.24258	0.564919	27.5377	248									x		x	x		x		x
CD3151	CDIF630erm_03436	9.44885	-0.55749	29.2136	249																x
CD2774	CDIF630erm_03037	9.1744	-0.342169	28.791	249				x			x		x		x	x	x	x	x	x
CD3121	CDIF630erm_03406	8.71006	-0.326506	28.572	249							x				x	x	x	x	x	x
CD1011	CDIF630erm_01147	5.32238	-0.251406	27.589	249		x		x			x	x	x	x	x	x	x	x	x	x
CD0465	CDIF630erm_00593	5.40523	-0.219679	29.2345	249											x		x	x	x	x
-	CDIF630erm_02149	4.77888	-0.203659	9.309	249																x
CD2172	CDIF630erm_02404	8.93674	-0.156225	27.757	249				x			x			x		x	x		x	x
CD3226	CDIF630erm_03522	5.52908	-0.140161	27.284	249		x		x	x	x	x	x	x	x	x	x	x	x	x	x
CD1182	CDIF630erm_01331	8.22002	-0.0333333	26.761	249				x			x	x	x	x	x	x	x	x	x	x
CD3155	CDIF630erm_03440	9.69851	-0.74878	28.8371	250									x				x	x	x	x
CD1341	CDIF630erm_01497	5.53543	-0.6288	29.5595	250								x	x	x	x		x	x	x	x
CD2772	CDIF630erm_03035	9.34633	-0.4256	28.967	250				x			x		x		x	x	x	x	x	x
CD2361	CDIF630erm_02601	9.03259	-0.3828	28.909	250				x			x			x	x	x	x		x	x
CD3034	CDIF630erm_03318	7.66799	-0.3424	28.5561	250											x	x	x	x	x	x
CD3056	CDIF630erm_03339	9.21686	-0.3224	27.7522	250															x	x
CD1583	CDIF630erm_01754	5.39284	-0.2956	28.3692	250												x	x	x	x	x
CD0330	CDIF630erm_00458	4.5857	-0.2872	27.911	250		x		x			x	x	x	x	x	x	x	x	x	x
CD3155	CDIF630erm_03442	6.52413	-0.2588	28.8371	250											x		x		x	x
CD3426	CDIF630erm_03734	5.25606	-0.2556	27.916	250				x	x		x	x	x	x	x	x	x	x	x	x
CD1337	CDIF630erm_01493	8.71127	-0.2436	28.6797	250												x	x	x	x	x
CD2579	CDIF630erm_02832	4.70723	-0.1928	28.157	250									x		x	x	x	x	x	x
CD0613	CDIF630erm_00725	6.00982	-0.122	27.9183	250															x	x
CD0117	CDIF630erm_00232	6.37907	-0.064	26.762	250		x		x	x	x	x	x	x	x	x	x	x	x	x	x
CD3077	CDIF630erm_03360	5.77467	-0.0372	28.523	250											x				x	x
CD3423	CDIF630erm_03731	5.17249	-0.026	28.126	250							x		x		x	x	x	x	x	x
CD2583	CDIF630erm_02836	9.30044	0.454	27.859	250							x		x		x	x	x	x	x	x
CD0324	CDIF630erm_00452	9.36035	0.9096	26.4249	250								x	x		x	x		x	x	x
CD1995	CDIF630erm_02213	9.61416	0.9832	26.9427	250													x			x
CD1560	CDIF630erm_01729	9.39068	-0.64741	29.3066	251															x	x
CD1357	CDIF630erm_01513	4.85998	-0.59243	28.465	251	x	x		x		x	x	x	x	x	x	x	x	x	x	x
CD2928	CDIF630erm_03204	8.85711	-0.566135	29.3046	251											x		x		x	x
CD0794	CDIF630erm_00913	4.95085	-0.31992	28.012	251		x		x	x		x	x	x	x	x	x	x	x	x	x
CD3229	CDIF630erm_03525	5.65666	-0.296813	27.554	251				x			x	x	x	x	x	x	x	x	x	x
CD1662	CDIF630erm_01843	6.25412	-0.258964	29.8699	251												x	x	x	x	x
CD1649	CDIF630erm_01826	5.57184	-0.246215	28.5058	251									x						x	x
CD0877	CDIF630erm_00997	5.91494	-0.211554	28.196	251		x		x		x	x		x							x
CD0556	CDIF630erm_00669	4.89768	-0.203586	28.8098	251													x	x	x	x
CD0874	CDIF630erm_00994	7.72969	-0.195219	28.196	251		x		x		x	x		x	x	x	x	x	x	x	x
CD1750	CDIF630erm_01944	6.0002	0.128685	26.941	251				x			x			x	x	x	x	x	x	x
CD0288	CDIF630erm_00412	6.56286	0.988048	26.9533	251								x	x		x			x	x	x
CD1603	CDIF630erm_01778	8.98108	1.19116	27.99	251															x	x
CD2449	CDIF630erm_02694	6.28671	-0.49127	28.8474	252								x	x	x	x	x	x	x	x	x
CD0054	CDIF630erm_00118	7.57347	-0.390079	29.014	252		x		x	x	x	x	x	x	x	x	x	x	x	x	x
CD3240	CDIF630erm_03536	5.08639	-0.261111	28.253	252				x			x	x	x	x	x		x	x	x	x
CD3316	CDIF630erm_03618	8.65642	-0.219856	28.8094	252											x				x	x
CD2508	CDIF630erm_02757	6.2383	-0.157806	28.9954	252											x	x	x	x	x	x
CD1553	CDIF630erm_01722	5.23206	-0.146825	27.576	252		x		x			x	x	x	x	x	x	x	x	x	x
CD1351	CDIF630erm_01507	9.19928	0.857937	28.4813	252															x	x
CD0493	CDIF630erm_00622	6.81622	1.0127	27.0403	252																x
CD0294	CDIF630erm_00419	9.62839	1.03492	28.1772	252									x							x
CD2564	CDIF630erm_02817	9.14445	-0.750988	29.752	253										x	x		x	x	x	x
CD3153	CDIF630erm_03439	4.71837	-0.535573	29.5996	253											x		x	x	x	x
CD0269	CDIF630erm_00393	4.94021	-0.532806	27.988	253			x	x		x	x		x	x	x	x	x	x	x	x
CD1919	CDIF630erm_02123	8.9909	-0.474308	29.5333	253													x		x	x
CD1562	CDIF630erm_01731	9.58106	-0.387352	29.8332	253															x	x
CD3325	CDIF630erm_03627	6.44588	-0.319368	28.638	253							x		x	x	x	x	x	x	x	x
CD2639	CDIF630erm_02893	6.52983	-0.284921	28.768	253				x			x	x	x	x	x	x	x	x	x	x
CD3215	CDIF630erm_03509	6.92383	-0.232016	28.478	253												x			x	x
CD0571	CDIF630erm_00683	6.45885	-0.219763	29.3242	253															x	x
CD1760	CDIF630erm_01956	9.41994	-0.0952569	28.4856	253															x	x
CD1888	CDIF630erm_02093	9.23058	0.459684	29.5863	253															x	x
CD0517	CDIF630erm_00629	5.06136	0.764427	27.323	253									x			x			x	x
CD0666	CDIF630erm_00781	9.51757	0.805929	28.8127	253																x
CD0823	CDIF630erm_00942	8.95578	1.16047	28.0992	253															x	x
CD3248	CDIF630erm_03545	6.32318	-0.318504	29.0744	254											x					x
CD3261	CDIF630erm_03559	5.28807	-0.30748	28.5449	254															x	x
CD0772	CDIF630erm_00890	5.17754	-0.268504	29.1148	254															x	x
CD1723	CDIF630erm_01912	9.44031	-0.259055	29.1	254									x	x	x	x	x	x	x	x
CD2181	CDIF630erm_02413	4.73506	-0.253543	28.973	254		x		x			x	x	x	x	x	x	x	x	x	x
CD0466	CDIF630erm_00594	6.53688	-0.243307	29.9759	254											x				x	x
CD2111	CDIF630erm_02336	6.65903	-0.0559055	28.59	254				x			x		x	x	x	x	x	x	x	x
CD0743	CDIF630erm_00859	6.45487	0.0137795	28.177	254							x		x		x	x	x	x	x	x
CD1619	CDIF630erm_01795	8.94587	1.12756	28.131	254																x
CD1077	CDIF630erm_01221	4.91927	1.14683	27.0083	254																x
CD1262	CDIF630erm_01415	5.50973	-0.378824	28.91	255				x			x	x	x	x	x	x	x	x	x	x
CD2847	CDIF630erm_03114	5.8193	-0.303922	27.793	255				x			x	x	x	x	x	x	x	x	x	x
CD2457	CDIF630erm_02703	5.19616	-0.233333	30.4959	255														x	x	x
CD2430	CDIF630erm_02673	5.76656	-0.219216	28.878	255				x			x				x		x	x	x	x
CD1532	CDIF630erm_01700	8.81277	-0.194118	28.2336	255															x	x
CD2217	CDIF630erm_02450	6.16641	-0.0705882	28.875	255				x			x	x	x		x	x	x	x	x	x
CD3539	CDIF630erm_03853	5.29719	-0.541797	29.272	256				x		x	x	x	x	x	x	x	x	x	x	x
CD1277	CDIF630erm_01430	9.22449	-0.330078	29.5805	256											x		x		x	x
CD2601	CDIF630erm_02855	5.25873	-0.242969	30.3009	256											x	x	x	x	x	x
CD3088	CDIF630erm_03371	5.49993	-0.171484	29.44	256				x			x			x	x	x		x	x	x
CD0364	CDIF630erm_00491	5.66985	-0.142969	28.5317	256															x	x
CD0724	CDIF630erm_00840	5.22087	-0.133203	28.265	256				x		x	x		x	x	x	x	x	x	x	x
CD1704	CDIF630erm_01892	4.96756	0.0429688	27.558	256							x	x	x		x			x	x	x
CD3555	CDIF630erm_03875	5.63128	0.102734	27.939	256				x			x	x	x	x	x	x	x	x	x	x
CD1482	CDIF630erm_01646	9.55249	0.785547	28.8049	256															x	x
CD0479	CDIF630erm_00607	10.0144	0.924609	28.3842	256																x
CD1980	CDIF630erm_02185	8.93969	0.967969	28.8151	256												x			x	x
CD3403	CDIF630erm_03708	9.23275	1.04688	26.8442	256											x	x				x
CD0011	CDIF630erm_00011	5.84287	-0.568482	30.032	257							x	x	x	x	x		x	x	x	x
CD0268	CDIF630erm_00392	5.54831	-0.433852	28.185	257			x	x		x	x		x	x	x	x	x	x	x	x
CD2642	CDIF630erm_02896	7.63826	-0.383658	29.6142	257											x				x	x
CD2435	CDIF630erm_02678	9.00836	-0.0844358	29.5083	257											x			x	x	x
CD3672	CDIF630erm_04001	4.70873	-0.00194553	28.4847	257									x		x	x	x	x		x
CD0768	CDIF630erm_00886	8.20079	0.00505837	28.0874	257															x	x
CD0316	CDIF630erm_00443	7.5858	0.689883	29.0495	257																x
CD1095	CDIF630erm_01238	9.54787	0.763813	28.6696	257																x
CD1670	CDIF630erm_01855	9.72034	0.896887	29.3325	257															x	x
CD3437	CDIF630erm_03746	9.14325	1.12724	29.1858	257									x						x	x
CD2471	CDIF630erm_02717	8.04773	-0.353101	30.171	258															x	x
CD3005	CDIF630erm_03290	5.28469	-0.149225	29.048	258				x			x	x	x	x	x	x	x	x	x	x
CD2679	CDIF630erm_02933	6.3289	0.0263566	28.0596	258											x				x	x
CD2230	CDIF630erm_02463	9.1756	0.885271	27.2314	258																x
CD0480	CDIF630erm_00608	8.83947	1.14264	28.3242	258															x	x
CD0409	CDIF630erm_00536	7.7172	-0.631274	30.4176	259																x
CD0737	CDIF630erm_00853	5.02521	-0.612355	30.153	259							x		x	x	x	x	x	x	x	x
CD0676	CDIF630erm_00790	8.68422	-0.576448	29.1899	259									x		x				x	x
CD2972	CDIF630erm_03257	4.79343	-0.526255	30.164	259		x					x	x	x	x	x	x	x	x	x	x
CD2598	CDIF630erm_02852	6.18305	-0.450965	29.6278	259															x	x
CD3212	CDIF630erm_03506	4.61921	-0.264479	29.9583	259										x	x	x	x	x	x	x
CD0717	CDIF630erm_00833	5.69533	-0.240541	28.517	259				x		x	x		x	x	x	x	x	x	x	x
CD1410	CDIF630erm_01571	4.76851	-0.22278	29.366	259				x			x	x	x	x	x	x	x	x	x	x
CD0474	CDIF630erm_00602	9.07216	-0.195753	29.1329	259												x			x	x
CD0691	CDIF630erm_00804	9.5315	-0.0335907	28.9791	259															x	x
CD3070	CDIF630erm_03353	5.2022	0.633977	27.8468	259																x
CD3362	CDIF630erm_03662	8.8527	0.905323	29.9552	259															x	x
CD0546	CDIF630erm_00659	6.29469	0.950965	28.762	259	x						x		x	x	x	x		x	x	x
CD2135	CDIF630erm_02365	9.0137	1.10579	28.8748	259															x	x
CD2204	CDIF630erm_02437	5.18426	-0.383462	30.145	260							x	x	x		x	x	x	x	x	x
CD2875	CDIF630erm_03143	6.90648	-0.297308	28.8532	260									x						x	x
CD0133	CDIF630erm_00250	9.41927	-0.246154	30.7485	260											x				x	x
CD3123	CDIF630erm_03408	9.22145	-0.172308	29.2493	260										x			x	x	x	x
CD1055	CDIF630erm_01195	4.89847	-0.118077	28.314	260		x		x	x	x	x	x	x	x	x	x	x	x	x	x
CD1761	CDIF630erm_01957	5.12155	-0.0561538	29.2097	260									x		x	x		x	x	x
CD0800	CDIF630erm_00919	5.58238	-0.0409091	28.421	260											x				x	x
CD0824	CDIF630erm_00943	9.58722	0.832692	28.5862	260												x			x	x
CD2991	CDIF630erm_03275	9.42135	0.88	28.9238	260															x	x
CD3504	CDIF630erm_03817	8.66274	1.12308	29.0314	260															x	x
CD3673	CDIF630erm_04002	6.79872	-0.449425	29.841	261				x			x	x	x	x	x	x	x	x	x	x
CD1429	CDIF630erm_01593	6.1887	-0.418774	30.6161	261											x			x	x	x
CD2620	CDIF630erm_02874	9.00888	-0.309579	29.8013	261									x		x	x	x	x	x	x
CD2850	CDIF630erm_03117	6.24195	-0.292337	29.545	261				x			x	x	x	x	x	x	x	x	x	x
CD1453	CDIF630erm_01617	5.42355	-0.214176	28.844	261				x			x	x	x	x	x	x	x	x	x	x
CD1275	CDIF630erm_01428	5.31588	-0.186207	28.744	261	x	x		x			x	x	x	x	x	x	x	x	x	x
CD0400	CDIF630erm_00528	4.86526	-0.16092	28.671	261	x	x		x	x	x	x		x	x	x	x	x	x	x	x
CD0672	CDIF630erm_00787	5.25634	-0.126644	29.753	261		x		x	x	x	x	x	x	x	x	x	x	x	x	x
CD3062	CDIF630erm_03345	8.37578	-0.118008	30.6156	261									x		x	x	x	x	x	x
CD0962	CDIF630erm_01096	6.42684	-0.0616279	9.88	261																x
CD2159	CDIF630erm_02390	9.42998	0.377778	30.5945	261															x	x
CD0971	CDIF630erm_01105	8.61749	0.55814	9.565	261																x
CD1000	CDIF630erm_01136	9.71879	0.759004	30.0954	261															x	x
CD2764	CDIF630erm_03027	8.2995	-0.432824	30.08	262				x			x	x	x	x	x	x	x	x	x	x
CD1898	CDIF630erm_02103	8.33927	-0.21374	28.575	262	x	x		x		x	x	x	x	x	x	x	x	x	x	x
CD2101	CDIF630erm_02324	9.04176	-0.19313	29.772	262				x			x	x	x	x	x	x	x	x	x	x
CD0065	CDIF630erm_00131	5.19816	0.0675573	27.991	262		x		x	x		x	x	x	x	x	x	x	x	x	x
CD1600	CDIF630erm_01775	5.11083	0.126336	28.29	262							x	x	x		x			x	x	x
CD0744	CDIF630erm_00861	5.54309	0.429008	28.24	262							x		x		x	x	x	x	x	x
CD2727	CDIF630erm_02989	5.91464	0.596565	28.9801	262									x		x	x		x	x	x
CD1155	CDIF630erm_01302	5.30621	-0.298859	30.8256	263												x			x	x
CD1963	CDIF630erm_02168	4.90835	-0.294297	29.8987	263												x	x	x	x	x
CD1643	CDIF630erm_01820	5.30636	-0.270342	30.8042	263									x	x	x	x	x	x	x	x
CD1491	CDIF630erm_01656	6.85317	-0.237262	28.895	263	x			x			x	x	x	x	x	x	x	x	x	x
CD2232	CDIF630erm_02465	5.45445	-0.208745	29.7693	263											x			x	x	x
CD1384	CDIF630erm_01544	5.63984	-0.158555	29.129	263		x		x		x	x	x	x	x	x	x	x	x	x	x
CD2312	CDIF630erm_02550	9.49124	0.986692	29.3227	263															x	x
CD3277	CDIF630erm_03577	4.93846	1.03726	27.6331	263															x	x
CD2948	CDIF630erm_03230	8.93332	-0.812879	30.9412	264															x	x
CD0908	CDIF630erm_01031	8.33504	-0.789394	30.9891	264															x	x
CD3634	CDIF630erm_03957	5.20615	-0.463636	31.1629	264												x		x	x	x
CD1069	CDIF630erm_01213	5.10981	-0.40947	31.184	264							x	x		x	x	x	x	x	x	x
CD1614	CDIF630erm_01790	7.63597	-0.292803	29.657	264				x			x	x	x	x	x	x	x	x	x	x
CD1396	CDIF630erm_01556	5.77478	-0.217424	29.744	264				x			x	x	x	x	x	x	x	x	x	x
CD0804	CDIF630erm_00923	4.94887	-0.103788	28.7772	264										x					x	x
CD2074	CDIF630erm_02297	8.88429	-0.0829545	29.1668	264															x	x
CD1599	CDIF630erm_01774	7.73874	0.0113636	29.021	264							x	x	x		x	x		x	x	x
CD2080	CDIF630erm_02303	8.18097	0.0314394	28.7884	264															x	x
CD1505	CDIF630erm_01670	9.48207	1.07273	29.9136	264															x	x
CD3519	CDIF630erm_03833	9.29193	-0.708302	31.4972	265									x		x	x	x	x	x	x
CD2452	CDIF630erm_02697	6.3482	-0.619623	31.4981	265										x	x		x	x	x	x
CD1575	CDIF630erm_01744	9.47337	-0.424528	29.6255	265															x	x
CD2174	CDIF630erm_02406	6.65314	-0.364151	29.171	265			x	x		x	x			x	x	x	x		x	x
CD1171	CDIF630erm_01319	4.75011	-0.287023	29.5219	265									x				x			x
CD3651	CDIF630erm_03975	6.0702	-0.269057	29.4146	265									x		x	x	x	x	x	x
CD1653	CDIF630erm_01830	7.49481	-0.0950943	29.222	265				x			x	x	x	x	x	x	x	x	x	x
CD1150	CDIF630erm_01297	4.90811	0.0211321	29.146	265				x			x	x	x	x	x	x	x	x	x	x
CD1057	CDIF630erm_01197	4.96777	0.0766038	28.431	265				x	x	x	x	x		x	x	x	x	x	x	x
CD3218	CDIF630erm_03512	9.12316	-0.499248	30.8936	266									x		x	x			x	x
CD2315	CDIF630erm_02553	9.212	-0.409398	30.9306	266															x	x
CD2228	CDIF630erm_02461	9.25379	-0.297895	29.638	266				x			x		x	x	x	x	x	x	x	x
CD1049	CDIF630erm_01189	5.41873	-0.0857143	30.0904	266											x	x	x	x	x	x
CD0396	CDIF630erm_00524	6.00638	-0.00225564	28.422	266	x	x		x		x	x	x	x	x	x	x	x	x	x	x
CD1904	CDIF630erm_02108	9.48333	0.861654	29.8049	266																x
CD1774	CDIF630erm_01972	5.04044	-0.568914	30.191	267				x			x			x	x	x	x	x	x	x
CD2237	CDIF630erm_02470	5.13143	-0.442697	30.7859	267													x		x	x
CD0541	CDIF630erm_00654	9.20969	-0.424719	31.6956	267											x	x		x	x	x
CD0755	CDIF630erm_00873	6.84047	-0.406742	29.7007	267										x	x	x			x	x
CD0422	CDIF630erm_00550	5.93899	-0.403745	30.875	267				x			x	x	x	x	x	x	x	x	x	x
CD2177	CDIF630erm_02409	5.22047	-0.381273	29.939	267		x	x	x		x	x			x	x	x	x		x	x
CD1779	CDIF630erm_01977	8.24999	-0.333333	30.384	267				x			x		x	x	x	x	x	x	x	x
CD3040	CDIF630erm_03324	5.21184	-0.287266	30.8809	267									x		x	x	x	x	x	x
CD1450	CDIF630erm_01614	5.17154	-0.239544	29.833	267				x		x	x	x	x	x	x	x	x	x	x	x
CD2898	CDIF630erm_03170	4.60466	-0.175281	28.8826	267																x
CD1703	CDIF630erm_01891	6.38702	-0.0423792	29.9019	267								x	x		x			x	x	x
-	CDIF630erm_03658	4.76655	0.0443182	10.093	267																x
CD1495	CDIF630erm_01660	4.89668	0.128839	28.53	267				x			x	x	x	x	x	x	x	x	x	x
CD3281	CDIF630erm_03581	4.90516	0.222097	28.171	267				x		x	x	x	x	x	x	x	x	x	x	x
CD0102	CDIF630erm_00172	9.94	0.603745	30.3928	267									x	x	x	x	x	x	x	x
CD1087	CDIF630erm_01231	6.58325	0.686517	28.9233	267									x						x	x
CD1406	CDIF630erm_01567	8.99137	-0.750769	30.5546	268									x		x	x	x	x	x	x
CD0935	CDIF630erm_01061	8.99297	-0.627612	31.2651	268															x	x
CD1868	CDIF630erm_02071	5.24094	-0.416418	30.5175	268									x		x	x	x	x	x	x
CD1627	CDIF630erm_01804	5.94544	-0.38806	31.276	268															x	x
CD2737	CDIF630erm_03000	5.72746	-0.317537	30.506	268				x			x			x	x	x	x		x	x
CD1861	CDIF630erm_02064	9.11729	-0.252239	30.6164	268											x	x				x
CD3562	CDIF630erm_03882	8.69506	-0.146269	29.892	268				x			x	x	x	x	x	x	x	x	x	x
CD0727	CDIF630erm_00843	4.78178	-0.00820896	29.382	268		x		x			x	x		x	x	x	x	x	x	x
CD3276	CDIF630erm_03576	9.40547	0.412406	29.6022	268															x	x
CD3633	CDIF630erm_03956	10.0669	0.883955	30.7814	268															x	x
CD1442	CDIF630erm_01606	7.58752	-0.813755	31.25	269				x			x	x	x	x	x	x	x	x	x	x
CD3387	CDIF630erm_03690	5.91466	-0.523529	32.2569	269													x	x	x	x
CD2040	CDIF630erm_02262	5.59774	-0.468773	31.8795	269															x	x
CD1422	CDIF630erm_01584	5.02277	-0.422305	31.8815	269											x			x	x	x
CD1725	CDIF630erm_01914	8.71135	-0.121933	31.1911	269																x
CD1837	CDIF630erm_02039	6.34533	-0.0189591	30.208	269				x			x	x	x	x	x	x	x	x	x	x
CD2864	CDIF630erm_03132	5.1129	-0.00743494	30.3687	269											x				x	x
CD3069	CDIF630erm_03352	8.77853	0.622677	29.377	269												x				x
CD2548	CDIF630erm_02800	9.45156	0.823792	30.1213	269											x	x				x
CD1096	CDIF630erm_01239	9.42658	1.00149	30.7705	269												x			x	x
-	CDIF630erm_03430	4.79824	-0.689888	10.92	270															x	x
CD0345	CDIF630erm_00473	5.58152	-0.487407	31.914	270		x		x			x	x	x	x	x	x	x	x	x	x
CD3615	CDIF630erm_03938	5.12674	-0.424444	31.636	270							x			x	x	x	x	x	x	x
CD2311	CDIF630erm_02549	5.73141	-0.381852	29.6057	270								x	x		x	x		x	x	x
CD0869	CDIF630erm_00989	5.40899	-0.335556	29.445	270				x			x	x	x	x	x	x		x	x	x
CD3104	CDIF630erm_03388	5.30935	-0.282963	30.2569	270															x	x
CD1208	CDIF630erm_01357	5.94057	-0.278889	30.214	270		x		x			x		x	x	x	x	x	x	x	x
CD2322	CDIF630erm_02560	5.53955	-0.255556	29.143	270	x	x		x	x	x	x	x	x	x	x	x	x	x	x	x
CD0635	CDIF630erm_00747	8.877	-0.247191	31.3215	270															x	x
CD2012	CDIF630erm_02231	9.15663	-0.218889	30.6817	270									x			x	x	x	x	x
CD2370	CDIF630erm_02610	5.77223	-0.044964	29.569	270				x			x	x	x		x			x	x	x
CD1224	CDIF630erm_01373	5.79525	-0.0374074	29.318	270		x		x		x	x	x	x	x	x	x	x	x	x	x
CD1730	CDIF630erm_01921	4.69226	0.000740741	29.373	270	x			x		x	x	x	x	x	x	x	x	x	x	x
CD2674	CDIF630erm_02928	9.58479	0.726667	29.7246	270												x			x	x
CD0079	CDIF630erm_00145	10.3261	-0.854244	30.362	271	x	x		x	x	x	x	x	x	x	x	x	x	x	x	x
CD0733	CDIF630erm_00849	7.61705	-0.55941	31.2197	271											x	x	x	x	x	x
CD2894	CDIF630erm_03164	8.99072	-0.473432	30.1154	271												x				x
CD0467	CDIF630erm_00595	6.21221	-0.445756	31.3039	271															x	x
CD2511	CDIF630erm_02760	6.72077	-0.2369	31.713	271							x				x	x	x	x		x
CD0750	CDIF630erm_00868	5.10053	-0.188192	29.536	271				x			x	x	x		x	x	x	x	x	x
CD0829	CDIF630erm_00948	5.60684	-0.146494	30.728	271				x		x	x	x	x	x	x	x	x	x	x	x
CD3478	CDIF630erm_03789	8.04141	-0.0830258	29.6165	271													x	x	x	x
CD1610	CDIF630erm_01786	8.76393	0.781852	31.732	271																x
CD1516	CDIF630erm_01683	7.63119	-0.638603	32.4102	272																x
CD0693	CDIF630erm_00806	6.71313	-0.564338	31.3236	272									x	x	x		x	x	x	x
CD0572	CDIF630erm_00684	4.81307	-0.240074	32.2182	272															x	x
CD2530	CDIF630erm_02782	8.71849	-0.219853	32.3104	272															x	x
CD0256	CDIF630erm_00380	4.99576	0.194485	29.828	272							x		x	x	x	x	x	x	x	x
CD3363	CDIF630erm_03663	9.4841	0.780139	31.9707	272															x	x
CD1232	CDIF630erm_01381	5.18078	-0.744322	32.1324	273								x	x	x	x	x	x	x	x	x
CD2191	CDIF630erm_02423	5.32284	-0.498901	31.9018	273															x	x
CD2501	CDIF630erm_02749	4.83891	-0.296703	30.708	273				x			x	x	x	x	x	x	x	x	x	x
CD0706	CDIF630erm_00821	5.75865	-0.290476	30.996	273				x			x	x	x	x	x	x	x	x	x	x
CD2249	CDIF630erm_02484	4.97599	-0.286813	31.5	273				x			x	x	x	x	x	x	x	x	x	x
CD2359	CDIF630erm_02599	5.91549	-0.269231	30.839	273				x			x	x	x	x	x	x	x	x	x	x
CD2848	CDIF630erm_03115	5.27758	-0.259341	29.721	273							x		x	x	x	x	x	x	x	x
CD0327	CDIF630erm_00455	8.34914	-0.240659	31.36	273				x			x	x	x	x	x	x	x	x	x	x
CD0692	CDIF630erm_00805	5.01982	-0.227106	31.302	273							x		x	x	x	x	x	x	x	x
CD1561	CDIF630erm_01730	6.1285	-0.19011	30.433	273				x			x	x	x	x	x	x	x	x	x	x
CD1353	CDIF630erm_01509	4.52528	-0.0527473	30.544	273				x			x	x	x	x	x	x	x	x	x	x
CD1430	CDIF630erm_01594	9.03769	-0.70292	31.8434	274															x	x
CD0616	CDIF630erm_00728	6.04381	-0.512409	32.25	274												x		x	x	x
CD2127	CDIF630erm_02358	8.28716	-0.478467	30.93	274			x	x		x	x		x		x		x	x	x	x
CD0178	CDIF630erm_00300	9.49118	-0.130292	31.4539	274															x	x
CD1214	CDIF630erm_01363	6.12639	-0.0821818	32.283	274							x	x	x	x	x	x	x	x	x	x
CD1673	CDIF630erm_01858	9.5339	0.861679	32.0089	274																x
CD1218	CDIF630erm_01367	9.62262	0.912409	30.6201	274												x			x	x
CD3262	CDIF630erm_03560	9.83421	0.929197	29.0488	274															x	x
CD1332	CDIF630erm_01488	9.57679	0.933577	30.5598	274												x		x	x	x
CD1608	CDIF630erm_01784	9.62872	1.01569	32.1641	274															x	x
CD3257	CDIF630erm_03555	5.77108	-0.418909	31.5419	275															x	x
CD3460	CDIF630erm_03771	5.14542	-0.196727	29.897	275				x			x	x	x	x	x	x	x	x	x	x
CD3158	CDIF630erm_03449	5.70894	-0.137091	29.954	275	x			x			x	x	x	x	x	x	x	x	x	x
CD0487	CDIF630erm_00615	5.59455	-0.131636	31.069	275				x			x	x	x	x	x	x	x	x	x	x
CD1513	CDIF630erm_01679	5.46017	0.00690909	29.886	275						x	x	x	x		x	x		x	x	x
CD1039	CDIF630erm_01179	7.07901	-0.842029	33.569	276							x				x		x	x	x	x
CD1759	CDIF630erm_01955	4.74747	-0.507971	32.529	276							x	x	x	x	x	x	x	x	x	x
CD1016	CDIF630erm_01152	5.3601	-0.493478	32.516	276													x	x	x	x
CD0076	CDIF630erm_00142	10.6452	-0.468116	29.882	276	x	x		x	x	x	x	x	x	x	x	x	x	x	x	x
CD2590	CDIF630erm_02844	6.13112	-0.0543478	30.662	276		x		x			x	x	x	x	x	x	x	x	x	x
-	CDIF630erm_00514	9.41902	0.885714	10.118	276																x
CD1556	CDIF630erm_01725	9.35415	-0.575451	31.57	277				x		x	x	x	x	x	x	x	x	x	x	x
CD3546	CDIF630erm_03861	6.2234	-0.469314	31.808	277				x			x	x	x	x	x		x	x	x	x
CD0202	CDIF630erm_00324	8.93829	-0.418412	32.4341	277												x				x
CD3322	CDIF630erm_03624	8.37309	-0.357401	32.0748	277															x	x
CD3138	CDIF630erm_03423	6.34574	-0.33213	32.651	277				x			x		x		x	x	x	x	x	x
CD0100	CDIF630erm_00170	4.88995	-0.149097	31.067	277				x			x	x	x	x	x	x	x	x	x	x
CD1946	CDIF630erm_02151	8.96397	0.156318	31.8583	277															x	x
CD1293	CDIF630erm_01447	5.58993	-0.46223	33.0148	278															x	x
CD3531	CDIF630erm_03845	7.80284	-0.333813	31.429	278											x					x
CD3031	CDIF630erm_03315	5.19809	-0.319424	32.27	278		x		x			x	x	x	x	x	x	x	x	x	x
CD0560	CDIF630erm_00673	5.68717	-0.28741	31.1788	278									x		x	x	x	x	x	x
CD2478	CDIF630erm_02724	5.32714	-0.258993	31.6788	278															x	x
CD0454	CDIF630erm_00582	6.67761	-0.136331	32.5459	278															x	x
CD0390	CDIF630erm_00517	8.66289	-0.119784	32.3017	278															x	x
CD1025	CDIF630erm_01161	9.36041	0.865468	30.8662	278									x		x	x		x	x	x
CD0918	CDIF630erm_01041	7.85722	-0.846237	33.1073	279															x	x
CD2776	CDIF630erm_03039	8.81509	-0.493548	32.191	279							x		x	x	x	x	x	x	x	x
CD0306	CDIF630erm_00431	8.38805	-0.431541	33.0462	279											x	x		x	x	x
CD2480	CDIF630erm_02727	9.23941	-0.376703	30.4678	279									x						x	x
CD2712	CDIF630erm_02969	8.39799	-0.329965	32.4383	279													x	x	x	x
CD1818	CDIF630erm_02018	6.0333	-0.275269	31.466	279				x			x	x	x	x	x	x	x	x	x	x
CD1839	CDIF630erm_02041	7.71111	-0.192832	31.46	279				x			x		x	x	x	x	x	x	x	x
CD1003	CDIF630erm_01139	6.53112	-0.0989247	30.277	279				x			x	x	x		x	x	x	x	x	x
CD0110	CDIF630erm_00225	8.97062	0.215412	31.496	279				x			x		x			x	x	x	x	x
CD0494	CDIF630erm_00623	7.6167	0.469534	30.1457	279															x	x
CD1578	CDIF630erm_01747	9.59247	0.749462	32.5721	279															x	x
CD1008	CDIF630erm_01144	5.62962	-0.336786	31.74	280				x			x	x	x	x	x	x	x	x	x	x
CD2668	CDIF630erm_02922	6.47556	-0.288055	33.264	280							x	x			x	x	x	x	x	x
CD3268	CDIF630erm_03568	4.72495	-0.266071	29.443	280												x			x	x
CD2411	CDIF630erm_02653	5.96367	-0.176978	31.741	280		x		x			x	x	x	x	x	x	x	x	x	x
CD2614	CDIF630erm_02867	5.39193	-0.0989286	30.7216	280									x	x	x		x	x	x	x
CD1078	CDIF630erm_01222	9.39255	0.327857	30.9799	280									x		x	x			x	x
CD0777	CDIF630erm_00895	9.64713	0.73	29.4601	280												x				x
CD1992	CDIF630erm_02207	9.28577	-0.543772	32.853	281										x	x				x	x
CD1420	CDIF630erm_01582	6.85012	-0.466904	33.5365	281											x	x	x	x	x	x
CD1687	CDIF630erm_01872	4.94706	-0.463309	31.749	281				x			x	x	x	x	x	x	x	x	x	x
CD0031	CDIF630erm_00093	9.06475	-0.32847	33.0442	281															x	x
CD3201	CDIF630erm_03493	7.66044	-0.254448	32.006	281															x	x
CD1753	CDIF630erm_01948	6.54299	-0.24484	31.4521	281																x
CD1317	CDIF630erm_01473	5.24527	-0.0708185	31.515	281							x	x	x	x	x	x	x	x	x	x
CD1058	CDIF630erm_01198	5.79733	0.0380783	30.678	281	x	x		x	x	x	x	x	x	x	x	x	x	x	x	x
CD2644	CDIF630erm_02898	9.09723	0.325623	31.8497	281											x				x	x
CD1933	CDIF630erm_02137	9.21018	1.0121	31.8623	281															x	x
CD0311	CDIF630erm_00436	4.45543	-1.04184	31.3819	282																x
CD0819	CDIF630erm_00937	6.14828	-0.35	33.2453	282											x	x	x	x	x	x
CD3485	CDIF630erm_03796	5.28168	-0.344326	32.2461	282									x	x	x	x	x	x	x	x
CD2710	CDIF630erm_02967	4.88282	-0.320567	31.694	282															x	x
CD1885	CDIF630erm_02090	5.37064	-0.262766	31.9364	282									x		x			x	x	x
CD0567	CDIF630erm_00680	5.16484	-0.194681	31.541	282				x		x	x	x	x	x	x	x	x	x	x	x
CD1512	CDIF630erm_01678	6.61157	-0.126241	31.69	282							x	x			x			x	x	x
CD2235	CDIF630erm_02468	6.16614	-0.112766	31.584	282				x			x	x	x	x	x	x	x	x	x	x
CD1028	CDIF630erm_01164	8.87514	0.192553	32.6214	282											x				x	x
CD0410	CDIF630erm_00537	6.27386	-0.585866	33.2731	283											x				x	x
CD3007	CDIF630erm_03292	7.74491	-0.434276	32.638	283															x	x
CD0890	CDIF630erm_01010	5.20592	-0.425088	32.991	283				x			x	x	x	x	x	x	x	x	x	x
CD1535	CDIF630erm_01703	5.54489	-0.391166	31.906	283				x			x	x	x	x	x	x	x	x	x	x
CD3044	CDIF630erm_03328	6.24386	-0.178799	31.8408	283									x		x		x	x	x	x
CD3448	CDIF630erm_03759	5.61561	-0.0925795	30.4148	283											x	x	x	x	x	x
[truncated: 1,789 more rows]
