# Supplementary material for: Less missing values—evaluation of proteomics workflows for the quantification of (small) proteins
Source: Microlife. 2026 Jan 10;7:uqag002. doi: 10.1093/femsml/uqag002 (PMC12850539; doi:10.1093/femsml/uqag002)
Supplement: uqag002_Supplemental_Files [file uqag002_supplemental_files.zip › SupplementaryTable_S2_RawData.xlsx]

## Sheet: Table Caption
Supplementary Table S2: Overview of applied spectral libraries (tab "Spectral libraries"), used MS-Raw-Data for generation of the experimental spectral libraries and their corresponding experimental condition and repository accession number (tab "Raw-Data"), detailled information on synthetic peptides used during creation of the experimental spectral libraries (tab "Synthetic peptides), and appli…

## Sheet: Spectral libraries
	ExSplib						MaLeSplib						Merged Splib
	total spectra	total peptides	total proteins	forward C. difficile spectra	forward C. difficile peptides	forward C. difficile proteins	total spectra	total peptides	total proteins	forward C. difficile spectra	forward C. difficile peptides	forward C. difficile proteins	total spectra	total peptides	total proteins	forward C. difficile spectra	forward C. difficile peptides	forward C. difficile proteins
CID	102234	66192	4794	48945	31506	2345	2294652	521062	7610	1113945	252471	3690	2309744	532129	7631	1122413	256630	3700
CID - spike in	102544	66410	4813	48945	31506	2345	2290010	521218	7621	1113945	252471	3690
HCD*	78688	51410	4610	38148	24899	2279	2262156	519072	7614	1113890	252464	3690
HCD - spike in*	78888	50647	4626	38148	24899	2279	2290010	521218	7624	1113890	252464	3690
	file name
	ExSplib						MaLeSplib						Merged Splib
CID	220530_Cons_ExSpLib_CID_DECOYS						CDiff_derm630_SPP_Contaminants_PrositLib_CID_2020_Decoys						220824_mergedSpLib_CID_DECOYS
CID - spike in	230427_Cons_ExSpLib+Spike-in_CID_DECOYS						CDiff_Derm630_SpikeIn_prosit_2020_CID_incl_Decoys
HCD - spike in*	230427_Cons_ExSpLib_Spike-in_HCD_DECOYS						CDiff_Derm630_SpikeIn_prosit_2020_HCD_incl_Decoys
* Please note that HCD-Sepctral libraries were only used to analyze data of the DIA-experiment to characterize the limit of detection in this acquisition mode.

## Sheet: Raw-Data
Experimental description	Number of raw-files	Reference
CID
WT and fur mutant, sufficent and limited iron	40	PXD011161*
Media: Celtone, BHI, and CDMM; late exponential and stationary phase	60	PXD010279*
Nisin treatment; cytosolic proteins	60	PXD02168*
SEP enriched	16	this study
synthetic peptides	10	this study, see tab "Synthetic peptides"
purified small proteins	2	this study
HCD**
Nisin treatment, membrane proteins	90	PXD021684*
SEP enriched	16	this study
total protein extract	16	this study
synthetic peptides	10	this study, see tab "Synthetic peptides"
purified small proteins	4	this study
* from these studies only replicate 1 was used for spectral library generation.
** Please note that HCD-Sepctral libraries were only used to analyze data of the DIA-experiment to characterize the limit of detection in this acquisition mode.

## Sheet: Synthetic peptides
Protein Name	Peptide Sequence
CDIF630erm_00082	MNYIK
CDIF630erm_00082	DENNYVNIEK
CDIF630erm_00123	VTLACTECK
CDIF630erm_00123	QRNYNTTK
CDIF630erm_00123	NNPDRIELQK
CDIF630erm_00123	YCRFCK
CDIF630erm_00123	HTTHK
CDIF630erm_00164	VRPSVKPICEK
CDIF630erm_00164	VMVICENPK
CDIF630erm_00507	MWELVK
CDIF630erm_00507	EADYK
CDIF630erm_00507	QLRESEDN
CDIF630erm_00507	DLLLVSLGMGIGVILMCVLSVGK
CDIF630erm_00518	FNVITLIILDNHIYAINK
CDIF630erm_00518	EQISTNSK
CDIF630erm_00518	RIYFEK
CDIF630erm_00518	SGFFSDYK
CDIF630erm_00564	MNNELLK
CDIF630erm_00564	YNILTELYL
CDIF630erm_00564	YSLQLSMLSILLSEHLLNDIEYRK
CDIF630erm_00731	LNTLSNSIDTLSK
CDIF630erm_00731	NILIFK
CDIF630erm_00731	MDDSLQLLITNVGFPIALSMYLLVRIEGK
CDIF630erm_00755	GNFPSFYGFGQN
CDIF630erm_00755	MPSMIMEVVGVLFIAIGLILTFIEIK
CDIF630erm_00767	MPHLPDWAVLLCILLPIVYK
CDIF630erm_00767	ACQIFK
CDIF630erm_00775	VVYQTLVHK
CDIF630erm_00775	DGAWSVGK
CDIF630erm_00775	MPRDTQVLNTYNFEASVHYYIDDK
CDIF630erm_01025	MLINFLLSIVAGIVSAYIYEK
CDIF630erm_01025	NHPNANK
CDIF630erm_01028	DEYLK
CDIF630erm_01028	LEMIFK
CDIF630erm_01028	TEPQK
CDIF630erm_01028	YEYIIK
CDIF630erm_01028	LINYEADNK
CDIF630erm_01049	ECENCDNMGGFK
CDIF630erm_01049	MNMLASVILVIGSFIAGRVYEYRLNLK
CDIF630erm_01087	MIGFLLSILAGVISAYIYDK
CDIF630erm_01087	NHPDANK
CDIF630erm_01385	MVEVNIK
CDIF630erm_01385	GEVSEIIDSIRGIFNSFDEELILDIK
CDIF630erm_01456	MGIIESASK
CDIF630erm_01456	LAEMVHLLAVEK
CDIF630erm_01456	GITDIEAWDEAVK
CDIF630erm_01456	IYEERRNE
CDIF630erm_01580	SHSGRSDFSFELK
CDIF630erm_01580	MDNFLQGVLASLVASLIVYLNSK
CDIF630erm_01592	MNISRK
CDIF630erm_01592	IIELAQK
CDIF630erm_01592	RGISVEEAWSEAVTEYK
CDIF630erm_01592	YEHIA
CDIF630erm_01644	NGSSCGCGCSGCSSSK
CDIF630erm_01644	SCHSAK
CDIF630erm_01644	MATFIIAAIVVVLMALAVMYMVK
CDIF630erm_01763	MLDIVMIALLFIGFVSMK
CDIF630erm_01763	LLADWCGK
CDIF630erm_01781	MRGYIFYVMLDLK
CDIF630erm_01781	IICFQLIK
CDIF630erm_01781	ILYVLMLK
CDIF630erm_01781	NLVRI
CDIF630erm_01798	MNFLVHEALFLYEIK
CDIF630erm_01798	YIFIISTMK
CDIF630erm_01798	RLVSILRQYNFYVTLILVNIK
CDIF630erm_01845	MIYQFTYHIVNIK
CDIF630erm_01847	VSLCVICSK
CDIF630erm_01847	VHIVIK
CDIF630erm_01847	FHINEEK
CDIF630erm_02081	MPRCRSPPFLSEK
CDIF630erm_02081	EMEETLWQK
CDIF630erm_02081	SIIFISEDK
CDIF630erm_02083	VDNDWNGLADLIANLITK
CDIF630erm_02083	YAGVLDLENLPNPTPVK
CDIF630erm_02083	NTEDK
CDIF630erm_02083	FDIAK
CDIF630erm_02105	MGILEGAAMIREIAIK
CDIF630erm_02105	GITEQK
CDIF630erm_02105	AWPEAVK
CDIF630erm_02105	YELVL
CDIF630erm_02212	IIELAQK
CDIF630erm_02212	MNISRRAMK
CDIF630erm_02212	RGVTVQDAWNDAMK
CDIF630erm_02212	YEYVA
CDIF630erm_02228	MSRFFK
CDIF630erm_02228	LHVTK
CDIF630erm_02228	GNGDK
CDIF630erm_02228	LLDILLTASK
CDIF630erm_02228	RSLAPTGNLYR
CDIF630erm_02230	MLVFQMRYQMRYVDK
CDIF630erm_02230	TSTVLK
CDIF630erm_02230	NSDYADK
CDIF630erm_02238	SNTTVTK
CDIF630erm_02238	IEDIGMK
CDIF630erm_02238	LEHLLSEDITFYELLLEILYK
CDIF630erm_02354	MDMDLLFK
CDIF630erm_02354	IVFAIVAIGVSVK
CDIF630erm_02354	TVASLAFK
CDIF630erm_02354	IALILLIILFVYRMFL
CDIF630erm_02455	MELIEWNYAYITDLVEFANDK
CDIF630erm_02455	EIANNLRDNFPHPYR
CDIF630erm_02534	RGFSVLLDK
CDIF630erm_02534	FDEVLEEK
CDIF630erm_02534	EWLEEK
CDIF630erm_02534	IDEELEQK
CDIF630erm_02536	SHSTAK
CDIF630erm_02536	IDINFK
CDIF630erm_02536	MDNFLFNVLASVTASYIVYLISK
CDIF630erm_02815	MRNNK
CDIF630erm_03064	TLSQATLK
CDIF630erm_03064	QSAAK
CDIF630erm_03064	GGCGECQTSCQSACK
CDIF630erm_03064	TSCTVANQECER
CDIF630erm_03099	MFFISYIYTK
CDIF630erm_03099	FDTPLQK
CDIF630erm_03099	LDIDFECVDTDE
CDIF630erm_03121	MSVRDYLK
CDIF630erm_03121	ELPFIYNGF
CDIF630erm_03121	NNEDLLTSICLTMVIILAIGVLTFTPFK
CDIF630erm_03202	MGILEGTTK
CDIF630erm_03202	IREIAK
CDIF630erm_03202	RIAIEK
CDIF630erm_03202	GITEQEAWDDAIK
CDIF630erm_03216	ECENCDNK
CDIF630erm_03216	MNILASVLLIGISFVVGRVYEYRLNLK
CDIF630erm_03218	MVLANVEQVIK
CDIF630erm_03218	CSVNK
CDIF630erm_03218	AIDIAIK
CDIF630erm_03218	YEYEGMLEK
CDIF630erm_03235	MSYLK
CDIF630erm_03235	INNVFK
CDIF630erm_03235	SYDQK
CDIF630erm_03235	VLNNISLDIEEGEFLCLLGPSGYYMLVQIII
CDIF630erm_03405	MRRDNNLLMK
CDIF630erm_03405	GVEIFDNVNDLNLNTLTTVSRFVLVFLFTIT
CDIF630erm_03431	NQREIIITDLDYQAELRK
CDIF630erm_03431	TMEDVVGEDSI
CDIF630erm_03440	SYMLK
CDIF630erm_03440	SPTNLFHGDK
CDIF630erm_03440	YTLTYTK
CDIF630erm_03440	RVMSNLVYDMG
CDIF630erm_03494	WYTWLTIILIILLSIPLK
CDIF630erm_03494	WWDRRQK
CDIF630erm_03494	GGYDR
CDIF630erm_03562	LNFEYRTK
CDIF630erm_03562	YILMGGYYDSK
CDIF630erm_03674	MNNIIRYSMQIAMLK
CDIF630erm_03674	QLLARK
CDIF630erm_03674	LISEK
CDIF630erm_03674	EYTLVK
CDIF630erm_03674	QRLMK
CDIF630erm_03674	VLSDITA
CDIF630erm_03692	VGISK
CDIF630erm_03692	EADYEMK
CDIF630erm_03692	ESEDN
CDIF630erm_03692	RLPAGISGNGIGVVLMCIMSVGK
CDIF630erm_03750	MEKPNTK
CDIF630erm_03750	VVNFQEYK
CDIF630erm_03750	NQREVNRDELLK
CDIF630erm_03750	IVTSK
CDIF630erm_03800	RINRIIAVGIVGILVITSITAVLSMIATM
CDIF630erm_03909	MDYIRTK
CDIF630erm_03909	ETTENCVMISK
CDIF630erm_03909	IVVYYCSAGIYK
CDIF630erm_03909	EDESK
CDIF630erm_04011	RTYQPK
CDIF630erm_04011	RQRSK
CDIF630erm_04011	EHGFRK
CDIF630erm_04011	TSNGRNVLK
CDIF630erm_04011	RRRAK
CDIF630erm_04011	GRNRLTH
CDIF630erm_04118	MQENSQNK
CDIF630erm_04118	TMCIDNTK
CDIF630erm_04118	FYVISK
CDIF630erm_04118	FIGAVTLQHLIK
CDIF630erm_04118	NEVGQVVK

## Sheet: Purified small proteins
Protein	protein length (AA)	Buffer A	Buffer B	SEC buffer
HVO_0758	56	25 mM BisTris pH 7, 300 mM NaCl, 100 µM ZnCl2, 5 mM b-ME	Buffer A + 500 mM imidazole	25 mM BisTris pH 7, 1000 mM NaCl, 100 µM ZnCl2, 5 mM b-ME
HVO_2212	78	25 mM NaPi pH 7, 200 mM NaCl	Buffer A + 500 mM imidazole	Same as Buffer A
HVO_2753	62	25 mM Tris pH 8, 200 mM NaCl, 100 µM ZnCl2, 5 mM DTT	Buffer A + 10 mM glutathione	25 mM BisTris pH 7, 200 mM NaCl, 5 mM DTT
HVO_2922	60	25 mM NaPi pH 7.5, 100 mM NaCl	Buffer A + 500 mM imidazole	Same as Buffer A
HVO_2983	38	25 mM NaPi pH 7.5, 5 mM b-ME	Buffer A + 500 mM imidazole	Same as Buffer A
HVO_A0101	61	25 mM NaPi pH 7, 100 mM NaCl, 5 mM b-ME	Buffer A + 500 mM imidazole	Same as Buffer A
