# Supplementary material for: Less missing values—evaluation of proteomics workflows for the quantification of (small) proteins
Source: Microlife. 2026 Jan 10;7:uqag002. doi: 10.1093/femsml/uqag002 (PMC12850539; doi:10.1093/femsml/uqag002)
Supplement: uqag002_Supplemental_Files [file uqag002_supplemental_files.zip › SupplementaryTable_S3_AllIdent_revision.xlsx]

## Sheet: Info
psms	peptide spectrum matches
SD	search against a sequence database performed in MaxQuant (Cox and Mann, 2008)
ExSpLib	search with SpectraST againt an experimental spectral library containing actually acquired mass spectra
MaLeSpLib	search with SpectraST againt a spectral library containing spectra predicted by Prosit (Gessulat et al., 2019)
smallproteins	sample enriched for small proteins by solid phase extraction
totalproteins	sample obtained after total protein extraction without any additional fractionation or enrichment
For tabs "proteins" and "peptides" only: Manual validation of identifying spectra for one peptide hits. Only hits with at least 5 consecutive fragment ions were kept.
x	identified (if these belong to 1 peptide hits: also manually validated)
0	identified by the search engine but discarded during manual validation of 1 peptide hits

## Sheet: proteins
Entry Name	Protein Length [AA]	SD smallproteins	SD totalproteins	ExSpLib smallproteins	ExSpLib totalproteins	MaLeSpLib smallproteins	MaLeSpLib totalproteins
CDIF630erm_04121	4128						x
CDIF630erm_02065	2993					x	x
CDIF630erm_00551	2907	x				x	x
CDIF630erm_00776	2710	x	x	x	x	x	x
CDIF630erm_00773	2366				x	x	x
CDIF630erm_03060	1987	x	x	x	x	x	x
CDIF630erm_01532	1743						x
CDIF630erm_00703	1736				x	x	x
CDIF630erm_00468	1685		x	x	x	x	x
CDIF630erm_00626	1622	x	x	x	x	x	x
CDIF630erm_01460	1432				x	x	x
CDIF630erm_01966	1417		x	x	x	x	x
CDIF630erm_01234	1386						x
CDIF630erm_01250	1343					x	x
CDIF630erm_01181	1275		x	x	x	x	x
CDIF630erm_00347	1268	x	x	x	x	x	x
CDIF630erm_00132	1238	x	x	x	x	x	x
CDIF630erm_03429	1190		x		x	x	x
CDIF630erm_03701	1189		x	x	x	x	x
CDIF630erm_01402	1184		x	x	x	x	x
CDIF630erm_01133	1182					x	x
CDIF630erm_02936	1179	x	x	x	x	x	x
CDIF630erm_01183	1175		x	x	x	x	x
CDIF630erm_03434	1175		x	x	x	x	x
CDIF630erm_00133	1161	x	x	x	x	x	x
CDIF630erm_01180	1155				x	x	x
CDIF630erm_02043	1145				x	x	x
CDIF630erm_00083	1143	x	x	x	x	x	x
CDIF630erm_00325	1142				x	x	x
CDIF630erm_02482	1132					x	x
CDIF630erm_03814	1128		x	x	x	x	x
CDIF630erm_01666	1113						x
CDIF630erm_03910	1068	x	x	x	x	x	x
CDIF630erm_03912	1068	x	x	x	x	x	x
CDIF630erm_02412	1062					x	x
CDIF630erm_02649	1044	x		x	x	x	x
CDIF630erm_01595	1039					x	x
CDIF630erm_02871	1035		x	x	x	x	x
CDIF630erm_00635	1032					x	x
CDIF630erm_00513	1014				x	x
CDIF630erm_03697	1014		x		x	x	x
CDIF630erm_00865	1011			x	x	x	x
CDIF630erm_01633	1007	x	x	x	x	x	x
CDIF630erm_01295	992		x	x	x	x	x
CDIF630erm_00102	982	x				x	x
CDIF630erm_02566	979		x	x	x	x	x
CDIF630erm_02009	972						x
CDIF630erm_03096	972					x	x
CDIF630erm_02518	967					x	x
CDIF630erm_01640	965				x		x
CDIF630erm_02182	947		x	0	x	x	x
CDIF630erm_04109	945						x
CDIF630erm_00628	944				x
CDIF630erm_03716	941		x	x	x		x
CDIF630erm_03100	924				x		x
CDIF630erm_03677	921	x	x	x	x	x	x
CDIF630erm_01814	919	x	x	x	x	x	x
CDIF630erm_03580	918					x	x
CDIF630erm_01657	915					x	x
CDIF630erm_02739	912						x
CDIF630erm_00272	902		x		x		x
CDIF630erm_02031	900						x
CDIF630erm_03016	900					x	x
CDIF630erm_00899	897	x	x	x	x	x	x
CDIF630erm_02822	892					x	x
CDIF630erm_00260	891	x	x	x	x	x	x
CDIF630erm_03553	888	x	x	x	x	x	x
CDIF630erm_03681	887		x	x	x	x	x
CDIF630erm_00588	886					x	x
CDIF630erm_02025	885					x	x
CDIF630erm_01275	882	x	x	x	x	x	x
CDIF630erm_00462	880					x	x
CDIF630erm_01436	879	x	x	x	x	x	x
CDIF630erm_02751	879					x	x
CDIF630erm_02652	875	x	x	x	x	x	x
CDIF630erm_03433	872				x	x	x
CDIF630erm_03368	871					x	x
CDIF630erm_03250	867	x	x	x	x	x	x
CDIF630erm_00818	866		x		x	x	x
CDIF630erm_03297	866		x		x	x	x
CDIF630erm_02241	864	x	x	x	x	x	x
CDIF630erm_00465	858			x	x	x	x
CDIF630erm_00407	855	0				x	x
CDIF630erm_00695	855				x
CDIF630erm_01631	853					x	x
CDIF630erm_03469	853				x	x	x
CDIF630erm_02159	851					x	x
CDIF630erm_03905	848			x		x	x
CDIF630erm_02975	847		x	x	x	x	x
CDIF630erm_01800	843	x	x	x	x	x	x
CDIF630erm_03948	835				x		x
CDIF630erm_02340	833			x	x		x
CDIF630erm_00822	832				x	x
CDIF630erm_00702	831		x	x	x		x
CDIF630erm_01540	830			x	x	x	x
CDIF630erm_02839	829				x	x	x
CDIF630erm_01887	827		x	x	x	x	x
CDIF630erm_02153	825				0	x	x
CDIF630erm_01838	824		x	0	x	x	x
CDIF630erm_00611	822					x	x
CDIF630erm_01524	817					x	x
CDIF630erm_03641	817					x
CDIF630erm_00501	816						x
CDIF630erm_02451	816						x
CDIF630erm_03009	816		x		x		x
CDIF630erm_00088	815	x	x	x	x	x	x
CDIF630erm_04107	815					x	x
CDIF630erm_01005	813		x		x		x
CDIF630erm_01256	809					x	x
CDIF630erm_02057	809						x
CDIF630erm_00006	808	x	x	x	x	x	x
CDIF630erm_02772	806	x	x	x	x	x	x
CDIF630erm_03487	806					x
CDIF630erm_02167	805					x
CDIF630erm_01480	803	x	x	x	x	x	x
CDIF630erm_03050	803	x	x	x	x	x	x
CDIF630erm_02696	802		x	x	x	x	x
CDIF630erm_00545	797					x	x
CDIF630erm_00815	797	x	x	x	x	x	x
CDIF630erm_03414	796					x	x
CDIF630erm_00438	795		x	x	x	x	x
CDIF630erm_01945	795	x	x	x	x	x	x
CDIF630erm_02785	795					x	x
CDIF630erm_03640	793					x
CDIF630erm_03918	793		x	x	x		x
CDIF630erm_00824	792		x		x	x	x
CDIF630erm_01264	790		x		x	x	x
CDIF630erm_03803	790					x	x
CDIF630erm_03582	789	x	x	x	x	x	x
CDIF630erm_03602	787		x	x	x	x	x
CDIF630erm_01840	785					x	x
CDIF630erm_00204	783	x	x	x	x	x	x
CDIF630erm_03055	781	x	x	x	x	x	x
CDIF630erm_02823	773			x			x
CDIF630erm_03262	773				x	x	x
CDIF630erm_02296	768					x	x
CDIF630erm_02797	768					x	x
CDIF630erm_02302	763						x
CDIF630erm_02420	761				x	x	x
CDIF630erm_02917	759				x		x
CDIF630erm_03141	759					x	x
CDIF630erm_00456	754		x	x	x	x	x
CDIF630erm_02322	754	x	x	x	x	x	x
CDIF630erm_02444	748		x	x	x	x	x
CDIF630erm_00584	747						x
CDIF630erm_03511	746					x	x
CDIF630erm_00677	745				x		x
CDIF630erm_00326	744		x				x
CDIF630erm_01583	744				x		x
CDIF630erm_00877	743	x	x	x	x	x	x
CDIF630erm_02646	742				x	x	x
CDIF630erm_00249	739		x			x	x
CDIF630erm_01178	739		x		x	x	x
CDIF630erm_01635	739		x	x	x	x	x
CDIF630erm_01706	739					x	x
CDIF630erm_03249	739						x
CDIF630erm_02310	738				x		x
CDIF630erm_00500	735						x
CDIF630erm_03007	735		x	x	x	x	x
CDIF630erm_00574	734					x	x
CDIF630erm_01414	729		x	x	x	x	x
CDIF630erm_01563	729		x		x		x
CDIF630erm_03542	727						x
CDIF630erm_00092	725		x	x	x	x	x
CDIF630erm_02411	725		x	x	x	x	x
CDIF630erm_01438	723		x	x	x	x	x
CDIF630erm_03157	723					x	x
CDIF630erm_04108	722			x	x	x	x
CDIF630erm_02058	720					x	x
CDIF630erm_03947	720						x
CDIF630erm_03056	719	x	x	x	x	x	x
CDIF630erm_01643	718			x	x		x
CDIF630erm_00887	714				x	x	x
CDIF630erm_03619	714		x		x		x
CDIF630erm_00263	713		x	x	x	x	x
CDIF630erm_00362	713		x		x		x
CDIF630erm_01597	712						x
CDIF630erm_01805	712					x	x
CDIF630erm_03455	711		x		x		x
CDIF630erm_00546	710					x	x
CDIF630erm_02572	709					x	x
CDIF630erm_00844	708		x	x	x	x	x
CDIF630erm_01684	706						x
CDIF630erm_02509	706		x		x	x	x
CDIF630erm_02994	706						x
CDIF630erm_00583	704					x	x
CDIF630erm_00724	703						x
CDIF630erm_01474	703	x	x	x	x	x	x
CDIF630erm_03030	703	x	x	x	x	x	x
CDIF630erm_00652	700				x		x
CDIF630erm_03974	700					x	x
CDIF630erm_00704	699				x		x
CDIF630erm_02428	699						x
CDIF630erm_03279	699		x		x	x	x
CDIF630erm_01681	697				x		x
CDIF630erm_01251	696					x	x
CDIF630erm_01427	695		x		x	x	x
CDIF630erm_03954	695					x	x
CDIF630erm_00460	693						x
CDIF630erm_01167	693		x			x	x
CDIF630erm_03354	692				x	x	x
CDIF630erm_00387	691		x		x		x
CDIF630erm_02523	689			x	x	x	x
CDIF630erm_00136	688	x	x	x	x	x	x
CDIF630erm_00866	688				x	x	x
CDIF630erm_02675	688	x	x	x	x	x	x
CDIF630erm_00334	687		x	x	x	x	x
CDIF630erm_01791	686			x	x		x
CDIF630erm_02811	686				x	x	x
CDIF630erm_01765	685					x	x
CDIF630erm_03131	681						x
CDIF630erm_02923	680		x	x	x	x	x
CDIF630erm_01737	678					x	x
CDIF630erm_00327	676						x
CDIF630erm_03047	675	x	x	x	x	x	x
CDIF630erm_03565	675						x
CDIF630erm_02956	674		x			x	x
CDIF630erm_03610	674		x		x		x
CDIF630erm_02462	673						x
CDIF630erm_01175	672	x	x	x	x	x	x
CDIF630erm_00288	670					x	x
CDIF630erm_01176	670	x	x	x	x	x	x
CDIF630erm_00761	669						x
CDIF630erm_02831	669		x	x	x	x	x
CDIF630erm_03377	669					x	x
CDIF630erm_02778	667		x		x	x	x
CDIF630erm_01335	666					x	x
CDIF630erm_01929	664					x	x
CDIF630erm_03879	664	x	x	x	x	x	x
CDIF630erm_03987	664		x		x	x	x
CDIF630erm_02623	663				x		x
CDIF630erm_02974	663	x	x	x	x	x	x
CDIF630erm_00880	661						x
CDIF630erm_01340	661		x		x	x	x
CDIF630erm_02910	659						x
CDIF630erm_00490	658						x
CDIF630erm_02658	657					x	x
CDIF630erm_03301	656						x
CDIF630erm_03717	656		x		x		x
CDIF630erm_02181	655	x	x		x	x	x
CDIF630erm_00624	654					x	x
CDIF630erm_01023	654						x
CDIF630erm_00762	651						x
CDIF630erm_02882	651					x	x
CDIF630erm_03574	648		x	x	x	x	x
CDIF630erm_01254	646						x
CDIF630erm_01465	646	x	x	x	x	x	x
CDIF630erm_00397	645	x	x	x	x	x	x
CDIF630erm_01701	645					x	x
CDIF630erm_03854	645		x	x	x	x	x
CDIF630erm_01134	644		x		x	x	x
CDIF630erm_02317	644			x	x	x	x
CDIF630erm_02970	644	x	x	x	x	x	x
CDIF630erm_00084	642	x	x	x	x	x	x
CDIF630erm_00846	642		x		x	x	x
CDIF630erm_00929	642					x	x
CDIF630erm_01564	642			x	x	x	x
CDIF630erm_02818	642					x
CDIF630erm_03410	642				x		x
CDIF630erm_00802	641				x	x	x
CDIF630erm_00952	641		x	x	x	x	x
CDIF630erm_03244	641		x		x	x	x
CDIF630erm_03369	641					x
CDIF630erm_02966	640						x
CDIF630erm_00687	639	x	x	x	x	x	x
CDIF630erm_00832	639		x	x	x		x
CDIF630erm_01566	639		x		x	x	x
CDIF630erm_02503	639	x	x	x	x	x	x
CDIF630erm_02807	639		x		x	x	x
CDIF630erm_04114	639	x	x	x	x	x	x
CDIF630erm_03268	638			x	x	x	x
CDIF630erm_03358	638		x			x	x
CDIF630erm_00251	637					x	x
CDIF630erm_00291	637		x	x	x		x
CDIF630erm_01177	637		x		x	x	x
CDIF630erm_03032	637		x		x		x
CDIF630erm_03366	637						x
CDIF630erm_03435	637		x		x	x	x
CDIF630erm_02376	636					x	x
CDIF630erm_03116	636					x	x
CDIF630erm_01157	635					x	x
CDIF630erm_03338	635						x
CDIF630erm_03418	635		x			x	x
CDIF630erm_00803	634					x	x
CDIF630erm_00005	633		x		x	x	x
CDIF630erm_00296	633		x	x	x	x	x
CDIF630erm_03758	633			x	x	x	x
CDIF630erm_01499	632		x	x	x	x	x
CDIF630erm_02624	632					x	x
CDIF630erm_03063	631		x	0	x	x	x
CDIF630erm_03419	631	x				x	x
CDIF630erm_04005	631		x		x	x	x
CDIF630erm_03137	630	x			x	x	x
CDIF630erm_02736	629						x
CDIF630erm_03711	628		x	x	x	x	x
CDIF630erm_02422	627		x		x		x
CDIF630erm_02741	627		x	x	x	x	x
CDIF630erm_01708	626	0				x	x
CDIF630erm_03059	626	x	x	x	x	x	x
CDIF630erm_03540	626	x	x	x	x	x	x
CDIF630erm_00934	625		x		x		x
CDIF630erm_03265	625		x		x	x	x
CDIF630erm_00597	624					x	x
CDIF630erm_01809	624				0	x	x
CDIF630erm_02352	623		x	x	x	x	x
CDIF630erm_03054	623	x	x	x	x	x	x
CDIF630erm_03400	623						x
CDIF630erm_02963	622				x	x	x
CDIF630erm_01006	621		x		x		x
CDIF630erm_01356	621		x		x	x	x
CDIF630erm_00515	620						x
CDIF630erm_01154	620					x	x
CDIF630erm_01828	619						x
CDIF630erm_01748	618				x		x
CDIF630erm_02707	615	x	x	x	x	x	x
CDIF630erm_01305	614		x	x	x	x	x
CDIF630erm_01850	614						x
CDIF630erm_02625	613						x
CDIF630erm_02789	613					x	x
CDIF630erm_03422	613	x	x	x	x	x	x
CDIF630erm_00236	610	x	x	x	x	x	x
CDIF630erm_02443	610		x		x	x	x
CDIF630erm_03052	610	x	x	x	x	x	x
CDIF630erm_04111	609					x	x
CDIF630erm_01459	607	x	x	x	x	x	x
CDIF630erm_01637	607					x	x
CDIF630erm_02343	607		x	x	x	x	x
CDIF630erm_02030	605		x	x	x	x	x
CDIF630erm_03715	605		x	x	x	x	x
CDIF630erm_00386	604						x
CDIF630erm_02364	603						x
CDIF630erm_02713	601		x	x	x		x
CDIF630erm_03478	601		x		x		x
CDIF630erm_00598	599						x
CDIF630erm_03713	598					x	x
CDIF630erm_02495	597	x	x	x	x	x	x
CDIF630erm_01618	596				x	x	x
CDIF630erm_03082	596				x		x
CDIF630erm_01259	595					x	x
CDIF630erm_02621	595	x	x	x	x	x	x
CDIF630erm_03002	595	x	x	x	x	x	x
CDIF630erm_00539	594						x
CDIF630erm_03569	594		x	x	x		x
CDIF630erm_01486	593		x	x	x		x
CDIF630erm_03712	593		x	x	x	x	x
CDIF630erm_02505	592	x				x	x
CDIF630erm_03239	592	x	x	x	x	x	x
CDIF630erm_02846	591		x		x	x	x
CDIF630erm_03529	591		x		x		x
CDIF630erm_00280	590						x
CDIF630erm_00450	590			0	0	x	x
CDIF630erm_01636	590					x	x
CDIF630erm_03802	590					x	x
CDIF630erm_02939	589		x	x	x		x
CDIF630erm_00565	588		x		x		x
CDIF630erm_03541	586		x		x	x	x
CDIF630erm_03673	586		x		x		x
CDIF630erm_03699	586	x	x	x	x	x	x
CDIF630erm_00829	584		x		x	x	x
CDIF630erm_02002	584	x		x		x	x
CDIF630erm_00561	582	x				x	x
CDIF630erm_02799	582		x	x	x	x	x
CDIF630erm_00809	580					x	x
CDIF630erm_01125	580					x	x
CDIF630erm_02051	579						x
CDIF630erm_01581	577				x	x	x
CDIF630erm_03021	577					x	x
CDIF630erm_00101	576		x	x	x	x	x
CDIF630erm_01834	576		x		x		x
CDIF630erm_01153	575						x
CDIF630erm_03083	575		x	x	x	x	x
CDIF630erm_02096	573						x
CDIF630erm_01334	572			x	x	x	x
CDIF630erm_03156	572					x	x
CDIF630erm_00112	571		x	x	x	x	x
CDIF630erm_00560	571						x
CDIF630erm_01278	571		x	x	x		x
CDIF630erm_01551	571		x		x		x
CDIF630erm_03018	570	x	x	x	x	x	x
CDIF630erm_03823	570						x
CDIF630erm_00549	568					x	x
CDIF630erm_02061	568					x	x
CDIF630erm_03043	568		x		x	x	x
CDIF630erm_00651	567				x
CDIF630erm_00826	566	0	x	x	x	x	x
CDIF630erm_01228	566		x		x		x
CDIF630erm_02279	566	x	x	x	x	x	x
CDIF630erm_01746	565	x	x	x	x	x	x
CDIF630erm_01735	564		x	x	x	x	x
CDIF630erm_01764	564						x
CDIF630erm_02598	564					x	x
CDIF630erm_03843	562						x
CDIF630erm_04122	560					x	x
CDIF630erm_01358	559		x		x	x	x
CDIF630erm_00834	558	x	x	x	x	x	x
CDIF630erm_01443	558		x	x	x	x	x
CDIF630erm_03526	558						x
CDIF630erm_03825	558				x	x	x
CDIF630erm_02481	557						x
CDIF630erm_00875	556						x
CDIF630erm_00670	555		x		x		x
CDIF630erm_03374	555	x	x	x	x	x	x
CDIF630erm_00596	554					x	x
CDIF630erm_01026	554		x	x	x	x	x
CDIF630erm_01165	554					x	x
CDIF630erm_01378	554					x	x
CDIF630erm_02282	554	x	x	x	x	x	x
CDIF630erm_03010	554			x	x	x	x
CDIF630erm_02214	551						x
CDIF630erm_02233	551		x		x	x	x
CDIF630erm_02847	550				x	x	x
CDIF630erm_03385	550					x	x
CDIF630erm_03484	550		x		x	x	x
CDIF630erm_00095	548					x	x
CDIF630erm_02812	547		x	x	x	x	x
CDIF630erm_00030	545		x		x		x
CDIF630erm_01664	544						x
CDIF630erm_00530	543		x		x	x	x
CDIF630erm_01996	543	x	x	x	x	x	x
CDIF630erm_02416	543					x	x
CDIF630erm_00315	542	x	x	x	x	x	x
CDIF630erm_02764	542		x		x	x	x
CDIF630erm_03586	542		x		x		x
CDIF630erm_02291	541	x	x	x	x	x	x
CDIF630erm_03432	541					x	x
CDIF630erm_02068	540		x		x		x
CDIF630erm_00879	537	x	x	x	x	x	x
CDIF630erm_01151	537					x	x
CDIF630erm_01702	537		x	x	x		x
CDIF630erm_03811	537		x		x	x	x
CDIF630erm_00632	535					x	x
CDIF630erm_03108	534		x		x	x	x
CDIF630erm_03587	534		x		x	x	x
CDIF630erm_01425	533			0	x	x	x
CDIF630erm_03058	533	x	x	x	x	x	x
CDIF630erm_03127	533					x	x
CDIF630erm_04119	533					x	x
CDIF630erm_00461	532	x	x	x	x	x	x
CDIF630erm_00795	532					x
CDIF630erm_02109	532						x
CDIF630erm_02328	531				x	x	x
CDIF630erm_02400	530	x	x	x	x	x	x
CDIF630erm_03799	529	x	x	x	x	x	x
CDIF630erm_03057	528	x	x	x	x	x	x
CDIF630erm_00519	527	0				x	x
CDIF630erm_03474	527						x
CDIF630erm_00999	526		x		x	x	x
CDIF630erm_01492	525			0	0	x	x
CDIF630erm_02555	525					x	x
CDIF630erm_03049	525	x	x	x	x	x	x
CDIF630erm_03314	525		x	x	x	x	x
CDIF630erm_02060	523					x	x
CDIF630erm_02921	523	x	x	x	x	x	x
CDIF630erm_00974	522	x	x	x	x	x	x
CDIF630erm_03344	521						x
CDIF630erm_01815	520		x		x		x
CDIF630erm_02926	519	x	x	x	x	x	x
CDIF630erm_03004	519				x	x	x
CDIF630erm_03044	518					x	x
CDIF630erm_01021	517		x		x		x
CDIF630erm_00371	516		x	x	x	x	x
CDIF630erm_00904	516		x		x	x	x
CDIF630erm_02759	516		x		x	x	x
CDIF630erm_03017	516						x
CDIF630erm_03887	516					x	x
CDIF630erm_02674	515					x	x
CDIF630erm_03023	515					x	x
CDIF630erm_01792	514					x	x
CDIF630erm_02582	514	x	x	x	x	x	x
CDIF630erm_03348	514						x
CDIF630erm_03391	514						x
CDIF630erm_00548	513					x	x
CDIF630erm_01485	513		x	x	x	x	x
CDIF630erm_03659	512					x	x
CDIF630erm_03819	512			0	0	x	x
CDIF630erm_00320	511	x	x	x	x	x	x
CDIF630erm_00967	511					x	x
CDIF630erm_02490	511						x
CDIF630erm_03510	511					x	x
CDIF630erm_00345	510	x	x	x	x	x	x
CDIF630erm_02588	510	x	x	x	x	x	x
CDIF630erm_03463	510	x	x	x	x	x	x
CDIF630erm_01526	509					x	x
CDIF630erm_03872	509	x	x	x	x	x	x
CDIF630erm_00857	508					x	x
CDIF630erm_02500	508					x	x
CDIF630erm_00359	507	x	x	x	x	x	x
CDIF630erm_01380	505					x	x
CDIF630erm_01542	504		x		x	x	x
CDIF630erm_03120	504		x	x	x		x
CDIF630erm_03743	504		x		x	x	x
CDIF630erm_00426	503					x	x
CDIF630erm_02042	502					x	x
CDIF630erm_01018	501		x	x	x	x	x
CDIF630erm_02087	501					x	x
CDIF630erm_03106	501					x	x
CDIF630erm_02556	500	x	x	x	x	x	x
CDIF630erm_03781	500	x	x	x	x	x	x
CDIF630erm_02574	499	x	x	x	x	x	x
CDIF630erm_03728	499		x		x	x	x
CDIF630erm_01014	498		x	x	x	x	x
CDIF630erm_01759	498			0	x		x
CDIF630erm_02580	498		x	x	x	x	x
CDIF630erm_02415	497		x		x		x
CDIF630erm_00313	496				x		x
CDIF630erm_01013	496		x	x	x	x	x
CDIF630erm_00366	494		x		x	x	x
CDIF630erm_00114	493		x	x	x	x	x
CDIF630erm_02004	493						x
CDIF630erm_02347	493	x	x	x	x	x	x
CDIF630erm_03709	493		x		x		x
CDIF630erm_01907	492	x	x	x	x		x
CDIF630erm_02022	492				x		x
CDIF630erm_03730	492		x	x	x	x	x
CDIF630erm_00698	491					x	x
CDIF630erm_01008	491		x		x	x	x
CDIF630erm_02699	491	0	x	x	x	x	x
CDIF630erm_02883	491					x	x
CDIF630erm_00559	490						x
CDIF630erm_01600	489		x	x	x	x	x
CDIF630erm_02121	489					x	x
CDIF630erm_00516	488						x
CDIF630erm_00693	486		x		x	x	x
CDIF630erm_00864	486		x		x	x	x
CDIF630erm_01839	485		x		x		x
CDIF630erm_02613	485		x		x		x
CDIF630erm_01214	484		x		x	x	x
CDIF630erm_02918	484		x	x	x	x	x
CDIF630erm_03399	484		x		x	x	x
CDIF630erm_00823	483	x	x	x	x	x	x
CDIF630erm_01454	483	x	x	x	x	x	x
CDIF630erm_01881	483		x		x	x	x
CDIF630erm_01027	482					x	x
CDIF630erm_01568	482					x	x
CDIF630erm_03415	482					x	x
CDIF630erm_03810	482		x		x	x	x
CDIF630erm_00113	481	x	x	x	x	x	x
CDIF630erm_01490	481		x	x	x	x	x
CDIF630erm_00947	480	x	x	x	x	x	x
CDIF630erm_01004	480		x		x		x
CDIF630erm_02086	480						x
CDIF630erm_02425	480	x	x	x	x	x	x
CDIF630erm_02996	480					x	x
CDIF630erm_01810	478				x		x
CDIF630erm_02195	478		x	x	x	x	x
CDIF630erm_02196	478					x	x
CDIF630erm_03076	478					x	x
CDIF630erm_03556	478					x	x
CDIF630erm_01981	477		x		x	x	x
CDIF630erm_02116	477						x
CDIF630erm_03378	477		x		x		x
CDIF630erm_03409	477		x		x	x	x
CDIF630erm_03421	477		x	x	x	x	x
CDIF630erm_01573	476				x	x	x
CDIF630erm_02434	476						x
CDIF630erm_03014	476				x	x	x
CDIF630erm_03858	476	x	x	x	x	x	x
CDIF630erm_00793	475						x
CDIF630erm_01382	475						x
CDIF630erm_02240	475						x
CDIF630erm_02998	475	x	x	x	x	x	x
CDIF630erm_03372	475		x	x	x		x
CDIF630erm_02573	474		x	x	x	x	x
CDIF630erm_03379	474		x		x		x
CDIF630erm_03563	474						x
CDIF630erm_00281	473					x	x
CDIF630erm_00577	473					x	x
CDIF630erm_01307	473		x		x		x
CDIF630erm_02854	473	x	x	x	x	x	x
CDIF630erm_02795	472						x
CDIF630erm_03939	472						x
CDIF630erm_03653	471						x
CDIF630erm_00572	470					x	x
CDIF630erm_00575	469			0		x	x
CDIF630erm_02115	469				x	x	x
CDIF630erm_03247	469		x		x	x	x
CDIF630erm_03322	469					x	x
CDIF630erm_03866	469					x	x
CDIF630erm_00784	468						x
CDIF630erm_00936	468		x		x		x
CDIF630erm_02130	468					x
CDIF630erm_02305	468					x	x
CDIF630erm_02515	468					x
CDIF630erm_03383	468		x		x	x	x
CDIF630erm_03976	468					x	x
CDIF630erm_00396	467		x	x	x	x	x
CDIF630erm_00797	467	x				x	x
CDIF630erm_01857	467					x	x
CDIF630erm_02154	467						x
CDIF630erm_02742	467		x	x	x	x	x
CDIF630erm_02865	467		x		x		x
CDIF630erm_03062	467	x	x	x	x	x	x
CDIF630erm_03386	467				0		x
CDIF630erm_00569	466						x
CDIF630erm_02755	466						x
CDIF630erm_03307	466					x
CDIF630erm_03412	466					x	x
CDIF630erm_00116	465	x	x	x	x	x	x
CDIF630erm_02478	465	x	x	x	x	x	x
CDIF630erm_03645	465						x
CDIF630erm_01216	464	x	x	x	x	x	x
CDIF630erm_01705	464	x	x	x	x	x	x
CDIF630erm_01895	464						x
CDIF630erm_02312	464					x	x
CDIF630erm_02334	464					x	x
CDIF630erm_03694	464						x
CDIF630erm_03779	464	x	x	x	x	x	x
CDIF630erm_03896	464					x	x
CDIF630erm_00321	463		x		x		x
CDIF630erm_01150	463						x
CDIF630erm_01321	463					x	x
CDIF630erm_01599	463		x		x		x
CDIF630erm_01709	463		x		x		x
CDIF630erm_02258	463					x
CDIF630erm_02496	463			x	x	x	x
CDIF630erm_02581	463	x	x	x	x	x	x
CDIF630erm_03254	463					x	x
CDIF630erm_03470	463					x	x
CDIF630erm_01508	462						x
CDIF630erm_01979	462		x		x		x
CDIF630erm_02680	462				x		x
CDIF630erm_02793	462		x		x		x
CDIF630erm_03294	462		x	x	x	x	x
CDIF630erm_03880	462		x		x		x
CDIF630erm_03962	462						x
CDIF630erm_00430	461					x	x
CDIF630erm_00839	461		x	x	x	x	x
CDIF630erm_02520	461						x
CDIF630erm_03615	461		x	x	x	x	x
CDIF630erm_04103	461					x	x
CDIF630erm_02488	460					x	x
CDIF630erm_02494	460						x
CDIF630erm_03135	460	x	x	x	x	x	x
CDIF630erm_03012	459		x		x	x	x
CDIF630erm_03397	459					x	x
CDIF630erm_03829	459	x	x	x	x	x	x
CDIF630erm_04006	459		x	x	x	x	x
CDIF630erm_00290	458						x
CDIF630erm_00810	458					x	x
CDIF630erm_00925	458					x	x
CDIF630erm_02078	458			x			x
CDIF630erm_02331	458		x	x	x	x	x
CDIF630erm_02387	458	x	x	x	x	x	x
CDIF630erm_03088	458		x		x		x
CDIF630erm_03742	458		x	x	x	x	x
CDIF630erm_00089	457		x		x	x	x
CDIF630erm_00096	457						x
CDIF630erm_02704	457					x	x
CDIF630erm_02909	457		x	x	x	x	x
CDIF630erm_02982	457						x
CDIF630erm_03238	457	x	x	x	x	x	x
CDIF630erm_00510	456			x		x
CDIF630erm_02306	456						x
CDIF630erm_02737	456						x
CDIF630erm_02769	456		x	x	x	x	x
CDIF630erm_03600	456					x	x
CDIF630erm_00342	455	x	x	x	x	x	x
CDIF630erm_00842	455		x	x	x	x	x
CDIF630erm_00968	455		x	x	x	x	x
CDIF630erm_01120	455		x		x		x
CDIF630erm_01896	455		x		x	x	x
CDIF630erm_02511	455		x		x		x
CDIF630erm_02117	454						x
CDIF630erm_02435	454						x
CDIF630erm_02439	454					x	x
CDIF630erm_02476	454				x	x	x
CDIF630erm_02962	454	x	x	x	x	x	x
CDIF630erm_03698	454		x		x		x
CDIF630erm_00534	453		x		x		x
CDIF630erm_02142	453		x		x		x
CDIF630erm_02313	453						x
CDIF630erm_03077	453						x
CDIF630erm_01602	452		x	x	x	x	x
CDIF630erm_01610	452	x	x	x	x	x	x
CDIF630erm_01936	452						x
CDIF630erm_02132	452			x	x		x
CDIF630erm_02298	452						x
CDIF630erm_02583	452		x		x	x	x
CDIF630erm_03234	452				x	x	x
CDIF630erm_01579	451			x			x
CDIF630erm_02880	451	x	x	x	x	x	x
CDIF630erm_02907	451	x	x	x	x	x	x
CDIF630erm_03320	451		x		x		x
CDIF630erm_00562	450					x	x
CDIF630erm_01405	450	x	x	x	x	x	x
CDIF630erm_02758	450		x		x	x	x
CDIF630erm_03832	450		x	x	x	x	x
CDIF630erm_00105	449						x
CDIF630erm_01245	449						x
CDIF630erm_03134	449		x		x	x	x
CDIF630erm_03585	449	x	x	x	x	x	x
CDIF630erm_03596	449						x
CDIF630erm_03609	449		x	x	x	x	x
CDIF630erm_00234	448	x	x	x	x	x	x
CDIF630erm_02177	448		x	x	x	x	x
CDIF630erm_02333	448						x
CDIF630erm_02712	448				x	x	x
CDIF630erm_03308	448					x	x
CDIF630erm_03332	448						x
CDIF630erm_03468	448		x		x	x	x
CDIF630erm_02686	447					x	x
CDIF630erm_02961	447						x
CDIF630erm_00689	446					x	x
CDIF630erm_00920	446						x
CDIF630erm_01374	446		x	x	x	x	x
CDIF630erm_01494	446				x	x	x
CDIF630erm_00722	445					x
CDIF630erm_01284	445		x	x	x	x	x
CDIF630erm_02887	445		x		x		x
CDIF630erm_03347	445		x		x	x	x
CDIF630erm_00254	444						x
CDIF630erm_01482	444		x		x	x	x
CDIF630erm_02792	444		x	x	x		x
CDIF630erm_00553	443						x
CDIF630erm_01212	443						x
CDIF630erm_02072	443						x
CDIF630erm_03343	443					x	x
CDIF630erm_00984	442						x
CDIF630erm_01338	442						x
CDIF630erm_01724	442		x		x		x
CDIF630erm_03395	442				x	x
CDIF630erm_03473	442					x	x
CDIF630erm_03985	442		x		x	x	x
CDIF630erm_02260	441						x
CDIF630erm_02389	441	x	x	x	x	x	x
CDIF630erm_02834	441					x	x
CDIF630erm_02886	441	x	x	x	x		x
CDIF630erm_01930	440				x		x
CDIF630erm_02983	440			x		x	x
CDIF630erm_00001	439		x	x	x	x	x
CDIF630erm_00374	439				x	x	x
CDIF630erm_02080	439						x
CDIF630erm_02747	438		x		x	x	x
CDIF630erm_00708	437					x	x
CDIF630erm_02036	437		x		x	x	x
CDIF630erm_02301	437			x		x	x
CDIF630erm_03151	437					x	x
CDIF630erm_03544	437	x	x	x	x	x	x
CDIF630erm_00353	436	x	x	x	x	x	x
CDIF630erm_00641	436	x	x	x	x	x	x
CDIF630erm_00666	436		x		x	x	x
CDIF630erm_02589	436	x	x	x	x	x	x
CDIF630erm_02650	436					x	x
CDIF630erm_03150	436					x	x
CDIF630erm_00415	435	x	x	x	x		x
CDIF630erm_01932	435					x	x
CDIF630erm_01970	435					x	x
CDIF630erm_02578	435	x	x	x	x	x	x
CDIF630erm_04120	435						x
CDIF630erm_00982	434					x
CDIF630erm_03719	434						x
CDIF630erm_00737	433						x
CDIF630erm_01889	433	x	x	x	x	x	x
CDIF630erm_02611	433		x		x	x	x
CDIF630erm_03969	433						x
CDIF630erm_00457	432	x	x	x	x		x
CDIF630erm_02171	432					x
CDIF630erm_02693	432		x		x		x
CDIF630erm_03550	432		x	x	x	x	x
CDIF630erm_00237	431		x		x	x	x
CDIF630erm_01282	431	x	x	x	x	x	x
CDIF630erm_02721	431						x
CDIF630erm_03034	431		x		x		x
CDIF630erm_01413	430						x
CDIF630erm_02275	430		x	x	x	x	x
CDIF630erm_02655	430				0	x	x
CDIF630erm_03462	430	x	x	x	x	x	x
CDIF630erm_03997	430		x		x		x
CDIF630erm_01905	429				x	x	x
CDIF630erm_02745	429		x	x	x	x	x
CDIF630erm_02891	429		x		x	x	x
CDIF630erm_03126	429						x
CDIF630erm_03452	429					x	x
CDIF630erm_03983	429	x	x	x	x	x	x
CDIF630erm_00636	428						x
CDIF630erm_01554	428		x		x	x	x
CDIF630erm_01931	428					x
CDIF630erm_02594	428	x	x	x	x	x	x
CDIF630erm_02914	428		x		x	x	x
CDIF630erm_03607	428	x	x	x	x	x	x
CDIF630erm_00907	427		x	x	x	x	x
CDIF630erm_03528	427	x	x	x	x	x	x
CDIF630erm_03613	427						x
CDIF630erm_01322	426		x		x		x
CDIF630erm_01403	426	x	x	x	x	x	x
CDIF630erm_02178	426		x		x		x
CDIF630erm_01126	425						x
CDIF630erm_01311	425		x		x	x	x
CDIF630erm_02076	425					x	x
CDIF630erm_02295	425					x	x
CDIF630erm_02338	425		x		x		x
CDIF630erm_02442	425		x		x	x	x
CDIF630erm_02802	425	x	x	x	x	x	x
CDIF630erm_03295	425				x	x	x
CDIF630erm_01121	424	x	x	x	x	x	x
CDIF630erm_01318	424					x	x
CDIF630erm_01632	424		x		x		x
CDIF630erm_02787	424						x
CDIF630erm_02899	424					x	x
CDIF630erm_03316	424						x
CDIF630erm_00024	423	x	x	x	x	x	x
CDIF630erm_00239	423		x	x	x		x
CDIF630erm_00664	423					x	x
CDIF630erm_01844	423		x		x		x
CDIF630erm_03107	423	x	x	x	x	x	x
CDIF630erm_03836	423						x
CDIF630erm_00159	422		x		x	x	x
CDIF630erm_01787	422						x
CDIF630erm_02316	422						x
CDIF630erm_02325	422						x
CDIF630erm_02487	422		x	x	x	x	x
CDIF630erm_00301	421	x	x	x	x	x	x
CDIF630erm_00331	421		x			x	x
CDIF630erm_01429	421						x
CDIF630erm_01694	421		x		x	x	x
CDIF630erm_01753	421		x		x	x	x
CDIF630erm_01880	421						x
CDIF630erm_02027	421		x	x	x		x
CDIF630erm_02915	421		x		x		x
CDIF630erm_00428	420					x	x
CDIF630erm_00917	420					x	x
CDIF630erm_02733	420		x	x	x	x	x
CDIF630erm_03003	420	x	x	x	x	x	x
CDIF630erm_03718	420					x	x
CDIF630erm_01316	419					x	x
CDIF630erm_02379	419		x	x	x	x	x
CDIF630erm_02622	419		x	x	x	x	x
CDIF630erm_01166	418						x
CDIF630erm_01570	418		x	x	x	x	x
CDIF630erm_03101	418						x
CDIF630erm_01184	417		x		x		x
CDIF630erm_02015	417		x		x		x
CDIF630erm_02508	417					x	x
CDIF630erm_00346	416	x	x	x	x	x	x
CDIF630erm_00691	416					x	x
CDIF630erm_01132	416		x	x	x	x	x
CDIF630erm_01771	416				x	x	x
CDIF630erm_01796	416						x
CDIF630erm_03605	416	x	x	x	x	x	x
CDIF630erm_01377	415		x		x	x	x
CDIF630erm_01476	415		x		x	x	x
CDIF630erm_02988	414	x	x	x	x	x	x
CDIF630erm_02095	413						x
CDIF630erm_00736	412					x	x
CDIF630erm_00921	412					x	x
CDIF630erm_01333	412	x	x	x	x	x	x
CDIF630erm_01818	412				x		x
CDIF630erm_00962	411				x		x
CDIF630erm_01695	410		x		x		x
CDIF630erm_01874	410					x	x
CDIF630erm_00627	409		x		x	x	x
CDIF630erm_00696	409						x
CDIF630erm_01697	409		x		x	x	x
CDIF630erm_02905	409		x	x	x		x
CDIF630erm_03917	409	x	x	x	x	x	x
CDIF630erm_00298	408		x		x	x	x
CDIF630erm_00525	408	x	x	x	x	x	x
CDIF630erm_01186	408		x	x	x	x	x
CDIF630erm_02944	408		x	x	x	x	x
CDIF630erm_03737	408				x	x	x
CDIF630erm_01478	407	x	x	x	x	x	x
CDIF630erm_02648	407		x	x	x		x
CDIF630erm_00287	406						x
CDIF630erm_01320	406					x	x
CDIF630erm_01545	406			x	x		x
CDIF630erm_01211	405						x
CDIF630erm_01751	405		x		x	x	x
CDIF630erm_02248	405		x	x	x	x	x
CDIF630erm_02254	405					x	x
CDIF630erm_02763	405	x	x	x	x	x	x
CDIF630erm_02804	405						x
CDIF630erm_01742	404		x		x	x	x
CDIF630erm_02308	404		x	x	x		x
CDIF630erm_02426	404				x		x
CDIF630erm_03136	404					x	x
CDIF630erm_03346	404					x	x
CDIF630erm_03394	404					x	x
CDIF630erm_03476	404		x	x	x		x
CDIF630erm_01182	403				x	x	x
CDIF630erm_01345	403						x
CDIF630erm_02007	403				x		x
CDIF630erm_02848	403				x		x
CDIF630erm_03020	403		x		x		x
CDIF630erm_01689	402	x	x	x	x	x	x
CDIF630erm_02385	402		x		x	x	x
CDIF630erm_02666	402						x
CDIF630erm_02794	402					x	x
CDIF630erm_02948	402				x		x
CDIF630erm_03398	402						x
CDIF630erm_03824	402					x	x
CDIF630erm_04104	402					x	x
CDIF630erm_00034	401		x	x	x	x	x
CDIF630erm_00376	401	x	x	x	x	x	x
CDIF630erm_01314	401		x		x		x
CDIF630erm_01352	401		x		x		x
CDIF630erm_02856	400						x
CDIF630erm_03465	400	x	x	x	x	x	x
CDIF630erm_00523	399	x	x	x	x	x	x
CDIF630erm_01785	399						x
CDIF630erm_01984	399		x	x	x	x	x
CDIF630erm_02158	399	x	x	x	x	x	x
CDIF630erm_02394	399		x		x		x
CDIF630erm_02840	399		x	x	x	x	x
CDIF630erm_03092	399		x	x	x	x	x
CDIF630erm_03130	399		x		x	x	x
CDIF630erm_01323	398	x	x	x	x	x	x
CDIF630erm_01495	398	x	x	x	x	x	x
CDIF630erm_02038	398		x		x		x
CDIF630erm_02483	398				x	x	x
CDIF630erm_03281	398		x		x		x
CDIF630erm_03993	398	x	x	x	x	x	x
CDIF630erm_00247	397	x	x	x	x	x	x
CDIF630erm_00770	397						x
CDIF630erm_00918	397					x	x
CDIF630erm_00951	397		x		x		x
CDIF630erm_01235	397					x	x
CDIF630erm_01304	397	x	x	x	x	x	x
CDIF630erm_01432	397	x	x	x	x	x	x
CDIF630erm_01883	397	x	x	x	x	x	x
CDIF630erm_02276	397	x	x	x	x	x	x
CDIF630erm_02372	397					x	x
CDIF630erm_03517	397	x	x	x	x	x	x
CDIF630erm_03921	397						x
CDIF630erm_00483	396				x		x
CDIF630erm_00763	396					x	x
CDIF630erm_02644	396	x	x	x	x	x	x
CDIF630erm_02952	396		x		x		x
CDIF630erm_03038	396		x		x	x	x
CDIF630erm_03103	396						x
CDIF630erm_03122	396			x	x		x
CDIF630erm_03396	396					x	x
CDIF630erm_03693	396						x
CDIF630erm_00299	395		x	x	x	x	x
CDIF630erm_01229	395		x	x	x		x
CDIF630erm_02252	395						x
CDIF630erm_02307	395			x		x	x
CDIF630erm_02957	395		x	x	x		x
CDIF630erm_03382	395		x		x		x
CDIF630erm_03403	395	x				x	x
CDIF630erm_03475	395	x	x	x	x	x	x
CDIF630erm_03752	395					x	x
CDIF630erm_00203	394	x	x	x	x	x	x
CDIF630erm_00317	394		x		x	x	x
CDIF630erm_00949	394		x		x		x
CDIF630erm_01141	394		x	x	x	x	x
CDIF630erm_01758	394						x
CDIF630erm_02722	394		x		x	x	x
CDIF630erm_03313	394		x		x	x	x
CDIF630erm_03628	394					x	x
CDIF630erm_03929	394						x
CDIF630erm_00226	393		x	x	x		x
CDIF630erm_00589	393					x	x
CDIF630erm_01225	393		x	0	x	x	x
CDIF630erm_01393	393						x
CDIF630erm_01788	393	x	x	x	x	x	x
CDIF630erm_00631	392		x	x	x	x	x
CDIF630erm_00697	392						x
CDIF630erm_01558	392						x
CDIF630erm_02731	392						x
CDIF630erm_02930	392						x
CDIF630erm_03098	392		x		x		x
CDIF630erm_00872	391		x		x	x	x
CDIF630erm_00960	391	x	x	x	x	x	x
CDIF630erm_01199	391	x	x	x	x	x	x
CDIF630erm_01661	391	x	x	x	x	x	x
CDIF630erm_02405	391		x		x		x
CDIF630erm_02710	391				0	x	x
CDIF630erm_01372	390	x	x	x	x	x	x
CDIF630erm_01619	390		x	x	x	x	x
CDIF630erm_03087	390		x			x	x
CDIF630erm_03846	389					x	x
CDIF630erm_00094	388					x	x
CDIF630erm_00264	388		x		x		x
CDIF630erm_02438	388				x		x
CDIF630erm_02995	388						x
CDIF630erm_03443	388						x
CDIF630erm_00338	387					x	x
CDIF630erm_01230	387	0	x	x	x	x	x
CDIF630erm_01423	387						x
CDIF630erm_01445	387					x	x
CDIF630erm_01986	387				0		x
CDIF630erm_03140	387		x			x	x
CDIF630erm_03760	387		x		x		x
CDIF630erm_00568	386		x	x	x	x	x
CDIF630erm_01002	386		x		x		x
CDIF630erm_01550	386						x
CDIF630erm_02382	386						x
CDIF630erm_02900	386	x	x	x	x	x	x
CDIF630erm_03287	386	x	x	x	x		x
CDIF630erm_03349	386		x		x		x
CDIF630erm_02074	385		x		x		x
CDIF630erm_02134	385		x		x		x
CDIF630erm_02575	385	x	x	x	x	x	x
CDIF630erm_03040	385			x	x		x
CDIF630erm_03340	385						x
CDIF630erm_03766	385		x	x	x	x	x
CDIF630erm_03774	385		x	x	x	x	x
CDIF630erm_01462	384	x	x	x	x	x	x
CDIF630erm_01510	384						x
CDIF630erm_02019	384				x
CDIF630erm_02361	384		x		x		x
CDIF630erm_02706	384	x	x	x	x	x	x
CDIF630erm_03155	384					x	x
CDIF630erm_03367	384				x	x	x
CDIF630erm_03764	384		x		x		x
CDIF630erm_03898	384		x	x	x	x	x
CDIF630erm_00871	383		x		x		x
CDIF630erm_01922	383		x		x	x	x
CDIF630erm_01943	383	x	x	x	x	x	x
CDIF630erm_02570	383		x		x	x	x
CDIF630erm_03335	383						x
CDIF630erm_01693	382				0	x	x
CDIF630erm_01978	382	x	x		x	x	x
CDIF630erm_02630	382						x
CDIF630erm_03119	382			0	0	x	x
CDIF630erm_03203	382		x		x		x
CDIF630erm_00897	381		x		x	x	x
CDIF630erm_02330	381		x		x	x	x
CDIF630erm_02587	381		x		x	x	x
CDIF630erm_03291	381	x	x	x	x	x	x
CDIF630erm_00613	380						x
CDIF630erm_00830	380		x		x	x	x
CDIF630erm_00922	380						x
CDIF630erm_01802	380					x	x
CDIF630erm_02497	380	x	x	x	x	x	x
CDIF630erm_02784	380	x	x	x	x	x	x
CDIF630erm_03999	380		x		x	x	x
CDIF630erm_03283	379		x		x	x	x
CDIF630erm_01020	378	x	x	x	x	x	x
CDIF630erm_01194	378	x	x	x	x	x	x
CDIF630erm_01816	378	x	x	x	x	x	x
CDIF630erm_02663	378						x
CDIF630erm_03255	378						x
CDIF630erm_00302	377						x
CDIF630erm_00303	377					x	x
CDIF630erm_00527	377	x	x	x	x	x	x
CDIF630erm_01146	377		x	x	x		x
CDIF630erm_03967	377					x	x
CDIF630erm_00398	376		x		x	x	x
CDIF630erm_01003	376		x		x	x	x
CDIF630erm_01299	376				x		x
CDIF630erm_02111	376		x			x	x
CDIF630erm_02397	376		x		x	x	x
CDIF630erm_03323	376					x	x
CDIF630erm_03495	376						x
CDIF630erm_00526	375	x	x	x	x	x	x
CDIF630erm_01965	375		x	x	x	x	x
CDIF630erm_02136	375				x	x	x
CDIF630erm_01169	374					x	x
CDIF630erm_02357	374						x
CDIF630erm_00751	373					x	x
CDIF630erm_01364	373		x		x	x	x
CDIF630erm_01500	373		x		x		x
CDIF630erm_03067	373		x	x	x	x	x
CDIF630erm_03483	373		x		x	x	x
CDIF630erm_03733	373					x	x
CDIF630erm_01024	372				x	x	x
CDIF630erm_01908	372						x
CDIF630erm_02577	372	x	x	x	x		x
CDIF630erm_02770	372					x	x
CDIF630erm_03516	372		x	x	x		x
CDIF630erm_03704	372		x		x	x	x
CDIF630erm_00004	371						x
CDIF630erm_02662	371					x	x
CDIF630erm_03298	371		x	x	x	x	x
CDIF630erm_03835	371	x	x	x	x	x	x
CDIF630erm_00508	370						x
CDIF630erm_00682	370					x	x
CDIF630erm_01885	370		x	x	x	x	x
CDIF630erm_01909	370	x	x	x	x	x	x
CDIF630erm_02289	370			x	x		x
CDIF630erm_03048	370					x	x
CDIF630erm_03084	370		x		x	x	x
CDIF630erm_00950	369		x		x	x	x
CDIF630erm_01426	369					x	x
CDIF630erm_02702	369		x		x		x
CDIF630erm_03471	369		x		x		x
CDIF630erm_03966	369		x		x	x	x
CDIF630erm_00002	368		x	x	x	x	x
CDIF630erm_01893	367	x	x	x	x	x	x
CDIF630erm_02433	367					x	x
CDIF630erm_02750	367		x	x	x		x
CDIF630erm_01803	366						x
CDIF630erm_00248	365						x
CDIF630erm_00856	365			x		x	x
CDIF630erm_01019	365						x
CDIF630erm_01420	365					x
CDIF630erm_01621	365		x		x		x
CDIF630erm_02916	365		x	x	x	x	x
CDIF630erm_02987	365					x	x
CDIF630erm_03331	365				x
CDIF630erm_00091	364	x	x	x	x	x	x
CDIF630erm_00416	364						x
CDIF630erm_01756	364					x	x
CDIF630erm_02485	364				x
CDIF630erm_03090	364				x		x
CDIF630erm_03769	364	x	x	x	x		x
CDIF630erm_03968	364						x
CDIF630erm_00688	363						x
CDIF630erm_01625	363					x	x
CDIF630erm_02257	363						x
CDIF630erm_02299	363		x		x	x	x
CDIF630erm_02605	363	x	x	x	x	x	x
CDIF630erm_03033	363		x		x		x
CDIF630erm_00435	362		x		x		x
CDIF630erm_01819	362		x		x	x	x
CDIF630erm_01168	361	x				x
CDIF630erm_01434	361		x		x	x	x
CDIF630erm_02273	361					x	x
CDIF630erm_02300	361					x	x
CDIF630erm_02386	361		x		x	x
CDIF630erm_02607	361						x
CDIF630erm_03595	361						x
CDIF630erm_03850	361					x	x
CDIF630erm_01303	360		x	x	x	x	x
CDIF630erm_01502	360			x		x	x
CDIF630erm_03818	360		x		x	x	x
CDIF630erm_00228	359	x	x	x	x	x	x
CDIF630erm_00231	359	x	x	x	x	x	x
CDIF630erm_00745	359						x
CDIF630erm_01375	359		x		x	x	x
CDIF630erm_01906	359	x	x	x	x	x	x
CDIF630erm_02037	359		x		x	x	x
CDIF630erm_02176	359		x		x		x
CDIF630erm_02586	359	x	x	x	x		x
CDIF630erm_03584	359	x	x	x	x	x	x
CDIF630erm_03598	359						x
CDIF630erm_00343	358	x	x	x	x	x	x
CDIF630erm_00991	358					x	x
CDIF630erm_01130	358	x	x	x	x	x	x
CDIF630erm_01817	358		x		0		x
CDIF630erm_02671	358				0		x
CDIF630erm_02796	358			x	x	x	x
CDIF630erm_02866	358	x	x	x	x	x	x
CDIF630erm_02947	358		x		x		x
CDIF630erm_03650	358					x
CDIF630erm_00420	357		x		x		x
CDIF630erm_01052	357					x	x
CDIF630erm_03042	357		x		x	x	x
CDIF630erm_00090	356		x		x	x	x
CDIF630erm_00282	356					x	x
CDIF630erm_00372	356	x	x	x	x	x	x
CDIF630erm_01128	356				x		x
CDIF630erm_01351	356					x	x
CDIF630erm_01401	356		x		x		x
CDIF630erm_01503	356			x	x	x
CDIF630erm_02619	356	x	x	x	x	x	x
CDIF630erm_03104	356						x
CDIF630erm_03722	356					x	x
CDIF630erm_03740	356		x			x	x
CDIF630erm_03753	356						x
CDIF630erm_00295	355				0	x	x
CDIF630erm_00570	355					x	x
CDIF630erm_01368	355		x		x	x	x
CDIF630erm_01549	355	x	x	x	x	x	x
CDIF630erm_02069	355		x		x	x	x
CDIF630erm_02377	355						x
CDIF630erm_03839	355	x	x	x	x	x	x
CDIF630erm_03842	355					x
CDIF630erm_00240	354						x
CDIF630erm_00576	354						x
CDIF630erm_01419	354						x
CDIF630erm_01520	354					x	x
CDIF630erm_01555	354						x
CDIF630erm_01607	354		x		x		x
CDIF630erm_02035	354		x		x	x	x
CDIF630erm_02458	354					x	x
CDIF630erm_02732	354					x	x
CDIF630erm_02985	354						x
CDIF630erm_03795	354	x	x	x	x	x	x
CDIF630erm_01292	353	x	x	x	x	x	x
CDIF630erm_02403	353		x				x
CDIF630erm_02507	353						x
CDIF630erm_03327	353		x	x	x		x
CDIF630erm_01362	352					x	x
CDIF630erm_01481	352		x		x	x	x
CDIF630erm_02349	352	x	x	x	x	x	x
CDIF630erm_02373	352						x
CDIF630erm_02514	352						x
CDIF630erm_02668	352					x
CDIF630erm_02730	352		x		x		x
CDIF630erm_03621	352			x	x		x
CDIF630erm_03668	352					x
CDIF630erm_03977	352		x		x	x	x
CDIF630erm_00329	351						x
CDIF630erm_02359	351		x		x	x	x
CDIF630erm_03045	351		x		x	x	x
CDIF630erm_03575	351						x
CDIF630erm_00257	350					x
CDIF630erm_00619	350						x
CDIF630erm_01163	350		x		x	x	x
CDIF630erm_01187	350	x	x	x	x	x	x
CDIF630erm_01529	350						x
CDIF630erm_01718	349		x		x		x
CDIF630erm_02491	349					x
CDIF630erm_03236	349					x	x
CDIF630erm_03590	349	0	x	x	x	x	x
CDIF630erm_03911	349	x	x	x	x	x	x
CDIF630erm_00100	348		x		x	x	x
CDIF630erm_01484	348	x	x	x	x	x	x
CDIF630erm_01985	348						x
CDIF630erm_02063	348		x	x	x	x	x
CDIF630erm_02743	348		x		x	x	x
CDIF630erm_03748	348	x	x	x	x	x	x
CDIF630erm_01001	347		x	x	x	x	x
CDIF630erm_01160	347	x	x	x	x	x	x
CDIF630erm_02498	347		x		x	x	x
CDIF630erm_03757	347					x	x
CDIF630erm_03913	347	x	x	x	x	x	x
CDIF630erm_00267	346					x	x
CDIF630erm_01710	346		x	x	x	x	x
CDIF630erm_02315	346		x	x	x	x	x
CDIF630erm_02383	346		x		x	x	x
CDIF630erm_02879	346			x		x	x
CDIF630erm_03793	346		x	x	x	x	x
CDIF630erm_00529	345	x	x	x	x	x	x
CDIF630erm_00996	345			x	x		x
CDIF630erm_02163	345						x
CDIF630erm_00566	344		x		x		x
CDIF630erm_02255	344		0		x		x
CDIF630erm_02492	344		x		x	x	x
CDIF630erm_02845	344	x	x	x	x	x	x
CDIF630erm_02165	343						x
CDIF630erm_02833	343		x		x		x
CDIF630erm_02884	343		x	x	x		x
CDIF630erm_02639	342						x
CDIF630erm_03492	342						x
CDIF630erm_00087	341		x		x	x	x
CDIF630erm_00975	341		x		x		x
CDIF630erm_01739	341						x
CDIF630erm_03069	341		x		x	x	x
CDIF630erm_03282	341					x	x
CDIF630erm_00304	340		x		x	x	x
CDIF630erm_00399	340						x
CDIF630erm_00796	340			x		x	x
CDIF630erm_00924	340					x	x
CDIF630erm_00993	340	x	x	x	x	x	x
CDIF630erm_01327	340	x	x	x	x	x	x
CDIF630erm_01853	340					x	x
CDIF630erm_01924	340				x		x
CDIF630erm_02215	340		x	0	x	x
CDIF630erm_02251	340					x	x
CDIF630erm_02628	340		x		x		x
CDIF630erm_02798	340						x
CDIF630erm_03144	340						x
CDIF630erm_03467	340		x	x	x	x	x
CDIF630erm_00243	339	x	x	x	x	x	x
CDIF630erm_00814	339	x	x	x	x	x	x
CDIF630erm_02292	339		x	x	x	x	x
CDIF630erm_02709	339						x
CDIF630erm_02715	339					x	x
CDIF630erm_03070	339				x	x	x
CDIF630erm_03123	339		x		x	x	x
CDIF630erm_03336	339						x
CDIF630erm_00271	338		x	x	x	x	x
CDIF630erm_00388	338		x		x	x	x
CDIF630erm_00894	338		x			x	x
CDIF630erm_01207	338	x	x	x	x		x
CDIF630erm_01416	338	x	x	x	x	x	x
CDIF630erm_01964	338	x	x		x		x
CDIF630erm_02635	338				x	x	x
CDIF630erm_02685	338		x		x	x	x
CDIF630erm_02698	338		x	x	x	x	x
CDIF630erm_00423	337					x	x
CDIF630erm_01201	337		x	x	x	x	x
CDIF630erm_02034	337	x	x	x	x		x
CDIF630erm_02184	337		x	x	x	x	x
CDIF630erm_02659	337					x
CDIF630erm_02971	337		x	x	x	x	x
CDIF630erm_03145	337				x
CDIF630erm_03491	337						x
CDIF630erm_03551	337					x	x
CDIF630erm_00637	336						x
CDIF630erm_00927	336		x		x	x	x
CDIF630erm_01196	336	x	x	x	x	x	x
CDIF630erm_02049	336						x
CDIF630erm_00792	335						x
CDIF630erm_00901	335						x
CDIF630erm_02466	335					x	x
CDIF630erm_03466	335	x	x	x	x	x	x
CDIF630erm_03533	335	x	x	x	x	x	x
CDIF630erm_00681	334		x		x	x	x
CDIF630erm_00915	334		x		x		x
CDIF630erm_01698	334						x
CDIF630erm_02360	334		x	x	x		x
CDIF630erm_03271	334					x	x
CDIF630erm_03639	334						x
CDIF630erm_00488	333						x
CDIF630erm_02862	333		x	x	x	x	x
CDIF630erm_02950	333	x	x	x	x		x
CDIF630erm_03520	333	x	x	x	x	x	x
CDIF630erm_00522	332	x	x	x	x	x	x
CDIF630erm_02285	332		x		x		x
CDIF630erm_03110	332		x	x	x	x	x
CDIF630erm_00674	331		x	x	x		x
CDIF630erm_00878	331						x
CDIF630erm_00953	331		x		x		x
CDIF630erm_01054	331						x
CDIF630erm_01135	331		x		x	x	x
CDIF630erm_02765	331		x	x	x		x
CDIF630erm_03213	331						x
CDIF630erm_03664	331					x	x
CDIF630erm_03813	331	x	x	x	x		x
CDIF630erm_03841	331		x		x
CDIF630erm_03844	331		x		x		x
CDIF630erm_01648	330	x	x	x	x		x
CDIF630erm_02720	330		x		x		x
CDIF630erm_03964	330					x	x
CDIF630erm_03978	330		x		x		x
CDIF630erm_00657	329	x	x	x	x	x	x
CDIF630erm_01734	329				x	x	x
CDIF630erm_01941	329		x		x		x
CDIF630erm_01989	329					x	x
CDIF630erm_03524	329		x		x		x
CDIF630erm_03907	329					x
CDIF630erm_00099	328		x		x	x	x
CDIF630erm_00262	328		x		x	x	x
CDIF630erm_00972	328		x		x		x
CDIF630erm_01328	328	x	x	x	x	x	x
CDIF630erm_01531	328					x	x
CDIF630erm_01547	328				0
CDIF630erm_01832	328		x		x		x
CDIF630erm_02003	328		x		x		x
CDIF630erm_02319	328					x	x
CDIF630erm_00378	327	x	x	x	x	x	x
CDIF630erm_00986	326						x
CDIF630erm_01268	326		x			x	x
CDIF630erm_01823	326	x	x		x	x	x
CDIF630erm_03260	326					x	x
CDIF630erm_03644	326						x
CDIF630erm_00422	325					x	x
CDIF630erm_01285	325		x		x		x
CDIF630erm_01289	325		x	x	x	x	x
CDIF630erm_02925	325		x		x	x	x
CDIF630erm_03241	325			x	x		x
CDIF630erm_03878	325		x		x	x	x
CDIF630erm_01170	324						x
CDIF630erm_02378	324				x		x
CDIF630erm_03138	324						x
CDIF630erm_03326	324					x	x
CDIF630erm_02005	323		x		x	x	x
CDIF630erm_02464	323					x	x
CDIF630erm_02924	323		x	x	x	x	x
CDIF630erm_03278	323		x		x	x	x
CDIF630erm_03741	323				x		x
CDIF630erm_00098	322		x		x	x	x
CDIF630erm_00556	322				x	x	x
CDIF630erm_01341	322					x	x
CDIF630erm_01687	322					x	x
CDIF630erm_01867	322		x	x	x	x	x
CDIF630erm_02396	322		x	x	x		x
CDIF630erm_02908	322				x
CDIF630erm_03874	322		x		x	x	x
CDIF630erm_03877	322		x		x	x	x
CDIF630erm_01654	321		x		x		x
CDIF630erm_01827	321			x	x		x
CDIF630erm_03029	321		x		x	x	x
CDIF630erm_03727	321	x	x	x	x	x	x
CDIF630erm_03801	321		x		x	x	x
CDIF630erm_00425	320		x	x	x	x	x
CDIF630erm_00475	320					x	x
CDIF630erm_01761	320					x	x
CDIF630erm_01779	320					x	x
CDIF630erm_01849	320					x	x
CDIF630erm_03093	320						x
CDIF630erm_03428	320					x	x
CDIF630erm_03488	320					x	x
CDIF630erm_00256	319						x
CDIF630erm_00650	319		x		x	x	x
CDIF630erm_01255	319					x	x
CDIF630erm_01901	319				x		x
CDIF630erm_02391	319					x	x
CDIF630erm_02398	319	x	x	x	x	x	x
CDIF630erm_02927	319						x
CDIF630erm_03273	319		x		x		x
CDIF630erm_03700	319	x	x	x	x	x	x
CDIF630erm_03961	319					x	x
CDIF630erm_01726	318		x		x	x	x
CDIF630erm_01991	318		x	x	x	x	x
CDIF630erm_02033	318					x	x
CDIF630erm_02417	318						x
CDIF630erm_03028	318		x		x	x	x
CDIF630erm_03665	318		x		x	x	x
CDIF630erm_03988	318			x	x		x
CDIF630erm_00097	317						x
CDIF630erm_01824	317				x		x
CDIF630erm_02716	317					x	x
CDIF630erm_00274	316		x				x
CDIF630erm_01330	316	x	x	x	x	x	x
CDIF630erm_01496	316		x		x		x
CDIF630erm_01757	316					x	x
CDIF630erm_01760	316				x
CDIF630erm_03224	316					x
CDIF630erm_03828	316	x	x	x	x	x	x
CDIF630erm_00168	315	x	x	x	x	x	x
CDIF630erm_01995	315		x		0	x	x
CDIF630erm_02596	315		x		x		x
CDIF630erm_02695	315		x	x	x	x	x
CDIF630erm_03702	315				x	x	x
CDIF630erm_00841	314	x	x	x	x	x	x
CDIF630erm_01283	314						x
CDIF630erm_01574	314						x
CDIF630erm_01652	314				x		x
CDIF630erm_01716	314		x		x	x	x
CDIF630erm_02140	314		x	x	x	x	x
CDIF630erm_02738	314		x	0	x		x
CDIF630erm_00963	313	x	x	x	x	x	x
CDIF630erm_01131	313	x	x	x	x	x	x
CDIF630erm_01467	313		x		x		x
CDIF630erm_02218	313						x
CDIF630erm_03770	313	0	x	x	x	x	x
CDIF630erm_00848	312						x
CDIF630erm_02981	312		x		x	x	x
CDIF630erm_03146	312				x	x	x
CDIF630erm_03611	312		x		x		x
CDIF630erm_03890	312	x	x	x	x	x	x
CDIF630erm_03926	312		x		x	x	x
CDIF630erm_00466	311						x
CDIF630erm_00898	311		x				x
CDIF630erm_00939	311					x	x
CDIF630erm_01575	311		x		x		x
CDIF630erm_02180	311		x		x		x
CDIF630erm_02351	311					x	x
CDIF630erm_02705	311		x	x	x	x	x
CDIF630erm_02912	311		x		x		x
CDIF630erm_03864	311		x	x	x	x	x
CDIF630erm_00108	310		x		x		x
CDIF630erm_00354	310	x	x	x	x	x	x
CDIF630erm_00481	310				x	x	x
CDIF630erm_02890	310		x				x
CDIF630erm_02935	310						x
CDIF630erm_02945	310					x	x
CDIF630erm_03304	310					x
CDIF630erm_04113	310						x
CDIF630erm_00671	309		x		x		x
CDIF630erm_00988	309				x	x	x
CDIF630erm_01329	309	x	x	x	x	x	x
CDIF630erm_01471	309		x		x		x
CDIF630erm_02837	309	x	x	x	x	x	x
CDIF630erm_03714	309		x	x	x	x	x
CDIF630erm_03762	309					x	x
CDIF630erm_00309	308		x		x	x	x
CDIF630erm_00493	308						x
CDIF630erm_00531	308	x	x	x	x	x	x
CDIF630erm_00758	308					x	x
CDIF630erm_01240	308		x		x		x
CDIF630erm_02454	308					x	x
CDIF630erm_03109	308	x	x	x	x	x	x
CDIF630erm_03485	308						x
CDIF630erm_00445	307						x
CDIF630erm_00827	307					x	x
CDIF630erm_00940	307					x	x
CDIF630erm_02399	307					x	x
CDIF630erm_00305	306	x	x	x	x	x	x
CDIF630erm_00965	306		x		x	x	x
CDIF630erm_02559	306	x	x	x	x	x	x
CDIF630erm_02576	306		x		x		x
CDIF630erm_03329	306						x
CDIF630erm_03359	306		x				x
CDIF630erm_03804	306				x	x	x
CDIF630erm_00418	305					x	x
CDIF630erm_00757	305					x
CDIF630erm_01241	305					x	x
CDIF630erm_01789	305						x
CDIF630erm_01997	305				x		x
CDIF630erm_02504	305		x		x	x	x
CDIF630erm_02791	305		x		x		x
CDIF630erm_03267	305						x
CDIF630erm_03561	305						x
CDIF630erm_03761	305		x		x		x
CDIF630erm_03930	305	x	x	x	x	x	x
CDIF630erm_03940	305						x
CDIF630erm_00676	304					x	x
CDIF630erm_00782	304					x	x
CDIF630erm_01015	304						x
CDIF630erm_01371	304					x	x
CDIF630erm_02612	304	x	x	x	x	x	x
CDIF630erm_03264	304		x		x	x	x
CDIF630erm_03330	304					x	x
CDIF630erm_03707	304		x	x	x	x	x
CDIF630erm_03916	304		x		x	x	x
CDIF630erm_00472	303	0	x	x	x	x	x
CDIF630erm_00498	303					x	x
CDIF630erm_00831	303	x	x	x	x	x	x
CDIF630erm_02370	303	x	x	x	x	x	x
CDIF630erm_02850	303					x	x
CDIF630erm_00494	302					x	x
CDIF630erm_01489	302		x		x	x	x
CDIF630erm_01767	302	x	x	x	x	x	x
CDIF630erm_02161	302						x
CDIF630erm_02344	302		x		x		x
CDIF630erm_03036	302		x		x		x
CDIF630erm_03583	302		x		x	x	x
CDIF630erm_03638	302						x
CDIF630erm_03822	302						x
CDIF630erm_00449	301		x		x		x
CDIF630erm_01209	301						x
CDIF630erm_01223	301		x	x	x	x	x
CDIF630erm_01470	301		x		x	x	x
CDIF630erm_02723	301		x		x		x
CDIF630erm_03024	301				x	x	x
CDIF630erm_03729	301		x		x		x
CDIF630erm_03950	301					x	x
CDIF630erm_00227	300	x	x	x	x	x	x
CDIF630erm_00307	300		x		x		x
CDIF630erm_00719	300						x
CDIF630erm_01040	300					x
CDIF630erm_01200	300		x		x		x
CDIF630erm_01265	300					x	x
CDIF630erm_01954	300						x
CDIF630erm_02929	300		x		x	x	x
CDIF630erm_03286	300		x				x
CDIF630erm_03682	300						x
CDIF630erm_01293	299	x	x	x	x	x	x
CDIF630erm_01569	299		x		x	x	x
CDIF630erm_01673	299						x
CDIF630erm_02283	299		x		x		x
CDIF630erm_00916	298						x
CDIF630erm_01680	298					x	x
CDIF630erm_03834	298					x	x
CDIF630erm_00729	297						x
CDIF630erm_01704	297	x	x	x	x	x	x
CDIF630erm_02348	297		x		x	x	x
CDIF630erm_02419	297		x	x	x		x
CDIF630erm_02667	297						x
CDIF630erm_02681	297		x	x	x	x	x
CDIF630erm_03285	297		x		x		x
CDIF630erm_03648	297		x		x	x	x
CDIF630erm_03797	297				x	x	x
CDIF630erm_03863	297		x		x	x	x
CDIF630erm_00310	296		x		x	x	x
CDIF630erm_00424	296				x		x
CDIF630erm_00748	296						x
CDIF630erm_01553	296					x
CDIF630erm_01663	296		0				x
CDIF630erm_02001	296			x	x		x
CDIF630erm_02028	296				x		x
CDIF630erm_02075	296						x
CDIF630erm_02754	296				x		x
CDIF630erm_03078	296					x	x
CDIF630erm_03666	296						x
CDIF630erm_03886	296		x	x	x	x	x
CDIF630erm_01354	295	x	x	x	x	x	x
CDIF630erm_01854	295					x	x
CDIF630erm_01876	295	x	x	x	x	x	x
CDIF630erm_02157	295						x
CDIF630erm_02469	295		x			x	x
CDIF630erm_03416	295						x
CDIF630erm_03521	295	x	x	x	x	x	x
CDIF630erm_03739	295					x	x
CDIF630erm_00902	294						x
CDIF630erm_00959	294	x	x	x	x	x	x
CDIF630erm_01797	294		x	x			x
CDIF630erm_02829	294		x		x		x
CDIF630erm_00022	293					x	x
CDIF630erm_00394	293		x		x	x	x
CDIF630erm_00838	293		x		x		x
CDIF630erm_00854	293				0	x	x
CDIF630erm_01690	293		x	x	x	x	x
CDIF630erm_02118	293					x
CDIF630erm_02473	293		x		x	x	x
CDIF630erm_02843	293		x		x		x
CDIF630erm_02968	293		x		x	x	x
CDIF630erm_03319	293		x	x	x		x
CDIF630erm_03325	293	x	x	x	x	x	x
CDIF630erm_03518	293	x	x	x	x	x	x
CDIF630erm_03532	293		x	x	x		x
CDIF630erm_00389	292		x		x		x
CDIF630erm_01011	292		x		x		x
CDIF630erm_02676	292	0	x	x	x	x	x
CDIF630erm_03274	292		x			x	x
CDIF630erm_03420	292					x	x
CDIF630erm_03780	292		x	x	x	x	x
CDIF630erm_03831	292		x		x		x
CDIF630erm_00312	291		x	x	x		x
CDIF630erm_01365	291		x		x	x	x
CDIF630erm_01669	291					x	x
CDIF630erm_02172	291					x	x
CDIF630erm_02972	291	x	x	x	x	x	x
CDIF630erm_03253	291						x
CDIF630erm_03513	291		x		x	x	x
CDIF630erm_00361	290	x	x	x	x	x	x
CDIF630erm_00586	290					x	x
CDIF630erm_00847	290					x
CDIF630erm_01267	290				x	x	x
CDIF630erm_02270	290		x		x		x
CDIF630erm_02584	290		x		x		x
CDIF630erm_02870	290						x
CDIF630erm_03453	290					x	x
CDIF630erm_03593	290					x	x
CDIF630erm_03751	290		x	x	x	x	x
CDIF630erm_03902	290		x	x	x		x
CDIF630erm_01258	289						x
CDIF630erm_01270	289	x	x	x	x	x	x
CDIF630erm_01411	289		x	x	x	x	x
CDIF630erm_01728	289					x	x
CDIF630erm_01770	289				x		x
CDIF630erm_02661	289						x
CDIF630erm_02919	289						x
CDIF630erm_02999	289		x	x	x		x
CDIF630erm_03357	289	x	x	x	x	x	x
CDIF630erm_03508	289						x
CDIF630erm_03557	289				x		x
CDIF630erm_03721	289					x	x
CDIF630erm_03837	289		x	x	x		x
CDIF630erm_03849	289						x
CDIF630erm_00171	288		x		x		x
CDIF630erm_01022	288						x
CDIF630erm_01271	288					x	x
CDIF630erm_01359	288			x	x	x	x
CDIF630erm_01605	288				x		x
CDIF630erm_02052	288				x	x	x
CDIF630erm_02094	288					x	x
CDIF630erm_02414	288						x
CDIF630erm_03548	288					x	x
CDIF630erm_03848	288						x
CDIF630erm_03944	288						x
CDIF630erm_00413	287		x		x	x	x
CDIF630erm_00656	287					x	x
CDIF630erm_00836	287		x	x	x	x	x
CDIF630erm_01559	287				x	x	x
CDIF630erm_02000	287					x	x
CDIF630erm_02245	287				x	x	x
CDIF630erm_03411	287						x
CDIF630erm_04000	287		0		x	x	x
CDIF630erm_01190	286		x				x
CDIF630erm_02155	286		x		x		x
CDIF630erm_02253	286						x
CDIF630erm_02640	286		x		x	x	x
CDIF630erm_03381	286						x
CDIF630erm_03401	286		x		x		x
CDIF630erm_03720	286						x
CDIF630erm_03889	286					x	x
CDIF630erm_00765	285	x					x
CDIF630erm_02460	285		x		x		x
CDIF630erm_03705	285		x		x		x
CDIF630erm_03904	285		x		x	x	x
CDIF630erm_00961	284					x	x
CDIF630erm_00985	284		x		x		x
CDIF630erm_02088	284		x		x	x	x
CDIF630erm_02141	284	x	x	x	x		x
CDIF630erm_03075	284						x
CDIF630erm_03270	284						x
CDIF630erm_03958	284						x
CDIF630erm_00537	283					x	x
CDIF630erm_00643	283		x		0		x
CDIF630erm_01010	283	x	x	x	x	x	x
CDIF630erm_01703	283		x	x	x	x	x
CDIF630erm_03292	283		x			x	x
CDIF630erm_03328	283				x	x	x
CDIF630erm_03759	283				x
CDIF630erm_03925	283					x	x
CDIF630erm_00680	282		x		x		x
CDIF630erm_00937	282	x			x		x
CDIF630erm_01164	282						x
CDIF630erm_01678	282				x		x
CDIF630erm_02090	282						x
CDIF630erm_02468	282	x	x	x	x	x	x
CDIF630erm_02967	282						x
CDIF630erm_03796	282		x		x		x
CDIF630erm_00093	281					x	x
CDIF630erm_01198	281	x	x	x	x	x	x
CDIF630erm_01473	281		x		x		x
CDIF630erm_01582	281					x	x
CDIF630erm_01872	281		x		x	x	x
CDIF630erm_02137	281						x
CDIF630erm_02207	281						x
CDIF630erm_02898	281						x
CDIF630erm_03493	281						x
CDIF630erm_01144	280		x		x	x	x
CDIF630erm_01222	280						x
CDIF630erm_02653	280		x		x	x	x
CDIF630erm_02867	280		x		x		x
CDIF630erm_02922	280		x		x		x
CDIF630erm_03568	280						x
CDIF630erm_00225	279		x		x	x	x
CDIF630erm_00431	279						x
CDIF630erm_00623	279					x
CDIF630erm_01041	279					x	x
CDIF630erm_01139	279		x		x	x	x
CDIF630erm_01747	279						x
CDIF630erm_02018	279		x		x	x	x
CDIF630erm_02041	279				x		x
CDIF630erm_02727	279						x
CDIF630erm_02969	279						x
CDIF630erm_03039	279				x	x	x
CDIF630erm_00517	278						x
CDIF630erm_00582	278					x	x
CDIF630erm_00673	278		x		x		x
CDIF630erm_01161	278		0		x		x
CDIF630erm_01447	278						x
CDIF630erm_02724	278						x
CDIF630erm_03315	278		x		x		x
CDIF630erm_00170	277		x		x		x
CDIF630erm_01725	277		x	x	x	x	x
CDIF630erm_02151	277					x	x
CDIF630erm_03423	277		x		x		x
CDIF630erm_03624	277						x
CDIF630erm_03861	277		x		x	x	x
CDIF630erm_00142	276	x	x	x	x	x	x
CDIF630erm_01152	276					x	x
CDIF630erm_01179	276		x			x	x
CDIF630erm_01955	276		x		x	x	x
CDIF630erm_02844	276		x		x	x	x
CDIF630erm_00615	275		x		x	x	x
CDIF630erm_01679	275		x		x	x	x
CDIF630erm_03449	275		x		x	x	x
CDIF630erm_03555	275						x
CDIF630erm_03771	275		x	x	x	x	x
CDIF630erm_00300	274						x
CDIF630erm_00728	274					x	x
CDIF630erm_01363	274	x	x	x	x	x	x
CDIF630erm_01367	274				x	x	x
CDIF630erm_01488	274					x
CDIF630erm_01594	274					x	x
CDIF630erm_01784	274						x
CDIF630erm_02358	274					x	x
CDIF630erm_03560	274						x
CDIF630erm_00455	273		x		x	x	x
CDIF630erm_00805	273		x		x	x	x
CDIF630erm_00821	273		x		x		x
CDIF630erm_01381	273		x		x	x	x
CDIF630erm_01509	273		x		x		x
CDIF630erm_01730	273		x	x	x		x
CDIF630erm_02423	273						x
CDIF630erm_02484	273		x		x	x	x
CDIF630erm_02599	273		x		x	x	x
CDIF630erm_02749	273		x		x	x	x
CDIF630erm_03115	273	x	x	x	x	x	x
CDIF630erm_00380	272		x		x		x
CDIF630erm_00684	272						x
CDIF630erm_00806	272				0	x	x
CDIF630erm_02782	272					x
CDIF630erm_03663	272					x	x
CDIF630erm_00145	271	x	x	x	x	x	x
CDIF630erm_00595	271					x	x
CDIF630erm_00849	271					x	x
CDIF630erm_00868	271		x		x		x
CDIF630erm_00948	271		x		x	x	x
CDIF630erm_02760	271				0
CDIF630erm_03789	271						x
CDIF630erm_00473	270		x		x		x
CDIF630erm_00747	270					x	x
CDIF630erm_00989	270		x		x		x
CDIF630erm_01357	270		x		x		x
CDIF630erm_01373	270		x		x		x
CDIF630erm_01921	270	x	x	x	x	x	x
CDIF630erm_02231	270				x	x	x
CDIF630erm_02549	270						x
CDIF630erm_02560	270	x	x	x	x	x	x
CDIF630erm_02610	270		x		x	x	x
CDIF630erm_02928	270				0		x
CDIF630erm_03388	270					x
CDIF630erm_03430	270					x
CDIF630erm_03938	270				x	x	x
CDIF630erm_01239	269					x	x
CDIF630erm_01584	269		x		x	x	x
CDIF630erm_01606	269	x	x	x	x		x
CDIF630erm_02039	269		x		x	x	x
CDIF630erm_02262	269					x	x
CDIF630erm_03132	269						x
CDIF630erm_03690	269				x		x
CDIF630erm_00843	268	x	x	x	x	x	x
CDIF630erm_01061	268						x
CDIF630erm_01567	268				x	x	x
CDIF630erm_01804	268						x
CDIF630erm_02071	268		x		x		x
CDIF630erm_03000	268		x		x		x
CDIF630erm_03576	268					x
CDIF630erm_03882	268		x	x	x		x
CDIF630erm_03956	268						x
CDIF630erm_00172	267				x	x	x
CDIF630erm_00550	267		x	x	x	x	x
CDIF630erm_00654	267						x
CDIF630erm_00873	267					x	x
CDIF630erm_01231	267				x		x
CDIF630erm_01614	267	x	x	x	x	x	x
CDIF630erm_01660	267	x	x	x	x	x	x
CDIF630erm_01891	267		x		x		x
CDIF630erm_01972	267				x		x
CDIF630erm_01977	267		x	x	x		x
CDIF630erm_02409	267	x	x	x	x	x	x
CDIF630erm_02470	267						x
CDIF630erm_03324	267				x		x
CDIF630erm_03581	267	x	x	x	x		x
CDIF630erm_00524	266	x	x	x	x	x	x
CDIF630erm_01189	266		x	x	x	x	x
CDIF630erm_02461	266		x		x		x
CDIF630erm_02553	266					x	x
CDIF630erm_03512	266					x	x
CDIF630erm_01197	265	x	x	x	x	x	x
CDIF630erm_01297	265		x	x	x	x	x
CDIF630erm_01744	265						x
CDIF630erm_01830	265		x		x		x
CDIF630erm_02406	265	x	x	x	x	x	x
CDIF630erm_02697	265				x
CDIF630erm_03833	265			0	x		x
CDIF630erm_03975	265						x
CDIF630erm_00923	264					x	x
CDIF630erm_01031	264			0	x		x
CDIF630erm_01213	264			x		x	x
CDIF630erm_01556	264		x		x	x	x
CDIF630erm_01670	264						x
CDIF630erm_01774	264		x		x		x
CDIF630erm_01790	264		x		x		x
CDIF630erm_02297	264						x
CDIF630erm_02303	264						x
CDIF630erm_03230	264					x	x
CDIF630erm_03957	264					x	x
CDIF630erm_01302	263						x
CDIF630erm_01544	263	x	x	x	x	x	x
CDIF630erm_01656	263		x	x	x	x	x
CDIF630erm_01820	263		x		x	x	x
CDIF630erm_02168	263				x		x
CDIF630erm_02465	263					x	x
CDIF630erm_02550	263						x
CDIF630erm_03577	263						x
CDIF630erm_00131	262	x	x	x	x	x	x
CDIF630erm_00861	262		x		x		x
CDIF630erm_01775	262		x		x		x
CDIF630erm_02103	262	x	x	x	x	x	x
CDIF630erm_02324	262		x		x	x	x
CDIF630erm_02989	262					x	x
CDIF630erm_03027	262				x		x
CDIF630erm_00528	261	x	x	x	x	x	x
CDIF630erm_00787	261	x	x	x	x	x
CDIF630erm_01136	261						x
CDIF630erm_01428	261	x	x	x	x	x	x
CDIF630erm_01593	261				x		x
CDIF630erm_01617	261	x	x	x	x	x	x
CDIF630erm_02390	261					x	x
CDIF630erm_02874	261						x
CDIF630erm_03117	261		x		x		x
CDIF630erm_03345	261					x	x
CDIF630erm_04002	261		x		x	x	x
CDIF630erm_00250	260						x
CDIF630erm_00919	260					x	x
CDIF630erm_00943	260						x
CDIF630erm_01195	260	x	x	x	x	x	x
CDIF630erm_01957	260		x		x
CDIF630erm_02437	260				x		x
CDIF630erm_03143	260				x	x	x
CDIF630erm_03275	260					x	x
CDIF630erm_03408	260		x		x	x	x
CDIF630erm_03817	260					x	x
CDIF630erm_00602	259					x	x
CDIF630erm_00659	259	x	x	x	x		x
CDIF630erm_00790	259						x
CDIF630erm_00804	259						x
CDIF630erm_00833	259		x	x	x	x	x
CDIF630erm_00853	259		x		x	x	x
CDIF630erm_01571	259		x		x		x
CDIF630erm_02365	259						x
CDIF630erm_02852	259					x
CDIF630erm_03257	259		x		x		x
CDIF630erm_03506	259		x		x		x
CDIF630erm_03662	259					x	x
CDIF630erm_00608	258						x
CDIF630erm_02717	258						x
CDIF630erm_02933	258					x	x
CDIF630erm_03290	258		x		x		x
CDIF630erm_00011	257		x		x		x
CDIF630erm_00392	257	x		x	x	x
CDIF630erm_00886	257		x				x
CDIF630erm_01855	257					x	x
CDIF630erm_02678	257						x
CDIF630erm_02896	257						x
CDIF630erm_03746	257						x
CDIF630erm_00491	256						x
CDIF630erm_00840	256		x	x	x	x	x
CDIF630erm_01430	256						x
CDIF630erm_01646	256						x
CDIF630erm_01892	256	x	x	x	x	x	x
CDIF630erm_02185	256				x		x
CDIF630erm_02855	256				x		x
CDIF630erm_03371	256		x		x		x
CDIF630erm_03853	256		x		x	x	x
CDIF630erm_03875	256		x	x	x		x
CDIF630erm_01415	255				x	x	x
CDIF630erm_01700	255					x	x
CDIF630erm_02450	255		x		x		x
CDIF630erm_02673	255				x		x
CDIF630erm_02703	255						x
CDIF630erm_03114	255		x		x	x	x
CDIF630erm_00594	254						x
CDIF630erm_00859	254		x		x	x	x
CDIF630erm_00890	254					x	x
CDIF630erm_01912	254					x	x
CDIF630erm_02336	254		x	x	x	x	x
CDIF630erm_02413	254		x		x	x	x
CDIF630erm_03559	254					x	x
CDIF630erm_00393	253	x		x	x	x	x
CDIF630erm_00629	253						x
CDIF630erm_00683	253						x
CDIF630erm_00942	253					x	x
CDIF630erm_01731	253					x	x
CDIF630erm_01956	253					x	x
CDIF630erm_02093	253						x
CDIF630erm_02123	253					x
CDIF630erm_02817	253				x	x	x
CDIF630erm_02893	253		x		x		x
CDIF630erm_03439	253				x		x
CDIF630erm_03509	253					x	x
CDIF630erm_03627	253		x		x		x
CDIF630erm_00118	252	x	x	x	x	x	x
CDIF630erm_01507	252						x
CDIF630erm_01722	252	x	x	x	x	x	x
CDIF630erm_02694	252		x		x	x	x
CDIF630erm_02757	252					x	x
CDIF630erm_03536	252		x		x	x	x
CDIF630erm_03618	252					x	x
CDIF630erm_00412	251		x	x	x		x
CDIF630erm_00669	251						x
CDIF630erm_00913	251	x	x	x	x	x	x
CDIF630erm_00994	251	x	x	x	x	x	x
CDIF630erm_01513	251	x	x	x	x	x	x
CDIF630erm_01729	251					x	x
CDIF630erm_01778	251						x
CDIF630erm_01826	251						x
CDIF630erm_01843	251					x	x
CDIF630erm_01944	251	x	x	x	x	x	x
CDIF630erm_03204	251					x	x
CDIF630erm_03525	251		x		x		x
CDIF630erm_00232	250	x	x	x	x	x	x
CDIF630erm_00452	250		x	x	x	x	x
CDIF630erm_00458	250		x		x		x
CDIF630erm_00725	250					x	x
CDIF630erm_01493	250						x
CDIF630erm_01497	250		x		x	x	x
CDIF630erm_01754	250					x	x
CDIF630erm_02601	250		x		x	x	x
CDIF630erm_02832	250				x		x
CDIF630erm_02836	250					x	x
CDIF630erm_03035	250		x		x	x	x
CDIF630erm_03318	250					x	x
CDIF630erm_03339	250						x
CDIF630erm_03360	250						x
CDIF630erm_03440	250				x
CDIF630erm_03442	250		x		x	x	x
CDIF630erm_03731	250				x	x
CDIF630erm_03734	250	x	x	x	x	x	x
CDIF630erm_00593	249					x	x
CDIF630erm_01147	249	x	x	x	x		x
CDIF630erm_01331	249	x	x	x	x	x	x
CDIF630erm_02404	249		x		x	x	x
CDIF630erm_03037	249		x		x		x
CDIF630erm_03406	249					x	x
CDIF630erm_03522	249	x	x	x	x	x	x
CDIF630erm_00119	248		x	0	x		x
CDIF630erm_00161	248		x	x	x	x	x
CDIF630erm_00640	248						x
CDIF630erm_00862	248						x
CDIF630erm_01707	248					x	x
CDIF630erm_02044	248				0		x
CDIF630erm_02146	248					x	x
CDIF630erm_02857	248						x
CDIF630erm_03269	248						x
CDIF630erm_03310	248		x		x		x
CDIF630erm_03489	248					x	x
CDIF630erm_03514	248		x		x		x
CDIF630erm_03862	248		x		x		x
CDIF630erm_00406	247		x	x	x	x	x
CDIF630erm_01219	247		x		x		x
CDIF630erm_01475	247					x	x
CDIF630erm_01611	247				x
CDIF630erm_02024	247					x	x
CDIF630erm_03305	247						x
CDIF630erm_03464	247	x	x	x	x	x	x
CDIF630erm_00316	246		x	x	x	x	x
CDIF630erm_00365	246	x	x	x	x	x	x
CDIF630erm_01942	246						x
CDIF630erm_02430	246						x
CDIF630erm_02506	246		x		x		x
CDIF630erm_02803	246		x				x
CDIF630erm_02904	246						x
CDIF630erm_03206	246						x
CDIF630erm_03965	246		x		x		x
CDIF630erm_00238	245					x
CDIF630erm_00444	245					x
CDIF630erm_00780	245						x
CDIF630erm_01458	245		x		x	x	x
CDIF630erm_01982	245		x	x	x	x	x
CDIF630erm_02183	245		x		x		x
CDIF630erm_02229	245				x	x	x
CDIF630erm_02700	245		x		x		x
CDIF630erm_03266	245						x
CDIF630erm_03376	245				x		x
CDIF630erm_00768	244						x
CDIF630erm_00876	244	x	x	x	x	x	x
CDIF630erm_01145	244						x
CDIF630erm_01224	244		x		x		x
CDIF630erm_01479	244						x
CDIF630erm_01980	244		x	x	x	x	x
CDIF630erm_02097	244		x		x		x
CDIF630erm_02366	244		x		x		x
CDIF630erm_03924	244						x
CDIF630erm_00173	243		x		x	x	x
CDIF630erm_00373	243		x		x		x
CDIF630erm_00405	243				x	x	x
[truncated: 1,213 more rows]

## Sheet: peptides
Entry Name	Sequence	Protein Length [AA]	Query	SD smallproteins	SD totalproteins	ExSpLib smallproteins	ExSpLib totalproteins	MaLeSpLib smallproteins	MaLeSpLib totalproteins
CDIF630erm_04121	LSEPTIVNPGEELIYTIK	4128	CDIF630erm_04121,LSEPTIVNPGEELIYTIK						x
CDIF630erm_02065	DVVSEYSRFLTGYK	2993	CDIF630erm_02065,DVVSEYSRFLTGYK						x
CDIF630erm_02065	EDFSEEEIK	2993	CDIF630erm_02065,EDFSEEEIK						x
CDIF630erm_02065	GENEALR	2993	CDIF630erm_02065,GENEALR						x
CDIF630erm_02065	GEYGIGGGSHAVSGER	2993	CDIF630erm_02065,GEYGIGGGSHAVSGER					x
CDIF630erm_02065	IAIVDSYLSKLR	2993	CDIF630erm_02065,IAIVDSYLSKLR						x
CDIF630erm_02065	KETMLAGQK	2993	CDIF630erm_02065,KETMLAGQK						x
CDIF630erm_02065	LTIPLAQNDIDSILVNGGNHEGGR	2993	CDIF630erm_02065,LTIPLAQNDIDSILVNGGNHEGGR					x
CDIF630erm_02065	VVEPDVDNMLK	2993	CDIF630erm_02065,VVEPDVDNMLK						x
CDIF630erm_00551	AIIDFCNK	2907	CDIF630erm_00551,AIIDFCNK						x
CDIF630erm_00551	DNTEAEIR	2907	CDIF630erm_00551,DNTEAEIR						x
CDIF630erm_00551	FTSITIK	2907	CDIF630erm_00551,FTSITIK					x
CDIF630erm_00551	GENEALK	2907	CDIF630erm_00551,GENEALK						x
CDIF630erm_00551	IKDERIFDK	2907	CDIF630erm_00551,IKDERIFDK	x
CDIF630erm_00551	KEAHQDVLKEMIK	2907	CDIF630erm_00551,KEAHQDVLKEMIK	x
CDIF630erm_00551	LDNALEK	2907	CDIF630erm_00551,LDNALEK						x
CDIF630erm_00551	LIEAVKKDMANVEPK	2907	CDIF630erm_00551,LIEAVKKDMANVEPK						x
CDIF630erm_00551	LKELELPR	2907	CDIF630erm_00551,LKELELPR						x
CDIF630erm_00551	NDNPLIEDIKRAIIDFCNK	2907	CDIF630erm_00551,NDNPLIEDIKRAIIDFCNK					x	x
CDIF630erm_00776	AATGWVTIDGNR	2710	CDIF630erm_00776,AATGWVTIDGNR	x	x	x	x		x
CDIF630erm_00776	AIVESSTTEALQLLEEEIQNPQFDNMK	2710	CDIF630erm_00776,AIVESSTTEALQLLEEEIQNPQFDNMK		x		x		x
CDIF630erm_00776	ANSLFTEQELLNIYSQELLNR	2710	CDIF630erm_00776,ANSLFTEQELLNIYSQELLNR		x		x		x
CDIF630erm_00776	ASDLIEFKFPENNLSQLTEQEINSLWSFDQASAK	2710	CDIF630erm_00776,ASDLIEFKFPENNLSQLTEQEINSLWSFDQASAK				x
CDIF630erm_00776	ATSVVNYFNHLSESK	2710	CDIF630erm_00776,ATSVVNYFNHLSESK		x		x		x
CDIF630erm_00776	AVTGWQTIDGK	2710	CDIF630erm_00776,AVTGWQTIDGK			x
CDIF630erm_00776	AVTGWQTIDSK	2710	CDIF630erm_00776,AVTGWQTIDSK	x	x	x	x		x
CDIF630erm_00776	AVTGWQTINGK	2710	CDIF630erm_00776,AVTGWQTINGK	x		x
CDIF630erm_00776	AVTGWR	2710	CDIF630erm_00776,AVTGWR			x	x
CDIF630erm_00776	AVTGWRIINNKK	2710	CDIF630erm_00776,AVTGWRIINNKK						x
CDIF630erm_00776	DDLWIFNIDNEVR	2710	CDIF630erm_00776,DDLWIFNIDNEVR				x
CDIF630erm_00776	DILKEVILIK	2710	CDIF630erm_00776,DILKEVILIK		x		x		x
CDIF630erm_00776	DLYPGK	2710	CDIF630erm_00776,DLYPGK			x
CDIF630erm_00776	DVLNDLSTSVK	2710	CDIF630erm_00776,DVLNDLSTSVK						x
CDIF630erm_00776	DYTGGSLSEDNGVDFNK	2710	CDIF630erm_00776,DYTGGSLSEDNGVDFNK		x		x		x
CDIF630erm_00776	EISIENGTIK	2710	CDIF630erm_00776,EISIENGTIK		x		x		x
CDIF630erm_00776	EISIENGTIKK	2710	CDIF630erm_00776,EISIENGTIKK		x		x		x
CDIF630erm_00776	EYIFFDSIDNK	2710	CDIF630erm_00776,EYIFFDSIDNK		x		x		x
CDIF630erm_00776	FILNNLK	2710	CDIF630erm_00776,FILNNLK				x		x
CDIF630erm_00776	FINYYK	2710	CDIF630erm_00776,FINYYK				x
CDIF630erm_00776	FLTLNGK	2710	CDIF630erm_00776,FLTLNGK		x	x	x
CDIF630erm_00776	FPENNLSQLTEQEINSLWSFDQASAK	2710	CDIF630erm_00776,FPENNLSQLTEQEINSLWSFDQASAK				x
CDIF630erm_00776	GILSNTQSFNK	2710	CDIF630erm_00776,GILSNTQSFNK		x		x		x
CDIF630erm_00776	GNLAAASDIVR	2710	CDIF630erm_00776,GNLAAASDIVR		x		x		x
CDIF630erm_00776	GPDGFEYFAPANTDANNIEGQAIR	2710	CDIF630erm_00776,GPDGFEYFAPANTDANNIEGQAIR		x		x		x
CDIF630erm_00776	GPDGFEYFAPANTQNNNIEGQAIVYQSK	2710	CDIF630erm_00776,GPDGFEYFAPANTQNNNIEGQAIVYQSK		x		x		x
CDIF630erm_00776	GPNGFEYFAPANTHNNNIEGQAILYQNK	2710	CDIF630erm_00776,GPNGFEYFAPANTHNNNIEGQAILYQNK		x		x		x
CDIF630erm_00776	GPNGFEYFAPANTHNNNIEGQAIVYQNK	2710	CDIF630erm_00776,GPNGFEYFAPANTHNNNIEGQAIVYQNK		x		x		x
CDIF630erm_00776	GSNGFEYFAPANTDANNIEGQAIR	2710	CDIF630erm_00776,GSNGFEYFAPANTDANNIEGQAIR		x		x		x
CDIF630erm_00776	IAFALGSVINQALISK	2710	CDIF630erm_00776,IAFALGSVINQALISK		x		x
CDIF630erm_00776	IAPYLQVGFMPEAR	2710	CDIF630erm_00776,IAPYLQVGFMPEAR		x		x		x
CDIF630erm_00776	IFHDSLFNSATAENSMFLTK	2710	CDIF630erm_00776,IFHDSLFNSATAENSMFLTK				x
CDIF630erm_00776	ILQKIRIK	2710	CDIF630erm_00776,ILQKIRIK					x
CDIF630erm_00776	IMMLPNAPSR	2710	CDIF630erm_00776,IMMLPNAPSR		x		x		x
CDIF630erm_00776	INSEGRK	2710	CDIF630erm_00776,INSEGRK				x
CDIF630erm_00776	INSNHGIDIR	2710	CDIF630erm_00776,INSNHGIDIR			x	x
CDIF630erm_00776	INTLGLDSK	2710	CDIF630erm_00776,INTLGLDSK		x		x		x
CDIF630erm_00776	IPSNNVEEAGSK	2710	CDIF630erm_00776,IPSNNVEEAGSK		x		x		x
CDIF630erm_00776	ITSTLPDVNKNSITIGANQYEVR	2710	CDIF630erm_00776,ITSTLPDVNKNSITIGANQYEVR				x
CDIF630erm_00776	IYYFGNNSK	2710	CDIF630erm_00776,IYYFGNNSK	x	x	x	x		x
CDIF630erm_00776	KELLAHSGKWINK	2710	CDIF630erm_00776,KELLAHSGKWINK						x
CDIF630erm_00776	KLNESIDVFMNK	2710	CDIF630erm_00776,KLNESIDVFMNK		x				x
CDIF630erm_00776	KLNNLDEK	2710	CDIF630erm_00776,KLNNLDEK		x		x		x
CDIF630erm_00776	KVNINLDSSSFEYK	2710	CDIF630erm_00776,KVNINLDSSSFEYK				x
CDIF630erm_00776	LDISPK	2710	CDIF630erm_00776,LDISPK			x	x
CDIF630erm_00776	LEAIMK	2710	CDIF630erm_00776,LEAIMK				x
CDIF630erm_00776	LENLNVSDLEIK	2710	CDIF630erm_00776,LENLNVSDLEIK		x		x		x
CDIF630erm_00776	LENLNVSDLEIKIAFALGSVINQALISK	2710	CDIF630erm_00776,LENLNVSDLEIKIAFALGSVINQALISK						x
CDIF630erm_00776	LIKDVLSK	2710	CDIF630erm_00776,LIKDVLSK		x
CDIF630erm_00776	LLDSIRDLYPGK	2710	CDIF630erm_00776,LLDSIRDLYPGK		x		x		x
CDIF630erm_00776	LLLSIMDK	2710	CDIF630erm_00776,LLLSIMDK				x		x
CDIF630erm_00776	LNESIDVFMNK	2710	CDIF630erm_00776,LNESIDVFMNK						x
CDIF630erm_00776	LNNLDEK	2710	CDIF630erm_00776,LNNLDEK				x		x
CDIF630erm_00776	LSLGYIMSNFK	2710	CDIF630erm_00776,LSLGYIMSNFK		x	x	x		x
CDIF630erm_00776	LSLGYIMSNFKSFNSENELDR	2710	CDIF630erm_00776,LSLGYIMSNFKSFNSENELDR						x
CDIF630erm_00776	LSVDSLSNEISSFLDTIK	2710	CDIF630erm_00776,LSVDSLSNEISSFLDTIK		x		x		x
CDIF630erm_00776	LTTNNNENK	2710	CDIF630erm_00776,LTTNNNENK		x		x		x
CDIF630erm_00776	LTTNNNENKYLQLKK	2710	CDIF630erm_00776,LTTNNNENKYLQLKK						x
CDIF630erm_00776	LWYDSEAFLVNTLK	2710	CDIF630erm_00776,LWYDSEAFLVNTLK		x				x
CDIF630erm_00776	MEFIYDR	2710	CDIF630erm_00776,MEFIYDR		x		x		x
CDIF630erm_00776	MEFIYDRQKR	2710	CDIF630erm_00776,MEFIYDRQKR						x
CDIF630erm_00776	MSIDFK	2710	CDIF630erm_00776,MSIDFK				x
CDIF630erm_00776	NFIMPTITTNEIR	2710	CDIF630erm_00776,NFIMPTITTNEIR		x		x		x
CDIF630erm_00776	NGLPQIGVFK	2710	CDIF630erm_00776,NGLPQIGVFK			x	x		x
CDIF630erm_00776	NIAYNYTDESNNK	2710	CDIF630erm_00776,NIAYNYTDESNNK		x		x		x
CDIF630erm_00776	NIAYNYTDESNNKYFGAISK	2710	CDIF630erm_00776,NIAYNYTDESNNKYFGAISK				x
CDIF630erm_00776	NIPGLASISEDIK	2710	CDIF630erm_00776,NIPGLASISEDIK		x	x	x	x
CDIF630erm_00776	NNFYFDANNESK	2710	CDIF630erm_00776,NNFYFDANNESK	x	x	x	x	x	x
CDIF630erm_00776	NNSTYSVR	2710	CDIF630erm_00776,NNSTYSVR		x		x		x
CDIF630erm_00776	NSIIIQR	2710	CDIF630erm_00776,NSIIIQR		x
CDIF630erm_00776	NSITIGANQYEVR	2710	CDIF630erm_00776,NSITIGANQYEVR		x		x		x
CDIF630erm_00776	NSNTSPVEK	2710	CDIF630erm_00776,NSNTSPVEK		x		x		x
CDIF630erm_00776	NTALDKNYLLNNKIPSNNVEEAGSK	2710	CDIF630erm_00776,NTALDKNYLLNNKIPSNNVEEAGSK				x
CDIF630erm_00776	NYLLNNKIPSNNVEEAGSK	2710	CDIF630erm_00776,NYLLNNKIPSNNVEEAGSK				x		x
CDIF630erm_00776	QGSYLTNLVIEQVK	2710	CDIF630erm_00776,QGSYLTNLVIEQVK		x		x		x
CDIF630erm_00776	QWADINAEYNIK	2710	CDIF630erm_00776,QWADINAEYNIK		x		x		x
CDIF630erm_00776	SEIFSKLENLNVSDLEIK	2710	CDIF630erm_00776,SEIFSKLENLNVSDLEIK						x
CDIF630erm_00776	SEKSEIFSK	2710	CDIF630erm_00776,SEKSEIFSK		x		x		x
CDIF630erm_00776	SFNSENELDRDHLGFK	2710	CDIF630erm_00776,SFNSENELDRDHLGFK			x	x
CDIF630erm_00776	SLISKEELIK	2710	CDIF630erm_00776,SLISKEELIK		x		x		x
CDIF630erm_00776	SNGESVYVETEKEIFSK	2710	CDIF630erm_00776,SNGESVYVETEKEIFSK		x		x		x
CDIF630erm_00776	SQINKPTVPTIDDIIK	2710	CDIF630erm_00776,SQINKPTVPTIDDIIK		x		x
CDIF630erm_00776	STISLSGPGAYASAYYDFINLQENTIEK	2710	CDIF630erm_00776,STISLSGPGAYASAYYDFINLQENTIEK		x		x
CDIF630erm_00776	SYFLSDDGESILELNK	2710	CDIF630erm_00776,SYFLSDDGESILELNK		x		x		x
CDIF630erm_00776	TDANNIEGQAIR	2710	CDIF630erm_00776,TDANNIEGQAIR				x
CDIF630erm_00776	TILTNLDEYNK	2710	CDIF630erm_00776,TILTNLDEYNK		x		x		x
CDIF630erm_00776	TISRPSSIGLDR	2710	CDIF630erm_00776,TISRPSSIGLDR				x
CDIF630erm_00776	TLLLDASVSPDTK	2710	CDIF630erm_00776,TLLLDASVSPDTK		x		x		x
CDIF630erm_00776	TYYYDEDSKLVK	2710	CDIF630erm_00776,TYYYDEDSKLVK				x
CDIF630erm_00776	VFWWETGAVPGLR	2710	CDIF630erm_00776,VFWWETGAVPGLR		x		x
CDIF630erm_00776	VKVTFIGHGK	2710	CDIF630erm_00776,VKVTFIGHGK					x
CDIF630erm_00776	VNINLDSSSFEYK	2710	CDIF630erm_00776,VNINLDSSSFEYK		x		x		x
CDIF630erm_00776	WINKEEAIMSDLSSK	2710	CDIF630erm_00776,WINKEEAIMSDLSSK		x		x		x
CDIF630erm_00776	YGPLKTEDDKILVPIDDLVISEIDFNNNSIK	2710	CDIF630erm_00776,YGPLKTEDDKILVPIDDLVISEIDFNNNSIK		x
CDIF630erm_00776	YINNYTSENFDKLDQQLK	2710	CDIF630erm_00776,YINNYTSENFDKLDQQLK		x		x
CDIF630erm_00776	YLEESNKK	2710	CDIF630erm_00776,YLEESNKK		x		x		x
CDIF630erm_00776	YLISFEDISK	2710	CDIF630erm_00776,YLISFEDISK		x		x		x
CDIF630erm_00776	YQFLNQHLNPAIESDNNFTDTTK	2710	CDIF630erm_00776,YQFLNQHLNPAIESDNNFTDTTK		x		x		x
CDIF630erm_00776	YYFDNDSK	2710	CDIF630erm_00776,YYFDNDSK		x		x
CDIF630erm_00776	YYFDNNSK	2710	CDIF630erm_00776,YYFDNNSK		x		x		x
CDIF630erm_00776	YYFDTDTAIAFNGYK	2710	CDIF630erm_00776,YYFDTDTAIAFNGYK		x		x
CDIF630erm_00776	YYFEPNTAMGANGYK	2710	CDIF630erm_00776,YYFEPNTAMGANGYK		x		x		x
CDIF630erm_00776	YYFGSDSK	2710	CDIF630erm_00776,YYFGSDSK		x
CDIF630erm_00776	YYFNPDTAIISK	2710	CDIF630erm_00776,YYFNPDTAIISK		x		x		x
CDIF630erm_00776	YYFNTNTAEAATGWQTIDGKK	2710	CDIF630erm_00776,YYFNTNTAEAATGWQTIDGKK		x		x
CDIF630erm_00776	YYVDNNTDK	2710	CDIF630erm_00776,YYVDNNTDK		x		x		x
CDIF630erm_00773	AQREENPELIIDDIVK	2366	CDIF630erm_00773,AQREENPELIIDDIVK						x
CDIF630erm_00773	DLMVLPNAPNR	2366	CDIF630erm_00773,DLMVLPNAPNR				x
CDIF630erm_00773	IISGEIK	2366	CDIF630erm_00773,IISGEIK						x
CDIF630erm_00773	LLISGELK	2366	CDIF630erm_00773,LLISGELK					x
CDIF630erm_00773	MEIIYDK	2366	CDIF630erm_00773,MEIIYDK						x
CDIF630erm_00773	YVWSNDGNDFILMSTSEENK	2366	CDIF630erm_00773,YVWSNDGNDFILMSTSEENK					x
CDIF630erm_03060	ALSSSDPINSLPK	1987	CDIF630erm_03060,ALSSSDPINSLPK		x		x		x
CDIF630erm_03060	ALSSSDPINSLPKDQMLVAMASSVVEK	1987	CDIF630erm_03060,ALSSSDPINSLPKDQMLVAMASSVVEK				x
CDIF630erm_03060	APEGTAPAK	1987	CDIF630erm_03060,APEGTAPAK	x	x	x	x	x	x
CDIF630erm_03060	ASGEYHPYK	1987	CDIF630erm_03060,ASGEYHPYK				x		x
CDIF630erm_03060	ATLTDVTTVNQEINK	1987	CDIF630erm_03060,ATLTDVTTVNQEINK		x		x		x
CDIF630erm_03060	ATRNAIDISNK	1987	CDIF630erm_03060,ATRNAIDISNK					x
CDIF630erm_03060	AWGVEITPELNSIMDSK	1987	CDIF630erm_03060,AWGVEITPELNSIMDSK		x		x		x
CDIF630erm_03060	AYIEELAR	1987	CDIF630erm_03060,AYIEELAR		x		x		x
CDIF630erm_03060	DATPENLDGVPENVDSNYKPIQFSPDSILEFQVVPDTKPEPPEGINVK	1987	CDIF630erm_03060,DATPENLDGVPENVDSNYKPIQFSPDSILEFQVVPDTKPEPPEGINVK				x
CDIF630erm_03060	DFDLYYK	1987	CDIF630erm_03060,DFDLYYK				x		x
CDIF630erm_03060	DFDLYYKEK	1987	CDIF630erm_03060,DFDLYYKEK				x
CDIF630erm_03060	DGKVDIVDLDYVQK	1987	CDIF630erm_03060,DGKVDIVDLDYVQK		x		x		x
CDIF630erm_03060	DIDISSYSQR	1987	CDIF630erm_03060,DIDISSYSQR	x	x	x	x		x
CDIF630erm_03060	DIDVDK	1987	CDIF630erm_03060,DIDVDK				x
CDIF630erm_03060	DIEAYGLYR	1987	CDIF630erm_03060,DIEAYGLYR		x		x		x
CDIF630erm_03060	DLRDYFK	1987	CDIF630erm_03060,DLRDYFK		x
CDIF630erm_03060	DQMLVAMASSVVEK	1987	CDIF630erm_03060,DQMLVAMASSVVEK				x
CDIF630erm_03060	DQMLVAMASSVVEKDLR	1987	CDIF630erm_03060,DQMLVAMASSVVEKDLR		x
CDIF630erm_03060	DSGTVNVGTDNIEYTIK	1987	CDIF630erm_03060,DSGTVNVGTDNIEYTIK		x		x		x
CDIF630erm_03060	EGDNISKDDNFTTSTYS	1987	CDIF630erm_03060,EGDNISKDDNFTTSTYS			x
CDIF630erm_03060	EIPKPEMNIPK	1987	CDIF630erm_03060,EIPKPEMNIPK				x
CDIF630erm_03060	ENFDSLSDK	1987	CDIF630erm_03060,ENFDSLSDK	x		x
CDIF630erm_03060	ENFDSLSDKVK	1987	CDIF630erm_03060,ENFDSLSDKVK						x
CDIF630erm_03060	ENGGFGIPTNHIVDVTYPAGYDK	1987	CDIF630erm_03060,ENGGFGIPTNHIVDVTYPAGYDK		x		x		x
CDIF630erm_03060	ENSSMDK	1987	CDIF630erm_03060,ENSSMDK						x
CDIF630erm_03060	EPITATK	1987	CDIF630erm_03060,EPITATK					x
CDIF630erm_03060	ETLPIVGLK	1987	CDIF630erm_03060,ETLPIVGLK		x		x		x
CDIF630erm_03060	FDVSDKTINDFEVR	1987	CDIF630erm_03060,FDVSDKTINDFEVR		x		x		x
CDIF630erm_03060	FVSDTMYVPVGAK	1987	CDIF630erm_03060,FVSDTMYVPVGAK		x	x	x	x	x
CDIF630erm_03060	FYEYDSIEDDVR	1987	CDIF630erm_03060,FYEYDSIEDDVR				x
CDIF630erm_03060	GEPYYPGTNVGNSYGYSEK	1987	CDIF630erm_03060,GEPYYPGTNVGNSYGYSEK		x		x		x
CDIF630erm_03060	GIVEVTDKDGNIQQIPYENK	1987	CDIF630erm_03060,GIVEVTDKDGNIQQIPYENK		x		x		x
CDIF630erm_03060	GIVEVTDKDGNIQQIPYENKEYMK	1987	CDIF630erm_03060,GIVEVTDKDGNIQQIPYENKEYMK		x		x		x
CDIF630erm_03060	GNADLNTQVDR	1987	CDIF630erm_03060,GNADLNTQVDR	x	x	x	x	x	x
CDIF630erm_03060	GPIITFDK	1987	CDIF630erm_03060,GPIITFDK		x		x		x
CDIF630erm_03060	GSLEVDLNFSLPIKNSESESMTNMQLRLK	1987	CDIF630erm_03060,GSLEVDLNFSLPIKNSESESMTNMQLRLK					x
CDIF630erm_03060	GTWVYYMPK	1987	CDIF630erm_03060,GTWVYYMPK		x
CDIF630erm_03060	IEGLKDNTTYEVR	1987	CDIF630erm_03060,IEGLKDNTTYEVR		x		x		x
CDIF630erm_03060	ILGYEIIR	1987	CDIF630erm_03060,ILGYEIIR				x
CDIF630erm_03060	ILNENIASMAK	1987	CDIF630erm_03060,ILNENIASMAK		x		x		x
CDIF630erm_03060	ILTSTAVGNEK	1987	CDIF630erm_03060,ILTSTAVGNEK	x	x	x	x	x	x
CDIF630erm_03060	IQVSNDKK	1987	CDIF630erm_03060,IQVSNDKK				x
CDIF630erm_03060	IQVSVCSSYSYK	1987	CDIF630erm_03060,IQVSVCSSYSYK		x
CDIF630erm_03060	IQYVNDEAR	1987	CDIF630erm_03060,IQYVNDEAR		x	x	x		x
CDIF630erm_03060	ISIDLDVDKDKDK	1987	CDIF630erm_03060,ISIDLDVDKDKDK				x
CDIF630erm_03060	ITATTANDR	1987	CDIF630erm_03060,ITATTANDR		x		x		x
CDIF630erm_03060	ITATTANDRNLAEISK	1987	CDIF630erm_03060,ITATTANDRNLAEISK				x
CDIF630erm_03060	ITELKDR	1987	CDIF630erm_03060,ITELKDR				x
CDIF630erm_03060	IYEHVTSNSLGIPSNVFER	1987	CDIF630erm_03060,IYEHVTSNSLGIPSNVFER				x		x
CDIF630erm_03060	KIQYVNDEAR	1987	CDIF630erm_03060,KIQYVNDEAR				x		x
CDIF630erm_03060	KVITVSNKVK	1987	CDIF630erm_03060,KVITVSNKVK						x
CDIF630erm_03060	LAQDLYNDR	1987	CDIF630erm_03060,LAQDLYNDR		x		x		x
CDIF630erm_03060	LEGSTMDK	1987	CDIF630erm_03060,LEGSTMDK		x		x		x
CDIF630erm_03060	LGEKDSGTVNVGTDNIEYTIK	1987	CDIF630erm_03060,LGEKDSGTVNVGTDNIEYTIK		x		x		x
CDIF630erm_03060	LKDDSNNSGIIK	1987	CDIF630erm_03060,LKDDSNNSGIIK	x	x	x	x		x
CDIF630erm_03060	LKEPITATK	1987	CDIF630erm_03060,LKEPITATK				x
CDIF630erm_03060	LNTPDKASGEYHPYK	1987	CDIF630erm_03060,LNTPDKASGEYHPYK				x
CDIF630erm_03060	LSASRSEIKNK	1987	CDIF630erm_03060,LSASRSEIKNK						x
CDIF630erm_03060	MTATNHLGTSGMSK	1987	CDIF630erm_03060,MTATNHLGTSGMSK		x	x	x		x
CDIF630erm_03060	MTYSETSNNVLALLAQTFDDKTHSR	1987	CDIF630erm_03060,MTYSETSNNVLALLAQTFDDKTHSR				x		x
CDIF630erm_03060	NDMAPK	1987	CDIF630erm_03060,NDMAPK				x
CDIF630erm_03060	NKDENVSYYNIVFNNLPVGK	1987	CDIF630erm_03060,NKDENVSYYNIVFNNLPVGK		x		x
CDIF630erm_03060	NKEIKDIDISSYSQR	1987	CDIF630erm_03060,NKEIKDIDISSYSQR		x
CDIF630erm_03060	NLGQSEDAK	1987	CDIF630erm_03060,NLGQSEDAK	x	x	x	x	x	x
CDIF630erm_03060	NNSDADLSNDTFYAK	1987	CDIF630erm_03060,NNSDADLSNDTFYAK		x	x	x	x	x
CDIF630erm_03060	NSESESMTNMQLR	1987	CDIF630erm_03060,NSESESMTNMQLR	x	x	x	x	x	x
CDIF630erm_03060	NTSTTYNPLTNYK	1987	CDIF630erm_03060,NTSTTYNPLTNYK		x		x
CDIF630erm_03060	NVIQLSK	1987	CDIF630erm_03060,NVIQLSK				x
CDIF630erm_03060	NWEDVSQGTFEYGQDLVGGGKDQDNEAR	1987	CDIF630erm_03060,NWEDVSQGTFEYGQDLVGGGKDQDNEAR		x		x		x
CDIF630erm_03060	PEMNIPKINK	1987	CDIF630erm_03060,PEMNIPKINK		x
CDIF630erm_03060	PKPEMNIPKINK	1987	CDIF630erm_03060,PKPEMNIPKINK	x
CDIF630erm_03060	SAWSFITNTVSDGDVR	1987	CDIF630erm_03060,SAWSFITNTVSDGDVR		x
CDIF630erm_03060	SDGNYLDGENGTQVK	1987	CDIF630erm_03060,SDGNYLDGENGTQVK	x	x	x	x		x
CDIF630erm_03060	SGEINLNTGK	1987	CDIF630erm_03060,SGEINLNTGK			x
CDIF630erm_03060	SLDVSWK	1987	CDIF630erm_03060,SLDVSWK						x
CDIF630erm_03060	SLESIVSTNPIVDTSK	1987	CDIF630erm_03060,SLESIVSTNPIVDTSK		x	x	x		x
CDIF630erm_03060	SLESIVSTNPIVDTSKVELK	1987	CDIF630erm_03060,SLESIVSTNPIVDTSKVELK		x		x		x
CDIF630erm_03060	SYTMDTFMATPR	1987	CDIF630erm_03060,SYTMDTFMATPR		x		x		x
CDIF630erm_03060	TDPVNNNK	1987	CDIF630erm_03060,TDPVNNNK				x
CDIF630erm_03060	TENDSHGPLQNPEIDNIKDNDASTTYK	1987	CDIF630erm_03060,TENDSHGPLQNPEIDNIKDNDASTTYK		x		x		x
CDIF630erm_03060	TGVLNTTDIESDKVTLNVPATAVYQGISK	1987	CDIF630erm_03060,TGVLNTTDIESDKVTLNVPATAVYQGISK		x		x		x
CDIF630erm_03060	TINDFEVR	1987	CDIF630erm_03060,TINDFEVR		x				x
CDIF630erm_03060	TISGEALLFAEVPEKGELGEISK	1987	CDIF630erm_03060,TISGEALLFAEVPEKGELGEISK		x		x		x
CDIF630erm_03060	TISLTDSNSK	1987	CDIF630erm_03060,TISLTDSNSK		x	x	x	x	x
CDIF630erm_03060	TKFTDNISPLNNR	1987	CDIF630erm_03060,TKFTDNISPLNNR		x		x		x
CDIF630erm_03060	TQDLDGNGTVDDNEFNLTK	1987	CDIF630erm_03060,TQDLDGNGTVDDNEFNLTK		x		x		x
CDIF630erm_03060	TQDLDGNGTVDDNEFNLTKNDMAPK	1987	CDIF630erm_03060,TQDLDGNGTVDDNEFNLTKNDMAPK		x		x		x
CDIF630erm_03060	TVIERELK	1987	CDIF630erm_03060,TVIERELK						x
CDIF630erm_03060	TYIGTTESMDAPTTPNYR	1987	CDIF630erm_03060,TYIGTTESMDAPTTPNYR		x		x		x
CDIF630erm_03060	VEFLNNVYK	1987	CDIF630erm_03060,VEFLNNVYK		x		x		x
CDIF630erm_03060	VITVSNK	1987	CDIF630erm_03060,VITVSNK						x
CDIF630erm_03060	VLENIDSNK	1987	CDIF630erm_03060,VLENIDSNK					x
CDIF630erm_03060	VLENIDSNKR	1987	CDIF630erm_03060,VLENIDSNKR		x	x	x		x
CDIF630erm_03060	VLLSNR	1987	CDIF630erm_03060,VLLSNR				x
CDIF630erm_03060	VSASFSDGIQSGSLVK	1987	CDIF630erm_03060,VSASFSDGIQSGSLVK		x	x	x	x	x
CDIF630erm_03060	VVAYDYHLNPTEEFEVGTVK	1987	CDIF630erm_03060,VVAYDYHLNPTEEFEVGTVK		x		x		x
CDIF630erm_03060	YAEDTPSGGDIK	1987	CDIF630erm_03060,YAEDTPSGGDIK	x	x	x	x		x
CDIF630erm_03060	YAEDTPSGGDIKVR	1987	CDIF630erm_03060,YAEDTPSGGDIKVR			x
CDIF630erm_03060	YKDAVKGEPYYPGTNVGNSYGYSEK	1987	CDIF630erm_03060,YKDAVKGEPYYPGTNVGNSYGYSEK			x
CDIF630erm_03060	YNDLQGDTPVGQR	1987	CDIF630erm_03060,YNDLQGDTPVGQR	x	x	x	x	x	x
CDIF630erm_03060	YNVEVSGAGFK	1987	CDIF630erm_03060,YNVEVSGAGFK		x		x		x
CDIF630erm_03060	YTKPEAEAR	1987	CDIF630erm_03060,YTKPEAEAR		x		x		x
CDIF630erm_03060	YVMVRLK	1987	CDIF630erm_03060,YVMVRLK					x
CDIF630erm_03060	YWDENGQLHNLGDVPFETK	1987	CDIF630erm_03060,YWDENGQLHNLGDVPFETK		x		x		x
CDIF630erm_01532	DVLATDNTLYIISEVGTTNAAIEITEK	1743	CDIF630erm_01532,DVLATDNTLYIISEVGTTNAAIEITEK						x
CDIF630erm_01532	EGGYINKNTSYR	1743	CDIF630erm_01532,EGGYINKNTSYR						x
CDIF630erm_01532	IGENKILFRAYCK	1743	CDIF630erm_01532,IGENKILFRAYCK						x
CDIF630erm_01532	NNTVVVVDKNNNIYVTGANQFNK	1743	CDIF630erm_01532,NNTVVVVDKNNNIYVTGANQFNK						x
CDIF630erm_01532	NRHNFILLNNK	1743	CDIF630erm_01532,NRHNFILLNNK						x
CDIF630erm_01532	SISSIKIK	1743	CDIF630erm_01532,SISSIKIK						x
CDIF630erm_01532	VNIDSVK	1743	CDIF630erm_01532,VNIDSVK						x
CDIF630erm_01532	WTAIKRPSMIFR	1743	CDIF630erm_01532,WTAIKRPSMIFR						x
CDIF630erm_00703	DKLAALEKSK	1736	CDIF630erm_00703,DKLAALEKSK						x
CDIF630erm_00703	EAIKDKENNIK	1736	CDIF630erm_00703,EAIKDKENNIK						x
CDIF630erm_00703	ELEQGKKDELK	1736	CDIF630erm_00703,ELEQGKKDELK					x
CDIF630erm_00703	ENLSAKEEEYQWTNRMVDFSDFK	1736	CDIF630erm_00703,ENLSAKEEEYQWTNRMVDFSDFK					x
CDIF630erm_00703	FGFSGIK	1736	CDIF630erm_00703,FGFSGIK						x
CDIF630erm_00703	FGFSGIKGYR	1736	CDIF630erm_00703,FGFSGIKGYR						x
CDIF630erm_00703	GAEYMIAGAMLVR	1736	CDIF630erm_00703,GAEYMIAGAMLVR						x
CDIF630erm_00703	GGNGQDGK	1736	CDIF630erm_00703,GGNGQDGK						x
CDIF630erm_00703	GGSGGAGGAGGLGGIR	1736	CDIF630erm_00703,GGSGGAGGAGGLGGIR						x
CDIF630erm_00703	GGSGGAGGAGGLGGIRGIYEETIR	1736	CDIF630erm_00703,GGSGGAGGAGGLGGIRGIYEETIR						x
CDIF630erm_00703	IEMQLNR	1736	CDIF630erm_00703,IEMQLNR						x
CDIF630erm_00703	KDGNHGLAGK	1736	CDIF630erm_00703,KDGNHGLAGK						x
CDIF630erm_00703	KGDTGITGEAGANAK	1736	CDIF630erm_00703,KGDTGITGEAGANAK						x
CDIF630erm_00703	KIQLDKMYTDLCSR	1736	CDIF630erm_00703,KIQLDKMYTDLCSR						x
CDIF630erm_00703	KKDNLAMGELIYQMSDSGNQMNEYQK	1736	CDIF630erm_00703,KKDNLAMGELIYQMSDSGNQMNEYQK					x	x
CDIF630erm_00703	LCNPLDKQPEK	1736	CDIF630erm_00703,LCNPLDKQPEK						x
CDIF630erm_00703	LKMKEVLTELSTK	1736	CDIF630erm_00703,LKMKEVLTELSTK						x
CDIF630erm_00703	LYVDGGR	1736	CDIF630erm_00703,LYVDGGR						x
CDIF630erm_00703	MLSVNAK	1736	CDIF630erm_00703,MLSVNAK						x
CDIF630erm_00703	MVDFSDFK	1736	CDIF630erm_00703,MVDFSDFK						x
CDIF630erm_00703	NELENKMLSVNAK	1736	CDIF630erm_00703,NELENKMLSVNAK						x
CDIF630erm_00703	NLPETFEK	1736	CDIF630erm_00703,NLPETFEK						x
CDIF630erm_00703	QAKLEEQMK	1736	CDIF630erm_00703,QAKLEEQMK						x
CDIF630erm_00703	QPEKLLNEMK	1736	CDIF630erm_00703,QPEKLLNEMK					x
CDIF630erm_00703	RLEDAEYR	1736	CDIF630erm_00703,RLEDAEYR				x
CDIF630erm_00703	SPYSMAK	1736	CDIF630erm_00703,SPYSMAK						x
CDIF630erm_00703	VNILEETR	1736	CDIF630erm_00703,VNILEETR						x
CDIF630erm_00703	VQDMMETQIIITDKIDK	1736	CDIF630erm_00703,VQDMMETQIIITDKIDK						x
CDIF630erm_00703	YNDSDSINSIWSSVEDK	1736	CDIF630erm_00703,YNDSDSINSIWSSVEDK				x
CDIF630erm_00468	AHELGLMTEEQVNR	1685	CDIF630erm_00468,AHELGLMTEEQVNR		x		x		x
CDIF630erm_00468	ALDTWTGLGFSDQKPGIIR	1685	CDIF630erm_00468,ALDTWTGLGFSDQKPGIIR		x		x		x
CDIF630erm_00468	AQLYADATLGK	1685	CDIF630erm_00468,AQLYADATLGK				x
CDIF630erm_00468	ASLIVNFVNEPK	1685	CDIF630erm_00468,ASLIVNFVNEPK		x		x
CDIF630erm_00468	DIDGTSIWIDVDENGK	1685	CDIF630erm_00468,DIDGTSIWIDVDENGK				x		x
CDIF630erm_00468	DLKSQYSR	1685	CDIF630erm_00468,DLKSQYSR					x
CDIF630erm_00468	DNTARQELYNK	1685	CDIF630erm_00468,DNTARQELYNK				x
CDIF630erm_00468	DVLSSLLK	1685	CDIF630erm_00468,DVLSSLLK			x	x		x
CDIF630erm_00468	EDSVSVATK	1685	CDIF630erm_00468,EDSVSVATK				x
CDIF630erm_00468	EDSVSVATKK	1685	CDIF630erm_00468,EDSVSVATKK		x		x		x
CDIF630erm_00468	ELLLLLK	1685	CDIF630erm_00468,ELLLLLK		x
CDIF630erm_00468	EMISGYNASNIIR	1685	CDIF630erm_00468,EMISGYNASNIIR		x		x		x
CDIF630erm_00468	ESEVALFSPISPR	1685	CDIF630erm_00468,ESEVALFSPISPR		x		x		x
CDIF630erm_00468	ETVLSLLR	1685	CDIF630erm_00468,ETVLSLLR		x		x		x
CDIF630erm_00468	FNILYK	1685	CDIF630erm_00468,FNILYK				x
CDIF630erm_00468	FSSVIR	1685	CDIF630erm_00468,FSSVIR				x
CDIF630erm_00468	GMGALNILPIHSQSR	1685	CDIF630erm_00468,GMGALNILPIHSQSR		x
CDIF630erm_00468	GYSYGSNYSK	1685	CDIF630erm_00468,GYSYGSNYSK		x		x
CDIF630erm_00468	GYSYGSNYSKK	1685	CDIF630erm_00468,GYSYGSNYSKK				x
CDIF630erm_00468	HSIASK	1685	CDIF630erm_00468,HSIASK				x
CDIF630erm_00468	HTLEILNSK	1685	CDIF630erm_00468,HTLEILNSK		x		x		x
CDIF630erm_00468	IALEIDKGNQK	1685	CDIF630erm_00468,IALEIDKGNQK		x		x		x
CDIF630erm_00468	IFLPFADEDPK	1685	CDIF630erm_00468,IFLPFADEDPK		x		x		x
CDIF630erm_00468	IFLPFADEDPKTAEIMSK	1685	CDIF630erm_00468,IFLPFADEDPKTAEIMSK		x		x
CDIF630erm_00468	IIEIESR	1685	CDIF630erm_00468,IIEIESR		x		x
CDIF630erm_00468	IIEIESRR	1685	CDIF630erm_00468,IIEIESRR						x
CDIF630erm_00468	IIENFKNNFTK	1685	CDIF630erm_00468,IIENFKNNFTK		x		x
CDIF630erm_00468	IISNISLSTR	1685	CDIF630erm_00468,IISNISLSTR		x		x		x
CDIF630erm_00468	IKDPSILSNL	1685	CDIF630erm_00468,IKDPSILSNL		x		x
CDIF630erm_00468	ILLEQDDSNLENIASSLIK	1685	CDIF630erm_00468,ILLEQDDSNLENIASSLIK		x		x		x
CDIF630erm_00468	ILLLAEDSK	1685	CDIF630erm_00468,ILLLAEDSK		x		x		x
CDIF630erm_00468	ILLLAEDSKIKDPSILSNL	1685	CDIF630erm_00468,ILLLAEDSKIKDPSILSNL		x				x
CDIF630erm_00468	INSDELSEK	1685	CDIF630erm_00468,INSDELSEK		x		x		x
CDIF630erm_00468	KDVLSSLLK	1685	CDIF630erm_00468,KDVLSSLLK		x		x		x
CDIF630erm_00468	KILDTDINK	1685	CDIF630erm_00468,KILDTDINK		x		x		x
CDIF630erm_00468	KMDYTYSGGYYRK	1685	CDIF630erm_00468,KMDYTYSGGYYRK						x
CDIF630erm_00468	KQNKIYTK	1685	CDIF630erm_00468,KQNKIYTK						x
CDIF630erm_00468	LDKDMLMK	1685	CDIF630erm_00468,LDKDMLMK		x		x
CDIF630erm_00468	LIESAMYAPQWVNIIEK	1685	CDIF630erm_00468,LIESAMYAPQWVNIIEK		x		x		x
CDIF630erm_00468	LKFNGLTR	1685	CDIF630erm_00468,LKFNGLTR		x
CDIF630erm_00468	LNEVAHLFKPK	1685	CDIF630erm_00468,LNEVAHLFKPK				x
CDIF630erm_00468	LVLLIEDTDK	1685	CDIF630erm_00468,LVLLIEDTDK				x
CDIF630erm_00468	LVLLIEDTDKSK	1685	CDIF630erm_00468,LVLLIEDTDKSK				x
CDIF630erm_00468	MDYTYSGGYYR	1685	CDIF630erm_00468,MDYTYSGGYYR		x		x
CDIF630erm_00468	MMWALETEK	1685	CDIF630erm_00468,MMWALETEK						x
CDIF630erm_00468	NEIVFTVK	1685	CDIF630erm_00468,NEIVFTVK		x		x		x
CDIF630erm_00468	NMDELLSGPLK	1685	CDIF630erm_00468,NMDELLSGPLK		x		x		x
CDIF630erm_00468	NQDKLRSFSLLPMK	1685	CDIF630erm_00468,NQDKLRSFSLLPMK					x
CDIF630erm_00468	NQLWTVDYEEGLQK	1685	CDIF630erm_00468,NQLWTVDYEEGLQK		x		x		x
CDIF630erm_00468	NTDITELR	1685	CDIF630erm_00468,NTDITELR		x		x		x
CDIF630erm_00468	NTSQVQILIDNLLGK	1685	CDIF630erm_00468,NTSQVQILIDNLLGK		x		x		x
CDIF630erm_00468	QELYNK	1685	CDIF630erm_00468,QELYNK				x
CDIF630erm_00468	QIVQPFK	1685	CDIF630erm_00468,QIVQPFK				x
CDIF630erm_00468	SAGFGDVNR	1685	CDIF630erm_00468,SAGFGDVNR		x		x		x
CDIF630erm_00468	SAGFGDVNRMMWALETEK	1685	CDIF630erm_00468,SAGFGDVNRMMWALETEK						x
CDIF630erm_00468	SFSLLPMK	1685	CDIF630erm_00468,SFSLLPMK				x
CDIF630erm_00468	SFSLLPMKK	1685	CDIF630erm_00468,SFSLLPMKK				x
CDIF630erm_00468	SLELASIPPILFSEVMR	1685	CDIF630erm_00468,SLELASIPPILFSEVMR		x		x		x
CDIF630erm_00468	SLTDEK	1685	CDIF630erm_00468,SLTDEK			x	x
CDIF630erm_00468	SLTDEKFR	1685	CDIF630erm_00468,SLTDEKFR				x
CDIF630erm_00468	SLWDCIENSSYYYR	1685	CDIF630erm_00468,SLWDCIENSSYYYR			x
CDIF630erm_00468	TIGEER	1685	CDIF630erm_00468,TIGEER			x	x
CDIF630erm_00468	TILDNNLER	1685	CDIF630erm_00468,TILDNNLER		x		x		x
CDIF630erm_00468	TNFDLSNTPIDKDFDAR	1685	CDIF630erm_00468,TNFDLSNTPIDKDFDAR		x		x		x
CDIF630erm_00468	VLLGYSTYNLTPIK	1685	CDIF630erm_00468,VLLGYSTYNLTPIK		x		x		x
CDIF630erm_00468	VLYYDSIMSDK	1685	CDIF630erm_00468,VLYYDSIMSDK		x				x
CDIF630erm_00468	VQIPEQFDFK	1685	CDIF630erm_00468,VQIPEQFDFK				x		x
CDIF630erm_00468	VQIPEQFDFKDDSNSSSK	1685	CDIF630erm_00468,VQIPEQFDFKDDSNSSSK		x		x		x
CDIF630erm_00468	VSNDTLDNYPLAELWR	1685	CDIF630erm_00468,VSNDTLDNYPLAELWR		x		x		x
CDIF630erm_00468	WSEFQHDLFSK	1685	CDIF630erm_00468,WSEFQHDLFSK		x		x		x
CDIF630erm_00468	YAGHQIQPK	1685	CDIF630erm_00468,YAGHQIQPK				x
CDIF630erm_00468	YITSGGNSHR	1685	CDIF630erm_00468,YITSGGNSHR				x
CDIF630erm_00626	AGAVSETTATDSAA	1622	CDIF630erm_00626,AGAVSETTATDSAA			x	x
CDIF630erm_00626	AGAVSETTATDSAANATFEVK	1622	CDIF630erm_00626,AGAVSETTATDSAANATFEVK	x	x	x	x
CDIF630erm_00626	AGAVSETTATDSAANATFEVKK	1622	CDIF630erm_00626,AGAVSETTATDSAANATFEVKK	x	x	x	x
CDIF630erm_00626	AGAVSGTGATDSIANTTFEIK	1622	CDIF630erm_00626,AGAVSGTGATDSIANTTFEIK	x	x	x	x	x	x
CDIF630erm_00626	AGAVSGTGATDSIANTTFEIKK	1622	CDIF630erm_00626,AGAVSGTGATDSIANTTFEIKK	x	x	x	x	x	x
CDIF630erm_00626	ANVEVTGLPSGLDYTAEGDSSTNTITITVSR	1622	CDIF630erm_00626,ANVEVTGLPSGLDYTAEGDSSTNTITITVSR				x
CDIF630erm_00626	ASQAVQTDLDNVSVLVK	1622	CDIF630erm_00626,ASQAVQTDLDNVSVLVK			x
CDIF630erm_00626	ATANDVINFKPTSEVK	1622	CDIF630erm_00626,ATANDVINFKPTSEVK	x	x	x	x	x	x
CDIF630erm_00626	AVTVNLNGTYTK	1622	CDIF630erm_00626,AVTVNLNGTYTK	x	x	x	x	x	x
CDIF630erm_00626	DAGITQSYVVGGESSISEAVK	1622	CDIF630erm_00626,DAGITQSYVVGGESSISEAVK	x	x	x	x	x	x
CDIF630erm_00626	DGMNKQDQLIDALAVGVLGAK	1622	CDIF630erm_00626,DGMNKQDQLIDALAVGVLGAK		x	x	x	x	x
CDIF630erm_00626	DKLNDKTK	1622	CDIF630erm_00626,DKLNDKTK				x
CDIF630erm_00626	DNSPTISGNSPSSNSSGGSSSSGGSSGGSSGGSSSSK	1622	CDIF630erm_00626,DNSPTISGNSPSSNSSGGSSSSGGSSGGSSGGSSSSK			x	x
CDIF630erm_00626	EAFTIQTDK	1622	CDIF630erm_00626,EAFTIQTDK	x	x	x	x	x	x
CDIF630erm_00626	FSATDK	1622	CDIF630erm_00626,FSATDK			x	x
CDIF630erm_00626	FSATDKQIK	1622	CDIF630erm_00626,FSATDKQIK	x	x				x
CDIF630erm_00626	GDNSPTISGNSPSSNSSGGSSSSGGSSGGSSGGSSSSK	1622	CDIF630erm_00626,GDNSPTISGNSPSSNSSGGSSSSGGSSGGSSGGSSSSK		x	x	x
CDIF630erm_00626	GEIGSLTVASGASQVK	1622	CDIF630erm_00626,GEIGSLTVASGASQVK	x	x	x	x	x	x
CDIF630erm_00626	GEIGSLTVASGASQVKVTNGGK	1622	CDIF630erm_00626,GEIGSLTVASGASQVKVTNGGK						x
CDIF630erm_00626	GLADAVSVGAPAAQNNMPVILADSK	1622	CDIF630erm_00626,GLADAVSVGAPAAQNNMPVILADSK		x	x	x	x	x
CDIF630erm_00626	GTISSVKGDNSPTISGNSPSSNSSGGSSSSGGSSGGSSGGSSSSK	1622	CDIF630erm_00626,GTISSVKGDNSPTISGNSPSSNSSGGSSSSGGSSGGSSGGSSSSK		x	x	x
CDIF630erm_00626	GTISSVKGDNSPTISGNSPSSNSSGGSSSSGGSSGGSSGGSSSSKVGQIK	1622	CDIF630erm_00626,GTISSVKGDNSPTISGNSPSSNSSGGSSSSGGSSGGSSGGSSSSKVGQIK		x
CDIF630erm_00626	GTTIDNK	1622	CDIF630erm_00626,GTTIDNK				x
CDIF630erm_00626	GTTIDNKGTISSVK	1622	CDIF630erm_00626,GTTIDNKGTISSVK		x		x		x
CDIF630erm_00626	GTTIDNKGTISSVKGDNSPTISGNSPSSNSSGGSSSSGGSSGGSSGGSSSSK	1622	CDIF630erm_00626,GTTIDNKGTISSVKGDNSPTISGNSPSSNSSGGSSSSGGSSGGSSGGSSSSK			x	x
CDIF630erm_00626	HASDPISTIGK	1622	CDIF630erm_00626,HASDPISTIGK	x	x	x	x	x	x
CDIF630erm_00626	IAVVNGEK	1622	CDIF630erm_00626,IAVVNGEK	x	x	x	x	x	x
CDIF630erm_00626	IAVVNGEKG	1622	CDIF630erm_00626,IAVVNGEKG	x
CDIF630erm_00626	IENNSKGEIGSLTVASGASQVK	1622	CDIF630erm_00626,IENNSKGEIGSLTVASGASQVK		x	x	x	x	x
CDIF630erm_00626	ISGAER	1622	CDIF630erm_00626,ISGAER				x
CDIF630erm_00626	ISQDGWK	1622	CDIF630erm_00626,ISQDGWK		x	x	x	x	x
CDIF630erm_00626	ISQDGWKNADEVVIVNDSSIADALSATPFAK	1622	CDIF630erm_00626,ISQDGWKNADEVVIVNDSSIADALSATPFAK		x
CDIF630erm_00626	ISSGLSSLFNILK	1622	CDIF630erm_00626,ISSGLSSLFNILK		x		x		x
CDIF630erm_00626	ITNLKVNDK	1622	CDIF630erm_00626,ITNLKVNDK						x
CDIF630erm_00626	ITTVTNNSK	1622	CDIF630erm_00626,ITTVTNNSK	x	x	x	x	x	x
CDIF630erm_00626	ITTVTNNSKG	1622	CDIF630erm_00626,ITTVTNNSKG	x
CDIF630erm_00626	KIAVVNGEK	1622	CDIF630erm_00626,KIAVVNGEK				x		x
CDIF630erm_00626	KLDAISDVK	1622	CDIF630erm_00626,KLDAISDVK	x	x	x	x	x	x
CDIF630erm_00626	KLDAISDVKK	1622	CDIF630erm_00626,KLDAISDVKK		x		x		x
CDIF630erm_00626	KTDLKNAYVTK	1622	CDIF630erm_00626,KTDLKNAYVTK		x				x
CDIF630erm_00626	KVYLIGGTSVLSTNIEK	1622	CDIF630erm_00626,KVYLIGGTSVLSTNIEK		x	x	x	x	x
CDIF630erm_00626	KYVAAPAVGQLTFDATDK	1622	CDIF630erm_00626,KYVAAPAVGQLTFDATDK		x		x
CDIF630erm_00626	KYVAAPAVGQLTFDATDKQIK	1622	CDIF630erm_00626,KYVAAPAVGQLTFDATDKQIK		x		x
CDIF630erm_00626	KYVAPAIGQLTFDATDK	1622	CDIF630erm_00626,KYVAPAIGQLTFDATDK		x		x
CDIF630erm_00626	KYVAPAIGQLTFDATDKQIK	1622	CDIF630erm_00626,KYVAPAIGQLTFDATDKQIK		x		x
CDIF630erm_00626	LADAVSVGAPAAQNNMPVILADSK	1622	CDIF630erm_00626,LADAVSVGAPAAQNNMPVILADSK	x		x	x
CDIF630erm_00626	LDAISDVK	1622	CDIF630erm_00626,LDAISDVK	x		x	x	x
CDIF630erm_00626	LDAISDVKK	1622	CDIF630erm_00626,LDAISDVKK		x
CDIF630erm_00626	LGGTDRNDTNAK	1622	CDIF630erm_00626,LGGTDRNDTNAK	x	x	x	x	x	x
CDIF630erm_00626	LTNGTVKDGDVK	1622	CDIF630erm_00626,LTNGTVKDGDVK		x	x	x	x	x
CDIF630erm_00626	LTNGTVKDGDVKANVK	1622	CDIF630erm_00626,LTNGTVKDGDVKANVK		x			x	x
CDIF630erm_00626	MASGDKTVD	1622	CDIF630erm_00626,MASGDKTVD				x
CDIF630erm_00626	MASGDKTVDPSDDTYVLTLTK	1622	CDIF630erm_00626,MASGDKTVDPSDDTYVLTLTK	x	x	x	x
CDIF630erm_00626	MASGDKTVDPSDDTYVLTLTKGTAK	1622	CDIF630erm_00626,MASGDKTVDPSDDTYVLTLTKGTAK		x
CDIF630erm_00626	MASGDKTVDPSDNTYILK	1622	CDIF630erm_00626,MASGDKTVDPSDNTYILK	x	x	x	x	x	x
CDIF630erm_00626	NADEVVIVNDSSIADALSATPFAK	1622	CDIF630erm_00626,NADEVVIVNDSSIADALSATPFAK	x	x	x	x	x	x
CDIF630erm_00626	NAPILLTSK	1622	CDIF630erm_00626,NAPILLTSK		x	x	x	x	x
CDIF630erm_00626	NAYVTK	1622	CDIF630erm_00626,NAYVTK				x
CDIF630erm_00626	NGTAVADKFIK	1622	CDIF630erm_00626,NGTAVADKFIK		x	x	x	x	x
CDIF630erm_00626	NKLPNSTR	1622	CDIF630erm_00626,NKLPNSTR			x	x	x	x
CDIF630erm_00626	NQSPVVLVGK	1622	CDIF630erm_00626,NQSPVVLVGK	x	x	x	x	x	x
CDIF630erm_00626	NTYLLK	1622	CDIF630erm_00626,NTYLLK				x
CDIF630erm_00626	PSDDTYVLTLTK	1622	CDIF630erm_00626,PSDDTYVLTLTK			x	x
CDIF630erm_00626	QDQLIDALAVGVLGAK	1622	CDIF630erm_00626,QDQLIDALAVGVLGAK		x				x
CDIF630erm_00626	QTVATNLTGQER	1622	CDIF630erm_00626,QTVATNLTGQER	x		x	x
CDIF630erm_00626	QTVATNLTGQERYETAVK	1622	CDIF630erm_00626,QTVATNLTGQERYETAVK	x
CDIF630erm_00626	SAIDKATANDVINFKPTSEVK	1622	CDIF630erm_00626,SAIDKATANDVINFKPTSEVK		x		x		x
CDIF630erm_00626	SFDKITK	1622	CDIF630erm_00626,SFDKITK		x				x
CDIF630erm_00626	SLQEVKTVEAK	1622	CDIF630erm_00626,SLQEVKTVEAK	x				x
CDIF630erm_00626	SLVNSK	1622	CDIF630erm_00626,SLVNSK				x
CDIF630erm_00626	TASQAVQTDLDNVSVLVK	1622	CDIF630erm_00626,TASQAVQTDLDNVSVLVK	x	x	x	x	x	x
CDIF630erm_00626	TDLKNAYVTK	1622	CDIF630erm_00626,TDLKNAYVTK	x		x	x	x
CDIF630erm_00626	TFVNYGK	1622	CDIF630erm_00626,TFVNYGK			x	x
CDIF630erm_00626	TVATNLTGQER	1622	CDIF630erm_00626,TVATNLTGQER	x
CDIF630erm_00626	TVDPSDDTYVLTLTK	1622	CDIF630erm_00626,TVDPSDDTYVLTLTK	x	x	x	x
CDIF630erm_00626	TVDPSDNTYILK	1622	CDIF630erm_00626,TVDPSDNTYILK	x	x	x	x	x	x
CDIF630erm_00626	TVTINMPNGDVNNYAK	1622	CDIF630erm_00626,TVTINMPNGDVNNYAK	x	x	x	x	x	x
CDIF630erm_00626	VAGLPSGLDYTAVGNR	1622	CDIF630erm_00626,VAGLPSGLDYTAVGNR	x	x	x	x	x	x
CDIF630erm_00626	VDDVVIDDVKDG	1622	CDIF630erm_00626,VDDVVIDDVKDG	x		x	x
CDIF630erm_00626	VGGNGNETAFNEMK	1622	CDIF630erm_00626,VGGNGNETAFNEMK	x	x	x	x	x	x
CDIF630erm_00626	VGGNGNETAFNEMKSLQEVK	1622	CDIF630erm_00626,VGGNGNETAFNEMKSLQEVK		x				x
CDIF630erm_00626	VGQIKFSATDKQIK	1622	CDIF630erm_00626,VGQIKFSATDKQIK						x
CDIF630erm_00626	VIKEFYK	1622	CDIF630erm_00626,VIKEFYK		x
CDIF630erm_00626	VIKEFYKK	1622	CDIF630erm_00626,VIKEFYKK		x
CDIF630erm_00626	VTNGGKITTVTNNSK	1622	CDIF630erm_00626,VTNGGKITTVTNNSK			x	x	x	x
CDIF630erm_00626	VYLIGGTSVLSTNIEK	1622	CDIF630erm_00626,VYLIGGTSVLSTNIEK	x	x	x	x	x	x
CDIF630erm_00626	YETAVK	1622	CDIF630erm_00626,YETAVK			x	x
CDIF630erm_00626	YQTSLELAK	1622	CDIF630erm_00626,YQTSLELAK	x	x	x	x	x	x
CDIF630erm_00626	YVAAPAVGQLTFDATDK	1622	CDIF630erm_00626,YVAAPAVGQLTFDATDK	x	x	x	x
CDIF630erm_00626	YVAAPAVGQLTFDATDKQIK	1622	CDIF630erm_00626,YVAAPAVGQLTFDATDKQIK	x	x	x	x
CDIF630erm_00626	YVAPAIGQLTFDATDK	1622	CDIF630erm_00626,YVAPAIGQLTFDATDK	x	x	x	x
CDIF630erm_00626	YVAPAIGQLTFDATDKQIK	1622	CDIF630erm_00626,YVAPAIGQLTFDATDKQIK		x	x	x
CDIF630erm_01460	AGTIGTVAEK	1432	CDIF630erm_01460,AGTIGTVAEK				x
CDIF630erm_01460	AKRIYGDPIPEIVQK	1432	CDIF630erm_01460,AKRIYGDPIPEIVQK						x
CDIF630erm_01460	DKPTIEEVLPK	1432	CDIF630erm_01460,DKPTIEEVLPK						x
CDIF630erm_01460	EELMYKLDYFK	1432	CDIF630erm_01460,EELMYKLDYFK						x
CDIF630erm_01460	EISMMISGIR	1432	CDIF630erm_01460,EISMMISGIR						x
CDIF630erm_01460	IISDAHVNHFFRAPR	1432	CDIF630erm_01460,IISDAHVNHFFRAPR						x
CDIF630erm_01460	IKYMFPK	1432	CDIF630erm_01460,IKYMFPK						x
CDIF630erm_01460	KNGEFISK	1432	CDIF630erm_01460,KNGEFISK				x
CDIF630erm_01460	KNVTYVLK	1432	CDIF630erm_01460,KNVTYVLK						x
CDIF630erm_01460	LDILGHDGPTIIR	1432	CDIF630erm_01460,LDILGHDGPTIIR				x
CDIF630erm_01460	LNVVAK	1432	CDIF630erm_01460,LNVVAK				x
CDIF630erm_01460	LSTNHITLIAK	1432	CDIF630erm_01460,LSTNHITLIAK						x
CDIF630erm_01460	SKINEIESLGNDATTK	1432	CDIF630erm_01460,SKINEIESLGNDATTK						x
CDIF630erm_01460	SLSDGYLVGSR	1432	CDIF630erm_01460,SLSDGYLVGSR				x
CDIF630erm_01460	SVLNEYK	1432	CDIF630erm_01460,SVLNEYK				x
CDIF630erm_01460	TLLPPMAAIQGLGGNAAINIQNER	1432	CDIF630erm_01460,TLLPPMAAIQGLGGNAAINIQNER						x
CDIF630erm_01460	VDEEETYLHFR	1432	CDIF630erm_01460,VDEEETYLHFR				x		x
CDIF630erm_01460	VDTLMLAR	1432	CDIF630erm_01460,VDTLMLAR					x
CDIF630erm_01460	VDTLMLARVMLPNLK	1432	CDIF630erm_01460,VDTLMLARVMLPNLK						x
CDIF630erm_01966	AAMFER	1417	CDIF630erm_01966,AAMFER				x
CDIF630erm_01966	ATNYIGFLR	1417	CDIF630erm_01966,ATNYIGFLR		x		x		x
CDIF630erm_01966	AVNLSGYNIEILKDTDSSVIEEGLR	1417	CDIF630erm_01966,AVNLSGYNIEILKDTDSSVIEEGLR				x
CDIF630erm_01966	CTVFMNSR	1417	CDIF630erm_01966,CTVFMNSR					x
CDIF630erm_01966	DIVKEFDNLEILDIK	1417	CDIF630erm_01966,DIVKEFDNLEILDIK		x
CDIF630erm_01966	DKNEYEEFSR	1417	CDIF630erm_01966,DKNEYEEFSR		x		x
CDIF630erm_01966	FHPIANNNLVDILER	1417	CDIF630erm_01966,FHPIANNNLVDILER		x		x
CDIF630erm_01966	FVQEVISSTK	1417	CDIF630erm_01966,FVQEVISSTK		x		x		x
CDIF630erm_01966	FYAPANIK	1417	CDIF630erm_01966,FYAPANIK		x		x		x
CDIF630erm_01966	GYNVIYPIASR	1417	CDIF630erm_01966,GYNVIYPIASR				x
CDIF630erm_01966	IDEGNNLGAAK	1417	CDIF630erm_01966,IDEGNNLGAAK		x		x		x
CDIF630erm_01966	IDNGEIETIAHYK	1417	CDIF630erm_01966,IDNGEIETIAHYK				x
CDIF630erm_01966	ILSSTVTGYGEGLIKK	1417	CDIF630erm_01966,ILSSTVTGYGEGLIKK				x
CDIF630erm_01966	INYVDINSIK	1417	CDIF630erm_01966,INYVDINSIK		x		x		x
CDIF630erm_01966	ISVFTR	1417	CDIF630erm_01966,ISVFTR				x
CDIF630erm_01966	LEASVTR	1417	CDIF630erm_01966,LEASVTR			x	x		x
CDIF630erm_01966	LVHGHIENLIAK	1417	CDIF630erm_01966,LVHGHIENLIAK				x
CDIF630erm_01966	LVYSYYNSNEGNPLK	1417	CDIF630erm_01966,LVYSYYNSNEGNPLK				x		x
CDIF630erm_01966	MEIQAAGER	1417	CDIF630erm_01966,MEIQAAGER		x		x		x
CDIF630erm_01966	NANIIPIDYDPSASEVNQLNR	1417	CDIF630erm_01966,NANIIPIDYDPSASEVNQLNR		x		x		x
CDIF630erm_01966	NIEDGEVNLLEPLFK	1417	CDIF630erm_01966,NIEDGEVNLLEPLFK		x		x		x
CDIF630erm_01966	NIFYPSVTNENK	1417	CDIF630erm_01966,NIFYPSVTNENK				x
CDIF630erm_01966	NNVENIR	1417	CDIF630erm_01966,NNVENIR				x
CDIF630erm_01966	VGLVGEILVK	1417	CDIF630erm_01966,VGLVGEILVK		x		x		x
CDIF630erm_01966	VLNMYEDYPFWFTFFNAMGFRVVLSDR	1417	CDIF630erm_01966,VLNMYEDYPFWFTFFNAMGFRVVLSDR						x
CDIF630erm_01966	VTGSANALYEK	1417	CDIF630erm_01966,VTGSANALYEK		x		x		x
CDIF630erm_01234	EIIKENR	1386	CDIF630erm_01234,EIIKENR						x
CDIF630erm_01234	EINEYVNNLKDEIK	1386	CDIF630erm_01234,EINEYVNNLKDEIK						x
CDIF630erm_01234	LKSQAELIK	1386	CDIF630erm_01234,LKSQAELIK						x
CDIF630erm_01234	LNQLTFNK	1386	CDIF630erm_01234,LNQLTFNK						x
CDIF630erm_01234	NNSKEINEYVNNLKDEIK	1386	CDIF630erm_01234,NNSKEINEYVNNLKDEIK						x
CDIF630erm_01234	VIFDYLFKSSYMPV	1386	CDIF630erm_01234,VIFDYLFKSSYMPV						x
CDIF630erm_01250	DGEEPDPYIFDGSMSMEDYELMHR	1343	CDIF630erm_01250,DGEEPDPYIFDGSMSMEDYELMHR					x
CDIF630erm_01250	EVLEFFKEQEK	1343	CDIF630erm_01250,EVLEFFKEQEK						x
CDIF630erm_01250	FNIDHPK	1343	CDIF630erm_01250,FNIDHPK						x
CDIF630erm_01250	GSLETIR	1343	CDIF630erm_01250,GSLETIR						x
CDIF630erm_01250	GYKQWEK	1343	CDIF630erm_01250,GYKQWEK						x
CDIF630erm_01250	LESLEKSQETMK	1343	CDIF630erm_01250,LESLEKSQETMK						x
CDIF630erm_01250	MASLRDTVK	1343	CDIF630erm_01250,MASLRDTVK						x
CDIF630erm_01250	QKQRVDPMYHEK	1343	CDIF630erm_01250,QKQRVDPMYHEK						x
CDIF630erm_01250	QNAARDSNYR	1343	CDIF630erm_01250,QNAARDSNYR						x
CDIF630erm_01250	QPETEIAAPELPEEK	1343	CDIF630erm_01250,QPETEIAAPELPEEK						x
CDIF630erm_01250	SWNAEHFSLEMGDILYPEDR	1343	CDIF630erm_01250,SWNAEHFSLEMGDILYPEDR						x
CDIF630erm_01181	AVANTETPNR	1275	CDIF630erm_01181,AVANTETPNR		x		x		x
CDIF630erm_01181	DDRINNK	1275	CDIF630erm_01181,DDRINNK						x
CDIF630erm_01181	DKIFYEVLK	1275	CDIF630erm_01181,DKIFYEVLK				x
CDIF630erm_01181	DLSNLLEEVGLDAVFNVEHNSK	1275	CDIF630erm_01181,DLSNLLEEVGLDAVFNVEHNSK				x
CDIF630erm_01181	DNDSIREEIK	1275	CDIF630erm_01181,DNDSIREEIK				x		x
CDIF630erm_01181	FEEEYSNK	1275	CDIF630erm_01181,FEEEYSNK		x		x		x
CDIF630erm_01181	FFASNIGK	1275	CDIF630erm_01181,FFASNIGK				x
CDIF630erm_01181	GGDKEVQDIILGIYSFAMASPEPKK	1275	CDIF630erm_01181,GGDKEVQDIILGIYSFAMASPEPKK					x
CDIF630erm_01181	IADISQACNK	1275	CDIF630erm_01181,IADISQACNK		x				x
CDIF630erm_01181	IADISQACNKSWDEAYK	1275	CDIF630erm_01181,IADISQACNKSWDEAYK						x
CDIF630erm_01181	IDVNNPDSDYYGEIEEK	1275	CDIF630erm_01181,IDVNNPDSDYYGEIEEK		x		x		x
CDIF630erm_01181	IGDAIGK	1275	CDIF630erm_01181,IGDAIGK				x		x
CDIF630erm_01181	ISFPSIAK	1275	CDIF630erm_01181,ISFPSIAK			x	x
CDIF630erm_01181	KIADISQACNK	1275	CDIF630erm_01181,KIADISQACNK						x
CDIF630erm_01181	KSSSDMGSAK	1275	CDIF630erm_01181,KSSSDMGSAK					x	x
CDIF630erm_01181	LDDDIINDKDDRINNK	1275	CDIF630erm_01181,LDDDIINDKDDRINNK		x
CDIF630erm_01181	LDNIQLEAR	1275	CDIF630erm_01181,LDNIQLEAR		x
CDIF630erm_01181	LIITGSTR	1275	CDIF630erm_01181,LIITGSTR				x
CDIF630erm_01181	LINNDDKK	1275	CDIF630erm_01181,LINNDDKK					x	x
CDIF630erm_01181	LNYIYPYEFSTR	1275	CDIF630erm_01181,LNYIYPYEFSTR		x		x		x
CDIF630erm_01181	LSVEYK	1275	CDIF630erm_01181,LSVEYK				x
CDIF630erm_01181	LSVEYKK	1275	CDIF630erm_01181,LSVEYKK						x
CDIF630erm_01181	LYDNESVMLR	1275	CDIF630erm_01181,LYDNESVMLR		x		x		x
CDIF630erm_01181	MLNAEIINREKSIYAQVNMK	1275	CDIF630erm_01181,MLNAEIINREKSIYAQVNMK						x
CDIF630erm_01181	NFNTQDFKK	1275	CDIF630erm_01181,NFNTQDFKK				x
CDIF630erm_01181	NIQDSIK	1275	CDIF630erm_01181,NIQDSIK					x
CDIF630erm_01181	NIQDSIKR	1275	CDIF630erm_01181,NIQDSIKR				x	x	x
CDIF630erm_01181	PELFLQK	1275	CDIF630erm_01181,PELFLQK						x
CDIF630erm_01181	RWSNGIESLDTISQYEILK	1275	CDIF630erm_01181,RWSNGIESLDTISQYEILK					x
CDIF630erm_01181	SPIFGFTPEDLIDIR	1275	CDIF630erm_01181,SPIFGFTPEDLIDIR		x		x		x
CDIF630erm_01181	TAVLVER	1275	CDIF630erm_01181,TAVLVER			x	x	x
CDIF630erm_01181	TDFVNEENINQIIEK	1275	CDIF630erm_01181,TDFVNEENINQIIEK				x
CDIF630erm_01181	TGYYAYVGALPGGSQR	1275	CDIF630erm_01181,TGYYAYVGALPGGSQR		x		x
CDIF630erm_01181	TLGENANVVR	1275	CDIF630erm_01181,TLGENANVVR		x		x		x
CDIF630erm_01181	WSNGIESLDTISQYEILK	1275	CDIF630erm_01181,WSNGIESLDTISQYEILK				x
CDIF630erm_01181	YLYNIVKPISSVVLR	1275	CDIF630erm_01181,YLYNIVKPISSVVLR						x
CDIF630erm_00347	AENDVVDFEELK	1268	CDIF630erm_00347,AENDVVDFEELK				x
CDIF630erm_00347	AENDVVDFEELKR	1268	CDIF630erm_00347,AENDVVDFEELKR		x		x		x
CDIF630erm_00347	AFTDDK	1268	CDIF630erm_00347,AFTDDK				x
CDIF630erm_00347	AGANASIR	1268	CDIF630erm_00347,AGANASIR		x		x		x
CDIF630erm_00347	AIVDINR	1268	CDIF630erm_00347,AIVDINR		x		x		x
CDIF630erm_00347	AIVDINREFLDTNGVK	1268	CDIF630erm_00347,AIVDINREFLDTNGVK		x		x		x
CDIF630erm_00347	DGCGGATGSSK	1268	CDIF630erm_00347,DGCGGATGSSK			x
CDIF630erm_00347	DIEDSIDTIVNEIK	1268	CDIF630erm_00347,DIEDSIDTIVNEIK		x		x		x
CDIF630erm_00347	DIEVPPTLVSFAVDTVDAK	1268	CDIF630erm_00347,DIEVPPTLVSFAVDTVDAK		x		x		x
CDIF630erm_00347	DIEVPPTLVSFAVDTVDAKK	1268	CDIF630erm_00347,DIEVPPTLVSFAVDTVDAKK		x		x		x
CDIF630erm_00347	DLVESLHIDNIENLR	1268	CDIF630erm_00347,DLVESLHIDNIENLR		x	x	x		x
CDIF630erm_00347	DNVYVNR	1268	CDIF630erm_00347,DNVYVNR		x		x		x
CDIF630erm_00347	DSMSGTFK	1268	CDIF630erm_00347,DSMSGTFK				x
CDIF630erm_00347	DSMSGTFKDIEVPPTLVSFAVDTVDAK	1268	CDIF630erm_00347,DSMSGTFKDIEVPPTLVSFAVDTVDAK		x		x		x
CDIF630erm_00347	DSMSGTFKDIEVPPTLVSFAVDTVDAKK	1268	CDIF630erm_00347,DSMSGTFKDIEVPPTLVSFAVDTVDAKK		x				x
CDIF630erm_00347	EASIFIK	1268	CDIF630erm_00347,EASIFIK				x
CDIF630erm_00347	EASIFIKGEELALDELYK	1268	CDIF630erm_00347,EASIFIKGEELALDELYK		x		x		x
CDIF630erm_00347	EASLEKPETLK	1268	CDIF630erm_00347,EASLEKPETLK		x		x		x
CDIF630erm_00347	EASLEKPETLKMETEIPTTVEVLDGFIDLDEK	1268	CDIF630erm_00347,EASLEKPETLKMETEIPTTVEVLDGFIDLDEK		x
CDIF630erm_00347	EAYQMYLNSR	1268	CDIF630erm_00347,EAYQMYLNSR		x		x		x
CDIF630erm_00347	EFLDTNGVK	1268	CDIF630erm_00347,EFLDTNGVK		x		x		x
CDIF630erm_00347	EGFDLEAK	1268	CDIF630erm_00347,EGFDLEAK		x	x	x
CDIF630erm_00347	EHSEESILTCSAEVQKGDAPNER	1268	CDIF630erm_00347,EHSEESILTCSAEVQKGDAPNER						x
CDIF630erm_00347	EIGAVIAAAPK	1268	CDIF630erm_00347,EIGAVIAAAPK				x
CDIF630erm_00347	ERPEAGDVIVLLGGK	1268	CDIF630erm_00347,ERPEAGDVIVLLGGK		x		x		x
CDIF630erm_00347	EVAQMIK	1268	CDIF630erm_00347,EVAQMIK				x
CDIF630erm_00347	EVAQMIKR	1268	CDIF630erm_00347,EVAQMIKR			x	x		x
CDIF630erm_00347	FEIPAIGGK	1268	CDIF630erm_00347,FEIPAIGGK		x		x		x
CDIF630erm_00347	FIATVFR	1268	CDIF630erm_00347,FIATVFR		x		x		x
CDIF630erm_00347	FIQLAVEENLEATHVATVTDTGYLR	1268	CDIF630erm_00347,FIQLAVEENLEATHVATVTDTGYLR			x	x		x
CDIF630erm_00347	FNDIVK	1268	CDIF630erm_00347,FNDIVK				x
CDIF630erm_00347	FSEEAEK	1268	CDIF630erm_00347,FSEEAEK		x		x		x
CDIF630erm_00347	FVASEDVMR	1268	CDIF630erm_00347,FVASEDVMR	x	x	x	x	x	x
CDIF630erm_00347	GDAPNER	1268	CDIF630erm_00347,GDAPNER				x
CDIF630erm_00347	GEELALDELYK	1268	CDIF630erm_00347,GEELALDELYK		x		x		x
CDIF630erm_00347	GLAMTLGDLQHVQK	1268	CDIF630erm_00347,GLAMTLGDLQHVQK		x		x		x
CDIF630erm_00347	GLVEMFDNTIGGNTVLMPFGGK	1268	CDIF630erm_00347,GLVEMFDNTIGGNTVLMPFGGK		x		x		x
CDIF630erm_00347	HTTFMTEIENVK	1268	CDIF630erm_00347,HTTFMTEIENVK		x		x
CDIF630erm_00347	IEDGKFNDIVK	1268	CDIF630erm_00347,IEDGKFNDIVK		x		x		x
CDIF630erm_00347	IETISYISQGEAK	1268	CDIF630erm_00347,IETISYISQGEAK		x		x		x
CDIF630erm_00347	IETISYISQGEAKK	1268	CDIF630erm_00347,IETISYISQGEAKK		x		x
CDIF630erm_00347	IFESGVK	1268	CDIF630erm_00347,IFESGVK		x	x	x	x	x
CDIF630erm_00347	IGEEVYK	1268	CDIF630erm_00347,IGEEVYK		x	x	x	x	x
CDIF630erm_00347	IGEEVYKNIIGEK	1268	CDIF630erm_00347,IGEEVYKNIIGEK				x
CDIF630erm_00347	IGEEVYKNIIGEKEQK	1268	CDIF630erm_00347,IGEEVYKNIIGEKEQK		x				x
CDIF630erm_00347	ILNRYDVEGISEEVYENAAK	1268	CDIF630erm_00347,ILNRYDVEGISEEVYENAAK	x	x	x	x		x
CDIF630erm_00347	IPVLGGETNTSTIMTYGYNPK	1268	CDIF630erm_00347,IPVLGGETNTSTIMTYGYNPK		x		x		x
CDIF630erm_00347	ITDEEFSK	1268	CDIF630erm_00347,ITDEEFSK		x		x		x
CDIF630erm_00347	ITDEEFSKIK	1268	CDIF630erm_00347,ITDEEFSKIK				x
CDIF630erm_00347	ITTEAAHGYSSYGNQIGLTTGQVAEVYDENFVAKR	1268	CDIF630erm_00347,ITTEAAHGYSSYGNQIGLTTGQVAEVYDENFVAKR				x
CDIF630erm_00347	KDLVESLHIDNIENLR	1268	CDIF630erm_00347,KDLVESLHIDNIENLR						x
CDIF630erm_00347	KITTEAAHGYSSYGNQIGLTTGQVAEVYDENFVAK	1268	CDIF630erm_00347,KITTEAAHGYSSYGNQIGLTTGQVAEVYDENFVAK		x
CDIF630erm_00347	KSSLSIATPR	1268	CDIF630erm_00347,KSSLSIATPR		x		x
CDIF630erm_00347	KVVSPEFK	1268	CDIF630erm_00347,KVVSPEFK		x		x		x
CDIF630erm_00347	KVVSPEFKK	1268	CDIF630erm_00347,KVVSPEFKK				x		x
CDIF630erm_00347	KYDGLDGTELAISESQER	1268	CDIF630erm_00347,KYDGLDGTELAISESQER		x		x		x
CDIF630erm_00347	LGLVPYGEIR	1268	CDIF630erm_00347,LGLVPYGEIR		x		x		x
CDIF630erm_00347	LGLVPYGEIRVPSESAPTLTYNNIGR	1268	CDIF630erm_00347,LGLVPYGEIRVPSESAPTLTYNNIGR		x		x		x
CDIF630erm_00347	LGNNPEK	1268	CDIF630erm_00347,LGNNPEK		x		x		x
CDIF630erm_00347	LNTENKDSMVR	1268	CDIF630erm_00347,LNTENKDSMVR		x				x
CDIF630erm_00347	LPGGFSAGDEPDGSGK	1268	CDIF630erm_00347,LPGGFSAGDEPDGSGK				x
CDIF630erm_00347	LTFQEYFEK	1268	CDIF630erm_00347,LTFQEYFEK		x		x		x
CDIF630erm_00347	LVAIGGNYSTTR	1268	CDIF630erm_00347,LVAIGGNYSTTR		x		x		x
CDIF630erm_00347	MAFGNK	1268	CDIF630erm_00347,MAFGNK				x
CDIF630erm_00347	MAVAIK	1268	CDIF630erm_00347,MAVAIK				x
CDIF630erm_00347	MAVAIKK	1268	CDIF630erm_00347,MAVAIKK				x		x
CDIF630erm_00347	MEIGAVIAAAPK	1268	CDIF630erm_00347,MEIGAVIAAAPK		x		x		x
CDIF630erm_00347	METEIPTTVEVLDGFIDLDEK	1268	CDIF630erm_00347,METEIPTTVEVLDGFIDLDEK		x		x		x
CDIF630erm_00347	METEIPTTVEVLDGFIDLDEKGLR	1268	CDIF630erm_00347,METEIPTTVEVLDGFIDLDEKGLR		x				x
CDIF630erm_00347	MFWNGK	1268	CDIF630erm_00347,MFWNGK				x
CDIF630erm_00347	MLNTENK	1268	CDIF630erm_00347,MLNTENK		x		x		x
CDIF630erm_00347	MLNTENKDSMVR	1268	CDIF630erm_00347,MLNTENKDSMVR		x	x	x		x
CDIF630erm_00347	MLNTENKDSMVRR	1268	CDIF630erm_00347,MLNTENKDSMVRR		x		x		x
CDIF630erm_00347	NIIGEKEQK	1268	CDIF630erm_00347,NIIGEKEQK		x	x	x		x
CDIF630erm_00347	NKEVAQMIK	1268	CDIF630erm_00347,NKEVAQMIK		x		x		x
CDIF630erm_00347	NLDKVRELIHGNK	1268	CDIF630erm_00347,NLDKVRELIHGNK					x
CDIF630erm_00347	NLTYKDIEDSIDTIVNEIK	1268	CDIF630erm_00347,NLTYKDIEDSIDTIVNEIK		x		x		x
CDIF630erm_00347	NPTITEIK	1268	CDIF630erm_00347,NPTITEIK	x	x		x		x
CDIF630erm_00347	NQIGLTTGQVAEVYDENFVAK	1268	CDIF630erm_00347,NQIGLTTGQVAEVYDENFVAK			x	x
CDIF630erm_00347	NQIGLTTGQVAEVYDENFVAKR	1268	CDIF630erm_00347,NQIGLTTGQVAEVYDENFVAKR			x	x
CDIF630erm_00347	PAINTAK	1268	CDIF630erm_00347,PAINTAK		x		x		x
CDIF630erm_00347	PGGFSAGDEPDGSGK	1268	CDIF630erm_00347,PGGFSAGDEPDGSGK				x
CDIF630erm_00347	PGQYDQR	1268	CDIF630erm_00347,PGQYDQR				x
CDIF630erm_00347	PPTLVSFAVDTVDAK	1268	CDIF630erm_00347,PPTLVSFAVDTVDAK				x
CDIF630erm_00347	QTTDVHVTKVDEENTFFSSNEIVK	1268	CDIF630erm_00347,QTTDVHVTKVDEENTFFSSNEIVK		x	x	x		x
CDIF630erm_00347	RMEIGAVIAAAPK	1268	CDIF630erm_00347,RMEIGAVIAAAPK		x		x		x
CDIF630erm_00347	RMEIGAVIAAAPKENVVR	1268	CDIF630erm_00347,RMEIGAVIAAAPKENVVR			x
CDIF630erm_00347	RNPTITEIK	1268	CDIF630erm_00347,RNPTITEIK		x		x		x
CDIF630erm_00347	SKIETISYISQGEAK	1268	CDIF630erm_00347,SKIETISYISQGEAK		x		x		x
CDIF630erm_00347	SKIETISYISQGEAKK	1268	CDIF630erm_00347,SKIETISYISQGEAKK		x		x		x
CDIF630erm_00347	SPWLAQTNVGDIHNIAISHGEGK	1268	CDIF630erm_00347,SPWLAQTNVGDIHNIAISHGEGK		x	x	x		x
CDIF630erm_00347	SSLSIATPR	1268	CDIF630erm_00347,SSLSIATPR		x		x		x
CDIF630erm_00347	SSQIIMLPGGFSAGDEPDGSGK	1268	CDIF630erm_00347,SSQIIMLPGGFSAGDEPDGSGK		x		x		x
CDIF630erm_00347	SSQIIMLPGGFSAGDEPDGSGKFIATVFR	1268	CDIF630erm_00347,SSQIIMLPGGFSAGDEPDGSGKFIATVFR		x		x		x
CDIF630erm_00347	SYVYQAMR	1268	CDIF630erm_00347,SYVYQAMR		x		x		x
CDIF630erm_00347	TFVSEK	1268	CDIF630erm_00347,TFVSEK				x
CDIF630erm_00347	TIFSEPNLDVVYYEEIPK	1268	CDIF630erm_00347,TIFSEPNLDVVYYEEIPK		x		x		x
CDIF630erm_00347	TIFSEPNLDVVYYEEIPKLNDER	1268	CDIF630erm_00347,TIFSEPNLDVVYYEEIPKLNDER		x		x		x
CDIF630erm_00347	TTLEDTLPGK	1268	CDIF630erm_00347,TTLEDTLPGK	x	x	x	x	x	x
CDIF630erm_00347	TTLEDTLPGKLMQR	1268	CDIF630erm_00347,TTLEDTLPGKLMQR		x		x		x
CDIF630erm_00347	VDEENTFFSSNEIVK	1268	CDIF630erm_00347,VDEENTFFSSNEIVK	x	x	x		x
CDIF630erm_00347	VDEENTFFSSNEIVKDVKCSSMK	1268	CDIF630erm_00347,VDEENTFFSSNEIVKDVKCSSMK						x
CDIF630erm_00347	VFAIEFLPGQYDQR	1268	CDIF630erm_00347,VFAIEFLPGQYDQR		x		x		x
CDIF630erm_00347	VFIPAFPGTNCEYDSAR	1268	CDIF630erm_00347,VFIPAFPGTNCEYDSAR		x				x
CDIF630erm_00347	VLSDLNVCSQK	1268	CDIF630erm_00347,VLSDLNVCSQK		x		x		x
CDIF630erm_00347	VLSTYALGFAGVGEAISK	1268	CDIF630erm_00347,VLSTYALGFAGVGEAISK		x		x		x
CDIF630erm_00347	VPSESAPTLTYNNIGR	1268	CDIF630erm_00347,VPSESAPTLTYNNIGR		x	x	x	x	x
CDIF630erm_00347	VQEAINEFLTQK	1268	CDIF630erm_00347,VQEAINEFLTQK		x		x		x
CDIF630erm_00347	VTGSADPR	1268	CDIF630erm_00347,VTGSADPR		x	x	x	x	x
CDIF630erm_00347	VVSPEFK	1268	CDIF630erm_00347,VVSPEFK		x		x
CDIF630erm_00347	VVSPEFKK	1268	CDIF630erm_00347,VVSPEFKK		x		x
CDIF630erm_00347	VYILSGK	1268	CDIF630erm_00347,VYILSGK		x		x		x
CDIF630erm_00347	YDVEGISEEVYENAAK	1268	CDIF630erm_00347,YDVEGISEEVYENAAK		x		x		x
CDIF630erm_00347	YFKDTEK	1268	CDIF630erm_00347,YFKDTEK		x		x		x
CDIF630erm_00347	YFKDTEKR	1268	CDIF630erm_00347,YFKDTEKR				x		x
CDIF630erm_00347	YLVMFK	1268	CDIF630erm_00347,YLVMFK				x
CDIF630erm_00347	YQATPTQGMVAK	1268	CDIF630erm_00347,YQATPTQGMVAK	x	x	x	x	x	x
CDIF630erm_01071	EQDPEGYK	1254	CDIF630erm_01071,EQDPEGYK			x	x
CDIF630erm_00132	AAKDSGAVVVAR	1238	CDIF630erm_00132,AAKDSGAVVVAR			x		x
CDIF630erm_00132	AGEKISYDLAK	1238	CDIF630erm_00132,AGEKISYDLAK		x		x		x
CDIF630erm_00132	AGFEVR	1238	CDIF630erm_00132,AGFEVR				x
CDIF630erm_00132	AIQNAGINVVNLLMDDDKK	1238	CDIF630erm_00132,AIQNAGINVVNLLMDDDKK		x		x		x
CDIF630erm_00132	AIQNAGINVVNLLMDDDKKVR	1238	CDIF630erm_00132,AIQNAGINVVNLLMDDDKKVR		x		x		x
CDIF630erm_00132	AKDSGAVVVAR	1238	CDIF630erm_00132,AKDSGAVVVAR				x
CDIF630erm_00132	ALGIGTDAEIIDLLGEDER	1238	CDIF630erm_00132,ALGIGTDAEIIDLLGEDER		x		x		x
CDIF630erm_00132	ALGIGTDAEIIDLLGEDERLSATLEK	1238	CDIF630erm_00132,ALGIGTDAEIIDLLGEDERLSATLEK		x		x		x
CDIF630erm_00132	ALGIGTDAEIIDLLGEDERLSATLEKDNTK	1238	CDIF630erm_00132,ALGIGTDAEIIDLLGEDERLSATLEKDNTK		x	x	x		x
CDIF630erm_00132	ALMGANMQR	1238	CDIF630erm_00132,ALMGANMQR	x	x	x	x	x	x
CDIF630erm_00132	ALMGANMQRQ	1238	CDIF630erm_00132,ALMGANMQRQ	x		x
CDIF630erm_00132	AQANEPLTEDGK	1238	CDIF630erm_00132,AQANEPLTEDGK	x	x	x	x	x	x
CDIF630erm_00132	AQANEPLTEDGKFVNHR	1238	CDIF630erm_00132,AQANEPLTEDGKFVNHR		x	x	x	x	x
CDIF630erm_00132	AQFGGQR	1238	CDIF630erm_00132,AQFGGQR		x		x	x	x
CDIF630erm_00132	DGKLTLYDGR	1238	CDIF630erm_00132,DGKLTLYDGR		x		x		x
CDIF630erm_00132	DIPNVGDSAIK	1238	CDIF630erm_00132,DIPNVGDSAIK		x	x	x	x	x
CDIF630erm_00132	DIPNVGDSAIKNLDDR	1238	CDIF630erm_00132,DIPNVGDSAIKNLDDR		x		x		x
CDIF630erm_00132	DSGAVVVAR	1238	CDIF630erm_00132,DSGAVVVAR		x		x		x
CDIF630erm_00132	DSGAVVVARNSGIAER	1238	CDIF630erm_00132,DSGAVVVARNSGIAER						x
CDIF630erm_00132	DTSLKVPHGESGIIVDVK	1238	CDIF630erm_00132,DTSLKVPHGESGIIVDVK	x	x	x	x	x	x
CDIF630erm_00132	EAPIIGTGIEYR	1238	CDIF630erm_00132,EAPIIGTGIEYR		x	x	x		x
CDIF630erm_00132	EFFGSSQLSQFMDQTNPLSELTHK	1238	CDIF630erm_00132,EFFGSSQLSQFMDQTNPLSELTHK		x	x	x		x
CDIF630erm_00132	EILDGYSDEEEIK	1238	CDIF630erm_00132,EILDGYSDEEEIK				x		x
CDIF630erm_00132	EILDGYSDEEEIKEAIK	1238	CDIF630erm_00132,EILDGYSDEEEIKEAIK			x	x	x
CDIF630erm_00132	ENGDDLSPGVNELVR	1238	CDIF630erm_00132,ENGDDLSPGVNELVR	x	x	x	x	x	x
CDIF630erm_00132	EQEVFMGDFPLMTER	1238	CDIF630erm_00132,EQEVFMGDFPLMTER		x		x		x
CDIF630erm_00132	ERAGFEVR	1238	CDIF630erm_00132,ERAGFEVR		x		x		x
CDIF630erm_00132	ETGEIKEQEVFMGDFPLMTER	1238	CDIF630erm_00132,ETGEIKEQEVFMGDFPLMTER		x		x		x
CDIF630erm_00132	ETSTVTDEIHYLTADEEDLFVR	1238	CDIF630erm_00132,ETSTVTDEIHYLTADEEDLFVR		x	x	x		x
CDIF630erm_00132	GDQIIKGDVIADGPATDLGEVALGR	1238	CDIF630erm_00132,GDQIIKGDVIADGPATDLGEVALGR		x		x		x
CDIF630erm_00132	GDVIADGPATDLGEVALGR	1238	CDIF630erm_00132,GDVIADGPATDLGEVALGR	x	x	x	x	x	x
CDIF630erm_00132	GENIPEPGIPESFK	1238	CDIF630erm_00132,GENIPEPGIPESFK		x	x	x	x	x
CDIF630erm_00132	GETELTAEER	1238	CDIF630erm_00132,GETELTAEER	x	x	x	x	x	x
CDIF630erm_00132	GTFVINGAER	1238	CDIF630erm_00132,GTFVINGAER	x	x	x	x	x	x
CDIF630erm_00132	GVYYAEER	1238	CDIF630erm_00132,GVYYAEER				x
CDIF630erm_00132	IGAEVDSGDILVGK	1238	CDIF630erm_00132,IGAEVDSGDILVGK	x	x	x	x	x	x
CDIF630erm_00132	IGAEVDSGDILVGKVTPK	1238	CDIF630erm_00132,IGAEVDSGDILVGKVTPK			x	x		x
CDIF630erm_00132	IGAEVDSGDILVGKVTPKGETELTAEER	1238	CDIF630erm_00132,IGAEVDSGDILVGKVTPKGETELTAEER		x				x
CDIF630erm_00132	IGLSRMERVIK	1238	CDIF630erm_00132,IGLSRMERVIK					x
CDIF630erm_00132	IKELIPK	1238	CDIF630erm_00132,IKELIPK		x				x
CDIF630erm_00132	INEFGFIESPYR	1238	CDIF630erm_00132,INEFGFIESPYR		x	x	x	x	x
CDIF630erm_00132	INEFGFIESPYRK	1238	CDIF630erm_00132,INEFGFIESPYRK		x		x
CDIF630erm_00132	ISAEDIINPETGEVFVK	1238	CDIF630erm_00132,ISAEDIINPETGEVFVK		x	x	x	x	x
CDIF630erm_00132	ISYDLAK	1238	CDIF630erm_00132,ISYDLAK		x		x		x
CDIF630erm_00132	ITVGYMYYLK	1238	CDIF630erm_00132,ITVGYMYYLK		x		x		x
CDIF630erm_00132	KQPVTVLLR	1238	CDIF630erm_00132,KQPVTVLLR		x		x		x
CDIF630erm_00132	LGPEEITR	1238	CDIF630erm_00132,LGPEEITR		x	x	x	x	x
CDIF630erm_00132	LHHLVDEK	1238	CDIF630erm_00132,LHHLVDEK		x		x		x
CDIF630erm_00132	LINKETGEIK	1238	CDIF630erm_00132,LINKETGEIK				x
CDIF630erm_00132	LISSTVIPNR	1238	CDIF630erm_00132,LISSTVIPNR	x	x	x	x	x	x
CDIF630erm_00132	LRPGEPPTVESASSLLNALFFDPK	1238	CDIF630erm_00132,LRPGEPPTVESASSLLNALFFDPK		x	x	x		x
CDIF630erm_00132	LRPGEPPTVESASSLLNALFFDPKR	1238	CDIF630erm_00132,LRPGEPPTVESASSLLNALFFDPKR		x		x		x
CDIF630erm_00132	LSALGPGGLSR	1238	CDIF630erm_00132,LSALGPGGLSR		x		x		x
CDIF630erm_00132	LSALGPGGLSRE	1238	CDIF630erm_00132,LSALGPGGLSRE			x	x
CDIF630erm_00132	LSATLEKDNTK	1238	CDIF630erm_00132,LSATLEKDNTK		x		x		x
CDIF630erm_00132	LTLYDGR	1238	CDIF630erm_00132,LTLYDGR		x		x		x
CDIF630erm_00132	MAGRHGNK	1238	CDIF630erm_00132,MAGRHGNK						x
CDIF630erm_00132	MNIGQVLEVHLGLAAK	1238	CDIF630erm_00132,MNIGQVLEVHLGLAAK		x		x		x
CDIF630erm_00132	MSFSKIK	1238	CDIF630erm_00132,MSFSKIK						x
CDIF630erm_00132	MTVQDMEAITPQALVNIRPVSAAIK	1238	CDIF630erm_00132,MTVQDMEAITPQALVNIRPVSAAIK		x		x		x
CDIF630erm_00132	NLDDRGIIR	1238	CDIF630erm_00132,NLDDRGIIR		x		x		x
CDIF630erm_00132	NSGIAER	1238	CDIF630erm_00132,NSGIAER				x
CDIF630erm_00132	PHPVTIGKR	1238	CDIF630erm_00132,PHPVTIGKR			x	x
CDIF630erm_00132	PNVGDSAIK	1238	CDIF630erm_00132,PNVGDSAIK				x
CDIF630erm_00132	QAVPLVR	1238	CDIF630erm_00132,QAVPLVR		x		x		x
CDIF630erm_00132	QVVSVATAMIPFLENDDANR	1238	CDIF630erm_00132,QVVSVATAMIPFLENDDANR		x		x		x
CDIF630erm_00132	QVVSVATAMIPFLENDDANRALMGANMQR	1238	CDIF630erm_00132,QVVSVATAMIPFLENDDANRALMGANMQR				x
CDIF630erm_00132	RLSALGPGGLSR	1238	CDIF630erm_00132,RLSALGPGGLSR		x		x		x
CDIF630erm_00132	SALGPGGLSR	1238	CDIF630erm_00132,SALGPGGLSR			x
CDIF630erm_00132	SDDVVGR	1238	CDIF630erm_00132,SDDVVGR		x		x		x
CDIF630erm_00132	SHIDFDIDDLNIK	1238	CDIF630erm_00132,SHIDFDIDDLNIK				x		x
CDIF630erm_00132	SHIDFDIDDLNIKEK	1238	CDIF630erm_00132,SHIDFDIDDLNIKEK	x	x	x	x	x	x
CDIF630erm_00132	SNSGTCINQTPIINKGDQIIK	1238	CDIF630erm_00132,SNSGTCINQTPIINKGDQIIK		x				x
CDIF630erm_00132	SPGVYYAEER	1238	CDIF630erm_00132,SPGVYYAEER	x	x	x	x	x	x
CDIF630erm_00132	SPGVYYAEERDK	1238	CDIF630erm_00132,SPGVYYAEERDK		x		x		x
CDIF630erm_00132	SPGVYYAEERDKTGK	1238	CDIF630erm_00132,SPGVYYAEERDKTGK		x				x
CDIF630erm_00132	STGPYSLVTQQPLGGK	1238	CDIF630erm_00132,STGPYSLVTQQPLGGK	x	x	x	x	x	x
CDIF630erm_00132	STGPYSLVTQQPLGGKAQFGGQR	1238	CDIF630erm_00132,STGPYSLVTQQPLGGKAQFGGQR					x
CDIF630erm_00132	SVGELLQNQVR	1238	CDIF630erm_00132,SVGELLQNQVR	x	x	x	x	x	x
CDIF630erm_00132	TGESFDNR	1238	CDIF630erm_00132,TGESFDNR	x	x	x	x	x	x
CDIF630erm_00132	TRMSFSKIK	1238	CDIF630erm_00132,TRMSFSKIK						x
CDIF630erm_00132	TVEEGLVEIYK	1238	CDIF630erm_00132,TVEEGLVEIYK				x	x	x
CDIF630erm_00132	TVEEGLVEIYKK	1238	CDIF630erm_00132,TVEEGLVEIYKK		x		x		x
CDIF630erm_00132	TVNGAVEMVPESR	1238	CDIF630erm_00132,TVNGAVEMVPESR	x	x	x	x	x	x
CDIF630erm_00132	TVNGAVEMVPESRVDYMDISPK	1238	CDIF630erm_00132,TVNGAVEMVPESRVDYMDISPK		x	x	x		x
CDIF630erm_00132	TYEAIVK	1238	CDIF630erm_00132,TYEAIVK		x		x		x
CDIF630erm_00132	TYEAIVKGENIPEPGIPESFK	1238	CDIF630erm_00132,TYEAIVKGENIPEPGIPESFK		x		x		x
CDIF630erm_00132	VDYMDISPK	1238	CDIF630erm_00132,VDYMDISPK	x	x	x	x	x	x
CDIF630erm_00132	VFTRENGDDLSPGVNELVR	1238	CDIF630erm_00132,VFTRENGDDLSPGVNELVR		x		x		x
CDIF630erm_00132	VHYPTLK	1238	CDIF630erm_00132,VHYPTLK				x
CDIF630erm_00132	VIGNNFVDIK	1238	CDIF630erm_00132,VIGNNFVDIK	x	x	x	x	x	x
CDIF630erm_00132	VIVSQLVR	1238	CDIF630erm_00132,VIVSQLVR	x	x	x	x	x	x
CDIF630erm_00132	VLPEEDMPFMENGTPLDIILNPQGIPSR	1238	CDIF630erm_00132,VLPEEDMPFMENGTPLDIILNPQGIPSR		x		x		x
CDIF630erm_00132	VLTDEDQEIEVR	1238	CDIF630erm_00132,VLTDEDQEIEVR	x	x	x	x	x	x
CDIF630erm_00132	VTADEIIIK	1238	CDIF630erm_00132,VTADEIIIK	x	x	x	x	x	x
CDIF630erm_00132	VTADEIIIKR	1238	CDIF630erm_00132,VTADEIIIKR		x		x		x
CDIF630erm_00132	VTPKGETELTAEER	1238	CDIF630erm_00132,VTPKGETELTAEER		x		x		x
CDIF630erm_00132	YNLLKFKR	1238	CDIF630erm_00132,YNLLKFKR						x
CDIF630erm_03429	AEIIPADTETSLVVEESK	1190	CDIF630erm_03429,AEIIPADTETSLVVEESK		x		x
CDIF630erm_03429	DVTLENGDK	1190	CDIF630erm_03429,DVTLENGDK					x
CDIF630erm_03429	ISGGEINVDFK	1190	CDIF630erm_03429,ISGGEINVDFK				x
CDIF630erm_03429	ITGGNIK	1190	CDIF630erm_03429,ITGGNIK		x				x
CDIF630erm_03429	LNEETMEPDTNLGSDDLTK	1190	CDIF630erm_03429,LNEETMEPDTNLGSDDLTK		x		x		x
CDIF630erm_03429	YIGDDINYIEGSEDEK	1190	CDIF630erm_03429,YIGDDINYIEGSEDEK		x		x		x
CDIF630erm_03701	ALDTNPNLK	1189	CDIF630erm_03701,ALDTNPNLK		x		x		x
CDIF630erm_03701	ASLMAGYESLLESVSMDR	1189	CDIF630erm_03701,ASLMAGYESLLESVSMDR					x	x
CDIF630erm_03701	DFAHLHVHTEYSLLDGFSRVKK	1189	CDIF630erm_03701,DFAHLHVHTEYSLLDGFSRVKK					x
CDIF630erm_03701	DTLDLIEK	1189	CDIF630erm_03701,DTLDLIEK				x
CDIF630erm_03701	DVTYLHEK	1189	CDIF630erm_03701,DVTYLHEK		x		x		x
CDIF630erm_03701	EEVIDYVKR	1189	CDIF630erm_03701,EEVIDYVKR						x
CDIF630erm_03701	EIKDINDDTDFADR	1189	CDIF630erm_03701,EIKDINDDTDFADR				x
CDIF630erm_03701	ELNMSSIAITDHGCMFGVIDFYK	1189	CDIF630erm_03701,ELNMSSIAITDHGCMFGVIDFYK						x
CDIF630erm_03701	ELYDQDPETK	1189	CDIF630erm_03701,ELYDQDPETK		x		x		x
CDIF630erm_03701	ENNIIVGPGR	1189	CDIF630erm_03701,ENNIIVGPGR		x		x		x
CDIF630erm_03701	ESNGLFVDLVDLVK	1189	CDIF630erm_03701,ESNGLFVDLVDLVK		x		x		x
CDIF630erm_03701	EVLGMYVSGHPLSQFEK	1189	CDIF630erm_03701,EVLGMYVSGHPLSQFEK				x
CDIF630erm_03701	FGLAAVK	1189	CDIF630erm_03701,FGLAAVK				x
CDIF630erm_03701	FGSDEFYLK	1189	CDIF630erm_03701,FGSDEFYLK		x		x		x
CDIF630erm_03701	FLNPER	1189	CDIF630erm_03701,FLNPER				x
CDIF630erm_03701	FSVEGDNIR	1189	CDIF630erm_03701,FSVEGDNIR		x		x		x
CDIF630erm_03701	GLRDKDPNYDK	1189	CDIF630erm_03701,GLRDKDPNYDK						x
CDIF630erm_03701	GSAAGSIVAYTLK	1189	CDIF630erm_03701,GSAAGSIVAYTLK		x		x
CDIF630erm_03701	IDSMSDTDTTNNIVEIAK	1189	CDIF630erm_03701,IDSMSDTDTTNNIVEIAK		x		x		x
CDIF630erm_03701	IFDDMIDFAR	1189	CDIF630erm_03701,IFDDMIDFAR		x		x		x
CDIF630erm_03701	IVSTSYVEGFYYKPR	1189	CDIF630erm_03701,IVSTSYVEGFYYKPR				x
CDIF630erm_03701	KKMDVMEEER	1189	CDIF630erm_03701,KKMDVMEEER				x
CDIF630erm_03701	KMDVMEEER	1189	CDIF630erm_03701,KMDVMEEER						x
CDIF630erm_03701	LDQKDTNK	1189	CDIF630erm_03701,LDQKDTNK						x
CDIF630erm_03701	MDFLGLR	1189	CDIF630erm_03701,MDFLGLR		x		x		x
CDIF630erm_03701	MDYDDPK	1189	CDIF630erm_03701,MDYDDPK				x
CDIF630erm_03701	NGVEEEIANK	1189	CDIF630erm_03701,NGVEEEIANK		x		x		x
CDIF630erm_03701	NVENIKPESGK	1189	CDIF630erm_03701,NVENIKPESGK			x	x
CDIF630erm_03701	PRVDMEELK	1189	CDIF630erm_03701,PRVDMEELK						x
CDIF630erm_03701	QIEGMLR	1189	CDIF630erm_03701,QIEGMLR				x
CDIF630erm_03701	QYPGNDSIYLYPMDENINGKR	1189	CDIF630erm_03701,QYPGNDSIYLYPMDENINGKR		x
CDIF630erm_03701	REEVIDYVK	1189	CDIF630erm_03701,REEVIDYVK				x
CDIF630erm_03701	RQEYEER	1189	CDIF630erm_03701,RQEYEER			x	x		x
CDIF630erm_03701	TRNVENIK	1189	CDIF630erm_03701,TRNVENIK		x
CDIF630erm_03701	VDMEELK	1189	CDIF630erm_03701,VDMEELK				x
CDIF630erm_03701	VDMEELKK	1189	CDIF630erm_03701,VDMEELKK		x		x		x
CDIF630erm_03701	VDMEELKKHNK	1189	CDIF630erm_03701,VDMEELKKHNK					x
CDIF630erm_03701	VIESLIK	1189	CDIF630erm_03701,VIESLIK		x
CDIF630erm_03701	VLDIGYNKVDK	1189	CDIF630erm_03701,VLDIGYNKVDK				x		x
CDIF630erm_03701	YDNPSNEILER	1189	CDIF630erm_03701,YDNPSNEILER		x		x		x
CDIF630erm_03701	YDVPEGYTPETYLR	1189	CDIF630erm_03701,YDVPEGYTPETYLR				x
CDIF630erm_03701	YSLLFER	1189	CDIF630erm_03701,YSLLFER				x
CDIF630erm_01402	EFNMQNENLK	1184	CDIF630erm_01402,EFNMQNENLK						x
CDIF630erm_01402	ELSEVNEHR	1184	CDIF630erm_01402,ELSEVNEHR				x
CDIF630erm_01402	ETGHRFK	1184	CDIF630erm_01402,ETGHRFK					x
CDIF630erm_01402	EVFLDTGIGKDGYSIIEQGK	1184	CDIF630erm_01402,EVFLDTGIGKDGYSIIEQGK				x
CDIF630erm_01402	FGEFLK	1184	CDIF630erm_01402,FGEFLK				x
CDIF630erm_01402	IDALNEEIK	1184	CDIF630erm_01402,IDALNEEIK		x
CDIF630erm_01402	IVTLDGEILNPGGSLTGGSLK	1184	CDIF630erm_01402,IVTLDGEILNPGGSLTGGSLK		x		x
CDIF630erm_01402	KESQINLIK	1184	CDIF630erm_01402,KESQINLIK						x
CDIF630erm_01402	KQEFSNK	1184	CDIF630erm_01402,KQEFSNK				x
CDIF630erm_01402	KTEVYNSIVR	1184	CDIF630erm_01402,KTEVYNSIVR				x
CDIF630erm_01402	LELKGFKSFPVK	1184	CDIF630erm_01402,LELKGFKSFPVK						x
CDIF630erm_01402	LIHTLEENMK	1184	CDIF630erm_01402,LIHTLEENMK				x
CDIF630erm_01402	LKTSQDTYINK	1184	CDIF630erm_01402,LKTSQDTYINK		x		x		x
CDIF630erm_01402	LQDSILTEEKEKENLTK	1184	CDIF630erm_01402,LQDSILTEEKEKENLTK				x
CDIF630erm_01402	NEIDSHESK	1184	CDIF630erm_01402,NEIDSHESK				x
CDIF630erm_01402	NIIENILGR	1184	CDIF630erm_01402,NIIENILGR		x		x		x
CDIF630erm_01402	NIKNEIDSHESK	1184	CDIF630erm_01402,NIKNEIDSHESK				x
CDIF630erm_01402	NKQLEESLNYEEHEIIK	1184	CDIF630erm_01402,NKQLEESLNYEEHEIIK					x
CDIF630erm_01402	NLNLLSGGEK	1184	CDIF630erm_01402,NLNLLSGGEK				x
CDIF630erm_01402	NSFDEINK	1184	CDIF630erm_01402,NSFDEINK				x
CDIF630erm_01402	QEFSNK	1184	CDIF630erm_01402,QEFSNK				x
CDIF630erm_01402	SLGNINIDSIKEYEEIKER	1184	CDIF630erm_01402,SLGNINIDSIKEYEEIKER				x
CDIF630erm_01402	SNISDAVR	1184	CDIF630erm_01402,SNISDAVR			x	x
CDIF630erm_01402	TILINNIDEGIK	1184	CDIF630erm_01402,TILINNIDEGIK		x		x
CDIF630erm_01402	VDEILSNNPLSR	1184	CDIF630erm_01402,VDEILSNNPLSR				x
CDIF630erm_01402	VIEKELNEKEEQK	1184	CDIF630erm_01402,VIEKELNEKEEQK				x
CDIF630erm_01402	VTFLPLNIIK	1184	CDIF630erm_01402,VTFLPLNIIK		x		x		x
CDIF630erm_01133	ATDIVGR	1182	CDIF630erm_01133,ATDIVGR						x
CDIF630erm_01133	ATTLFDNNGKPYK	1182	CDIF630erm_01133,ATTLFDNNGKPYK					x
CDIF630erm_01133	DIINKAEELVK	1182	CDIF630erm_01133,DIINKAEELVK						x
CDIF630erm_01133	DLGNYLLNFNADGLFYCNDIENLGSDVKK	1182	CDIF630erm_01133,DLGNYLLNFNADGLFYCNDIENLGSDVKK						x
CDIF630erm_01133	DMIYKDDLDK	1182	CDIF630erm_01133,DMIYKDDLDK						x
CDIF630erm_01133	ENMKNDK	1182	CDIF630erm_01133,ENMKNDK						x
CDIF630erm_01133	NCYTLYDKKIDK	1182	CDIF630erm_01133,NCYTLYDKKIDK						x
CDIF630erm_01133	SKSINDNK	1182	CDIF630erm_01133,SKSINDNK						x
CDIF630erm_01133	TFERSFLGK	1182	CDIF630erm_01133,TFERSFLGK						x
CDIF630erm_01133	TIKENMK	1182	CDIF630erm_01133,TIKENMK						x
CDIF630erm_02936	AEADAKERYEGYK	1179	CDIF630erm_02936,AEADAKERYEGYK		x		x		x
CDIF630erm_02936	AEGKNPFTLDSK	1179	CDIF630erm_02936,AEGKNPFTLDSK		x		x		x
CDIF630erm_02936	AEGKNPFTLDSKEPTASFK	1179	CDIF630erm_02936,AEGKNPFTLDSKEPTASFK	x	x	x	x	x	x
CDIF630erm_02936	AFAVNPDEVAPK	1179	CDIF630erm_02936,AFAVNPDEVAPK				x
CDIF630erm_02936	ALASQALSIFGDHQDVMAAR	1179	CDIF630erm_02936,ALASQALSIFGDHQDVMAAR	x	x	x	x	x	x
CDIF630erm_02936	ALGKGLEGLK	1179	CDIF630erm_02936,ALGKGLEGLK		x
CDIF630erm_02936	ALGKGLEGLKYR	1179	CDIF630erm_02936,ALGKGLEGLKYR		x
CDIF630erm_02936	ALSPNHPVAR	1179	CDIF630erm_02936,ALSPNHPVAR				x
CDIF630erm_02936	ALVMKPIDTQLDTELDNWAF	1179	CDIF630erm_02936,ALVMKPIDTQLDTELDNWAF				x
CDIF630erm_02936	ALVMKPIDTQLDTELDNWAFAVNPDEVAPK	1179	CDIF630erm_02936,ALVMKPIDTQLDTELDNWAFAVNPDEVAPK		x	x	x	x	x
CDIF630erm_02936	ALVMKPIDTQLDTELDNWAFAVNPDEVAPKVDVMPANTVK	1179	CDIF630erm_02936,ALVMKPIDTQLDTELDNWAFAVNPDEVAPKVDVMPANTVK		x	x	x
CDIF630erm_02936	AQNPDIYFQTR	1179	CDIF630erm_02936,AQNPDIYFQTR				x
CDIF630erm_02936	ATPAAAMAK	1179	CDIF630erm_02936,ATPAAAMAK		x	x	x	x	x
CDIF630erm_02936	ATYLIDEADYIACHK	1179	CDIF630erm_02936,ATYLIDEADYIACHK		x
CDIF630erm_02936	AVDADKGEVKEPEFIK	1179	CDIF630erm_02936,AVDADKGEVKEPEFIK				x
CDIF630erm_02936	AVFTEWLDSR	1179	CDIF630erm_02936,AVFTEWLDSR	x	x	x	x	x	x
CDIF630erm_02936	AVFTEWLDSRNDGEASK	1179	CDIF630erm_02936,AVFTEWLDSRNDGEASK	x	x	x	x	x	x
CDIF630erm_02936	AVFTEWLDSRNDGEASKVASAK	1179	CDIF630erm_02936,AVFTEWLDSRNDGEASKVASAK		x
CDIF630erm_02936	AVLEAEK	1179	CDIF630erm_02936,AVLEAEK		x	x	x		x
CDIF630erm_02936	CKFWGLGSDGTVGANK	1179	CDIF630erm_02936,CKFWGLGSDGTVGANK		x
CDIF630erm_02936	DFILAQVR	1179	CDIF630erm_02936,DFILAQVR	x	x	x	x	x	x
CDIF630erm_02936	DLGMMAMTYGNVY	1179	CDIF630erm_02936,DLGMMAMTYGNVY			x
CDIF630erm_02936	DLGMMAMTYGNVYVAQVAMGADK	1179	CDIF630erm_02936,DLGMMAMTYGNVYVAQVAMGADK			x	x	x
CDIF630erm_02936	DLGMMAMTYGNVYVAQVAMGADKNQFIK	1179	CDIF630erm_02936,DLGMMAMTYGNVYVAQVAMGADKNQFIK		x	x	x	x	x
CDIF630erm_02936	DNALSPNHPVAR	1179	CDIF630erm_02936,DNALSPNHPVAR	x	x	x	x	x	x
CDIF630erm_02936	DRKDYLVK	1179	CDIF630erm_02936,DRKDYLVK		x				x
CDIF630erm_02936	DTTPSDIK	1179	CDIF630erm_02936,DTTPSDIK		x	x	x	x	x
CDIF630erm_02936	DTTPSDIKTVFDNLVSEQPK	1179	CDIF630erm_02936,DTTPSDIKTVFDNLVSEQPK		x		x		x
CDIF630erm_02936	DVFYGKENAPMIIGGR	1179	CDIF630erm_02936,DVFYGKENAPMIIGGR	x	x	x	x	x	x
CDIF630erm_02936	DYLVKR	1179	CDIF630erm_02936,DYLVKR				x
CDIF630erm_02936	EASNKYYQNIVGIVEK	1179	CDIF630erm_02936,EASNKYYQNIVGIVEK		x	x	x	x	x
CDIF630erm_02936	ENAPMIIGGR	1179	CDIF630erm_02936,ENAPMIIGGR	x	x	x	x	x	x
CDIF630erm_02936	EPEFIK	1179	CDIF630erm_02936,EPEFIK				x
CDIF630erm_02936	EPGSTGEPLYLDVR	1179	CDIF630erm_02936,EPGSTGEPLYLDVR		x	x	x	x	x
CDIF630erm_02936	EPTASFK	1179	CDIF630erm_02936,EPTASFK		x
CDIF630erm_02936	EPTASFKDFILAQVR	1179	CDIF630erm_02936,EPTASFKDFILAQVR		x	x	x		x
CDIF630erm_02936	ERYEGYK	1179	CDIF630erm_02936,ERYEGYK				x		x
CDIF630erm_02936	ERYEGYKK	1179	CDIF630erm_02936,ERYEGYKK		x		x		x
CDIF630erm_02936	FGDTPIR	1179	CDIF630erm_02936,FGDTPIR		x	x	x	x	x
CDIF630erm_02936	FNPEVK	1179	CDIF630erm_02936,FNPEVK			x	x
CDIF630erm_02936	FNPEVKAEGK	1179	CDIF630erm_02936,FNPEVKAEGK	x	x	x	x		x
CDIF630erm_02936	FTEWLDSR	1179	CDIF630erm_02936,FTEWLDSR				x
CDIF630erm_02936	FWGLGSDGTVGANK	1179	CDIF630erm_02936,FWGLGSDGTVGANK	x	x	x	x	x	x
CDIF630erm_02936	FYTVNAVK	1179	CDIF630erm_02936,FYTVNAVK		x		x		x
CDIF630erm_02936	FYTVNAVKLGQEIGLGNRINMIMQSAFFK	1179	CDIF630erm_02936,FYTVNAVKLGQEIGLGNRINMIMQSAFFK					x
CDIF630erm_02936	GEVKEPEFIK	1179	CDIF630erm_02936,GEVKEPEFIK				x		x
CDIF630erm_02936	GFTVGIVDDVTNTSLTPSEPIK	1179	CDIF630erm_02936,GFTVGIVDDVTNTSLTPSEPIK				x
CDIF630erm_02936	GGITMSHLR	1179	CDIF630erm_02936,GGITMSHLR				x
CDIF630erm_02936	GGTFVLNTIWDQAGLEEHLPAHMK	1179	CDIF630erm_02936,GGTFVLNTIWDQAGLEEHLPAHMK		x	x	x
CDIF630erm_02936	GITMSHLR	1179	CDIF630erm_02936,GITMSHLR				x
CDIF630erm_02936	GLEGLKYR	1179	CDIF630erm_02936,GLEGLKYR		x				x
CDIF630erm_02936	GLGSDGTVGANK	1179	CDIF630erm_02936,GLGSDGTVGANK				x
CDIF630erm_02936	GPSWANSLFEDNAEYGFGMYTAVK	1179	CDIF630erm_02936,GPSWANSLFEDNAEYGFGMYTAVK	x	x	x	x	x	x
CDIF630erm_02936	GTAQNPDIYFQTR	1179	CDIF630erm_02936,GTAQNPDIYFQTR	x	x	x	x	x	x
CDIF630erm_02936	HFLDAMPSTVER	1179	CDIF630erm_02936,HFLDAMPSTVER	x	x	x	x	x	x
CDIF630erm_02936	HSLFDYYGAEDAK	1179	CDIF630erm_02936,HSLFDYYGAEDAK	x	x	x	x	x	x
CDIF630erm_02936	IASKGTIR	1179	CDIF630erm_02936,IASKGTIR					x
CDIF630erm_02936	ICVLDR	1179	CDIF630erm_02936,ICVLDR				x
CDIF630erm_02936	ICVLDRTKEPGSTGEPLYLDVR	1179	CDIF630erm_02936,ICVLDRTKEPGSTGEPLYLDVR		x
CDIF630erm_02936	IGDHTEK	1179	CDIF630erm_02936,IGDHTEK				x
CDIF630erm_02936	IIGDHTEK	1179	CDIF630erm_02936,IIGDHTEK		x	x	x	x	x
CDIF630erm_02936	IIGDHTEKYAQAYFDYDSK	1179	CDIF630erm_02936,IIGDHTEKYAQAYFDYDSK		x	x	x	x	x
CDIF630erm_02936	IIGDHTEKYAQAYFDYDSKK	1179	CDIF630erm_02936,IIGDHTEKYAQAYFDYDSKK		x		x
CDIF630erm_02936	INMIMQSAFFK	1179	CDIF630erm_02936,INMIMQSAFFK	x	x	x	x	x	x
CDIF630erm_02936	IVDAMTELVSMDICEDAK	1179	CDIF630erm_02936,IVDAMTELVSMDICEDAK		x				x
CDIF630erm_02936	IVNMNYAAVDAGINALVK	1179	CDIF630erm_02936,IVNMNYAAVDAGINALVK	x	x	x	x	x	x
CDIF630erm_02936	KDYLVK	1179	CDIF630erm_02936,KDYLVK				x
CDIF630erm_02936	KDYLVKR	1179	CDIF630erm_02936,KDYLVKR		x		x
CDIF630erm_02936	KGGTFVLNTIWDQAGLEEHLPAHMK	1179	CDIF630erm_02936,KGGTFVLNTIWDQAGLEEHLPAHMK				x
CDIF630erm_02936	KHSLFDYYGAEDAK	1179	CDIF630erm_02936,KHSLFDYYGAEDAK	x	x	x	x	x	x
CDIF630erm_02936	KIIGDHTEK	1179	CDIF630erm_02936,KIIGDHTEK				x
CDIF630erm_02936	KKDLGMMAMTYGNVYVAQVAMGADK	1179	CDIF630erm_02936,KKDLGMMAMTYGNVYVAQVAMGADK				x
CDIF630erm_02936	KSGGITMSHLR	1179	CDIF630erm_02936,KSGGITMSHLR		x	x	x	x	x
CDIF630erm_02936	LAEIIPEEDAVK	1179	CDIF630erm_02936,LAEIIPEEDAVK	x	x	x	x	x	x
CDIF630erm_02936	LAEIIPEEDAVKYLK	1179	CDIF630erm_02936,LAEIIPEEDAVKYLK		x		x		x
CDIF630erm_02936	LAEIIPEEDAVKYLKDSIVK	1179	CDIF630erm_02936,LAEIIPEEDAVKYLKDSIVK		x		x
CDIF630erm_02936	LASQALSIFGDHQDVMAAR	1179	CDIF630erm_02936,LASQALSIFGDHQDVMAAR			x	x
CDIF630erm_02936	LGQEIGLGNR	1179	CDIF630erm_02936,LGQEIGLGNR	x	x	x	x	x	x
CDIF630erm_02936	LGQEIGLGNRINMIMQSAFFK	1179	CDIF630erm_02936,LGQEIGLGNRINMIMQSAFFK		x
CDIF630erm_02936	LPFIHFFDGFR	1179	CDIF630erm_02936,LPFIHFFDGFR		x	x	x	x	x
CDIF630erm_02936	LPGVFHVSAR	1179	CDIF630erm_02936,LPGVFHVSAR				x
CDIF630erm_02936	MSNLTGR	1179	CDIF630erm_02936,MSNLTGR		x	x	x	x	x
CDIF630erm_02936	MSNLTGRK	1179	CDIF630erm_02936,MSNLTGRK		x	x	x	x	x
CDIF630erm_02936	NDGEASKVASAK	1179	CDIF630erm_02936,NDGEASKVASAK	x	x	x	x		x
CDIF630erm_02936	NDIKFYTVNAVK	1179	CDIF630erm_02936,NDIKFYTVNAVK		x	x	x		x
CDIF630erm_02936	NGFTVGIVDDVTNTSLTPSEPIK	1179	CDIF630erm_02936,NGFTVGIVDDVTNTSLTPSEPIK	x	x	x	x	x	x
CDIF630erm_02936	NGFTVGIVDDVTNTSLTPSEPIKIASK	1179	CDIF630erm_02936,NGFTVGIVDDVTNTSLTPSEPIKIASK		x	x	x		x
CDIF630erm_02936	NILRPMTAQEGNNLPVSTFNGIEDGTFPCGTAAYEK	1179	CDIF630erm_02936,NILRPMTAQEGNNLPVSTFNGIEDGTFPCGTAAYEK		x
CDIF630erm_02936	NILRPMTAQEGNNLPVSTFNGIEDGTFPCGTAAYEKR	1179	CDIF630erm_02936,NILRPMTAQEGNNLPVSTFNGIEDGTFPCGTAAYEKR		x
CDIF630erm_02936	NMNYAAVDAGINALVK	1179	CDIF630erm_02936,NMNYAAVDAGINALVK				x
CDIF630erm_02936	NPFTLDSK	1179	CDIF630erm_02936,NPFTLDSK	x	x	x	x	x	x
CDIF630erm_02936	NPFTLDSKEPTASFK	1179	CDIF630erm_02936,NPFTLDSKEPTASFK		x	x	x	x	x
CDIF630erm_02936	NPFTLDSKEPTASFKDFILAQVR	1179	CDIF630erm_02936,NPFTLDSKEPTASFKDFILAQVR		x	x	x	x	x
CDIF630erm_02936	PAAAMAK	1179	CDIF630erm_02936,PAAAMAK				x
CDIF630erm_02936	PASWENAVDADKGEVKEPEFIK	1179	CDIF630erm_02936,PASWENAVDADKGEVKEPEFIK				x
CDIF630erm_02936	PDIYFQTR	1179	CDIF630erm_02936,PDIYFQTR				x
CDIF630erm_02936	PEEADGLFAK	1179	CDIF630erm_02936,PEEADGLFAK				x
CDIF630erm_02936	PEEDAVK	1179	CDIF630erm_02936,PEEDAVK				x
CDIF630erm_02936	PFIHFFDGFR	1179	CDIF630erm_02936,PFIHFFDGFR				x
CDIF630erm_02936	PGVFHVSAR	1179	CDIF630erm_02936,PGVFHVSAR				x
CDIF630erm_02936	PIDTQLDTELDNWAFAVNPDEVAPK	1179	CDIF630erm_02936,PIDTQLDTELDNWAFAVNPDEVAPK		x		x
CDIF630erm_02936	PNHPVAR	1179	CDIF630erm_02936,PNHPVAR				x
CDIF630erm_02936	PVLVTEEELANAPEGFEAK	1179	CDIF630erm_02936,PVLVTEEELANAPEGFEAK		x		x		x
CDIF630erm_02936	PVLVTEEELANAPEGFEAKK	1179	CDIF630erm_02936,PVLVTEEELANAPEGFEAKK		x		x		x
CDIF630erm_02936	QFPEEADGLFAK	1179	CDIF630erm_02936,QFPEEADGLFAK	x	x	x	x	x	x
CDIF630erm_02936	QFPEEADGLFAKAEADAK	1179	CDIF630erm_02936,QFPEEADGLFAKAEADAK		x		x
CDIF630erm_02936	QSYVYQYDLLK	1179	CDIF630erm_02936,QSYVYQYDLLK	x	x	x	x	x	x
CDIF630erm_02936	QTGCVLLASGSVQEVADIAPVAHLAAIEGR	1179	CDIF630erm_02936,QTGCVLLASGSVQEVADIAPVAHLAAIEGR		x				x
CDIF630erm_02936	SGGITMSHLR	1179	CDIF630erm_02936,SGGITMSHLR	x	x	x	x		x
CDIF630erm_02936	SIFGDHQDVMAAR	1179	CDIF630erm_02936,SIFGDHQDVMAAR				x
CDIF630erm_02936	SPNHPVAR	1179	CDIF630erm_02936,SPNHPVAR			x	x
CDIF630erm_02936	TAQNPDIYFQTR	1179	CDIF630erm_02936,TAQNPDIYFQTR	x		x	x
CDIF630erm_02936	TKEPGSTGEPLYLDVR	1179	CDIF630erm_02936,TKEPGSTGEPLYLDVR	x	x	x	x	x	x
CDIF630erm_02936	TKEPGSTGEPLYLDVRDVFYGK	1179	CDIF630erm_02936,TKEPGSTGEPLYLDVRDVFYGK		x
CDIF630erm_02936	TLDGNTAAAH	1179	CDIF630erm_02936,TLDGNTAAAH			x	x
CDIF630erm_02936	TLDGNTAAAHVAY	1179	CDIF630erm_02936,TLDGNTAAAHVAY			x	x
CDIF630erm_02936	TLDGNTAAAHVAYAFTDVAAIYPITPSSTMAEVVDEWASQGR	1179	CDIF630erm_02936,TLDGNTAAAHVAYAFTDVAAIYPITPSSTMAEVVDEWASQGR		x	x	x
CDIF630erm_02936	TLDGNTAAAHVAYAFTDVAAIYPITPSSTMAEVVDEWASQGRK	1179	CDIF630erm_02936,TLDGNTAAAHVAYAFTDVAAIYPITPSSTMAEVVDEWASQGRK		x	x	x
CDIF630erm_02936	TLDSKEPTASFK	1179	CDIF630erm_02936,TLDSKEPTASFK				x
CDIF630erm_02936	TSHEIQKVELLENEDYASLLNFEAVQAFR	1179	CDIF630erm_02936,TSHEIQKVELLENEDYASLLNFEAVQAFR		x		x		x
CDIF630erm_02936	TVANEAQAVACGYWHLYR	1179	CDIF630erm_02936,TVANEAQAVACGYWHLYR		x
CDIF630erm_02936	TVFDNLVSEQPK	1179	CDIF630erm_02936,TVFDNLVSEQPK	x	x	x	x	x	x
CDIF630erm_02936	TVFDNLVSEQPKNGFTVGIVDDVTNTSLTPSEPIK	1179	CDIF630erm_02936,TVFDNLVSEQPKNGFTVGIVDDVTNTSLTPSEPIK				x
CDIF630erm_02936	TVFDNLVSEQPKNGFTVGIVDDVTNTSLTPSEPIKIASK	1179	CDIF630erm_02936,TVFDNLVSEQPKNGFTVGIVDDVTNTSLTPSEPIKIASK		x		x
CDIF630erm_02936	TVGIVDDVTNTSLTPSEPIK	1179	CDIF630erm_02936,TVGIVDDVTNTSLTPSEPIK				x
CDIF630erm_02936	TVGIVDDVTNTSLTPSEPIKIASK	1179	CDIF630erm_02936,TVGIVDDVTNTSLTPSEPIKIASK				x
CDIF630erm_02936	TYGNVYVAQVAMGADK	1179	CDIF630erm_02936,TYGNVYVAQVAMGADK				x
CDIF630erm_02936	VAGELLPGVFHVSAR	1179	CDIF630erm_02936,VAGELLPGVFHVSAR	x	x	x	x	x	x
CDIF630erm_02936	VAMGADKNQFIK	1179	CDIF630erm_02936,VAMGADKNQFIK				x
CDIF630erm_02936	VDVMPANTVK	1179	CDIF630erm_02936,VDVMPANTVK	x	x	x	x	x	x
CDIF630erm_02936	VDVMPANTVKG	1179	CDIF630erm_02936,VDVMPANTVKG	x		x	x
CDIF630erm_02936	VELLENEDYASLLNFEAVQAFR	1179	CDIF630erm_02936,VELLENEDYASLLNFEAVQAFR	x	x	x	x	x	x
CDIF630erm_02936	VEVPASWENAVDADK	1179	CDIF630erm_02936,VEVPASWENAVDADK		x		x		x
CDIF630erm_02936	VEVPASWENAVDADKGEVK	1179	CDIF630erm_02936,VEVPASWENAVDADKGEVK		x		x		x
CDIF630erm_02936	VEVPASWENAVDADKGEVKEPEFIK	1179	CDIF630erm_02936,VEVPASWENAVDADKGEVKEPEFIK	x	x	x	x	x	x
CDIF630erm_02936	VHLYRPF	1179	CDIF630erm_02936,VHLYRPF			x	x
CDIF630erm_02936	VHLYRPFSMK	1179	CDIF630erm_02936,VHLYRPFSMK		x	x	x
CDIF630erm_02936	VVTQLYGDR	1179	CDIF630erm_02936,VVTQLYGDR	x	x	x	x	x	x
CDIF630erm_02936	YAQAYFDYDSK	1179	CDIF630erm_02936,YAQAYFDYDSK	x	x	x	x	x	x
CDIF630erm_02936	YAQAYFDYDSKK	1179	CDIF630erm_02936,YAQAYFDYDSKK	x	x	x	x	x	x
CDIF630erm_02936	YEGYKK	1179	CDIF630erm_02936,YEGYKK				x
CDIF630erm_02936	YGLGSKDTTPSDIK	1179	CDIF630erm_02936,YGLGSKDTTPSDIK		x	x	x	x	x
CDIF630erm_02936	YGLGSKDTTPSDIKTVFDNLVSEQPK	1179	CDIF630erm_02936,YGLGSKDTTPSDIKTVFDNLVSEQPK		x	x	x	x	x
CDIF630erm_02936	YLKDSIVK	1179	CDIF630erm_02936,YLKDSIVK		x		x		x
CDIF630erm_02936	YSAIAKQFPEEADGLFAK	1179	CDIF630erm_02936,YSAIAKQFPEEADGLFAK				x
CDIF630erm_02936	YYQNIVGIVEK	1179	CDIF630erm_02936,YYQNIVGIVEK	x	x	x	x	x	x
CDIF630erm_01183	DIGANQNQLITLK	1175	CDIF630erm_01183,DIGANQNQLITLK		x		x		x
CDIF630erm_01183	DQKSTLNK	1175	CDIF630erm_01183,DQKSTLNK						x
CDIF630erm_01183	ETENINLK	1175	CDIF630erm_01183,ETENINLK						x
CDIF630erm_01183	ETENINLKVRYIDK	1175	CDIF630erm_01183,ETENINLKVRYIDK						x
CDIF630erm_01183	FNTEREVNLLNEK	1175	CDIF630erm_01183,FNTEREVNLLNEK						x
CDIF630erm_01183	FVEYVSTNQLK	1175	CDIF630erm_01183,FVEYVSTNQLK		x		x
CDIF630erm_01183	IALVENDSNAK	1175	CDIF630erm_01183,IALVENDSNAK		x		x		x
CDIF630erm_01183	IDEDSFAVSNLEK	1175	CDIF630erm_01183,IDEDSFAVSNLEK						x
CDIF630erm_01183	ILEQEESSK	1175	CDIF630erm_01183,ILEQEESSK		x		x
CDIF630erm_01183	INDFNKQLKVVEHNVDLLEELDK	1175	CDIF630erm_01183,INDFNKQLKVVEHNVDLLEELDK		x
CDIF630erm_01183	KNIQLQNLKDLK	1175	CDIF630erm_01183,KNIQLQNLKDLK						x
CDIF630erm_01183	LEKEKISIR	1175	CDIF630erm_01183,LEKEKISIR						x
CDIF630erm_01183	LELTGLNSYIDK	1175	CDIF630erm_01183,LELTGLNSYIDK				x		x
CDIF630erm_01183	LIEVLNDNTQNVLADKVVEVNEK	1175	CDIF630erm_01183,LIEVLNDNTQNVLADKVVEVNEK		x		x		x
CDIF630erm_01183	LLVSSSEAGIGSK	1175	CDIF630erm_01183,LLVSSSEAGIGSK		x		x
CDIF630erm_01183	LLVSSSEAGIGSKVK	1175	CDIF630erm_01183,LLVSSSEAGIGSKVK					x
CDIF630erm_01183	LSQYDGITEEVYNNINQELIELK	1175	CDIF630erm_01183,LSQYDGITEEVYNNINQELIELK		x		x
CDIF630erm_01183	NIQLQNLK	1175	CDIF630erm_01183,NIQLQNLK				x		x
CDIF630erm_01183	NKIEKEELK	1175	CDIF630erm_01183,NKIEKEELK			x		x
CDIF630erm_01183	NRDDLEKELEELK	1175	CDIF630erm_01183,NRDDLEKELEELK				x		x
CDIF630erm_01183	NSEIKEK	1175	CDIF630erm_01183,NSEIKEK						x
CDIF630erm_01183	NSEIKEKIALVENDSNAK	1175	CDIF630erm_01183,NSEIKEKIALVENDSNAK						x
CDIF630erm_01183	QKIFLAYEYEKDYNNVLEEK	1175	CDIF630erm_01183,QKIFLAYEYEKDYNNVLEEK		x
CDIF630erm_01183	QVSESRK	1175	CDIF630erm_01183,QVSESRK						x
CDIF630erm_01183	SADLLLK	1175	CDIF630erm_01183,SADLLLK				x		x
CDIF630erm_01183	STILDAITIAMYGNISR	1175	CDIF630erm_01183,STILDAITIAMYGNISR		x
CDIF630erm_01183	SVVLPQDKFNEFLR	1175	CDIF630erm_01183,SVVLPQDKFNEFLR				x
CDIF630erm_01183	VSGYLSIEK	1175	CDIF630erm_01183,VSGYLSIEK						x
CDIF630erm_01183	VSGYLSIEKMK	1175	CDIF630erm_01183,VSGYLSIEKMK						x
CDIF630erm_01183	VSGYLSIEKMKTK	1175	CDIF630erm_01183,VSGYLSIEKMKTK						x
CDIF630erm_01183	VVEVNEK	1175	CDIF630erm_01183,VVEVNEK				x
CDIF630erm_01183	YALEIDSTLNFVMR	1175	CDIF630erm_01183,YALEIDSTLNFVMR						x
CDIF630erm_03434	AISMSNETLPSSMGMTFFLKK	1175	CDIF630erm_03434,AISMSNETLPSSMGMTFFLKK						x
CDIF630erm_03434	DLDIVLSK	1175	CDIF630erm_03434,DLDIVLSK				x
CDIF630erm_03434	DLVDLLWIPTGGGK	1175	CDIF630erm_03434,DLVDLLWIPTGGGK						x
CDIF630erm_03434	DVITNEKQTLNSMRNVDK	1175	CDIF630erm_03434,DVITNEKQTLNSMRNVDK		x
CDIF630erm_03434	EWDKTSKK	1175	CDIF630erm_03434,EWDKTSKK						x
CDIF630erm_03434	FVEPTSITPFSEPAR	1175	CDIF630erm_03434,FVEPTSITPFSEPAR		x		x		x
CDIF630erm_03434	GSFLYLK	1175	CDIF630erm_03434,GSFLYLK				x
CDIF630erm_03434	IIASTATIR	1175	CDIF630erm_03434,IIASTATIR		x		x
CDIF630erm_03434	IYNNLLIPYDKDVITNEK	1175	CDIF630erm_03434,IYNNLLIPYDKDVITNEK				x		x
CDIF630erm_03434	KAQNQVK	1175	CDIF630erm_03434,KAQNQVK				x
CDIF630erm_03434	KHDLLDNAEAK	1175	CDIF630erm_03434,KHDLLDNAEAK				x
CDIF630erm_03434	LTSEYIQASSR	1175	CDIF630erm_03434,LTSEYIQASSR		x		x		x
CDIF630erm_03434	MLEGINLIK	1175	CDIF630erm_03434,MLEGINLIK						x
CDIF630erm_03434	MMENVELNLLDK	1175	CDIF630erm_03434,MMENVELNLLDK						x
CDIF630erm_03434	NLNEQRELTSR	1175	CDIF630erm_03434,NLNEQRELTSR						x
CDIF630erm_03434	NLSDISDLSK	1175	CDIF630erm_03434,NLSDISDLSK		x		x		x
CDIF630erm_03434	NMDGVEDLK	1175	CDIF630erm_03434,NMDGVEDLK						x
CDIF630erm_03434	NMDGVEDLKNFIIDR	1175	CDIF630erm_03434,NMDGVEDLKNFIIDR		x		x		x
CDIF630erm_03434	QKLTSEKVYNLLK	1175	CDIF630erm_03434,QKLTSEKVYNLLK						x
CDIF630erm_03434	QTLNSMR	1175	CDIF630erm_03434,QTLNSMR				x	x	x
CDIF630erm_03434	SSINSEYELDNLK	1175	CDIF630erm_03434,SSINSEYELDNLK		x		x		x
CDIF630erm_03434	TQVTVEVR	1175	CDIF630erm_03434,TQVTVEVR				x		x
CDIF630erm_03434	YEIITDSPIER	1175	CDIF630erm_03434,YEIITDSPIER			x	x	x
CDIF630erm_00133	AASFQETTR	1161	CDIF630erm_00133,AASFQETTR	x		x	x
CDIF630erm_00133	AELKDSTGQK	1161	CDIF630erm_00133,AELKDSTGQK		x		x		x
CDIF630erm_00133	APTLHR	1161	CDIF630erm_00133,APTLHR				x
CDIF630erm_00133	ASFQETTR	1161	CDIF630erm_00133,ASFQETTR	x
CDIF630erm_00133	ASLATDSFLSAASFQETTR	1161	CDIF630erm_00133,ASLATDSFLSAASFQETTR	x	x	x	x		x
CDIF630erm_00133	DFNELLLAYYNK	1161	CDIF630erm_00133,DFNELLLAYYNK		x		x		x
CDIF630erm_00133	DWECHCGK	1161	CDIF630erm_00133,DWECHCGK						x
CDIF630erm_00133	EGLSVLEYFTSSHGAR	1161	CDIF630erm_00133,EGLSVLEYFTSSHGAR		x	x	x		x
CDIF630erm_00133	EGNEVIEEIYDR	1161	CDIF630erm_00133,EGNEVIEEIYDR		x	x	x		x
CDIF630erm_00133	EGYAHNIK	1161	CDIF630erm_00133,EGYAHNIK		x		x
CDIF630erm_00133	EGYAHNIKSAK	1161	CDIF630erm_00133,EGYAHNIKSAK						x
CDIF630erm_00133	ENPFALEVDFLADK	1161	CDIF630erm_00133,ENPFALEVDFLADK				x		x
CDIF630erm_00133	ENPFALEVDFLADKK	1161	CDIF630erm_00133,ENPFALEVDFLADKK				x
CDIF630erm_00133	ENVILGK	1161	CDIF630erm_00133,ENVILGK			x	x
CDIF630erm_00133	EVNIGEAVGIIAAQSIGEPGTQLTMR	1161	CDIF630erm_00133,EVNIGEAVGIIAAQSIGEPGTQLTMR		x	x	x
CDIF630erm_00133	EVNVIPEEGETQTYVIPYGSR	1161	CDIF630erm_00133,EVNVIPEEGETQTYVIPYGSR	x	x	x	x	x	x
CDIF630erm_00133	EVNVIPEEGETQTYVIPYGSRL	1161	CDIF630erm_00133,EVNVIPEEGETQTYVIPYGSRL			x	x
CDIF630erm_00133	FATSDLNDLYR	1161	CDIF630erm_00133,FATSDLNDLYR		x		x		x
CDIF630erm_00133	FATSDLNDLYRR	1161	CDIF630erm_00133,FATSDLNDLYRR		x		x		x
CDIF630erm_00133	FHTGGVAGADITQGLPR	1161	CDIF630erm_00133,FHTGGVAGADITQGLPR	x		x	x
CDIF630erm_00133	FIFNENIPQDLGFVDR	1161	CDIF630erm_00133,FIFNENIPQDLGFVDR		x		x		x
CDIF630erm_00133	FIFNENIPQDLGFVDRK	1161	CDIF630erm_00133,FIFNENIPQDLGFVDRK		x	x	x		x
CDIF630erm_00133	FLMLSVNNILAPK	1161	CDIF630erm_00133,FLMLSVNNILAPK		x		x		x
CDIF630erm_00133	FRQNLLGK	1161	CDIF630erm_00133,FRQNLLGK		x				x
CDIF630erm_00133	FYQCGLPK	1161	CDIF630erm_00133,FYQCGLPK		x
CDIF630erm_00133	GEVKKPETINYR	1161	CDIF630erm_00133,GEVKKPETINYR		x		x		x
CDIF630erm_00133	GIQAFEPILVEGK	1161	CDIF630erm_00133,GIQAFEPILVEGK				x
CDIF630erm_00133	GKEDHLIGLK	1161	CDIF630erm_00133,GKEDHLIGLK				x
CDIF630erm_00133	GLADTAIR	1161	CDIF630erm_00133,GLADTAIR	x	x	x	x	x	x
CDIF630erm_00133	GLAVITEVSGR	1161	CDIF630erm_00133,GLAVITEVSGR	x	x	x	x	x	x
CDIF630erm_00133	GLISDEER	1161	CDIF630erm_00133,GLISDEER		x		x		x
CDIF630erm_00133	GLISDEERYEK	1161	CDIF630erm_00133,GLISDEERYEK		x		x		x
CDIF630erm_00133	GLMANASGK	1161	CDIF630erm_00133,GLMANASGK	x	x	x	x	x	x
CDIF630erm_00133	GLRPAVAK	1161	CDIF630erm_00133,GLRPAVAK		x				x
CDIF630erm_00133	GSKNQIR	1161	CDIF630erm_00133,GSKNQIR					x
CDIF630erm_00133	GTGMVFK	1161	CDIF630erm_00133,GTGMVFK		x		x		x
CDIF630erm_00133	GVQEYIVK	1161	CDIF630erm_00133,GVQEYIVK		x	x	x		x
CDIF630erm_00133	HGNTETAELLDYIK	1161	CDIF630erm_00133,HGNTETAELLDYIK		x		x		x
CDIF630erm_00133	HIEVIVR	1161	CDIF630erm_00133,HIEVIVR				x		x
CDIF630erm_00133	HILGIK	1161	CDIF630erm_00133,HILGIK				x
CDIF630erm_00133	IALASPEK	1161	CDIF630erm_00133,IALASPEK		x		x		x
CDIF630erm_00133	IALASPEKIR	1161	CDIF630erm_00133,IALASPEKIR		x
CDIF630erm_00133	IIDKCFRK	1161	CDIF630erm_00133,IIDKCFRK					x	x
CDIF630erm_00133	IPYGSR	1161	CDIF630erm_00133,IPYGSR				x
CDIF630erm_00133	ISDEERYEK	1161	CDIF630erm_00133,ISDEERYEK				x
CDIF630erm_00133	KEVNVIPEEGETQTYVIPYGSR	1161	CDIF630erm_00133,KEVNVIPEEGETQTYVIPYGSR		x	x	x		x
CDIF630erm_00133	KGLADTAIR	1161	CDIF630erm_00133,KGLADTAIR		x		x		x
CDIF630erm_00133	KHGNTETAELLDYIK	1161	CDIF630erm_00133,KHGNTETAELLDYIK				x
CDIF630erm_00133	KMALELFKPFVMDK	1161	CDIF630erm_00133,KMALELFKPFVMDK						x
CDIF630erm_00133	KPETINYR	1161	CDIF630erm_00133,KPETINYR		x		x		x
CDIF630erm_00133	KVFIAEAEAK	1161	CDIF630erm_00133,KVFIAEAEAK		x		x		x
CDIF630erm_00133	LEVVEAFK	1161	CDIF630erm_00133,LEVVEAFK				x		x
CDIF630erm_00133	LFELNNFESIK	1161	CDIF630erm_00133,LFELNNFESIK					x
CDIF630erm_00133	LGIQAFEPILVEGK	1161	CDIF630erm_00133,LGIQAFEPILVEGK		x		x		x
CDIF630erm_00133	LIPAGTGMK	1161	CDIF630erm_00133,LIPAGTGMK	x	x	x	x	x
CDIF630erm_00133	LKVTLEDGR	1161	CDIF630erm_00133,LKVTLEDGR		x		x		x
CDIF630erm_00133	LLELGAPDIIVR	1161	CDIF630erm_00133,LLELGAPDIIVR		x	x	x	x	x
CDIF630erm_00133	LNNIYIMAHSGAR	1161	CDIF630erm_00133,LNNIYIMAHSGAR		x		x		x
CDIF630erm_00133	LQGVDVNDK	1161	CDIF630erm_00133,LQGVDVNDK	x	x	x	x	x	x
CDIF630erm_00133	LQGVDVNDKHIEVIVR	1161	CDIF630erm_00133,LQGVDVNDKHIEVIVR				x
CDIF630erm_00133	LVDVSQDVIVR	1161	CDIF630erm_00133,LVDVSQDVIVR		x		x		x
CDIF630erm_00133	MALELFKPFVMDK	1161	CDIF630erm_00133,MALELFKPFVMDK		x		x		x
CDIF630erm_00133	MGHIELAAPMSHIWYFK	1161	CDIF630erm_00133,MGHIELAAPMSHIWYFK				x
CDIF630erm_00133	MGLLLDMSPR	1161	CDIF630erm_00133,MGLLLDMSPR		x	x	x	x	x
CDIF630erm_00133	MGLLLDMSPRSLEK	1161	CDIF630erm_00133,MGLLLDMSPRSLEK					x
CDIF630erm_00133	MLQEAVDALIDNGR	1161	CDIF630erm_00133,MLQEAVDALIDNGR		x		x		x
CDIF630erm_00133	MLQEAVDALIDNGRR	1161	CDIF630erm_00133,MLQEAVDALIDNGRR		x	x	x		x
CDIF630erm_00133	NIAVEK	1161	CDIF630erm_00133,NIAVEK				x
CDIF630erm_00133	NIAVEKIED	1161	CDIF630erm_00133,NIAVEKIED		x	x	x	x	x
CDIF630erm_00133	PGETGLNEK	1161	CDIF630erm_00133,PGETGLNEK				x
CDIF630erm_00133	PVTGPGNRPLK	1161	CDIF630erm_00133,PVTGPGNRPLK				x
CDIF630erm_00133	QGQMLEAGDPLTQGFINPHDIVR	1161	CDIF630erm_00133,QGQMLEAGDPLTQGFINPHDIVR		x	x	x		x
CDIF630erm_00133	QLAGMR	1161	CDIF630erm_00133,QLAGMR				x
CDIF630erm_00133	QLLTEKEYR	1161	CDIF630erm_00133,QLLTEKEYR		x		x		x
CDIF630erm_00133	RERMGHIELAAP	1161	CDIF630erm_00133,RERMGHIELAAP	x
CDIF630erm_00133	RGLISDEERYEK	1161	CDIF630erm_00133,RGLISDEERYEK		x		x		x
CDIF630erm_00133	RLEVVEAFK	1161	CDIF630erm_00133,RLEVVEAFK				x		x
CDIF630erm_00133	RLEVVEAFKK	1161	CDIF630erm_00133,RLEVVEAFKK		x		x		x
CDIF630erm_00133	RLLELGAPDIIVR	1161	CDIF630erm_00133,RLLELGAPDIIVR		x		x		x
CDIF630erm_00133	RLVDVSQDVIVR	1161	CDIF630erm_00133,RLVDVSQDVIVR		x		x		x
CDIF630erm_00133	RVDYSGR	1161	CDIF630erm_00133,RVDYSGR		x		x		x
CDIF630erm_00133	RVLLGITK	1161	CDIF630erm_00133,RVLLGITK		x		x		x
CDIF630erm_00133	SHPVLLNR	1161	CDIF630erm_00133,SHPVLLNR		x		x		x
CDIF630erm_00133	SLSDMLK	1161	CDIF630erm_00133,SLSDMLK		x		x		x
CDIF630erm_00133	SSLVESTVGR	1161	CDIF630erm_00133,SSLVESTVGR	x	x	x	x	x	x
CDIF630erm_00133	SVHLHALVK	1161	CDIF630erm_00133,SVHLHALVK				x
CDIF630erm_00133	SVIVVGPELK	1161	CDIF630erm_00133,SVIVVGPELK		x		x		x
CDIF630erm_00133	TAESGYLTR	1161	CDIF630erm_00133,TAESGYLTR	x	x	x	x	x	x
CDIF630erm_00133	TAESGYLTRR	1161	CDIF630erm_00133,TAESGYLTRR				x
CDIF630erm_00133	TFHTGGVAGADITQGLPR	1161	CDIF630erm_00133,TFHTGGVAGADITQGLPR		x		x		x
CDIF630erm_00133	TLKPEK	1161	CDIF630erm_00133,TLKPEK				x
CDIF630erm_00133	TLLQNIDLEQQSK	1161	CDIF630erm_00133,TLLQNIDLEQQSK	x	x	x	x	x	x
CDIF630erm_00133	TLLQNIDLEQQSKDLR	1161	CDIF630erm_00133,TLLQNIDLEQQSKDLR		x		x		x
CDIF630erm_00133	TVEIPVK	1161	CDIF630erm_00133,TVEIPVK		x	x	x	x	x
CDIF630erm_00133	VDVSQDVIVR	1161	CDIF630erm_00133,VDVSQDVIVR				x
CDIF630erm_00133	VDYSGR	1161	CDIF630erm_00133,VDYSGR				x
CDIF630erm_00133	VEELFEAR	1161	CDIF630erm_00133,VEELFEAR	x	x	x	x	x	x
CDIF630erm_00133	VEIDETGK	1161	CDIF630erm_00133,VEIDETGK	x	x	x	x		x
CDIF630erm_00133	VEIDETGKR	1161	CDIF630erm_00133,VEIDETGKR		x		x		x
CDIF630erm_00133	VFIAEAEAK	1161	CDIF630erm_00133,VFIAEAEAK		x		x		x
CDIF630erm_00133	VIETWTETTDK	1161	CDIF630erm_00133,VIETWTETTDK		x	x	x		x
CDIF630erm_00133	VIETWTETTDKVTDALMGGLDR	1161	CDIF630erm_00133,VIETWTETTDKVTDALMGGLDR		x		x		x
CDIF630erm_00133	VKPEVWDVLEDVIK	1161	CDIF630erm_00133,VKPEVWDVLEDVIK		x		x		x
CDIF630erm_00133	VKQGQMLEAGDPLTQGFINPHDIVR	1161	CDIF630erm_00133,VKQGQMLEAGDPLTQGFINPHDIVR				x
CDIF630erm_00133	VLLGITK	1161	CDIF630erm_00133,VLLGITK		x		x
CDIF630erm_00133	VLTEAAIK	1161	CDIF630erm_00133,VLTEAAIK		x	x			x
CDIF630erm_00133	VTDALMGGLDR	1161	CDIF630erm_00133,VTDALMGGLDR		x	x	x		x
CDIF630erm_00133	VTLEDGR	1161	CDIF630erm_00133,VTLEDGR		x		x		x
CDIF630erm_00133	VVVDPGETGLNEK	1161	CDIF630erm_00133,VVVDPGETGLNEK			x
CDIF630erm_00133	YGYTFTVGMGAEAVK	1161	CDIF630erm_00133,YGYTFTVGMGAEAVK		x		x		x
CDIF630erm_00133	YSTLGGITVAVDDMSVPEEK	1161	CDIF630erm_00133,YSTLGGITVAVDDMSVPEEK		x		x		x
CDIF630erm_00133	YSTLGGITVAVDDMSVPEEKK	1161	CDIF630erm_00133,YSTLGGITVAVDDMSVPEEKK				x		x
CDIF630erm_00133	YTIDPILNPETGEVIVEADSMIQEDEAETIVALGIEK	1161	CDIF630erm_00133,YTIDPILNPETGEVIVEADSMIQEDEAETIVALGIEK				x
CDIF630erm_01180	AIEDVSEELNVFSK	1155	CDIF630erm_01180,AIEDVSEELNVFSK				x
CDIF630erm_01180	ALTSTSK	1155	CDIF630erm_01180,ALTSTSK						x
CDIF630erm_01180	DSGILSDNDRESLGNK	1155	CDIF630erm_01180,DSGILSDNDRESLGNK						x
CDIF630erm_01180	FNEDKDDEEIQEAILK	1155	CDIF630erm_01180,FNEDKDDEEIQEAILK				x
CDIF630erm_01180	FYNAYPYK	1155	CDIF630erm_01180,FYNAYPYK						x
CDIF630erm_01180	GLSYTNQVHK	1155	CDIF630erm_01180,GLSYTNQVHK					x	x
CDIF630erm_01180	MGLRFVLGR	1155	CDIF630erm_01180,MGLRFVLGR						x
CDIF630erm_01180	MMKGDVN	1155	CDIF630erm_01180,MMKGDVN						x
CDIF630erm_01180	NSLVIPVGLTK	1155	CDIF630erm_01180,NSLVIPVGLTK					x
CDIF630erm_01180	SGSGKSTYILDEIK	1155	CDIF630erm_01180,SGSGKSTYILDEIK						x
CDIF630erm_01180	SNEEIIK	1155	CDIF630erm_01180,SNEEIIK						x
CDIF630erm_01180	SPTFNELINVIK	1155	CDIF630erm_01180,SPTFNELINVIK				x
CDIF630erm_01180	STYILDEIKK	1155	CDIF630erm_01180,STYILDEIKK				x
CDIF630erm_01180	TLRPSIIISR	1155	CDIF630erm_01180,TLRPSIIISR				x
CDIF630erm_01180	YGYETMFRYLK	1155	CDIF630erm_01180,YGYETMFRYLK					x
CDIF630erm_02043	ASFDDGYSYK	1145	CDIF630erm_02043,ASFDDGYSYK						x
CDIF630erm_02043	CEKSKPVLK	1145	CDIF630erm_02043,CEKSKPVLK						x
CDIF630erm_02043	EQLENELK	1145	CDIF630erm_02043,EQLENELK						x
CDIF630erm_02043	IINVSKYQYFK	1145	CDIF630erm_02043,IINVSKYQYFK						x
CDIF630erm_02043	ITKNVPYSLVELGVIHK	1145	CDIF630erm_02043,ITKNVPYSLVELGVIHK						x
CDIF630erm_02043	KADIALYYAK	1145	CDIF630erm_02043,KADIALYYAK					x
CDIF630erm_02043	MNQENKMIWVICTMHLIK	1145	CDIF630erm_02043,MNQENKMIWVICTMHLIK						x
CDIF630erm_02043	NEEIRLK	1145	CDIF630erm_02043,NEEIRLK					x
CDIF630erm_02043	NEEIRLKLK	1145	CDIF630erm_02043,NEEIRLKLK						x
CDIF630erm_02043	NLKPIFRK	1145	CDIF630erm_02043,NLKPIFRK						x
CDIF630erm_02043	NNVTEIK	1145	CDIF630erm_02043,NNVTEIK						x
CDIF630erm_02043	QLEQEMEQK	1145	CDIF630erm_02043,QLEQEMEQK						x
CDIF630erm_02043	RMNQENKMIWVICTMHLIK	1145	CDIF630erm_02043,RMNQENKMIWVICTMHLIK						x
CDIF630erm_02043	SSSNIYDIFK	1145	CDIF630erm_02043,SSSNIYDIFK					x
CDIF630erm_02043	VTLTTIFDEDGNPVR	1145	CDIF630erm_02043,VTLTTIFDEDGNPVR				x
CDIF630erm_00083	ACSELGIK	1143	CDIF630erm_00083,ACSELGIK		x
CDIF630erm_00083	ADESYLIGEGK	1143	CDIF630erm_00083,ADESYLIGEGK		x		x	x
CDIF630erm_00083	ADESYLIGEGKGPIDAYLDMDGIIDLAK	1143	CDIF630erm_00083,ADESYLIGEGKGPIDAYLDMDGIIDLAK		x		x		x
CDIF630erm_00083	ADMNDPLQIGASIPGK	1143	CDIF630erm_00083,ADMNDPLQIGASIPGK	x	x	x	x	x	x
CDIF630erm_00083	AFGEDIIFIEK	1143	CDIF630erm_00083,AFGEDIIFIEK		x		x		x
CDIF630erm_00083	AHQSLLATR	1143	CDIF630erm_00083,AHQSLLATR				x
CDIF630erm_00083	ASNGVGYK	1143	CDIF630erm_00083,ASNGVGYK		x		x		x
CDIF630erm_00083	ASNGVGYKNYPDNVIEEFTK	1143	CDIF630erm_00083,ASNGVGYKNYPDNVIEEFTK		x		x
CDIF630erm_00083	DAHQSLLATR	1143	CDIF630erm_00083,DAHQSLLATR		x		x		x
CDIF630erm_00083	DLQEVVLK	1143	CDIF630erm_00083,DLQEVVLK		x	x	x	x	x
CDIF630erm_00083	DLQEVVLKGEEAITVRPGSLLPAEDFDEIAK	1143	CDIF630erm_00083,DLQEVVLKGEEAITVRPGSLLPAEDFDEIAK		x	x	x
CDIF630erm_00083	DMSGLLKPYSAYTLVK	1143	CDIF630erm_00083,DMSGLLKPYSAYTLVK		x		x		x
CDIF630erm_00083	DNIIEEGK	1143	CDIF630erm_00083,DNIIEEGK		x		x		x
CDIF630erm_00083	DTGIDLFGYDELGK	1143	CDIF630erm_00083,DTGIDLFGYDELGK	x	x	x	x	x	x
CDIF630erm_00083	DTGIDLFGYDELGKYYK	1143	CDIF630erm_00083,DTGIDLFGYDELGKYYK		x		x
CDIF630erm_00083	EANEVVGDIIK	1143	CDIF630erm_00083,EANEVVGDIIK		x		x		x
CDIF630erm_00083	EDKYGLFR	1143	CDIF630erm_00083,EDKYGLFR		x		x		x
CDIF630erm_00083	EICEDAVK	1143	CDIF630erm_00083,EICEDAVK		x				x
CDIF630erm_00083	EKPLFDALHDPR	1143	CDIF630erm_00083,EKPLFDALHDPR		x	x	x		x
CDIF630erm_00083	ESPWRR	1143	CDIF630erm_00083,ESPWRR				x
CDIF630erm_00083	EVEIKDK	1143	CDIF630erm_00083,EVEIKDK		x		x
CDIF630erm_00083	EVEIKDKNFSGK	1143	CDIF630erm_00083,EVEIKDKNFSGK		x		x		x
CDIF630erm_00083	EVNVQTIPGVEK	1143	CDIF630erm_00083,EVNVQTIPGVEK	x	x	x	x	x	x
CDIF630erm_00083	EVNVQTIPGVEKAIR	1143	CDIF630erm_00083,EVNVQTIPGVEKAIR						x
CDIF630erm_00083	FDEVKEK	1143	CDIF630erm_00083,FDEVKEK		x		x		x
CDIF630erm_00083	FIDENPDLFEITESK	1143	CDIF630erm_00083,FIDENPDLFEITESK		x		x		x
CDIF630erm_00083	FIDENPDLFEITESKDR	1143	CDIF630erm_00083,FIDENPDLFEITESKDR	x	x	x	x	x	x
CDIF630erm_00083	FIDENPDLFEITESKDRGTK	1143	CDIF630erm_00083,FIDENPDLFEITESKDRGTK		x
CDIF630erm_00083	FLKESPWR	1143	CDIF630erm_00083,FLKESPWR		x		x
CDIF630erm_00083	FMPDTGK	1143	CDIF630erm_00083,FMPDTGK		x	x	x	x	x
CDIF630erm_00083	FMPDTGKIQVYR	1143	CDIF630erm_00083,FMPDTGKIQVYR		x
CDIF630erm_00083	GEEAITVRPGSLLPAEDFDEIAK	1143	CDIF630erm_00083,GEEAITVRPGSLLPAEDFDEIAK		x		x		x
CDIF630erm_00083	GMIGQPEGGIPK	1143	CDIF630erm_00083,GMIGQPEGGIPK	x	x	x	x	x	x
CDIF630erm_00083	GMIGQPEGGIPKDLQEVVLK	1143	CDIF630erm_00083,GMIGQPEGGIPKDLQEVVLK						x
CDIF630erm_00083	GPIDAYLDMDGIIDLAK	1143	CDIF630erm_00083,GPIDAYLDMDGIIDLAK		x	x	x	x	x
CDIF630erm_00083	GPIDAYLDMDGIIDLAKR	1143	CDIF630erm_00083,GPIDAYLDMDGIIDLAKR		x				x
CDIF630erm_00083	HLQHYNDISK	1143	CDIF630erm_00083,HLQHYNDISK		x		x		x
CDIF630erm_00083	IAKEVNVQTIPGVEK	1143	CDIF630erm_00083,IAKEVNVQTIPGVEK				x
CDIF630erm_00083	IFDSLNWVENMKPSINTALETGK	1143	CDIF630erm_00083,IFDSLNWVENMKPSINTALETGK		x	x	x		x
CDIF630erm_00083	IGYPVMIK	1143	CDIF630erm_00083,IGYPVMIK		x		x	x	x
CDIF630erm_00083	IGYPVMIKASNGGGGR	1143	CDIF630erm_00083,IGYPVMIKASNGGGGR		x
CDIF630erm_00083	IIEYAPAFSLDDK	1143	CDIF630erm_00083,IIEYAPAFSLDDK		x	x	x		x
CDIF630erm_00083	IIEYAPAFSLDDKVR	1143	CDIF630erm_00083,IIEYAPAFSLDDKVR		x		x		x
CDIF630erm_00083	IIEYAPAFSLDDKVRK	1143	CDIF630erm_00083,IIEYAPAFSLDDKVRK		x		x		x
CDIF630erm_00083	ILFDKLGK	1143	CDIF630erm_00083,ILFDKLGK		x		x
CDIF630erm_00083	ILVANR	1143	CDIF630erm_00083,ILVANR				x
CDIF630erm_00083	ILVANRGEIAIR	1143	CDIF630erm_00083,ILVANRGEIAIR				x
CDIF630erm_00083	IMVKEEDEVK	1143	CDIF630erm_00083,IMVKEEDEVK		x		x		x
CDIF630erm_00083	INNVEK	1143	CDIF630erm_00083,INNVEK				x
CDIF630erm_00083	INNVEKADMNDPLQIGASIPGK	1143	CDIF630erm_00083,INNVEKADMNDPLQIGASIPGK		x		x		x
CDIF630erm_00083	INNVEKADMNDPLQIGASIPGKVIK	1143	CDIF630erm_00083,INNVEKADMNDPLQIGASIPGKVIK					x
CDIF630erm_00083	IRTYDLLK	1143	CDIF630erm_00083,IRTYDLLK		x		x		x
CDIF630erm_00083	ITTEDPK	1143	CDIF630erm_00083,ITTEDPK		x		x		x
CDIF630erm_00083	ITTEDPKNK	1143	CDIF630erm_00083,ITTEDPKNK		x		x		x
CDIF630erm_00083	IVHREEDLELEYETACSESRK	1143	CDIF630erm_00083,IVHREEDLELEYETACSESRK					x
CDIF630erm_00083	KAFGEDIIFIEK	1143	CDIF630erm_00083,KAFGEDIIFIEK		x		x		x
CDIF630erm_00083	KCEENGITFIGPSSK	1143	CDIF630erm_00083,KCEENGITFIGPSSK		x				x
CDIF630erm_00083	KEDDMVEDK	1143	CDIF630erm_00083,KEDDMVEDK				x
CDIF630erm_00083	KLLLTDTTMR	1143	CDIF630erm_00083,KLLLTDTTMR		x		x		x
CDIF630erm_00083	KLLLTDTTMRDAHQSLLATR	1143	CDIF630erm_00083,KLLLTDTTMRDAHQSLLATR						x
CDIF630erm_00083	KVDAIHPGYGFLAENAEFAR	1143	CDIF630erm_00083,KVDAIHPGYGFLAENAEFAR		x	x	x	x	x
CDIF630erm_00083	LAENAEFAR	1143	CDIF630erm_00083,LAENAEFAR				x
CDIF630erm_00083	LDGGNGFTGANISPHYDSLLVK	1143	CDIF630erm_00083,LDGGNGFTGANISPHYDSLLVK		x		x		x
CDIF630erm_00083	LDKDNIIEEGK	1143	CDIF630erm_00083,LDKDNIIEEGK		x		x		x
CDIF630erm_00083	LESDVFFYGLNK	1143	CDIF630erm_00083,LESDVFFYGLNK				x		x
CDIF630erm_00083	LKPQADSLGLVNRFDEVK	1143	CDIF630erm_00083,LKPQADSLGLVNRFDEVK				x
CDIF630erm_00083	LLLTDTTMR	1143	CDIF630erm_00083,LLLTDTTMR	x	x	x	x	x	x
CDIF630erm_00083	LLLTDTTMRDAHQSLLATR	1143	CDIF630erm_00083,LLLTDTTMRDAHQSLLATR		x		x
CDIF630erm_00083	LNANLR	1143	CDIF630erm_00083,LNANLR			x	x
CDIF630erm_00083	LREEIPSIMFQMLLR	1143	CDIF630erm_00083,LREEIPSIMFQMLLR		x		x		x
CDIF630erm_00083	LVEIGEVK	1143	CDIF630erm_00083,LVEIGEVK		x		x		x
CDIF630erm_00083	LVEIGEVKENGFR	1143	CDIF630erm_00083,LVEIGEVKENGFR		x	x	x	x	x
CDIF630erm_00083	MAQELESLGADIIAIK	1143	CDIF630erm_00083,MAQELESLGADIIAIK		x		x		x
CDIF630erm_00083	MAQELESLGADIIAIKDMSGLLKPYSAYTLVK	1143	CDIF630erm_00083,MAQELESLGADIIAIKDMSGLLKPYSAYTLVK		x		x
CDIF630erm_00083	MDKDGSKSEGSK	1143	CDIF630erm_00083,MDKDGSKSEGSK			x	x
CDIF630erm_00083	NEECEVEIEEGK	1143	CDIF630erm_00083,NEECEVEIEEGK		x				x
CDIF630erm_00083	NKLDKDNIIEEGK	1143	CDIF630erm_00083,NKLDKDNIIEEGK	x	x	x	x	x	x
CDIF630erm_00083	NTERDTGIDLFGYDELGK	1143	CDIF630erm_00083,NTERDTGIDLFGYDELGK		x	x	x	x	x
CDIF630erm_00083	NTERDTGIDLFGYDELGKYYK	1143	CDIF630erm_00083,NTERDTGIDLFGYDELGKYYK		x
CDIF630erm_00083	NVISYALYPK	1143	CDIF630erm_00083,NVISYALYPK	x	x	x	x		x
CDIF630erm_00083	NVISYALYPKVYEDYIKHLQHYNDISK	1143	CDIF630erm_00083,NVISYALYPKVYEDYIKHLQHYNDISK		x
CDIF630erm_00083	NYPDNVIEEFTK	1143	CDIF630erm_00083,NYPDNVIEEFTK		x	x	x	x	x
CDIF630erm_00083	NYPDNVIEEFTKESAR	1143	CDIF630erm_00083,NYPDNVIEEFTKESAR		x		x
CDIF630erm_00083	PLQIGASIPGK	1143	CDIF630erm_00083,PLQIGASIPGK				x
CDIF630erm_00083	QGIDVFR	1143	CDIF630erm_00083,QGIDVFR		x	x	x		x
CDIF630erm_00083	QLLMIMK	1143	CDIF630erm_00083,QLLMIMK		x		x	x	x
CDIF630erm_00083	SAYIEK	1143	CDIF630erm_00083,SAYIEK				x
CDIF630erm_00083	SLDSEEINIK	1143	CDIF630erm_00083,SLDSEEINIK				x
CDIF630erm_00083	SQDDVEIR	1143	CDIF630erm_00083,SQDDVEIR	x	x	x	x	x	x
CDIF630erm_00083	STEEAKEVANK	1143	CDIF630erm_00083,STEEAKEVANK	x	x	x	x	x	x
CDIF630erm_00083	STEEAKEVANKIGYPVMIK	1143	CDIF630erm_00083,STEEAKEVANKIGYPVMIK		x
CDIF630erm_00083	SVGIYSK	1143	CDIF630erm_00083,SVGIYSK		x		x		x
CDIF630erm_00083	SVGIYSKEDK	1143	CDIF630erm_00083,SVGIYSKEDK		x		x		x
CDIF630erm_00083	TDGVIK	1143	CDIF630erm_00083,TDGVIK				x
CDIF630erm_00083	TEEAKEVANK	1143	CDIF630erm_00083,TEEAKEVANK				x
CDIF630erm_00083	TFQGAINK	1143	CDIF630erm_00083,TFQGAINK		x	x	x	x	x
CDIF630erm_00083	TGSGFGIR	1143	CDIF630erm_00083,TGSGFGIR	x	x	x	x	x	x
CDIF630erm_00083	TIGFELNGMVR	1143	CDIF630erm_00083,TIGFELNGMVR		x	x	x		x
CDIF630erm_00083	TISWDR	1143	CDIF630erm_00083,TISWDR				x
CDIF630erm_00083	TKADESYLIGEGK	1143	CDIF630erm_00083,TKADESYLIGEGK		x		x		x
CDIF630erm_00083	TKADESYLIGEGKGPIDAYLDMDGIIDLAK	1143	CDIF630erm_00083,TKADESYLIGEGKGPIDAYLDMDGIIDLAK		x
CDIF630erm_00083	TKYNLEYYIK	1143	CDIF630erm_00083,TKYNLEYYIK		x		x		x
CDIF630erm_00083	TNVGFLVNVLNNPIFSNGK	1143	CDIF630erm_00083,TNVGFLVNVLNNPIFSNGK		x		x		x
CDIF630erm_00083	TYDLLK	1143	CDIF630erm_00083,TYDLLK				x
CDIF630erm_00083	VDAIHPGYGFLAENAEFAR	1143	CDIF630erm_00083,VDAIHPGYGFLAENAEFAR		x	x	x	x	x
CDIF630erm_00083	VIKIMVKEEDEVK	1143	CDIF630erm_00083,VIKIMVKEEDEVK						x
CDIF630erm_00083	VKEDDMVEDK	1143	CDIF630erm_00083,VKEDDMVEDK		x		x		x
CDIF630erm_00083	VKEDDMVEDKQLLMIMK	1143	CDIF630erm_00083,VKEDDMVEDKQLLMIMK		x		x		x
CDIF630erm_00083	VMNMMGDK	1143	CDIF630erm_00083,VMNMMGDK		x		x		x
CDIF630erm_00083	VMNMMGDKINSK	1143	CDIF630erm_00083,VMNMMGDKINSK		x	x	x		x
CDIF630erm_00083	VMNMMGDKINSKK	1143	CDIF630erm_00083,VMNMMGDKINSKK				x
CDIF630erm_00083	VVGDLAIFMTK	1143	CDIF630erm_00083,VVGDLAIFMTK	x	x	x	x	x	x
CDIF630erm_00083	VYEDYIK	1143	CDIF630erm_00083,VYEDYIK		x		x		x
CDIF630erm_00083	YDINANIR	1143	CDIF630erm_00083,YDINANIR		x	x	x	x	x
CDIF630erm_00083	YIADPK	1143	CDIF630erm_00083,YIADPK				x
CDIF630erm_00083	YKEANEVVGDIIK	1143	CDIF630erm_00083,YKEANEVVGDIIK		x	x	x	x	x
CDIF630erm_00083	YLNEKYDINANIR	1143	CDIF630erm_00083,YLNEKYDINANIR		x	x	x	x	x
CDIF630erm_00083	YNLEYYIK	1143	CDIF630erm_00083,YNLEYYIK		x		x		x
CDIF630erm_00325	ESSSENNTLHQYMNK	1142	CDIF630erm_00325,ESSSENNTLHQYMNK					x
CDIF630erm_00325	KFENKYQDLPK	1142	CDIF630erm_00325,KFENKYQDLPK						x
CDIF630erm_00325	KLVNEQHSLLIIEHNTEVIR	1142	CDIF630erm_00325,KLVNEQHSLLIIEHNTEVIR						x
CDIF630erm_00325	LGQNTLGLSGGESQR	1142	CDIF630erm_00325,LGQNTLGLSGGESQR					x
CDIF630erm_00325	LPEDYLKSIFSQLK	1142	CDIF630erm_00325,LPEDYLKSIFSQLK					x
CDIF630erm_00325	QKSIPDK	1142	CDIF630erm_00325,QKSIPDK						x
CDIF630erm_00325	TAPTLSGGELQR	1142	CDIF630erm_00325,TAPTLSGGELQR				x
CDIF630erm_02482	IKTFMQAGAR	1132	CDIF630erm_02482,IKTFMQAGAR					x
CDIF630erm_02482	TVSTTKMTLLGEINR	1132	CDIF630erm_02482,TVSTTKMTLLGEINR						x
CDIF630erm_03814	DINLPNLGLVVIDEEQR	1128	CDIF630erm_03814,DINLPNLGLVVIDEEQR		x		x		x
CDIF630erm_03814	DMSVIEEPPQER	1128	CDIF630erm_03814,DMSVIEEPPQER			x	x
CDIF630erm_03814	EFIYPEK	1128	CDIF630erm_03814,EFIYPEK		x
CDIF630erm_03814	EIEDMTK	1128	CDIF630erm_03814,EIEDMTK				x
CDIF630erm_03814	EIEDMTKDLIELYAK	1128	CDIF630erm_03814,EIEDMTKDLIELYAK				x
CDIF630erm_03814	EYKDIINCIK	1128	CDIF630erm_03814,EYKDIINCIK						x
CDIF630erm_03814	FGVKHKEALK	1128	CDIF630erm_03814,FGVKHKEALK					x
CDIF630erm_03814	GGIIDVFSLEYTNPIR	1128	CDIF630erm_03814,GGIIDVFSLEYTNPIR						x
CDIF630erm_03814	GLETTISK	1128	CDIF630erm_03814,GLETTISK						x
CDIF630erm_03814	HPVITYVTESK	1128	CDIF630erm_03814,HPVITYVTESK		x		x		x
CDIF630erm_03814	IEGFGQFSIR	1128	CDIF630erm_03814,IEGFGQFSIR				x
CDIF630erm_03814	IILATNTLER	1128	CDIF630erm_03814,IILATNTLER		x		x		x
CDIF630erm_03814	IILVTSIEAVLRKYIPK	1128	CDIF630erm_03814,IILVTSIEAVLRKYIPK						x
CDIF630erm_03814	LGTNEWTK	1128	CDIF630erm_03814,LGTNEWTK		x		x		x
CDIF630erm_03814	LLYHYTDLEYLVK	1128	CDIF630erm_03814,LLYHYTDLEYLVK				x
CDIF630erm_03814	MELFDDEIDSIR	1128	CDIF630erm_03814,MELFDDEIDSIR		x		x
CDIF630erm_03814	SSQVIIVPAHINSGFQYK	1128	CDIF630erm_03814,SSQVIIVPAHINSGFQYK				x
CDIF630erm_03814	TLHMSLSGIR	1128	CDIF630erm_03814,TLHMSLSGIR					x
CDIF630erm_03814	TYFEGVENYIDYIYPEENK	1128	CDIF630erm_03814,TYFEGVENYIDYIYPEENK				x
CDIF630erm_03814	VDLLVEELNR	1128	CDIF630erm_03814,VDLLVEELNR		x		x		x
CDIF630erm_03814	VEHIEEMASMIQK	1128	CDIF630erm_03814,VEHIEEMASMIQK				x
CDIF630erm_03814	VGDSLDLEKLTEK	1128	CDIF630erm_03814,VGDSLDLEKLTEK				x
CDIF630erm_03814	VQKYIGAEVEKVK	1128	CDIF630erm_03814,VQKYIGAEVEKVK						x
CDIF630erm_03814	YTGIEQITVNAIKK	1128	CDIF630erm_03814,YTGIEQITVNAIKK				x
CDIF630erm_01666	IIFERGAFDAR	1113	CDIF630erm_01666,IIFERGAFDAR						x
CDIF630erm_03910	AGVHSGDSTTMYPSQNISDEIK	1068	CDIF630erm_03910,AGVHSGDSTTMYPSQNISDEIK		x		x
CDIF630erm_03910	AGVHSGDSTTMYPSQNISDEIKEK	1068	CDIF630erm_03910,AGVHSGDSTTMYPSQNISDEIKEK		x	x	x
CDIF630erm_03910	ATGYPIAK	1068	CDIF630erm_03910,ATGYPIAK		x		x
CDIF630erm_03910	DEFIEIAK	1068	CDIF630erm_03910,DEFIEIAK				x
CDIF630erm_03910	DGNGNCITVCNMENVDPVGVHTGDSIVVAPSQTLSDEEYQLLR	1068	CDIF630erm_03910,DGNGNCITVCNMENVDPVGVHTGDSIVVAPSQTLSDEEYQLLR				x
CDIF630erm_03910	DGNGNCITVCNMENVDPVGVHTGDSIVVAPSQTLSDEEYQLLRK	1068	CDIF630erm_03910,DGNGNCITVCNMENVDPVGVHTGDSIVVAPSQTLSDEEYQLLRK				x
CDIF630erm_03910	DHKNPVLIDK	1068	CDIF630erm_03910,DHKNPVLIDK		x		x
CDIF630erm_03910	DIDAAEDREK	1068	CDIF630erm_03910,DIDAAEDREK		x		x		x
CDIF630erm_03910	DIDAAEDREKFDDLLER	1068	CDIF630erm_03910,DIDAAEDREKFDDLLER		x		x		x
CDIF630erm_03910	DLGYGTGVYKEPK	1068	CDIF630erm_03910,DLGYGTGVYKEPK		x		x
CDIF630erm_03910	DMKELGYTFVATEGTAK	1068	CDIF630erm_03910,DMKELGYTFVATEGTAK		x		x		x
CDIF630erm_03910	EIEYEVMR	1068	CDIF630erm_03910,EIEYEVMR		x		x		x
CDIF630erm_03910	EINQPVIVSDIVTNLEAGLEFANK	1068	CDIF630erm_03910,EINQPVIVSDIVTNLEAGLEFANK	x	x	x	x	x	x
CDIF630erm_03910	EKPEGVILQFGGQTAIK	1068	CDIF630erm_03910,EKPEGVILQFGGQTAIK		x		x
CDIF630erm_03910	ELGYPVLVR	1068	CDIF630erm_03910,ELGYPVLVR		x		x
CDIF630erm_03910	ELGYPVLVRPSYVLGGQGMEITYNEEK	1068	CDIF630erm_03910,ELGYPVLVRPSYVLGGQGMEITYNEEK		x		x		x
CDIF630erm_03910	ELGYTFVATEGTAK	1068	CDIF630erm_03910,ELGYTFVATEGTAK	x	x	x	x	x	x
CDIF630erm_03910	ENGIEADIVNR	1068	CDIF630erm_03910,ENGIEADIVNR	x	x	x	x
CDIF630erm_03910	EVMKEINQPVIVSDIVTNLEAGLEFANK	1068	CDIF630erm_03910,EVMKEINQPVIVSDIVTNLEAGLEFANK		x				x
CDIF630erm_03910	FDDLLER	1068	CDIF630erm_03910,FDDLLER		x		x
CDIF630erm_03910	GEDRDLFR	1068	CDIF630erm_03910,GEDRDLFR		x
CDIF630erm_03910	GFLAAGR	1068	CDIF630erm_03910,GFLAAGR		x	x	x
CDIF630erm_03910	GFSDKGISDLMK	1068	CDIF630erm_03910,GFSDKGISDLMK				x
CDIF630erm_03910	GISDLMK	1068	CDIF630erm_03910,GISDLMK		x		x
CDIF630erm_03910	GKGVWTTNEGVEIAK	1068	CDIF630erm_03910,GKGVWTTNEGVEIAK		x		x
CDIF630erm_03910	GVVLATVNNHDKDEFIEIAK	1068	CDIF630erm_03910,GVVLATVNNHDKDEFIEIAK		x		x
CDIF630erm_03910	GVWTTNEGVEIAK	1068	CDIF630erm_03910,GVWTTNEGVEIAK		x	x	x		x
CDIF630erm_03910	IALGYTLDEIENAVTK	1068	CDIF630erm_03910,IALGYTLDEIENAVTK		x		x
CDIF630erm_03910	IALGYTLDEIENAVTKK	1068	CDIF630erm_03910,IALGYTLDEIENAVTKK		x		x
CDIF630erm_03910	IEDLDKEYLHELK	1068	CDIF630erm_03910,IEDLDKEYLHELK		x		x		x
CDIF630erm_03910	IEDLDKEYLHELKK	1068	CDIF630erm_03910,IEDLDKEYLHELKK				x
CDIF630erm_03910	IEEPRPNILDAIR	1068	CDIF630erm_03910,IEEPRPNILDAIR	x	x	x	x		x
CDIF630erm_03910	IGYPVVVR	1068	CDIF630erm_03910,IGYPVVVR				x		x
CDIF630erm_03910	IGYPVVVRPAYTLGGTGGGIADTEEELR	1068	CDIF630erm_03910,IGYPVVVRPAYTLGGTGGGIADTEEELR		x		x
CDIF630erm_03910	ISPEKLYELR	1068	CDIF630erm_03910,ISPEKLYELR		x	x	x
CDIF630erm_03910	IVEYTK	1068	CDIF630erm_03910,IVEYTK				x
CDIF630erm_03910	IVEYTKK	1068	CDIF630erm_03910,IVEYTKK		x		x
CDIF630erm_03910	IYIEPLTIEFIEK	1068	CDIF630erm_03910,IYIEPLTIEFIEK		x		x
CDIF630erm_03910	KGEDRDIFR	1068	CDIF630erm_03910,KGEDRDIFR				x		x
CDIF630erm_03910	KGEDRDLFR	1068	CDIF630erm_03910,KGEDRDLFR			x	x
CDIF630erm_03910	KGFSDK	1068	CDIF630erm_03910,KGFSDK				x
CDIF630erm_03910	KMGIETIIVNNNPETVSTDFDTSDK	1068	CDIF630erm_03910,KMGIETIIVNNNPETVSTDFDTSDK				x
CDIF630erm_03910	KVVVLGSGPIR	1068	CDIF630erm_03910,KVVVLGSGPIR		x		x	x	x
CDIF630erm_03910	LDINRPK	1068	CDIF630erm_03910,LDINRPK		x		x
CDIF630erm_03910	LFDLAEMIR	1068	CDIF630erm_03910,LFDLAEMIR		x		x
CDIF630erm_03910	LFDLAEMIRR	1068	CDIF630erm_03910,LFDLAEMIRR				x
CDIF630erm_03910	LIQYLDDAFDRDHKNPVLIDK	1068	CDIF630erm_03910,LIQYLDDAFDRDHKNPVLIDK		x		x		x
CDIF630erm_03910	LKDLGYGTGVYK	1068	CDIF630erm_03910,LKDLGYGTGVYK				x
CDIF630erm_03910	LKDLGYGTGVYKEPK	1068	CDIF630erm_03910,LKDLGYGTGVYKEPK		x		x
CDIF630erm_03910	LSKVEVSLGPEMK	1068	CDIF630erm_03910,LSKVEVSLGPEMK		x		x
CDIF630erm_03910	LVSVKVPVFSMSK	1068	CDIF630erm_03910,LVSVKVPVFSMSK		x		x
CDIF630erm_03910	LYFEPLTEEEVLNIIEK	1068	CDIF630erm_03910,LYFEPLTEEEVLNIIEK		x
CDIF630erm_03910	MMATGEIMSIGSNFEAAILK	1068	CDIF630erm_03910,MMATGEIMSIGSNFEAAILK		x		x
CDIF630erm_03910	NGIEADIVNR	1068	CDIF630erm_03910,NGIEADIVNR	x		x	x
CDIF630erm_03910	NIPILGTDFR	1068	CDIF630erm_03910,NIPILGTDFR		x		x		x
CDIF630erm_03910	NKQVDIVINTPTK	1068	CDIF630erm_03910,NKQVDIVINTPTK		x		x
CDIF630erm_03910	NKQVDIVINTPTKGNDSTR	1068	CDIF630erm_03910,NKQVDIVINTPTKGNDSTR		x		x
CDIF630erm_03910	NPVLIDK	1068	CDIF630erm_03910,NPVLIDK		x
CDIF630erm_03910	NPVLIDKYLTGR	1068	CDIF630erm_03910,NPVLIDKYLTGR				x
CDIF630erm_03910	PKLDSIKK	1068	CDIF630erm_03910,PKLDSIKK				x
CDIF630erm_03910	QVDIVINTPTK	1068	CDIF630erm_03910,QVDIVINTPTK	x	x	x	x
CDIF630erm_03910	QVDIVINTPTKGNDSTR	1068	CDIF630erm_03910,QVDIVINTPTKGNDSTR		x	x	x
CDIF630erm_03910	RVVVPDDER	1068	CDIF630erm_03910,RVVVPDDER				x		x
CDIF630erm_03910	SLETGKYSLVHAPSEGR	1068	CDIF630erm_03910,SLETGKYSLVHAPSEGR		x		x		x
CDIF630erm_03910	SLRENGIEADIVNR	1068	CDIF630erm_03910,SLRENGIEADIVNR		x		x		x
CDIF630erm_03910	SLYNIQPVYK	1068	CDIF630erm_03910,SLYNIQPVYK		x		x	x	x
CDIF630erm_03910	SNPATIMTDK	1068	CDIF630erm_03910,SNPATIMTDK			x	x
CDIF630erm_03910	SSALASKATGYPIAKVAAK	1068	CDIF630erm_03910,SSALASKATGYPIAKVAAK						x
CDIF630erm_03910	STGEVLGVGENLEEALYK	1068	CDIF630erm_03910,STGEVLGVGENLEEALYK		x	x	x
CDIF630erm_03910	STGEVLGVGENLEEALYKGFLAAGR	1068	CDIF630erm_03910,STGEVLGVGENLEEALYKGFLAAGR		x
CDIF630erm_03910	TAIEFSTEIMTSLDTLK	1068	CDIF630erm_03910,TAIEFSTEIMTSLDTLK		x
CDIF630erm_03910	TLEELKAR	1068	CDIF630erm_03910,TLEELKAR		x
CDIF630erm_03910	VEVSLGPEMK	1068	CDIF630erm_03910,VEVSLGPEMK	x	x	x	x
CDIF630erm_03910	VIGTSIESIK	1068	CDIF630erm_03910,VIGTSIESIK	x	x	x	x	x	x
CDIF630erm_03910	VLKIEDLDKEYLHELK	1068	CDIF630erm_03910,VLKIEDLDKEYLHELK						x
CDIF630erm_03910	VPVFSMSK	1068	CDIF630erm_03910,VPVFSMSK		x		x
CDIF630erm_03910	VSGVPIVDLATK	1068	CDIF630erm_03910,VSGVPIVDLATK		x	x	x
CDIF630erm_03910	VVVLGSGPIR	1068	CDIF630erm_03910,VVVLGSGPIR		x		x		x
CDIF630erm_03910	VVVPDDER	1068	CDIF630erm_03910,VVVPDDER		x	x	x
CDIF630erm_03910	VVVPDDERLFDLAEMIR	1068	CDIF630erm_03910,VVVPDDERLFDLAEMIR		x	x	x
CDIF630erm_03910	WIVEQEEK	1068	CDIF630erm_03910,WIVEQEEK		x		x
CDIF630erm_03910	WIVEQEEKLK	1068	CDIF630erm_03910,WIVEQEEKLK		x		x
CDIF630erm_03910	WPFDKFR	1068	CDIF630erm_03910,WPFDKFR		x
CDIF630erm_03910	YSLVHAPSEGR	1068	CDIF630erm_03910,YSLVHAPSEGR		x		x		x
CDIF630erm_03912	AGVHSGDSTTMYPSQNISDEIKEK	1068	CDIF630erm_03912,AGVHSGDSTTMYPSQNISDEIKEK		x	x	x
CDIF630erm_03912	DIDAAEDREKFDDLLER	1068	CDIF630erm_03912,DIDAAEDREKFDDLLER		x		x		x
CDIF630erm_03912	DYLLELK	1068	CDIF630erm_03912,DYLLELK		x		x		x
CDIF630erm_03912	DYLLELKK	1068	CDIF630erm_03912,DYLLELKK		x				x
CDIF630erm_03912	EIEYEVIR	1068	CDIF630erm_03912,EIEYEVIR		x		x		x
CDIF630erm_03912	ELGYTFVATEGTANSLR	1068	CDIF630erm_03912,ELGYTFVATEGTANSLR	x	x	x	x		x
CDIF630erm_03912	ELGYTFVATEGTANSLRENGIEADIVNR	1068	CDIF630erm_03912,ELGYTFVATEGTANSLRENGIEADIVNR				x
CDIF630erm_03912	ERPDSLLAGMGGQTGLNLAVELYEK	1068	CDIF630erm_03912,ERPDSLLAGMGGQTGLNLAVELYEK				x
CDIF630erm_03912	GFSDKGISDLMK	1068	CDIF630erm_03912,GFSDKGISDLMK				x
CDIF630erm_03912	GILDKYGVK	1068	CDIF630erm_03912,GILDKYGVK		x		x
CDIF630erm_03912	IALGYTLDEIENAVTK	1068	CDIF630erm_03912,IALGYTLDEIENAVTK		x		x
CDIF630erm_03912	IALGYTLDEIENAVTKK	1068	CDIF630erm_03912,IALGYTLDEIENAVTKK		x		x
CDIF630erm_03912	IEDLTKDYLLELK	1068	CDIF630erm_03912,IEDLTKDYLLELK		x		x		x
CDIF630erm_03912	IEDLTKDYLLELKK	1068	CDIF630erm_03912,IEDLTKDYLLELKK		x		x		x
CDIF630erm_03912	IGYPVVVR	1068	CDIF630erm_03912,IGYPVVVR				x		x
CDIF630erm_03912	IIGTSVESIK	1068	CDIF630erm_03912,IIGTSVESIK	x	x		x		x
CDIF630erm_03912	IIGTSVESIKK	1068	CDIF630erm_03912,IIGTSVESIKK				x
CDIF630erm_03912	IPKWPFDKFK	1068	CDIF630erm_03912,IPKWPFDKFK					x
CDIF630erm_03912	ISPEKLYELR	1068	CDIF630erm_03912,ISPEKLYELR		x	x	x
CDIF630erm_03912	KMDIETIIINNNPETVSTDFDTSDK	1068	CDIF630erm_03912,KMDIETIIINNNPETVSTDFDTSDK		x		x
CDIF630erm_03912	LSKVEVSLGPEMK	1068	CDIF630erm_03912,LSKVEVSLGPEMK		x		x
CDIF630erm_03912	LSQYLQDAFDRDHKNPVLIDK	1068	CDIF630erm_03912,LSQYLQDAFDRDHKNPVLIDK				x
CDIF630erm_03912	LVHTPSEER	1068	CDIF630erm_03912,LVHTPSEER				x
CDIF630erm_03912	LVSVKVPVFSMSK	1068	CDIF630erm_03912,LVSVKVPVFSMSK		x		x
CDIF630erm_03912	LYFEPLTEEEVLSIIEK	1068	CDIF630erm_03912,LYFEPLTEEEVLSIIEK				x		x
CDIF630erm_03912	MMATGEIMSIGSNFEAAILK	1068	CDIF630erm_03912,MMATGEIMSIGSNFEAAILK		x		x
CDIF630erm_03912	NGIEADIVNR	1068	CDIF630erm_03912,NGIEADIVNR	x		x	x
CDIF630erm_03912	NIPILGTDFDDIDAAEDREK	1068	CDIF630erm_03912,NIPILGTDFDDIDAAEDREK				x		x
CDIF630erm_03912	NIPILGTDFDDIDAAEDREKFDDLLER	1068	CDIF630erm_03912,NIPILGTDFDDIDAAEDREKFDDLLER				x
CDIF630erm_03912	NKQVDIVINTPTK	1068	CDIF630erm_03912,NKQVDIVINTPTK		x		x
CDIF630erm_03912	QVDIVINTPTKGNDSTR	1068	CDIF630erm_03912,QVDIVINTPTKGNDSTR		x	x	x
CDIF630erm_03912	RVVVPDDER	1068	CDIF630erm_03912,RVVVPDDER				x		x
CDIF630erm_03912	SLETGKYSLVHTPSEER	1068	CDIF630erm_03912,SLETGKYSLVHTPSEER				x
CDIF630erm_03912	SLYNIKPAYK	1068	CDIF630erm_03912,SLYNIKPAYK		x		x		x
CDIF630erm_03912	SNPATIMTDK	1068	CDIF630erm_03912,SNPATIMTDK			x	x
CDIF630erm_03912	STGEVLGVGENLEEALYK	1068	CDIF630erm_03912,STGEVLGVGENLEEALYK		x	x	x
CDIF630erm_03912	STGEVLGVGENLEEALYKGFLAAGR	1068	CDIF630erm_03912,STGEVLGVGENLEEALYKGFLAAGR		x
CDIF630erm_03912	VEESRPNILDAIR	1068	CDIF630erm_03912,VEESRPNILDAIR		x	x	x		x
CDIF630erm_03912	VEVSLGPEMK	1068	CDIF630erm_03912,VEVSLGPEMK	x	x	x	x
CDIF630erm_03912	VIVLGSGPIR	1068	CDIF630erm_03912,VIVLGSGPIR		x		x		x
CDIF630erm_03912	VMKIEDLTKDYLLELK	1068	CDIF630erm_03912,VMKIEDLTKDYLLELK				x
CDIF630erm_03912	VPVFSMSK	1068	CDIF630erm_03912,VPVFSMSK		x		x
CDIF630erm_03912	VSGVPIVDLATK	1068	CDIF630erm_03912,VSGVPIVDLATK		x	x	x
CDIF630erm_03912	VSSKIALGYTLDEIENAVTKK	1068	CDIF630erm_03912,VSSKIALGYTLDEIENAVTKK					x
CDIF630erm_03912	VVVPDDER	1068	CDIF630erm_03912,VVVPDDER		x	x	x
CDIF630erm_03912	VVVPDDERLFDLAEMIR	1068	CDIF630erm_03912,VVVPDDERLFDLAEMIR		x	x	x
CDIF630erm_03912	WIVEQEEKLK	1068	CDIF630erm_03912,WIVEQEEKLK		x		x
CDIF630erm_03912	YSLVHTPSEER	1068	CDIF630erm_03912,YSLVHTPSEER		x		x
CDIF630erm_02412	ALYINDVIR	1062	CDIF630erm_02412,ALYINDVIR						x
CDIF630erm_02412	DVPPILIDILGADK	1062	CDIF630erm_02412,DVPPILIDILGADK					x
CDIF630erm_02412	ELPDKIEK	1062	CDIF630erm_02412,ELPDKIEK						x
CDIF630erm_02412	ETKDFFELVENLDIMDK	1062	CDIF630erm_02412,ETKDFFELVENLDIMDK						x
CDIF630erm_02412	FMEINASSLK	1062	CDIF630erm_02412,FMEINASSLK						x
CDIF630erm_02412	IIKLQESK	1062	CDIF630erm_02412,IIKLQESK						x
CDIF630erm_02412	ILLFSQFTSVLKNISK	1062	CDIF630erm_02412,ILLFSQFTSVLKNISK						x
CDIF630erm_02412	KIYSVYSKDIQDK	1062	CDIF630erm_02412,KIYSVYSKDIQDK						x
CDIF630erm_02412	NKALYINDVIRSK	1062	CDIF630erm_02412,NKALYINDVIRSK						x
CDIF630erm_02412	NTEPSRWSR	1062	CDIF630erm_02412,NTEPSRWSR						x
CDIF630erm_02412	RNTEPSR	1062	CDIF630erm_02412,RNTEPSR						x
CDIF630erm_02412	SINAENK	1062	CDIF630erm_02412,SINAENK						x
CDIF630erm_02412	SKNLKFIDGK	1062	CDIF630erm_02412,SKNLKFIDGK						x
CDIF630erm_02412	TIQTIAFLLSLSNK	1062	CDIF630erm_02412,TIQTIAFLLSLSNK						x
CDIF630erm_02649	GPDLDVLK	1044	CDIF630erm_02649,GPDLDVLK				x		x
CDIF630erm_02649	IESIDGVTSADLKGGK	1044	CDIF630erm_02649,IESIDGVTSADLKGGK			x	x
CDIF630erm_02649	LDMNAQAIGQLVISGGNENSSQALR	1044	CDIF630erm_02649,LDMNAQAIGQLVISGGNENSSQALR						x
CDIF630erm_02649	LLSVCLR	1044	CDIF630erm_02649,LLSVCLR					x
CDIF630erm_02649	TLITTLTSDSNNSK	1044	CDIF630erm_02649,TLITTLTSDSNNSK				x
CDIF630erm_02649	TNKMVIPK	1044	CDIF630erm_02649,TNKMVIPK						x
CDIF630erm_02649	VMQSAYK	1044	CDIF630erm_02649,VMQSAYK				x
CDIF630erm_02649	VMQSAYKYVDELNKENPQF	1044	CDIF630erm_02649,VMQSAYKYVDELNKENPQF	x
CDIF630erm_02649	YVDELNKENPQFK	1044	CDIF630erm_02649,YVDELNKENPQFK				x
CDIF630erm_01595	ALNVDAKMDNNDVDKDIIK	1039	CDIF630erm_01595,ALNVDAKMDNNDVDKDIIK						x
CDIF630erm_01595	EGFTYEYRPGQYELTK	1039	CDIF630erm_01595,EGFTYEYRPGQYELTK					x
CDIF630erm_01595	ETLKILNEEEKNYEELLK	1039	CDIF630erm_01595,ETLKILNEEEKNYEELLK						x
CDIF630erm_01595	IACIEAPTGIGKSVGYLLPAILEAR	1039	CDIF630erm_01595,IACIEAPTGIGKSVGYLLPAILEAR						x
CDIF630erm_01595	IIKNLVSIIIIIYR	1039	CDIF630erm_01595,IIKNLVSIIIIIYR					x
CDIF630erm_01595	IKLSCEK	1039	CDIF630erm_01595,IKLSCEK						x
CDIF630erm_01595	ILNEEEK	1039	CDIF630erm_01595,ILNEEEK					x
CDIF630erm_01595	KFFEYHMPKLK	1039	CDIF630erm_01595,KFFEYHMPKLK						x
CDIF630erm_01595	NIDDDSIDK	1039	CDIF630erm_01595,NIDDDSIDK						x
CDIF630erm_01595	NTLTNCNSK	1039	CDIF630erm_01595,NTLTNCNSK						x
CDIF630erm_01595	QAMGRILR	1039	CDIF630erm_01595,QAMGRILR						x
CDIF630erm_01595	RLVEGGK	1039	CDIF630erm_01595,RLVEGGK						x
CDIF630erm_01595	WPYKDEKPLENIIVDEAHNLTEK	1039	CDIF630erm_01595,WPYKDEKPLENIIVDEAHNLTEK						x
CDIF630erm_02871	AGWDTHGLPVEIQVEK	1035	CDIF630erm_02871,AGWDTHGLPVEIQVEK		x		x		x
CDIF630erm_02871	AGWDTHGLPVEIQVEKELGLTSK	1035	CDIF630erm_02871,AGWDTHGLPVEIQVEKELGLTSK				x		x
CDIF630erm_02871	AIAPFAPYMSEEMYR	1035	CDIF630erm_02871,AIAPFAPYMSEEMYR		x		x		x
CDIF630erm_02871	AIEDVNPETVELHRPYVDDIHLK	1035	CDIF630erm_02871,AIEDVNPETVELHRPYVDDIHLK		x		x		x
CDIF630erm_02871	AVDHFNEYIK	1035	CDIF630erm_02871,AVDHFNEYIK		x		x		x
CDIF630erm_02871	AVDHFNEYIKSETLALEINRVDDK	1035	CDIF630erm_02871,AVDHFNEYIKSETLALEINRVDDK						x
CDIF630erm_02871	DINILEK	1035	CDIF630erm_02871,DINILEK		x		x		x
CDIF630erm_02871	DKLIENNNGVK	1035	CDIF630erm_02871,DKLIENNNGVK		x		x		x
CDIF630erm_02871	DLDEYMNFSLKPNFK	1035	CDIF630erm_02871,DLDEYMNFSLKPNFK		x	x	x		x
CDIF630erm_02871	DLEGLEYEQLMPFVEVDKK	1035	CDIF630erm_02871,DLEGLEYEQLMPFVEVDKK		x		x		x
CDIF630erm_02871	DLVLIGITAK	1035	CDIF630erm_02871,DLVLIGITAK		x		x		x
CDIF630erm_02871	DRPELDR	1035	CDIF630erm_02871,DRPELDR		x		x		x
CDIF630erm_02871	DRPELDRWILSK	1035	CDIF630erm_02871,DRPELDRWILSK		x		x		x
CDIF630erm_02871	DVEENLAIFELNK	1035	CDIF630erm_02871,DVEENLAIFELNK		x		x		x
CDIF630erm_02871	EAGPLLGSK	1035	CDIF630erm_02871,EAGPLLGSK		x	x	x		x
CDIF630erm_02871	EGYIYEGHK	1035	CDIF630erm_02871,EGYIYEGHK		x		x
CDIF630erm_02871	ELGLTSK	1035	CDIF630erm_02871,ELGLTSK				x
CDIF630erm_02871	ENFDQLFPADYISEGIDQTR	1035	CDIF630erm_02871,ENFDQLFPADYISEGIDQTR		x		x		x
CDIF630erm_02871	ESVFSFEK	1035	CDIF630erm_02871,ESVFSFEK		x		x		x
CDIF630erm_02871	EVIFAK	1035	CDIF630erm_02871,EVIFAK				x
CDIF630erm_02871	FDMDGLK	1035	CDIF630erm_02871,FDMDGLK		x		x		x
CDIF630erm_02871	FDMDGLKEIQSK	1035	CDIF630erm_02871,FDMDGLKEIQSK		x		x		x
CDIF630erm_02871	FEDTISDVVDLIKEELNVK	1035	CDIF630erm_02871,FEDTISDVVDLIKEELNVK		x		x		x
CDIF630erm_02871	FGNWLENLNDWAISR	1035	CDIF630erm_02871,FGNWLENLNDWAISR		x		x		x
CDIF630erm_02871	FIGTMK	1035	CDIF630erm_02871,FIGTMK			x	x
CDIF630erm_02871	FKPLVDSSVK	1035	CDIF630erm_02871,FKPLVDSSVK		x	x	x		x
CDIF630erm_02871	FNNLMK	1035	CDIF630erm_02871,FNNLMK			x	x
CDIF630erm_02871	FNNLMKDVEENLAIFELNK	1035	CDIF630erm_02871,FNNLMKDVEENLAIFELNK		x		x		x
CDIF630erm_02871	FTSTPWEGR	1035	CDIF630erm_02871,FTSTPWEGR		x		x		x
CDIF630erm_02871	FVMEDGLDVEIIK	1035	CDIF630erm_02871,FVMEDGLDVEIIK		x		x		x
CDIF630erm_02871	FWATELTEDK	1035	CDIF630erm_02871,FWATELTEDK		x		x		x
CDIF630erm_02871	FWATELTEDKK	1035	CDIF630erm_02871,FWATELTEDKK		x		x		x
CDIF630erm_02871	GDEVYYVSKPLADK	1035	CDIF630erm_02871,GDEVYYVSKPLADK				x
CDIF630erm_02871	GETLTVDLDGEAFEFNK	1035	CDIF630erm_02871,GETLTVDLDGEAFEFNK				x
CDIF630erm_02871	GKDLEGLEYEQLMPFVEVDKK	1035	CDIF630erm_02871,GKDLEGLEYEQLMPFVEVDKK		x	x	x		x
CDIF630erm_02871	GLPVEIQVEK	1035	CDIF630erm_02871,GLPVEIQVEK				x
CDIF630erm_02871	GNTVNPMELFDQYGADALR	1035	CDIF630erm_02871,GNTVNPMELFDQYGADALR		x		x		x
CDIF630erm_02871	KGDEVYYVSKPLADK	1035	CDIF630erm_02871,KGDEVYYVSKPLADK		x		x		x
CDIF630erm_02871	LEEKMDLAKNLVTLGR	1035	CDIF630erm_02871,LEEKMDLAKNLVTLGR						x
CDIF630erm_02871	LIENNNGVK	1035	CDIF630erm_02871,LIENNNGVK		x	x	x	x	x
CDIF630erm_02871	LKDKLIENNNGVK	1035	CDIF630erm_02871,LKDKLIENNNGVK		x				x
CDIF630erm_02871	LNAHETANKLEK	1035	CDIF630erm_02871,LNAHETANKLEK		x		x
CDIF630erm_02871	LTEELINEGYAR	1035	CDIF630erm_02871,LTEELINEGYAR		x	x	x	x	x
CDIF630erm_02871	MIQDFINDDLSNWYIR	1035	CDIF630erm_02871,MIQDFINDDLSNWYIR		x		x		x
CDIF630erm_02871	MNLFVGALSK	1035	CDIF630erm_02871,MNLFVGALSK		x	x	x	x	x
CDIF630erm_02871	NLTGEVSVHLAEYPK	1035	CDIF630erm_02871,NLTGEVSVHLAEYPK		x		x
CDIF630erm_02871	NLVTLGR	1035	CDIF630erm_02871,NLVTLGR		x	x	x		x
CDIF630erm_02871	PSWYIEMTK	1035	CDIF630erm_02871,PSWYIEMTK		x		x		x
CDIF630erm_02871	PYVDDIHLK	1035	CDIF630erm_02871,PYVDDIHLK					x
CDIF630erm_02871	QAEAQVFDYWK	1035	CDIF630erm_02871,QAEAQVFDYWK		x	x	x		x
CDIF630erm_02871	QAEAQVFDYWKDINILEK	1035	CDIF630erm_02871,QAEAQVFDYWKDINILEK		x		x		x
CDIF630erm_02871	QQIEEYGIAEFNQK	1035	CDIF630erm_02871,QQIEEYGIAEFNQK		x		x		x
CDIF630erm_02871	RFWATELTEDKK	1035	CDIF630erm_02871,RFWATELTEDKK				x
CDIF630erm_02871	RYDLPVIQPVDETGK	1035	CDIF630erm_02871,RYDLPVIQPVDETGK		x		x		x
CDIF630erm_02871	RYDLPVIQPVDETGKFTSTPWEGR	1035	CDIF630erm_02871,RYDLPVIQPVDETGKFTSTPWEGR		x		x		x
CDIF630erm_02871	SETLALEINR	1035	CDIF630erm_02871,SETLALEINR		x		x		x
CDIF630erm_02871	SETLALEINRVDDK	1035	CDIF630erm_02871,SETLALEINRVDDK		x		x		x
CDIF630erm_02871	SETLALEINRVDDKSLEEQNLNDHMTGIK	1035	CDIF630erm_02871,SETLALEINRVDDKSLEEQNLNDHMTGIK		x				x
CDIF630erm_02871	SLEEQNLNDHMTGIK	1035	CDIF630erm_02871,SLEEQNLNDHMTGIK		x	x	x		x
CDIF630erm_02871	SRGNTVNPMELFDQYGADALR	1035	CDIF630erm_02871,SRGNTVNPMELFDQYGADALR		x		x		x
CDIF630erm_02871	SVLVPDLVLDK	1035	CDIF630erm_02871,SVLVPDLVLDK				x		x
CDIF630erm_02871	SVLVPDLVLDKDGK	1035	CDIF630erm_02871,SVLVPDLVLDKDGK		x		x		x
CDIF630erm_02871	SVLVPDLVLDKDGKK	1035	CDIF630erm_02871,SVLVPDLVLDKDGKK		x	x	x		x
CDIF630erm_02871	TLKDSVCR	1035	CDIF630erm_02871,TLKDSVCR		x
CDIF630erm_02871	TMSGYQVK	1035	CDIF630erm_02871,TMSGYQVK		x		x	x	x
CDIF630erm_02871	TNTVIAK	1035	CDIF630erm_02871,TNTVIAK		x	x	x		x
CDIF630erm_02871	VDDKSLEEQNLNDHMTGIK	1035	CDIF630erm_02871,VDDKSLEEQNLNDHMTGIK		x		x		x
CDIF630erm_02871	VLGEDYEVLEEMK	1035	CDIF630erm_02871,VLGEDYEVLEEMK		x		x		x
CDIF630erm_02871	VLGEDYEVLEEMKGK	1035	CDIF630erm_02871,VLGEDYEVLEEMKGK		x		x		x
CDIF630erm_02871	VLVDGKFEDTISDVVDLIKEELNVK	1035	CDIF630erm_02871,VLVDGKFEDTISDVVDLIKEELNVK				x
CDIF630erm_02871	VRQPLQK	1035	CDIF630erm_02871,VRQPLQK						x
CDIF630erm_02871	WFPSFVGEK	1035	CDIF630erm_02871,WFPSFVGEK		x		x		x
CDIF630erm_02871	WFPSFVGEKR	1035	CDIF630erm_02871,WFPSFVGEKR		x		x		x
CDIF630erm_02871	WLASENK	1035	CDIF630erm_02871,WLASENK		x		x		x
CDIF630erm_02871	WLASENKLYSK	1035	CDIF630erm_02871,WLASENKLYSK		x		x		x
CDIF630erm_02871	YDLPVIQPVDETGK	1035	CDIF630erm_02871,YDLPVIQPVDETGK		x		x		x
CDIF630erm_02871	YDLPVIQPVDETGKFTSTPWEGR	1035	CDIF630erm_02871,YDLPVIQPVDETGKFTSTPWEGR		x		x		x
CDIF630erm_02871	YKTMSGYQVKR	1035	CDIF630erm_02871,YKTMSGYQVKR						x
CDIF630erm_02871	YWGTPLPIWR	1035	CDIF630erm_02871,YWGTPLPIWR		x
CDIF630erm_00635	EDEYYIWENTNTR	1032	CDIF630erm_00635,EDEYYIWENTNTR					x	x
CDIF630erm_00635	FEYMLVPCFGVYR	1032	CDIF630erm_00635,FEYMLVPCFGVYR					x
CDIF630erm_00635	IESLMTSSLK	1032	CDIF630erm_00635,IESLMTSSLK					x
CDIF630erm_00635	IIADLRMDGIVLNMDDFGSAYSSLNMLK	1032	CDIF630erm_00635,IIADLRMDGIVLNMDDFGSAYSSLNMLK					x
CDIF630erm_00635	KAMGLNDISHLK	1032	CDIF630erm_00635,KAMGLNDISHLK						x
CDIF630erm_00635	RYAIIMMDIDK	1032	CDIF630erm_00635,RYAIIMMDIDK						x
CDIF630erm_00635	VADERMYQDK	1032	CDIF630erm_00635,VADERMYQDK					x
CDIF630erm_00635	VYFDDLMIK	1032	CDIF630erm_00635,VYFDDLMIK						x
CDIF630erm_00635	VYFDDLMIKGYSK	1032	CDIF630erm_00635,VYFDDLMIKGYSK						x
CDIF630erm_00513	ATQDEVFAGAK	1014	CDIF630erm_00513,ATQDEVFAGAK				x
CDIF630erm_00513	VENDYTFIADDEAMK	1014	CDIF630erm_00513,VENDYTFIADDEAMK					x
CDIF630erm_03697	AGTVYIKELSAPAGYK	1014	CDIF630erm_03697,AGTVYIKELSAPAGYK					x
CDIF630erm_03697	APNGYLLDGAYMQAGDK	1014	CDIF630erm_03697,APNGYLLDGAYMQAGDK		x
CDIF630erm_03697	ATQDEVFAGAK	1014	CDIF630erm_03697,ATQDEVFAGAK				x
CDIF630erm_03697	EENAELLVNGKR	1014	CDIF630erm_03697,EENAELLVNGKR						x
CDIF630erm_03697	LNVGNAK	1014	CDIF630erm_03697,LNVGNAK		x
CDIF630erm_03697	NNLVIDLGTLTDEYEKEISIHTTATSK	1014	CDIF630erm_03697,NNLVIDLGTLTDEYEKEISIHTTATSK						x
CDIF630erm_03697	TSEDGVWFGASEPDDSK	1014	CDIF630erm_03697,TSEDGVWFGASEPDDSK					x
CDIF630erm_03697	VGIIEKVMNDGSIGSTFNEGMMK	1014	CDIF630erm_03697,VGIIEKVMNDGSIGSTFNEGMMK					x
CDIF630erm_00865	DIINSVK	1011	CDIF630erm_00865,DIINSVK					x
CDIF630erm_00865	FLLTNAGDR	1011	CDIF630erm_00865,FLLTNAGDR			x	x
CDIF630erm_00865	FNPNDNSDLLIER	1011	CDIF630erm_00865,FNPNDNSDLLIER				x		x
CDIF630erm_00865	GLDKYLQESYETENTYIYK	1011	CDIF630erm_00865,GLDKYLQESYETENTYIYK						x
CDIF630erm_00865	IAAFIMWDLDNLK	1011	CDIF630erm_00865,IAAFIMWDLDNLK						x
CDIF630erm_00865	KNNSIMK	1011	CDIF630erm_00865,KNNSIMK						x
CDIF630erm_00865	KNNSIMKK	1011	CDIF630erm_00865,KNNSIMKK					x
CDIF630erm_00865	KQMNNTLLK	1011	CDIF630erm_00865,KQMNNTLLK						x
CDIF630erm_00865	MENNLRKNNSIMK	1011	CDIF630erm_00865,MENNLRKNNSIMK					x	x
CDIF630erm_00865	MNIFEDELK	1011	CDIF630erm_00865,MNIFEDELK						x
CDIF630erm_00865	NNSIMKK	1011	CDIF630erm_00865,NNSIMKK						x
CDIF630erm_01633	ATLALSDETPGYIVNTK	1007	CDIF630erm_01633,ATLALSDETPGYIVNTK	x	x	x	x		x
CDIF630erm_01633	ELFKTMRFK	1007	CDIF630erm_01633,ELFKTMRFK						x
CDIF630erm_01633	GGVIVFLGSPNAR	1007	CDIF630erm_01633,GGVIVFLGSPNAR				x
CDIF630erm_01633	IDDNNISNSVK	1007	CDIF630erm_01633,IDDNNISNSVK	x	x	x	x	x	x
CDIF630erm_01633	IDNLYVAKNGMNK	1007	CDIF630erm_01633,IDNLYVAKNGMNK					x	x
CDIF630erm_01633	IEVNLPQNSSFAVYDDKGVPVNYSLVTK	1007	CDIF630erm_01633,IEVNLPQNSSFAVYDDKGVPVNYSLVTK				x
CDIF630erm_01633	IGDDIANK	1007	CDIF630erm_01633,IGDDIANK		x		x		x
CDIF630erm_01633	IGDDIANKK	1007	CDIF630erm_01633,IGDDIANKK			x	x
CDIF630erm_01633	IMDENNSNAFIEIPGVIGR	1007	CDIF630erm_01633,IMDENNSNAFIEIPGVIGR				x
CDIF630erm_01633	IQTLLSK	1007	CDIF630erm_01633,IQTLLSK		x
CDIF630erm_01633	ISVVNGEK	1007	CDIF630erm_01633,ISVVNGEK						x
CDIF630erm_01633	LQNPQR	1007	CDIF630erm_01633,LQNPQR				x
CDIF630erm_01633	LVDDGKLNLDTPVVK	1007	CDIF630erm_01633,LVDDGKLNLDTPVVK		x		x		x
CDIF630erm_01633	MPSSLKENSGLYASSNMIK	1007	CDIF630erm_01633,MPSSLKENSGLYASSNMIK				x
CDIF630erm_01633	NAESYTKTKALAK	1007	CDIF630erm_01633,NAESYTKTKALAK						x
CDIF630erm_01633	NSNGILSPASVK	1007	CDIF630erm_01633,NSNGILSPASVK		x		x		x
CDIF630erm_01633	NTILLADNDSYGHDNFLK	1007	CDIF630erm_01633,NTILLADNDSYGHDNFLK		x		x		x
CDIF630erm_01633	SNNISVSR	1007	CDIF630erm_01633,SNNISVSR			x
CDIF630erm_01633	SPVMLVGNSLDYNQK	1007	CDIF630erm_01633,SPVMLVGNSLDYNQK						x
CDIF630erm_01633	SVKAMENK	1007	CDIF630erm_01633,SVKAMENK	x
CDIF630erm_01633	TFSKPQQVK	1007	CDIF630erm_01633,TFSKPQQVK				x
CDIF630erm_01633	TPENSFDSSK	1007	CDIF630erm_01633,TPENSFDSSK	x	x	x	x	x	x
CDIF630erm_01633	YQSSDIELHDYSK	1007	CDIF630erm_01633,YQSSDIELHDYSK						x
CDIF630erm_01633	YQTSMNIAK	1007	CDIF630erm_01633,YQTSMNIAK			x
CDIF630erm_01633	YTSQSYMFGSVK	1007	CDIF630erm_01633,YTSQSYMFGSVK					x
CDIF630erm_01295	AGKVPSTEDKLK	992	CDIF630erm_01295,AGKVPSTEDKLK				x		x
CDIF630erm_01295	ANEISLK	992	CDIF630erm_01295,ANEISLK		x		x		x
CDIF630erm_01295	AVSSDYSSVK	992	CDIF630erm_01295,AVSSDYSSVK		x	x	x	x	x
CDIF630erm_01295	DANKHSR	992	CDIF630erm_01295,DANKHSR					x	x
CDIF630erm_01295	DWLASYKIK	992	CDIF630erm_01295,DWLASYKIK						x
CDIF630erm_01295	EIESKKPK	992	CDIF630erm_01295,EIESKKPK						x
CDIF630erm_01295	EKELSLAK	992	CDIF630erm_01295,EKELSLAK						x
CDIF630erm_01295	ELSLAKEKEIK	992	CDIF630erm_01295,ELSLAKEKEIK						x
CDIF630erm_01295	EMANDFVDITR	992	CDIF630erm_01295,EMANDFVDITR			x	x	x	x
CDIF630erm_01295	ESFYYLVDK	992	CDIF630erm_01295,ESFYYLVDK				x		x
CDIF630erm_01295	EVIGTYMGLEPTNSK	992	CDIF630erm_01295,EVIGTYMGLEPTNSK		x		x		x
CDIF630erm_01295	EYKSENGIPNDYNAK	992	CDIF630erm_01295,EYKSENGIPNDYNAK						x
CDIF630erm_01295	FGDKPISAYAGK	992	CDIF630erm_01295,FGDKPISAYAGK		x		x		x
CDIF630erm_01295	GYETGDMVGLAGVEK	992	CDIF630erm_01295,GYETGDMVGLAGVEK		x		x		x
CDIF630erm_01295	GYSQYNPVTIAK	992	CDIF630erm_01295,GYSQYNPVTIAK				x
CDIF630erm_01295	INDQKKVEK	992	CDIF630erm_01295,INDQKKVEK					x	x
CDIF630erm_01295	INEIVSWAAEK	992	CDIF630erm_01295,INEIVSWAAEK		x		x		x
CDIF630erm_01295	INEIVSWAAEKK	992	CDIF630erm_01295,INEIVSWAAEKK				x
CDIF630erm_01295	INEIVSWAAEKKTPGR	992	CDIF630erm_01295,INEIVSWAAEKKTPGR						x
CDIF630erm_01295	IPFKNPDNLK	992	CDIF630erm_01295,IPFKNPDNLK				x
CDIF630erm_01295	IPTDNEYEYLK	992	CDIF630erm_01295,IPTDNEYEYLK		x		x	x
CDIF630erm_01295	IPTDNEYEYLKSHMSSYNVNLNDAIK	992	CDIF630erm_01295,IPTDNEYEYLKSHMSSYNVNLNDAIK		x
CDIF630erm_01295	ITDDQIDR	992	CDIF630erm_01295,ITDDQIDR		x	x	x	x	x
CDIF630erm_01295	IVMGVIFLAILVK	992	CDIF630erm_01295,IVMGVIFLAILVK						x
CDIF630erm_01295	KKLEEELEDGVK	992	CDIF630erm_01295,KKLEEELEDGVK				x
CDIF630erm_01295	KLENKDLK	992	CDIF630erm_01295,KLENKDLK						x
CDIF630erm_01295	KTPGRVETMNR	992	CDIF630erm_01295,KTPGRVETMNR						x
CDIF630erm_01295	LAIEAPR	992	CDIF630erm_01295,LAIEAPR		x		x		x
CDIF630erm_01295	LDATRLQAK	992	CDIF630erm_01295,LDATRLQAK						x
CDIF630erm_01295	LEDTDKVNSSYLR	992	CDIF630erm_01295,LEDTDKVNSSYLR				x		x
CDIF630erm_01295	LEEELEDGVK	992	CDIF630erm_01295,LEEELEDGVK						x
CDIF630erm_01295	LFGLDQNTGLQDEVEER	992	CDIF630erm_01295,LFGLDQNTGLQDEVEER		x	x	x	x	x
CDIF630erm_01295	LINLLER	992	CDIF630erm_01295,LINLLER		x		x		x
CDIF630erm_01295	LISAGILSQEDK	992	CDIF630erm_01295,LISAGILSQEDK				x
CDIF630erm_01295	LISAGILSQEDKR	992	CDIF630erm_01295,LISAGILSQEDKR		x		x
CDIF630erm_01295	LNENGYYPPILVSK	992	CDIF630erm_01295,LNENGYYPPILVSK		x
CDIF630erm_01295	MEENKQVDR	992	CDIF630erm_01295,MEENKQVDR					x
CDIF630erm_01295	MPSTQIESYLQK	992	CDIF630erm_01295,MPSTQIESYLQK		x		x		x
CDIF630erm_01295	MVKVDALGRISK	992	CDIF630erm_01295,MVKVDALGRISK						x
CDIF630erm_01295	MVTSMAALENGLDPNFTINDPGVIMLGK	992	CDIF630erm_01295,MVTSMAALENGLDPNFTINDPGVIMLGK					x
CDIF630erm_01295	NDNKTNDVNNSSDENINFESQINR	992	CDIF630erm_01295,NDNKTNDVNNSSDENINFESQINR		x		x		x
CDIF630erm_01295	NGEVLASSSYPNYDPNKFAK	992	CDIF630erm_01295,NGEVLASSSYPNYDPNKFAK				x		x
CDIF630erm_01295	NLFTVQVSGNDINK	992	CDIF630erm_01295,NLFTVQVSGNDINK				x
CDIF630erm_01295	NLFTVQVSGNDINKK	992	CDIF630erm_01295,NLFTVQVSGNDINKK		x		x		x
CDIF630erm_01295	NPNDLLAGSPLLNLVTQGEFQPGSSFK	992	CDIF630erm_01295,NPNDLLAGSPLLNLVTQGEFQPGSSFK		x		x		x
CDIF630erm_01295	NSDALEIDK	992	CDIF630erm_01295,NSDALEIDK		x		x
CDIF630erm_01295	NSDALEIDKSLSDEDARK	992	CDIF630erm_01295,NSDALEIDKSLSDEDARK				x
CDIF630erm_01295	SAFADFPIDVAAK	992	CDIF630erm_01295,SAFADFPIDVAAK		x		x		x
CDIF630erm_01295	SENGIPNDYNAK	992	CDIF630erm_01295,SENGIPNDYNAK		x		x
CDIF630erm_01295	SGDTVYLTLDK	992	CDIF630erm_01295,SGDTVYLTLDK				x
CDIF630erm_01295	SGDTVYLTLDKDLQEVSDNALK	992	CDIF630erm_01295,SGDTVYLTLDKDLQEVSDNALK		x		x
CDIF630erm_01295	SGKIPTDNEYEYLK	992	CDIF630erm_01295,SGKIPTDNEYEYLK		x		x
CDIF630erm_01295	SIGIDMNANK	992	CDIF630erm_01295,SIGIDMNANK		x	x	x	x	x
CDIF630erm_01295	SKGYSQYNPVTIAK	992	CDIF630erm_01295,SKGYSQYNPVTIAK				x
CDIF630erm_01295	SLSDEDARK	992	CDIF630erm_01295,SLSDEDARK				x
CDIF630erm_01295	STQALLK	992	CDIF630erm_01295,STQALLK			x		x
CDIF630erm_01295	VETMNR	992	CDIF630erm_01295,VETMNR				x
CDIF630erm_01295	WMFTAER	992	CDIF630erm_01295,WMFTAER				x
CDIF630erm_01295	WMFTAERDKR	992	CDIF630erm_01295,WMFTAERDKR						x
CDIF630erm_00102	ADGGILFIDEIHR	982	CDIF630erm_00102,ADGGILFIDEIHR					x
CDIF630erm_00102	GAFTGADENK	982	CDIF630erm_00102,GAFTGADENK						x
CDIF630erm_00102	GKSELAECMYK	982	CDIF630erm_00102,GKSELAECMYK	x
CDIF630erm_00102	KILEENIK	982	CDIF630erm_00102,KILEENIK						x
CDIF630erm_00102	LAKAAILYPPHGLHTIIMGPTGVGK	982	CDIF630erm_00102,LAKAAILYPPHGLHTIIMGPTGVGK					x
CDIF630erm_00102	MGANIHIKSDVLK	982	CDIF630erm_00102,MGANIHIKSDVLK						x
CDIF630erm_00102	NLIENEDK	982	CDIF630erm_00102,NLIENEDK						x
CDIF630erm_00102	YLDMPFEK	982	CDIF630erm_00102,YLDMPFEK						x
CDIF630erm_02566	CTGNIGQLK	979	CDIF630erm_02566,CTGNIGQLK						x
CDIF630erm_02566	ESTLEIMDKVIVFIK	979	CDIF630erm_02566,ESTLEIMDKVIVFIK					x
CDIF630erm_02566	EVMCALMNYK	979	CDIF630erm_02566,EVMCALMNYK					x
CDIF630erm_02566	GAYTGADANR	979	CDIF630erm_02566,GAYTGADANR		x		x		x
CDIF630erm_02566	ILSDNEISEIYNYAEK	979	CDIF630erm_02566,ILSDNEISEIYNYAEK		x		x		x
CDIF630erm_02566	IVSENPQMSER	979	CDIF630erm_02566,IVSENPQMSER		x	x	x		x
CDIF630erm_02566	LEEGGYVDSK	979	CDIF630erm_02566,LEEGGYVDSK						x
CDIF630erm_02566	RLGIRCK	979	CDIF630erm_02566,RLGIRCK					x
CDIF630erm_02566	SELATCMYKYAIK	979	CDIF630erm_02566,SELATCMYKYAIK						x
CDIF630erm_02566	VVEEDGFEELIGIK	979	CDIF630erm_02566,VVEEDGFEELIGIK		x		x		x
CDIF630erm_02009	LGKMSDK	972	CDIF630erm_02009,LGKMSDK						x
CDIF630erm_03096	LVEGKKSTTVFMPVK	972	CDIF630erm_03096,LVEGKKSTTVFMPVK						x
CDIF630erm_03096	NVLSGAK	972	CDIF630erm_03096,NVLSGAK						x
CDIF630erm_03096	PSVSEEKNNKVK	972	CDIF630erm_03096,PSVSEEKNNKVK					x
CDIF630erm_03096	QGYAFEAKK	972	CDIF630erm_03096,QGYAFEAKK						x
CDIF630erm_03096	TDVPDAKGTLK	972	CDIF630erm_03096,TDVPDAKGTLK						x
CDIF630erm_02518	AFMKFINSKDEDSESIVVVDINEVLK	967	CDIF630erm_02518,AFMKFINSKDEDSESIVVVDINEVLK						x
CDIF630erm_02518	DAFRRIIFDK	967	CDIF630erm_02518,DAFRRIIFDK						x
CDIF630erm_02518	DEDSESIVVVDINEVLKLK	967	CDIF630erm_02518,DEDSESIVVVDINEVLKLK						x
CDIF630erm_02518	ELMNDIVEKNMNLEVNK	967	CDIF630erm_02518,ELMNDIVEKNMNLEVNK						x
CDIF630erm_02518	ELNISNSR	967	CDIF630erm_02518,ELNISNSR					x
CDIF630erm_02518	ENITNLRK	967	CDIF630erm_02518,ENITNLRK						x
CDIF630erm_02518	IIFDKFKHL	967	CDIF630erm_02518,IIFDKFKHL						x
CDIF630erm_02518	LGETNAERK	967	CDIF630erm_02518,LGETNAERK						x
CDIF630erm_02518	NVLEILK	967	CDIF630erm_02518,NVLEILK						x
CDIF630erm_02518	VDLLMALEATR	967	CDIF630erm_02518,VDLLMALEATR					x
CDIF630erm_02518	VGLIIISHGR	967	CDIF630erm_02518,VGLIIISHGR						x
CDIF630erm_01640	DESNNEKIVISNVIKMAK	965	CDIF630erm_01640,DESNNEKIVISNVIKMAK						x
CDIF630erm_01640	EWMDEGQK	965	CDIF630erm_01640,EWMDEGQK						x
CDIF630erm_01640	LIVDKYK	965	CDIF630erm_01640,LIVDKYK						x
CDIF630erm_01640	QIGCDMVQGYLFSKPMPVK	965	CDIF630erm_01640,QIGCDMVQGYLFSKPMPVK						x
CDIF630erm_01640	VSADHFVLLIK	965	CDIF630erm_01640,VSADHFVLLIK				x
CDIF630erm_02182	ALEIALTGK	947	CDIF630erm_02182,ALEIALTGK		x		x
CDIF630erm_02182	ALNDEVALMK	947	CDIF630erm_02182,ALNDEVALMK		x		x
CDIF630erm_02182	ALNDEVALMKQNDDKEK	947	CDIF630erm_02182,ALNDEVALMKQNDDKEK				x
CDIF630erm_02182	CKTLFATHYHELTDLEEEFKEVK	947	CDIF630erm_02182,CKTLFATHYHELTDLEEEFKEVK					x	x
CDIF630erm_02182	DEELVK	947	CDIF630erm_02182,DEELVK				x
CDIF630erm_02182	DTINLSNAK	947	CDIF630erm_02182,DTINLSNAK				x
CDIF630erm_02182	EDGEGIIFLR	947	CDIF630erm_02182,EDGEGIIFLR		x		x
CDIF630erm_02182	EVALTQISFDSVNR	947	CDIF630erm_02182,EVALTQISFDSVNR				x
CDIF630erm_02182	FDDKGLIK	947	CDIF630erm_02182,FDDKGLIK				x
CDIF630erm_02182	FKALNDEVALMK	947	CDIF630erm_02182,FKALNDEVALMK						x
CDIF630erm_02182	GENIINIITGPNMSGK	947	CDIF630erm_02182,GENIINIITGPNMSGK		x		x
CDIF630erm_02182	GSLLHVLDK	947	CDIF630erm_02182,GSLLHVLDK		x
CDIF630erm_02182	GTSTYDGISLAWSIVEYIQK	947	CDIF630erm_02182,GTSTYDGISLAWSIVEYIQK						x
CDIF630erm_02182	IEHELIVK	947	CDIF630erm_02182,IEHELIVK		x		x
CDIF630erm_02182	ILHAEEK	947	CDIF630erm_02182,ILHAEEK				x
CDIF630erm_02182	KGSLLHVLDK	947	CDIF630erm_02182,KGSLLHVLDK					x	x
CDIF630erm_02182	KIIPQGADK	947	CDIF630erm_02182,KIIPQGADK				x
CDIF630erm_02182	KIIPQGADKSYGIYVAK	947	CDIF630erm_02182,KIIPQGADKSYGIYVAK						x
CDIF630erm_02182	KYVEEPLINK	947	CDIF630erm_02182,KYVEEPLINK		x		x		x
CDIF630erm_02182	LDETYIR	947	CDIF630erm_02182,LDETYIR		x		x		x
CDIF630erm_02182	LDVIEEIK	947	CDIF630erm_02182,LDVIEEIK					x
CDIF630erm_02182	LPDEVIER	947	CDIF630erm_02182,LPDEVIER		x		x
CDIF630erm_02182	MQIDMNK	947	CDIF630erm_02182,MQIDMNK		x		x
CDIF630erm_02182	MQIDMNKLTPMMK	947	CDIF630erm_02182,MQIDMNKLTPMMK		x
CDIF630erm_02182	NGAFLVK	947	CDIF630erm_02182,NGAFLVK				x	x
CDIF630erm_02182	NIYDIER	947	CDIF630erm_02182,NIYDIER				x
CDIF630erm_02182	PTITLK	947	CDIF630erm_02182,PTITLK			0	x
CDIF630erm_02182	QITSNINNINIYNSSEYMVLDMFTR	947	CDIF630erm_02182,QITSNINNINIYNSSEYMVLDMFTR					x
CDIF630erm_02182	SDFSDELK	947	CDIF630erm_02182,SDFSDELK				x
CDIF630erm_02182	SLKIGFNK	947	CDIF630erm_02182,SLKIGFNK					x
CDIF630erm_02182	TSTAMGGR	947	CDIF630erm_02182,TSTAMGGR				x
CDIF630erm_02182	VAIGEQMEDPSTAK	947	CDIF630erm_02182,VAIGEQMEDPSTAK		x		x		x
CDIF630erm_02182	VFGYYIEITK	947	CDIF630erm_02182,VFGYYIEITK				x
CDIF630erm_02182	VIEEIAK	947	CDIF630erm_02182,VIEEIAK				x
CDIF630erm_02182	VITPGTVLDGNLLENK	947	CDIF630erm_02182,VITPGTVLDGNLLENK		x		x		x
CDIF630erm_02182	YITPELK	947	CDIF630erm_02182,YITPELK				x
CDIF630erm_04109	MFHAGDR	945	CDIF630erm_04109,MFHAGDR						x
CDIF630erm_00628	LLSISSVTHSDYTSNEIFK	944	CDIF630erm_00628,LLSISSVTHSDYTSNEIFK				x
CDIF630erm_00628	VADFINSSLK	944	CDIF630erm_00628,VADFINSSLK				x
CDIF630erm_03716	AGTLSGGEAQR	941	CDIF630erm_03716,AGTLSGGEAQR		x		x		x
CDIF630erm_03716	DIFASTNEAK	941	CDIF630erm_03716,DIFASTNEAK			x
CDIF630erm_03716	DNDRLITTLR	941	CDIF630erm_03716,DNDRLITTLR				x
CDIF630erm_03716	DVGLDYLNLSR	941	CDIF630erm_03716,DVGLDYLNLSR		x		x		x
CDIF630erm_03716	EDKIIIR	941	CDIF630erm_03716,EDKIIIR						x
CDIF630erm_03716	ETNSDYMR	941	CDIF630erm_03716,ETNSDYMR				x
CDIF630erm_03716	ETNSDYMRDK	941	CDIF630erm_03716,ETNSDYMRDK						x
CDIF630erm_03716	EVLSVLVDGK	941	CDIF630erm_03716,EVLSVLVDGK				x
CDIF630erm_03716	FIAHEIIK	941	CDIF630erm_03716,FIAHEIIK		x		x
CDIF630erm_03716	FSFNVK	941	CDIF630erm_03716,FSFNVK				x
CDIF630erm_03716	GIESIDK	941	CDIF630erm_03716,GIESIDK		x		x		x
CDIF630erm_03716	GIESIDKVINIDQSPIGR	941	CDIF630erm_03716,GIESIDKVINIDQSPIGR		x		x		x
CDIF630erm_03716	GRFSFNVK	941	CDIF630erm_03716,GRFSFNVK						x
CDIF630erm_03716	HNIEVVVDR	941	CDIF630erm_03716,HNIEVVVDR				x		x
CDIF630erm_03716	IVIKDGIESR	941	CDIF630erm_03716,IVIKDGIESR				x
CDIF630erm_03716	KAGTLSGGEAQR	941	CDIF630erm_03716,KAGTLSGGEAQR		x		x		x
CDIF630erm_03716	KLETLMDVGLSYIKLGQPSTQLSGGEAQR	941	CDIF630erm_03716,KLETLMDVGLSYIKLGQPSTQLSGGEAQR						x
CDIF630erm_03716	KVFDNIKK	941	CDIF630erm_03716,KVFDNIKK				x
CDIF630erm_03716	LAAELSK	941	CDIF630erm_03716,LAAELSK				x
CDIF630erm_03716	LADSIETAVK	941	CDIF630erm_03716,LADSIETAVK		x		x		x
CDIF630erm_03716	LADTGNTIIVIEHNLDVIK	941	CDIF630erm_03716,LADTGNTIIVIEHNLDVIK				x
CDIF630erm_03716	LGQPSTQLSGGEAQR	941	CDIF630erm_03716,LGQPSTQLSGGEAQR		x	x	x		x
CDIF630erm_03716	MLDFPDR	941	CDIF630erm_03716,MLDFPDR		x		x		x
CDIF630erm_03716	NIDLELPR	941	CDIF630erm_03716,NIDLELPR		x		x		x
CDIF630erm_03716	QFLGQMEKPNVEYIEGLSPAISIDQK	941	CDIF630erm_03716,QFLGQMEKPNVEYIEGLSPAISIDQK		x		x		x
CDIF630erm_03716	QGAVAAWGSTGVNDDTYYSK	941	CDIF630erm_03716,QGAVAAWGSTGVNDDTYYSK		x		x
CDIF630erm_03716	QILLPETTR	941	CDIF630erm_03716,QILLPETTR		x
CDIF630erm_03716	SSLAFDTIYAEGQR	941	CDIF630erm_03716,SSLAFDTIYAEGQR		x		x		x
CDIF630erm_03716	STLINDILYK	941	CDIF630erm_03716,STLINDILYK		x		x
CDIF630erm_03716	STVGTVTEIYDYLR	941	CDIF630erm_03716,STVGTVTEIYDYLR		x		x		x
CDIF630erm_03716	TLYILDEPTTGLHMADVDK	941	CDIF630erm_03716,TLYILDEPTTGLHMADVDK				x
CDIF630erm_03716	VDGSYTGQFLK	941	CDIF630erm_03716,VDGSYTGQFLK				x
CDIF630erm_03716	VINIDQSPIGR	941	CDIF630erm_03716,VINIDQSPIGR		x		x		x
CDIF630erm_03716	VNGENYEVSDDIILNK	941	CDIF630erm_03716,VNGENYEVSDDIILNK		x		x		x
CDIF630erm_03716	YNRETLQVK	941	CDIF630erm_03716,YNRETLQVK						x
CDIF630erm_03716	YVESLSAYAR	941	CDIF630erm_03716,YVESLSAYAR		x		x		x
CDIF630erm_03100	GAPEVLLK	924	CDIF630erm_03100,GAPEVLLK						x
CDIF630erm_03100	IAGISGIIATLLCMFMIIQMQRK	924	CDIF630erm_03100,IAGISGIIATLLCMFMIIQMQRK						x
CDIF630erm_03100	TGTLTQNK	924	CDIF630erm_03100,TGTLTQNK				x
CDIF630erm_03677	AADIGISVDTAVDVAK	921	CDIF630erm_03677,AADIGISVDTAVDVAK				x		x
CDIF630erm_03677	AADIGISVDTAVDVAKESADIILLEK	921	CDIF630erm_03677,AADIGISVDTAVDVAKESADIILLEK		x	x	x		x
CDIF630erm_03677	ALKDHGVITK	921	CDIF630erm_03677,ALKDHGVITK		x		x		x
CDIF630erm_03677	AVIRDEQNCR	921	CDIF630erm_03677,AVIRDEQNCR		x		x		x
CDIF630erm_03677	AYLNSYFQTGYK	921	CDIF630erm_03677,AYLNSYFQTGYK			x
CDIF630erm_03677	DHGVITK	921	CDIF630erm_03677,DHGVITK				x
CDIF630erm_03677	DLFVSQASLTGE	921	CDIF630erm_03677,DLFVSQASLTGE				x
CDIF630erm_03677	DLFVSQASLTGESEPIEK	921	CDIF630erm_03677,DLFVSQASLTGESEPIEK	x	x	x	x	x	x
CDIF630erm_03677	DLFVSQASLTGESEPIEKTPNVSAQK	921	CDIF630erm_03677,DLFVSQASLTGESEPIEKTPNVSAQK		x		x		x
CDIF630erm_03677	DLMVLEQGIIEGR	921	CDIF630erm_03677,DLMVLEQGIIEGR		x		x		x
CDIF630erm_03677	DLMVLEQGIIEGRK	921	CDIF630erm_03677,DLMVLEQGIIEGRK				x
CDIF630erm_03677	ELPMDDLVVGDIVHLSAGDMIPADVR	921	CDIF630erm_03677,ELPMDDLVVGDIVHLSAGDMIPADVR		x	x	x	x	x
CDIF630erm_03677	ENGHTVGFMGDGINDAAAMK	921	CDIF630erm_03677,ENGHTVGFMGDGINDAAAMK		x		x		x
CDIF630erm_03677	ESADIILLEK	921	CDIF630erm_03677,ESADIILLEK		x		x	x	x
CDIF630erm_03677	ESTADAIK	921	CDIF630erm_03677,ESTADAIK				x		x
CDIF630erm_03677	FMGDGINDAAAMK	921	CDIF630erm_03677,FMGDGINDAAAMK				x
CDIF630erm_03677	FVQESR	921	CDIF630erm_03677,FVQESR			x	x
CDIF630erm_03677	GAVEEMLSICAFAECNGGVQPLTDDVR	921	CDIF630erm_03677,GAVEEMLSICAFAECNGGVQPLTDDVR				x
CDIF630erm_03677	GAVSMSK	921	CDIF630erm_03677,GAVSMSK		x	x	x		x
CDIF630erm_03677	GAVSMSKK	921	CDIF630erm_03677,GAVSMSKK				x		x
CDIF630erm_03677	GAVSMSKKQTIVK	921	CDIF630erm_03677,GAVSMSKKQTIVK						x
CDIF630erm_03677	GLEVDEVSVSR	921	CDIF630erm_03677,GLEVDEVSVSR	x	x	x	x	x	x
CDIF630erm_03677	HAYLNSYFQTGYK	921	CDIF630erm_03677,HAYLNSYFQTGYK		x	x	x		x
CDIF630erm_03677	ILDAKDLFVSQASLTGESEPIEK	921	CDIF630erm_03677,ILDAKDLFVSQASLTGESEPIEK		x		x		x
CDIF630erm_03677	ILETVDNLNDK	921	CDIF630erm_03677,ILETVDNLNDK	x	x	x	x	x	x
CDIF630erm_03677	ILETVDNLNDKGFR	921	CDIF630erm_03677,ILETVDNLNDKGFR		x		x		x
CDIF630erm_03677	ILETVDNLNDKGFRV	921	CDIF630erm_03677,ILETVDNLNDKGFRV				x
CDIF630erm_03677	ILTGDNDK	921	CDIF630erm_03677,ILTGDNDK		x		x		x
CDIF630erm_03677	ILTGDNDKVTR	921	CDIF630erm_03677,ILTGDNDKVTR		x	x	x		x
CDIF630erm_03677	IQFAATNPIK	921	CDIF630erm_03677,IQFAATNPIK		x		x		x
CDIF630erm_03677	IQFAATNPIKEVLK	921	CDIF630erm_03677,IQFAATNPIKEVLK		x		x		x
CDIF630erm_03677	IQFAATNPIKEVLKK	921	CDIF630erm_03677,IQFAATNPIKEVLKK		x		x		x
CDIF630erm_03677	KLHTTLR	921	CDIF630erm_03677,KLHTTLR			x
CDIF630erm_03677	KTYANMIK	921	CDIF630erm_03677,KTYANMIK		x		x		x
CDIF630erm_03677	LHTTLR	921	CDIF630erm_03677,LHTTLR				x
CDIF630erm_03677	LIDLSENYVK	921	CDIF630erm_03677,LIDLSENYVK		x	x	x	x	x
CDIF630erm_03677	LIDLSENYVKVDEIPFDFTR	921	CDIF630erm_03677,LIDLSENYVKVDEIPFDFTR		x		x		x
CDIF630erm_03677	LIDLSENYVKVDEIPFDFTRR	921	CDIF630erm_03677,LIDLSENYVKVDEIPFDFTRR				x
CDIF630erm_03677	LPFVQSR	921	CDIF630erm_03677,LPFVQSR		x		x		x
CDIF630erm_03677	LTGDNDKVTR	921	CDIF630erm_03677,LTGDNDKVTR				x
CDIF630erm_03677	LTTVVQDNK	921	CDIF630erm_03677,LTTVVQDNK	x	x	x	x	x	x
CDIF630erm_03677	LTTVVQDNKGK	921	CDIF630erm_03677,LTTVVQDNKGK		x		x		x
CDIF630erm_03677	LTTVVQDNKGKTQMVTK	921	CDIF630erm_03677,LTTVVQDNKGKTQMVTK				x		x
CDIF630erm_03677	MNKKENR	921	CDIF630erm_03677,MNKKENR					x
CDIF630erm_03677	NLMDLAIIHK	921	CDIF630erm_03677,NLMDLAIIHK		x		x		x
CDIF630erm_03677	NLMDLAIIHKTEEEEAADSR	921	CDIF630erm_03677,NLMDLAIIHKTEEEEAADSR	x	x	x	x		x
CDIF630erm_03677	NMLLGSDLEQMGDAELAR	921	CDIF630erm_03677,NMLLGSDLEQMGDAELAR		x		x		x
CDIF630erm_03677	PPKESTADAIK	921	CDIF630erm_03677,PPKESTADAIK				x
CDIF630erm_03677	QVGLEVR	921	CDIF630erm_03677,QVGLEVR		x	x	x		x
CDIF630erm_03677	QVGLEVRNMLLGSDLEQMGDAELAR	921	CDIF630erm_03677,QVGLEVRNMLLGSDLEQMGDAELAR						x
CDIF630erm_03677	RLTTVVQDNK	921	CDIF630erm_03677,RLTTVVQDNK		x		x		x
CDIF630erm_03677	RLTTVVQDNKGK	921	CDIF630erm_03677,RLTTVVQDNKGK		x		x		x
CDIF630erm_03677	SGNAAEK	921	CDIF630erm_03677,SGNAAEK						x
CDIF630erm_03677	TEEEEAADSR	921	CDIF630erm_03677,TEEEEAADSR	x	x	x	x	x	x
CDIF630erm_03677	TGTLTQDK	921	CDIF630erm_03677,TGTLTQDK		x				x
CDIF630erm_03677	TPNVSAQK	921	CDIF630erm_03677,TPNVSAQK		x	x	x		x
CDIF630erm_03677	TQMVTK	921	CDIF630erm_03677,TQMVTK				x
CDIF630erm_03677	TTVVQDNKGK	921	CDIF630erm_03677,TTVVQDNKGK				x
CDIF630erm_03677	TYANMIK	921	CDIF630erm_03677,TYANMIK				x
CDIF630erm_03677	VAVSTDVFAK	921	CDIF630erm_03677,VAVSTDVFAK	x	x	x	x	x	x
CDIF630erm_03677	VAVSTDVFAKLTPDQK	921	CDIF630erm_03677,VAVSTDVFAKLTPDQK				x
CDIF630erm_03677	VDEIPFDFTR	921	CDIF630erm_03677,VDEIPFDFTR		x		x		x
CDIF630erm_03677	VDEIPFDFTRR	921	CDIF630erm_03677,VDEIPFDFTRR		x		x
CDIF630erm_03677	VLAIAQK	921	CDIF630erm_03677,VLAIAQK		x		x		x
CDIF630erm_03677	VVLEYHLNVNGEDDTR	921	CDIF630erm_03677,VVLEYHLNVNGEDDTR			x	x
CDIF630erm_03677	VVSVLR	921	CDIF630erm_03677,VVSVLR				x
CDIF630erm_03677	YGTNKVTHEK	921	CDIF630erm_03677,YGTNKVTHEK			x	x
CDIF630erm_01814	ADVGIAMGISGTEVSK	919	CDIF630erm_01814,ADVGIAMGISGTEVSK		x		x		x
CDIF630erm_01814	AIGEELGLLK	919	CDIF630erm_01814,AIGEELGLLK		x		x		x
CDIF630erm_01814	DGEVHQISK	919	CDIF630erm_01814,DGEVHQISK		x		x		x
CDIF630erm_01814	DHVLNR	919	CDIF630erm_01814,DHVLNR				x
CDIF630erm_01814	DLSVNPEK	919	CDIF630erm_01814,DLSVNPEK		x		x		x
CDIF630erm_01814	DLSVNPEKGLSESEVK	919	CDIF630erm_01814,DLSVNPEKGLSESEVK				x		x
CDIF630erm_01814	DVIESVNTANK	919	CDIF630erm_01814,DVIESVNTANK	x	x	x	x	x	x
CDIF630erm_01814	DVIESVNTANKAGVSVK	919	CDIF630erm_01814,DVIESVNTANKAGVSVK			x	x
CDIF630erm_01814	EFNNDIK	919	CDIF630erm_01814,EFNNDIK						x
CDIF630erm_01814	GALVVTSIGDNSEMGK	919	CDIF630erm_01814,GALVVTSIGDNSEMGK		x		x		x
CDIF630erm_01814	GAVVVQEPIPAK	919	CDIF630erm_01814,GAVVVQEPIPAK		x		x	x	x
CDIF630erm_01814	GIYDNFQR	919	CDIF630erm_01814,GIYDNFQR		x		x		x
CDIF630erm_01814	GLSESEVK	919	CDIF630erm_01814,GLSESEVK		x		x
CDIF630erm_01814	IAQNLSETDEQTPLQIK	919	CDIF630erm_01814,IAQNLSETDEQTPLQIK		x		x		x
CDIF630erm_01814	INALVTK	919	CDIF630erm_01814,INALVTK		x		x
CDIF630erm_01814	INALVTKK	919	CDIF630erm_01814,INALVTKK		x		x
CDIF630erm_01814	IREDMLTGESDDVSK	919	CDIF630erm_01814,IREDMLTGESDDVSK		x		x		x
CDIF630erm_01814	IVSALQK	919	CDIF630erm_01814,IVSALQK		x		x
CDIF630erm_01814	KANIISK	919	CDIF630erm_01814,KANIISK				x
CDIF630erm_01814	KNSNIVAQNPFTSDSKR	919	CDIF630erm_01814,KNSNIVAQNPFTSDSKR				x
CDIF630erm_01814	LGNLGGLIAK	919	CDIF630erm_01814,LGNLGGLIAK		x		x		x
CDIF630erm_01814	LIESINLK	919	CDIF630erm_01814,LIESINLK		x	x	x	x	x
CDIF630erm_01814	LTENIEVK	919	CDIF630erm_01814,LTENIEVK	x	x		x
CDIF630erm_01814	LTGDNINTAR	919	CDIF630erm_01814,LTGDNINTAR				x
CDIF630erm_01814	MEFNNDIK	919	CDIF630erm_01814,MEFNNDIK		x		x		x
CDIF630erm_01814	MEFNNDIKYYNVDKEEVTK	919	CDIF630erm_01814,MEFNNDIKYYNVDKEEVTK						x
CDIF630erm_01814	MLTGDNINTAR	919	CDIF630erm_01814,MLTGDNINTAR	x	x	x	x	x	x
CDIF630erm_01814	MLTGDNINTARAIGEELGLLK	919	CDIF630erm_01814,MLTGDNINTARAIGEELGLLK						x
CDIF630erm_01814	MTSVIGQDNHHVLLSK	919	CDIF630erm_01814,MTSVIGQDNHHVLLSK				x		x
CDIF630erm_01814	MTVEVAYVDGR	919	CDIF630erm_01814,MTVEVAYVDGR		x		x		x
CDIF630erm_01814	NAADIILTDDSFSTIVK	919	CDIF630erm_01814,NAADIILTDDSFSTIVK		x		x		x
CDIF630erm_01814	NSNIVAQNPFTSDSK	919	CDIF630erm_01814,NSNIVAQNPFTSDSK		x		x		x
CDIF630erm_01814	NSNIVAQNPFTSDSKR	919	CDIF630erm_01814,NSNIVAQNPFTSDSKR		x		x		x
CDIF630erm_01814	SELVPGDIVYIETGDMVPADGR	919	CDIF630erm_01814,SELVPGDIVYIETGDMVPADGR		x		x		x
CDIF630erm_01814	SGDVVAVTGDGINDAPALSK	919	CDIF630erm_01814,SGDVVAVTGDGINDAPALSK	x	x	x	x	x	x
CDIF630erm_01814	TLGFAYK	919	CDIF630erm_01814,TLGFAYK		x		x
CDIF630erm_01814	VVEASYIDTLDDEELKQEIQSISIVAR	919	CDIF630erm_01814,VVEASYIDTLDDEELKQEIQSISIVAR		x		x		x
CDIF630erm_01814	YGLNEFTPK	919	CDIF630erm_01814,YGLNEFTPK		x		x		x
CDIF630erm_01814	YYNVDKEEVTK	919	CDIF630erm_01814,YYNVDKEEVTK		x		x		x
CDIF630erm_01814	YYNVDKEEVTKDLSVNPEK	919	CDIF630erm_01814,YYNVDKEEVTKDLSVNPEK				x		x
CDIF630erm_03580	INDVVGPTK	918	CDIF630erm_03580,INDVVGPTK					x
CDIF630erm_03580	KSIYENLDELK	918	CDIF630erm_03580,KSIYENLDELK					x
CDIF630erm_03580	SSNLMIR	918	CDIF630erm_03580,SSNLMIR						x
CDIF630erm_01657	DETVEIIIKDTGVGIDK	915	CDIF630erm_01657,DETVEIIIKDTGVGIDK						x
CDIF630erm_01657	DMIIQRTLK	915	CDIF630erm_01657,DMIIQRTLK						x
CDIF630erm_01657	IDEEIRNINK	915	CDIF630erm_01657,IDEEIRNINK						x
CDIF630erm_01657	IIKDLSVQR	915	CDIF630erm_01657,IIKDLSVQR						x
CDIF630erm_01657	INLAIEK	915	CDIF630erm_01657,INLAIEK						x
CDIF630erm_01657	IYLLSLSNNK	915	CDIF630erm_01657,IYLLSLSNNK					x
CDIF630erm_02739	EQDKLTDKIK	912	CDIF630erm_02739,EQDKLTDKIK						x
CDIF630erm_02739	ILSQIIINVALYYLYNYIVSK	912	CDIF630erm_02739,ILSQIIINVALYYLYNYIVSK						x
CDIF630erm_02739	IYNIQEK	912	CDIF630erm_02739,IYNIQEK						x
CDIF630erm_02739	NAEKLISTSDNK	912	CDIF630erm_02739,NAEKLISTSDNK						x
CDIF630erm_00272	AAFSHMTPNIIPGEK	902	CDIF630erm_00272,AAFSHMTPNIIPGEK		x		x		x
CDIF630erm_00272	AFTIEEMKDAILNNFGFK	902	CDIF630erm_00272,AFTIEEMKDAILNNFGFK						x
CDIF630erm_00272	ANNIELDIWR	902	CDIF630erm_00272,ANNIELDIWR		x		x		x
CDIF630erm_00272	AVAGNASGDGLIGMDR	902	CDIF630erm_00272,AVAGNASGDGLIGMDR		x		x		x
CDIF630erm_00272	DALEVGNYSMADQVK	902	CDIF630erm_00272,DALEVGNYSMADQVK		x		x		x
CDIF630erm_00272	ENLSEFNEK	902	CDIF630erm_00272,ENLSEFNEK		x		x		x
CDIF630erm_00272	FGQILYPWYEQDIEK	902	CDIF630erm_00272,FGQILYPWYEQDIEK		x		x		x
CDIF630erm_00272	FGSGGGNVTESFGNVVSIAGK	902	CDIF630erm_00272,FGSGGGNVTESFGNVVSIAGK		x		x		x
CDIF630erm_00272	GQHIGNMGYR	902	CDIF630erm_00272,GQHIGNMGYR						x
CDIF630erm_00272	KEEVPVLVK	902	CDIF630erm_00272,KEEVPVLVK		x		x		x
CDIF630erm_00272	KLASNTADELTK	902	CDIF630erm_00272,KLASNTADELTK		x		x		x
CDIF630erm_00272	KLVYDDK	902	CDIF630erm_00272,KLVYDDK						x
CDIF630erm_00272	KSDGDIPVVR	902	CDIF630erm_00272,KSDGDIPVVR				x
CDIF630erm_00272	LASNTADELTK	902	CDIF630erm_00272,LASNTADELTK		x		x		x
CDIF630erm_00272	LGSGYPAWVNNSNGTTFMMK	902	CDIF630erm_00272,LGSGYPAWVNNSNGTTFMMK		x		x		x
CDIF630erm_00272	LVYDDK	902	CDIF630erm_00272,LVYDDK				x
CDIF630erm_00272	MSQSKEDK	902	CDIF630erm_00272,MSQSKEDK						x
CDIF630erm_00272	QAINVLER	902	CDIF630erm_00272,QAINVLER		x		x		x
CDIF630erm_00272	QFADEGMTVEEAR	902	CDIF630erm_00272,QFADEGMTVEEAR		x		x		x
CDIF630erm_00272	SDGDIPVVR	902	CDIF630erm_00272,SDGDIPVVR						x
CDIF630erm_00272	SNFQNKENLSEFNEK	902	CDIF630erm_00272,SNFQNKENLSEFNEK		x		x		x
CDIF630erm_00272	SQSKEDK	902	CDIF630erm_00272,SQSKEDK						x
CDIF630erm_00272	SVEDLGFHYEK	902	CDIF630erm_00272,SVEDLGFHYEK		x		x		x
CDIF630erm_00272	TPQPSLTMLYDEKLPEDFLMK	902	CDIF630erm_00272,TPQPSLTMLYDEKLPEDFLMK		x
CDIF630erm_00272	YGNNDLYADNILK	902	CDIF630erm_00272,YGNNDLYADNILK		x		x		x
CDIF630erm_00272	YLESIETDLEAK	902	CDIF630erm_00272,YLESIETDLEAK				x		x
CDIF630erm_02031	DKGSTFK	900	CDIF630erm_02031,DKGSTFK						x
CDIF630erm_02031	EENTKMIYQIIK	900	CDIF630erm_02031,EENTKMIYQIIK						x
CDIF630erm_02031	EVQMTRLSK	900	CDIF630erm_02031,EVQMTRLSK						x
CDIF630erm_02031	FNEGKIYKK	900	CDIF630erm_02031,FNEGKIYKK						x
CDIF630erm_02031	GFLRLSNK	900	CDIF630erm_02031,GFLRLSNK						x
CDIF630erm_02031	KEQATRAK	900	CDIF630erm_02031,KEQATRAK						x
CDIF630erm_02031	KNTNNKDK	900	CDIF630erm_02031,KNTNNKDK						x
CDIF630erm_02031	KTAERVNK	900	CDIF630erm_02031,KTAERVNK						x
CDIF630erm_02031	LPFDEQK	900	CDIF630erm_02031,LPFDEQK						x
CDIF630erm_02031	NEEEKLSRGQLK	900	CDIF630erm_02031,NEEEKLSRGQLK						x
CDIF630erm_02031	VNKEVQMTRLSK	900	CDIF630erm_02031,VNKEVQMTRLSK						x
CDIF630erm_03016	DVKSNVKVYDK	900	CDIF630erm_03016,DVKSNVKVYDK					x
CDIF630erm_03016	ELVEQITYSK	900	CDIF630erm_03016,ELVEQITYSK					x
CDIF630erm_03016	ETKVVENMLNVYKNNIILNLTEK	900	CDIF630erm_03016,ETKVVENMLNVYKNNIILNLTEK						x
CDIF630erm_03016	NLDNYIKSSHFIAR	900	CDIF630erm_03016,NLDNYIKSSHFIAR						x
CDIF630erm_03016	NLETGILNR	900	CDIF630erm_03016,NLETGILNR						x
CDIF630erm_03016	VQRIMYK	900	CDIF630erm_03016,VQRIMYK						x
CDIF630erm_00899	AAFIEGTAPTK	897	CDIF630erm_00899,AAFIEGTAPTK		x		x		x
CDIF630erm_00899	AGTLVVR	897	CDIF630erm_00899,AGTLVVR			x	x
CDIF630erm_00899	AVSNPEAK	897	CDIF630erm_00899,AVSNPEAK		x		x		x
CDIF630erm_00899	DIYYAHEMSK	897	CDIF630erm_00899,DIYYAHEMSK		x		x		x
CDIF630erm_00899	DVTPVTEAVLDK	897	CDIF630erm_00899,DVTPVTEAVLDK				x
CDIF630erm_00899	EVPHGSTSTAK	897	CDIF630erm_00899,EVPHGSTSTAK				x
CDIF630erm_00899	GGYKFEENNK	897	CDIF630erm_00899,GGYKFEENNK				x
CDIF630erm_00899	GLAGAEAGAR	897	CDIF630erm_00899,GLAGAEAGAR				x
CDIF630erm_00899	GYFDKSAADLTLAESALLAGSTKNPSR	897	CDIF630erm_00899,GYFDKSAADLTLAESALLAGSTKNPSR				x
CDIF630erm_00899	IEIKLPQSSDK	897	CDIF630erm_00899,IEIKLPQSSDK				x
CDIF630erm_00899	ILETYLNNFFVGR	897	CDIF630erm_00899,ILETYLNNFFVGR		x		x		x
CDIF630erm_00899	INLEDGGK	897	CDIF630erm_00899,INLEDGGK		x		x		x
CDIF630erm_00899	INLEDGGKQSSGSK	897	CDIF630erm_00899,INLEDGGKQSSGSK		x		x		x
CDIF630erm_00899	ITQATALSDSR	897	CDIF630erm_00899,ITQATALSDSR	x	x	x	x	x	x
CDIF630erm_00899	KAVSNPEAK	897	CDIF630erm_00899,KAVSNPEAK		x		x		x
CDIF630erm_00899	KDDSGNTIK	897	CDIF630erm_00899,KDDSGNTIK				x
CDIF630erm_00899	KTPVPLDK	897	CDIF630erm_00899,KTPVPLDK				x
CDIF630erm_00899	LEGNETKEDLENK	897	CDIF630erm_00899,LEGNETKEDLENK		x		x		x
CDIF630erm_00899	LWEKIMEK	897	CDIF630erm_00899,LWEKIMEK						x
CDIF630erm_00899	MLLTTEQQTIPR	897	CDIF630erm_00899,MLLTTEQQTIPR		x		x		x
CDIF630erm_00899	MLLTTEQQTIPRK	897	CDIF630erm_00899,MLLTTEQQTIPRK			x	x
CDIF630erm_00899	MQDALEEEFDR	897	CDIF630erm_00899,MQDALEEEFDR		x		x		x
CDIF630erm_00899	NAPEEHK	897	CDIF630erm_00899,NAPEEHK			x	x
CDIF630erm_00899	NFGITTLK	897	CDIF630erm_00899,NFGITTLK		x		x		x
CDIF630erm_00899	NFGITTLKNNHSGSSEASDR	897	CDIF630erm_00899,NFGITTLKNNHSGSSEASDR				x
CDIF630erm_00899	NSNFPGHMVGPDGVSQPQAAMVILDYK	897	CDIF630erm_00899,NSNFPGHMVGPDGVSQPQAAMVILDYK				x		x
[truncated: 28,247 more rows]

## Sheet: ions
Entry Name	Sequence	Charge	Protein Length [AA]	SD smallproteins	SD totalproteins	ExSpLib smallproteins	ExSpLib totalproteins	MaLeSpLib smallproteins	MaLeSpLib totalproteins
CDIF630erm_04121	LSEPTIVNPGEELIYTIK	4	4128						x
CDIF630erm_02065	GEYGIGGGSHAVSGER	3	2993					x
CDIF630erm_02065	LTIPLAQNDIDSILVNGGNHEGGR	4	2993					x
CDIF630erm_02065	DVVSEYSRFLTGYK	3	2993						x
CDIF630erm_02065	EDFSEEEIK	2	2993						x
CDIF630erm_02065	GENEALR	2	2993						x
CDIF630erm_02065	IAIVDSYLSKLR	3	2993						x
CDIF630erm_02065	KETMLAGQK	2	2993						x
CDIF630erm_02065	VVEPDVDNMLK	3	2993						x
CDIF630erm_00551	NDNPLIEDIKRAIIDFCNK	3	2907					x	x
CDIF630erm_00551	IKDERIFDK	2	2907	x
CDIF630erm_00551	KEAHQDVLKEMIK	2	2907	x
CDIF630erm_00551	FTSITIK	2	2907					x
CDIF630erm_00551	AIIDFCNK	2	2907						x
CDIF630erm_00551	DNTEAEIR	3	2907						x
CDIF630erm_00551	GENEALK	2	2907						x
CDIF630erm_00551	LDNALEK	2	2907						x
CDIF630erm_00551	LIEAVKKDMANVEPK	3	2907						x
CDIF630erm_00551	LIEAVKKDMANVEPK	4	2907						x
CDIF630erm_00551	LKELELPR	2	2907						x
CDIF630erm_00776	NNFYFDANNESK	2	2710	x	x	x	x	x	x
CDIF630erm_00776	AATGWVTIDGNR	2	2710	x	x	x	x		x
CDIF630erm_00776	AVTGWQTIDSK	2	2710	x	x	x	x		x
CDIF630erm_00776	IYYFGNNSK	2	2710	x	x	x	x		x
CDIF630erm_00776	LSLGYIMSNFK	2	2710		x	x	x		x
CDIF630erm_00776	ANSLFTEQELLNIYSQELLNR	3	2710		x		x		x
CDIF630erm_00776	ATSVVNYFNHLSESK	2	2710		x		x		x
CDIF630erm_00776	DYTGGSLSEDNGVDFNK	2	2710		x		x		x
CDIF630erm_00776	EISIENGTIK	2	2710		x		x		x
CDIF630erm_00776	EISIENGTIKK	2	2710		x		x		x
CDIF630erm_00776	EYIFFDSIDNK	2	2710		x		x		x
CDIF630erm_00776	FLTLNGK	2	2710		x	x	x
CDIF630erm_00776	GILSNTQSFNK	2	2710		x		x		x
CDIF630erm_00776	GNLAAASDIVR	2	2710		x		x		x
CDIF630erm_00776	GPDGFEYFAPANTDANNIEGQAIR	2	2710		x		x		x
CDIF630erm_00776	GPDGFEYFAPANTQNNNIEGQAIVYQSK	3	2710		x		x		x
CDIF630erm_00776	GPNGFEYFAPANTHNNNIEGQAILYQNK	3	2710		x		x		x
CDIF630erm_00776	GPNGFEYFAPANTHNNNIEGQAIVYQNK	3	2710		x		x		x
CDIF630erm_00776	GSNGFEYFAPANTDANNIEGQAIR	2	2710		x		x		x
CDIF630erm_00776	IAPYLQVGFMPEAR	2	2710		x		x		x
CDIF630erm_00776	IMMLPNAPSR	2	2710		x		x		x
CDIF630erm_00776	INTLGLDSK	2	2710		x		x		x
CDIF630erm_00776	IPSNNVEEAGSK	2	2710		x		x		x
CDIF630erm_00776	KLNNLDEK	2	2710		x		x		x
CDIF630erm_00776	LENLNVSDLEIK	2	2710		x		x		x
CDIF630erm_00776	LLDSIRDLYPGK	3	2710		x		x		x
CDIF630erm_00776	LSVDSLSNEISSFLDTIK	2	2710		x		x		x
CDIF630erm_00776	LSVDSLSNEISSFLDTIK	3	2710		x		x		x
CDIF630erm_00776	LTTNNNENK	2	2710		x		x		x
CDIF630erm_00776	MEFIYDR	2	2710		x		x		x
CDIF630erm_00776	NFIMPTITTNEIR	2	2710		x		x		x
CDIF630erm_00776	NIAYNYTDESNNK	2	2710		x		x		x
CDIF630erm_00776	NIPGLASISEDIK	2	2710		x		x	x
CDIF630erm_00776	NNSTYSVR	2	2710		x		x		x
CDIF630erm_00776	NSITIGANQYEVR	2	2710		x		x		x
CDIF630erm_00776	NSNTSPVEK	2	2710		x		x		x
CDIF630erm_00776	QGSYLTNLVIEQVK	2	2710		x		x		x
CDIF630erm_00776	QWADINAEYNIK	2	2710		x		x		x
CDIF630erm_00776	SEKSEIFSK	3	2710		x		x		x
CDIF630erm_00776	SEKSEIFSK	2	2710		x		x		x
CDIF630erm_00776	SLISKEELIK	2	2710		x		x		x
CDIF630erm_00776	SYFLSDDGESILELNK	2	2710		x		x		x
CDIF630erm_00776	TILTNLDEYNK	2	2710		x		x		x
CDIF630erm_00776	TLLLDASVSPDTK	2	2710		x		x		x
CDIF630erm_00776	VNINLDSSSFEYK	2	2710		x		x		x
CDIF630erm_00776	WINKEEAIMSDLSSK	3	2710		x		x		x
CDIF630erm_00776	YLEESNKK	3	2710		x		x		x
CDIF630erm_00776	YLEESNKK	2	2710		x		x		x
CDIF630erm_00776	YLISFEDISK	2	2710		x		x		x
CDIF630erm_00776	YQFLNQHLNPAIESDNNFTDTTK	3	2710		x		x		x
CDIF630erm_00776	YYFDNNSK	2	2710		x		x		x
CDIF630erm_00776	YYFEPNTAMGANGYK	2	2710		x		x		x
CDIF630erm_00776	YYFNPDTAIISK	2	2710		x		x		x
CDIF630erm_00776	YYVDNNTDK	2	2710		x		x		x
CDIF630erm_00776	NGLPQIGVFK	2	2710			x	x		x
CDIF630erm_00776	AVTGWQTINGK	2	2710	x		x
CDIF630erm_00776	AIVESSTTEALQLLEEEIQNPQFDNMK	4	2710		x				x
CDIF630erm_00776	AIVESSTTEALQLLEEEIQNPQFDNMK	3	2710		x		x
CDIF630erm_00776	IAFALGSVINQALISK	2	2710		x		x
CDIF630erm_00776	KLNESIDVFMNK	2	2710		x				x
CDIF630erm_00776	LWYDSEAFLVNTLK	2	2710		x				x
CDIF630erm_00776	QGSYLTNLVIEQVK	3	2710		x		x
CDIF630erm_00776	SLISKEELIK	3	2710		x		x
CDIF630erm_00776	SNGESVYVETEKEIFSK	2	2710		x				x
CDIF630erm_00776	SQINKPTVPTIDDIIK	3	2710		x		x
CDIF630erm_00776	STISLSGPGAYASAYYDFINLQENTIEK	3	2710		x		x
CDIF630erm_00776	VFWWETGAVPGLR	2	2710		x		x
CDIF630erm_00776	WINKEEAIMSDLSSK	2	2710		x				x
CDIF630erm_00776	YINNYTSENFDKLDQQLK	3	2710		x		x
CDIF630erm_00776	YYFDNDSK	2	2710		x		x
CDIF630erm_00776	YYFDTDTAIAFNGYK	2	2710		x		x
CDIF630erm_00776	YYFNTNTAEAATGWQTIDGKK	3	2710		x		x
CDIF630erm_00776	ANSLFTEQELLNIYSQELLNR	2	2710				x		x
CDIF630erm_00776	INSNHGIDIR	2	2710			x	x
CDIF630erm_00776	LLLSIMDK	2	2710				x		x
CDIF630erm_00776	LNNLDEK	2	2710				x		x
CDIF630erm_00776	SFNSENELDRDHLGFK	4	2710			x	x
CDIF630erm_00776	AVTGWR	2	2710			x	x
CDIF630erm_00776	LDISPK	2	2710			x	x
CDIF630erm_00776	NIPGLASISEDIK	3	2710			x	x
CDIF630erm_00776	SFNSENELDRDHLGFK	3	2710			x	x
CDIF630erm_00776	DILKEVILIK	2	2710				x		x
CDIF630erm_00776	FILNNLK	2	2710				x		x
CDIF630erm_00776	NYLLNNKIPSNNVEEAGSK	3	2710				x		x
CDIF630erm_00776	ATSVVNYFNHLSESK	3	2710		x
CDIF630erm_00776	DILKEVILIK	3	2710		x
CDIF630erm_00776	LIKDVLSK	3	2710		x
CDIF630erm_00776	NSIIIQR	2	2710		x
CDIF630erm_00776	YGPLKTEDDKILVPIDDLVISEIDFNNNSIK	4	2710		x
CDIF630erm_00776	YYFGSDSK	2	2710		x
CDIF630erm_00776	AVTGWQTIDGK	2	2710			x
CDIF630erm_00776	FPENNLSQLTEQEINSLWSFDQASAK	3	2710				x
CDIF630erm_00776	IFHDSLFNSATAENSMFLTK	3	2710				x
CDIF630erm_00776	INSNHGIDIR	3	2710				x
CDIF630erm_00776	LNESIDVFMNK	2	2710						x
CDIF630erm_00776	SNGESVYVETEKEIFSK	3	2710				x
CDIF630erm_00776	TISRPSSIGLDR	3	2710				x
CDIF630erm_00776	DLYPGK	2	2710			x
CDIF630erm_00776	ASDLIEFKFPENNLSQLTEQEINSLWSFDQASAK	3	2710				x
CDIF630erm_00776	DDLWIFNIDNEVR	2	2710				x
CDIF630erm_00776	FINYYK	2	2710				x
CDIF630erm_00776	INSEGRK	2	2710				x
CDIF630erm_00776	ITSTLPDVNKNSITIGANQYEVR	3	2710				x
CDIF630erm_00776	KVNINLDSSSFEYK	2	2710				x
CDIF630erm_00776	LEAIMK	2	2710				x
CDIF630erm_00776	MSIDFK	2	2710				x
CDIF630erm_00776	NIAYNYTDESNNKYFGAISK	2	2710				x
CDIF630erm_00776	NTALDKNYLLNNKIPSNNVEEAGSK	3	2710				x
CDIF630erm_00776	NTALDKNYLLNNKIPSNNVEEAGSK	4	2710				x
CDIF630erm_00776	TDANNIEGQAIR	2	2710				x
CDIF630erm_00776	TYYYDEDSKLVK	2	2710				x
CDIF630erm_00776	AVTGWRIINNKK	4	2710						x
CDIF630erm_00776	LSLGYIMSNFKSFNSENELDR	4	2710						x
CDIF630erm_00776	SEIFSKLENLNVSDLEIK	3	2710						x
CDIF630erm_00776	ILQKIRIK	2	2710					x
CDIF630erm_00776	VKVTFIGHGK	2	2710					x
CDIF630erm_00776	DVLNDLSTSVK	2	2710						x
CDIF630erm_00776	INTLGLDSK	3	2710						x
CDIF630erm_00776	KELLAHSGKWINK	4	2710						x
CDIF630erm_00776	LENLNVSDLEIKIAFALGSVINQALISK	3	2710						x
CDIF630erm_00776	LTTNNNENKYLQLKK	3	2710						x
CDIF630erm_00776	MEFIYDRQKR	4	2710						x
CDIF630erm_00773	DLMVLPNAPNR	2	2366				x
CDIF630erm_00773	LLISGELK	2	2366					x
CDIF630erm_00773	YVWSNDGNDFILMSTSEENK	3	2366					x
CDIF630erm_00773	AQREENPELIIDDIVK	4	2366						x
CDIF630erm_00773	IISGEIK	2	2366						x
CDIF630erm_00773	MEIIYDK	2	2366						x
CDIF630erm_03060	APEGTAPAK	2	1987	x	x	x	x	x	x
CDIF630erm_03060	GNADLNTQVDR	2	1987	x	x	x	x	x	x
CDIF630erm_03060	ILTSTAVGNEK	2	1987	x	x	x	x	x	x
CDIF630erm_03060	NLGQSEDAK	2	1987	x	x	x	x	x	x
CDIF630erm_03060	NSESESMTNMQLR	2	1987	x	x	x	x	x	x
CDIF630erm_03060	YNDLQGDTPVGQR	2	1987	x	x	x	x	x	x
CDIF630erm_03060	DIDISSYSQR	2	1987	x	x	x	x		x
CDIF630erm_03060	LKDDSNNSGIIK	3	1987	x	x	x	x		x
CDIF630erm_03060	LKDDSNNSGIIK	2	1987	x	x	x	x		x
CDIF630erm_03060	SDGNYLDGENGTQVK	2	1987	x	x	x	x		x
CDIF630erm_03060	YAEDTPSGGDIK	2	1987	x	x	x	x		x
CDIF630erm_03060	FVSDTMYVPVGAK	2	1987		x	x	x	x	x
CDIF630erm_03060	NNSDADLSNDTFYAK	2	1987		x	x	x	x	x
CDIF630erm_03060	TISLTDSNSK	2	1987		x	x	x	x	x
CDIF630erm_03060	VSASFSDGIQSGSLVK	2	1987		x	x	x	x	x
CDIF630erm_03060	IQYVNDEAR	2	1987		x	x	x		x
CDIF630erm_03060	MTATNHLGTSGMSK	3	1987		x	x	x		x
CDIF630erm_03060	SLESIVSTNPIVDTSK	2	1987		x	x	x		x
CDIF630erm_03060	ALSSSDPINSLPK	2	1987		x		x		x
CDIF630erm_03060	ATLTDVTTVNQEINK	2	1987		x		x		x
CDIF630erm_03060	AWGVEITPELNSIMDSK	2	1987		x		x		x
CDIF630erm_03060	AYIEELAR	2	1987		x		x		x
CDIF630erm_03060	DGKVDIVDLDYVQK	3	1987		x		x		x
CDIF630erm_03060	DGKVDIVDLDYVQK	2	1987		x		x		x
CDIF630erm_03060	DIEAYGLYR	2	1987		x		x		x
CDIF630erm_03060	DSGTVNVGTDNIEYTIK	2	1987		x		x		x
CDIF630erm_03060	ENGGFGIPTNHIVDVTYPAGYDK	3	1987		x		x		x
CDIF630erm_03060	ETLPIVGLK	2	1987		x		x		x
CDIF630erm_03060	FDVSDKTINDFEVR	3	1987		x		x		x
CDIF630erm_03060	GEPYYPGTNVGNSYGYSEK	2	1987		x		x		x
CDIF630erm_03060	GIVEVTDKDGNIQQIPYENK	3	1987		x		x		x
CDIF630erm_03060	GIVEVTDKDGNIQQIPYENKEYMK	3	1987		x		x		x
CDIF630erm_03060	GPIITFDK	2	1987		x		x		x
CDIF630erm_03060	IEGLKDNTTYEVR	2	1987		x		x		x
CDIF630erm_03060	ILNENIASMAK	2	1987		x		x		x
CDIF630erm_03060	ITATTANDR	2	1987		x		x		x
CDIF630erm_03060	LAQDLYNDR	2	1987		x		x		x
CDIF630erm_03060	LEGSTMDK	2	1987		x		x		x
CDIF630erm_03060	LGEKDSGTVNVGTDNIEYTIK	3	1987		x		x		x
CDIF630erm_03060	NWEDVSQGTFEYGQDLVGGGKDQDNEAR	3	1987		x		x		x
CDIF630erm_03060	SLESIVSTNPIVDTSKVELK	2	1987		x		x		x
CDIF630erm_03060	SYTMDTFMATPR	2	1987		x		x		x
CDIF630erm_03060	TENDSHGPLQNPEIDNIKDNDASTTYK	4	1987		x		x		x
CDIF630erm_03060	TGVLNTTDIESDKVTLNVPATAVYQGISK	3	1987		x		x		x
CDIF630erm_03060	TISGEALLFAEVPEKGELGEISK	3	1987		x		x		x
CDIF630erm_03060	TKFTDNISPLNNR	3	1987		x		x		x
CDIF630erm_03060	TQDLDGNGTVDDNEFNLTK	2	1987		x		x		x
CDIF630erm_03060	TQDLDGNGTVDDNEFNLTKNDMAPK	3	1987		x		x		x
CDIF630erm_03060	TYIGTTESMDAPTTPNYR	2	1987		x		x		x
CDIF630erm_03060	VEFLNNVYK	2	1987		x		x		x
CDIF630erm_03060	VLENIDSNKR	2	1987		x		x		x
CDIF630erm_03060	VVAYDYHLNPTEEFEVGTVK	3	1987		x		x		x
CDIF630erm_03060	YNVEVSGAGFK	2	1987		x		x		x
CDIF630erm_03060	YTKPEAEAR	2	1987		x		x		x
CDIF630erm_03060	YWDENGQLHNLGDVPFETK	3	1987		x		x		x
CDIF630erm_03060	ENFDSLSDK	2	1987	x		x
CDIF630erm_03060	GIVEVTDKDGNIQQIPYENKEYMK	4	1987		x				x
CDIF630erm_03060	IEGLKDNTTYEVR	3	1987		x		x
CDIF630erm_03060	NKDENVSYYNIVFNNLPVGK	3	1987		x		x
CDIF630erm_03060	NTSTTYNPLTNYK	2	1987		x		x
CDIF630erm_03060	TINDFEVR	2	1987		x				x
CDIF630erm_03060	TQDLDGNGTVDDNEFNLTK	3	1987		x		x
CDIF630erm_03060	VLENIDSNKR	3	1987			x	x
CDIF630erm_03060	DFDLYYK	2	1987				x		x
CDIF630erm_03060	KIQYVNDEAR	2	1987				x		x
CDIF630erm_03060	MTATNHLGTSGMSK	2	1987			x	x
CDIF630erm_03060	ASGEYHPYK	2	1987				x		x
CDIF630erm_03060	IYEHVTSNSLGIPSNVFER	3	1987				x		x
CDIF630erm_03060	MTYSETSNNVLALLAQTFDDKTHSR	4	1987				x		x
CDIF630erm_03060	YTKPEAEAR	3	1987				x		x
CDIF630erm_03060	PKPEMNIPKINK	2	1987	x
CDIF630erm_03060	AWGVEITPELNSIMDSK	3	1987		x
CDIF630erm_03060	DLRDYFK	3	1987		x
CDIF630erm_03060	DQMLVAMASSVVEKDLR	3	1987		x
CDIF630erm_03060	GTWVYYMPK	2	1987		x
CDIF630erm_03060	IQVSVCSSYSYK	2	1987		x
CDIF630erm_03060	NKEIKDIDISSYSQR	3	1987		x
CDIF630erm_03060	PEMNIPKINK	2	1987		x
CDIF630erm_03060	SAWSFITNTVSDGDVR	2	1987		x
CDIF630erm_03060	EIPKPEMNIPK	3	1987				x
CDIF630erm_03060	FYEYDSIEDDVR	2	1987				x
CDIF630erm_03060	ILGYEIIR	2	1987				x
CDIF630erm_03060	ISIDLDVDKDKDK	4	1987				x
CDIF630erm_03060	ITELKDR	2	1987				x
CDIF630erm_03060	LKEPITATK	3	1987				x
CDIF630erm_03060	SGEINLNTGK	2	1987			x
CDIF630erm_03060	SLDVSWK	2	1987						x
CDIF630erm_03060	SLESIVSTNPIVDTSKVELK	3	1987						x
CDIF630erm_03060	TVIERELK	2	1987						x
CDIF630erm_03060	YAEDTPSGGDIKVR	3	1987			x
CDIF630erm_03060	EGDNISKDDNFTTSTYS	2	1987			x
CDIF630erm_03060	YKDAVKGEPYYPGTNVGNSYGYSEK	4	1987			x
CDIF630erm_03060	ALSSSDPINSLPKDQMLVAMASSVVEK	3	1987				x
CDIF630erm_03060	DATPENLDGVPENVDSNYKPIQFSPDSILEFQVVPDTKPEPPEGINVK	4	1987				x
CDIF630erm_03060	DFDLYYKEK	2	1987				x
CDIF630erm_03060	DIDVDK	2	1987				x
CDIF630erm_03060	DQMLVAMASSVVEK	3	1987				x
CDIF630erm_03060	IQVSNDKK	3	1987				x
CDIF630erm_03060	ITATTANDRNLAEISK	3	1987				x
CDIF630erm_03060	LNTPDKASGEYHPYK	3	1987				x
CDIF630erm_03060	LNTPDKASGEYHPYK	4	1987				x
CDIF630erm_03060	NDMAPK	2	1987				x
CDIF630erm_03060	NVIQLSK	2	1987				x
CDIF630erm_03060	SLESIVSTNPIVDTSK	3	1987				x
CDIF630erm_03060	TDPVNNNK	2	1987				x
CDIF630erm_03060	VLLSNR	2	1987				x
CDIF630erm_03060	ENFDSLSDKVK	3	1987						x
CDIF630erm_03060	ATRNAIDISNK	3	1987					x
CDIF630erm_03060	EPITATK	2	1987					x
CDIF630erm_03060	GSLEVDLNFSLPIKNSESESMTNMQLRLK	3	1987					x
CDIF630erm_03060	VLENIDSNK	2	1987					x
CDIF630erm_03060	YVMVRLK	2	1987					x
CDIF630erm_03060	ALSSSDPINSLPK	3	1987						x
CDIF630erm_03060	ENSSMDK	2	1987						x
CDIF630erm_03060	KVITVSNKVK	2	1987						x
CDIF630erm_03060	LSASRSEIKNK	2	1987						x
CDIF630erm_03060	VITVSNK	2	1987						x
CDIF630erm_01532	DVLATDNTLYIISEVGTTNAAIEITEK	4	1743						x
CDIF630erm_01532	EGGYINKNTSYR	2	1743						x
CDIF630erm_01532	EGGYINKNTSYR	3	1743						x
CDIF630erm_01532	IGENKILFRAYCK	3	1743						x
CDIF630erm_01532	NNTVVVVDKNNNIYVTGANQFNK	4	1743						x
CDIF630erm_01532	NRHNFILLNNK	2	1743						x
CDIF630erm_01532	SISSIKIK	2	1743						x
CDIF630erm_01532	VNIDSVK	2	1743						x
CDIF630erm_01532	WTAIKRPSMIFR	3	1743						x
CDIF630erm_00703	KKDNLAMGELIYQMSDSGNQMNEYQK	4	1736					x	x
CDIF630erm_00703	RLEDAEYR	2	1736				x
CDIF630erm_00703	YNDSDSINSIWSSVEDK	2	1736				x
CDIF630erm_00703	ELEQGKKDELK	2	1736					x
CDIF630erm_00703	ENLSAKEEEYQWTNRMVDFSDFK	4	1736					x
CDIF630erm_00703	QPEKLLNEMK	4	1736					x
CDIF630erm_00703	DKLAALEKSK	3	1736						x
CDIF630erm_00703	EAIKDKENNIK	2	1736						x
CDIF630erm_00703	FGFSGIK	2	1736						x
CDIF630erm_00703	FGFSGIKGYR	3	1736						x
CDIF630erm_00703	GAEYMIAGAMLVR	3	1736						x
CDIF630erm_00703	GGNGQDGK	2	1736						x
CDIF630erm_00703	GGSGGAGGAGGLGGIR	3	1736						x
CDIF630erm_00703	GGSGGAGGAGGLGGIRGIYEETIR	3	1736						x
CDIF630erm_00703	IEMQLNR	2	1736						x
CDIF630erm_00703	KDGNHGLAGK	2	1736						x
CDIF630erm_00703	KGDTGITGEAGANAK	4	1736						x
CDIF630erm_00703	KIQLDKMYTDLCSR	3	1736						x
CDIF630erm_00703	LCNPLDKQPEK	2	1736						x
CDIF630erm_00703	LKMKEVLTELSTK	3	1736						x
CDIF630erm_00703	LYVDGGR	2	1736						x
CDIF630erm_00703	MLSVNAK	2	1736						x
CDIF630erm_00703	MVDFSDFK	2	1736						x
CDIF630erm_00703	NELENKMLSVNAK	3	1736						x
CDIF630erm_00703	NLPETFEK	2	1736						x
CDIF630erm_00703	QAKLEEQMK	2	1736						x
CDIF630erm_00703	SPYSMAK	2	1736						x
CDIF630erm_00703	VNILEETR	3	1736						x
CDIF630erm_00703	VQDMMETQIIITDKIDK	3	1736						x
CDIF630erm_00468	AHELGLMTEEQVNR	3	1685		x		x		x
CDIF630erm_00468	ALDTWTGLGFSDQKPGIIR	3	1685		x		x		x
CDIF630erm_00468	EDSVSVATKK	2	1685		x		x		x
CDIF630erm_00468	EMISGYNASNIIR	2	1685		x		x		x
CDIF630erm_00468	ESEVALFSPISPR	2	1685		x		x		x
CDIF630erm_00468	ETVLSLLR	2	1685		x		x		x
CDIF630erm_00468	HTLEILNSK	2	1685		x		x		x
CDIF630erm_00468	IALEIDKGNQK	2	1685		x		x		x
CDIF630erm_00468	IALEIDKGNQK	3	1685		x		x		x
CDIF630erm_00468	IFLPFADEDPK	2	1685		x		x		x
CDIF630erm_00468	IISNISLSTR	2	1685		x		x		x
CDIF630erm_00468	ILLEQDDSNLENIASSLIK	3	1685		x		x		x
CDIF630erm_00468	ILLEQDDSNLENIASSLIK	2	1685		x		x		x
CDIF630erm_00468	ILLLAEDSK	2	1685		x		x		x
CDIF630erm_00468	INSDELSEK	2	1685		x		x		x
CDIF630erm_00468	KDVLSSLLK	2	1685		x		x		x
CDIF630erm_00468	KILDTDINK	2	1685		x		x		x
CDIF630erm_00468	NEIVFTVK	2	1685		x		x		x
CDIF630erm_00468	NMDELLSGPLK	2	1685		x		x		x
CDIF630erm_00468	NQLWTVDYEEGLQK	2	1685		x		x		x
CDIF630erm_00468	NTDITELR	2	1685		x		x		x
CDIF630erm_00468	NTSQVQILIDNLLGK	3	1685		x		x		x
CDIF630erm_00468	SAGFGDVNR	2	1685		x		x		x
CDIF630erm_00468	SLELASIPPILFSEVMR	2	1685		x		x		x
CDIF630erm_00468	TILDNNLER	2	1685		x		x		x
CDIF630erm_00468	TNFDLSNTPIDKDFDAR	3	1685		x		x		x
CDIF630erm_00468	VLLGYSTYNLTPIK	2	1685		x		x		x
CDIF630erm_00468	VQIPEQFDFKDDSNSSSK	3	1685		x		x		x
CDIF630erm_00468	VSNDTLDNYPLAELWR	2	1685		x		x		x
CDIF630erm_00468	VSNDTLDNYPLAELWR	3	1685		x		x		x
CDIF630erm_00468	WSEFQHDLFSK	3	1685		x		x		x
CDIF630erm_00468	DVLSSLLK	2	1685			x	x		x
CDIF630erm_00468	ASLIVNFVNEPK	2	1685		x		x
CDIF630erm_00468	GYSYGSNYSK	2	1685		x		x
CDIF630erm_00468	IFLPFADEDPKTAEIMSK	3	1685		x		x
CDIF630erm_00468	IIEIESR	2	1685		x		x
CDIF630erm_00468	IIENFKNNFTK	3	1685		x		x
CDIF630erm_00468	IKDPSILSNL	2	1685		x		x
CDIF630erm_00468	ILLLAEDSKIKDPSILSNL	3	1685		x				x
CDIF630erm_00468	LIESAMYAPQWVNIIEK	3	1685		x		x
CDIF630erm_00468	MDYTYSGGYYR	2	1685		x		x
CDIF630erm_00468	VLYYDSIMSDK	2	1685		x				x
CDIF630erm_00468	LIESAMYAPQWVNIIEK	2	1685				x		x
CDIF630erm_00468	SLTDEK	2	1685			x	x
CDIF630erm_00468	TIGEER	2	1685			x	x
CDIF630erm_00468	DIDGTSIWIDVDENGK	2	1685				x		x
CDIF630erm_00468	VQIPEQFDFK	2	1685				x		x
CDIF630erm_00468	ELLLLLK	2	1685		x
CDIF630erm_00468	GMGALNILPIHSQSR	3	1685		x
CDIF630erm_00468	LDKDMLMK	3	1685		x
CDIF630erm_00468	LKFNGLTR	3	1685		x
CDIF630erm_00468	EDSVSVATK	2	1685				x
CDIF630erm_00468	EDSVSVATKK	3	1685				x
CDIF630erm_00468	LVLLIEDTDK	2	1685				x
CDIF630erm_00468	QIVQPFK	2	1685				x
CDIF630erm_00468	SFSLLPMK	2	1685				x
CDIF630erm_00468	SLTDEKFR	3	1685				x
CDIF630erm_00468	YAGHQIQPK	3	1685				x
CDIF630erm_00468	YITSGGNSHR	3	1685				x
CDIF630erm_00468	SLWDCIENSSYYYR	2	1685			x
CDIF630erm_00468	AQLYADATLGK	2	1685				x
CDIF630erm_00468	DNTARQELYNK	3	1685				x
CDIF630erm_00468	FNILYK	2	1685				x
CDIF630erm_00468	FSSVIR	2	1685				x
CDIF630erm_00468	GYSYGSNYSKK	2	1685				x
CDIF630erm_00468	HSIASK	2	1685				x
CDIF630erm_00468	LDKDMLMK	2	1685				x
CDIF630erm_00468	LNEVAHLFKPK	3	1685				x
CDIF630erm_00468	LVLLIEDTDKSK	3	1685				x
CDIF630erm_00468	QELYNK	2	1685				x
CDIF630erm_00468	SFSLLPMKK	3	1685				x
CDIF630erm_00468	MMWALETEK	2	1685						x
CDIF630erm_00468	KQNKIYTK	2	1685						x
CDIF630erm_00468	DLKSQYSR	2	1685					x
CDIF630erm_00468	NQDKLRSFSLLPMK	2	1685					x
CDIF630erm_00468	IIEIESRR	3	1685						x
CDIF630erm_00468	KMDYTYSGGYYRK	4	1685						x
CDIF630erm_00468	SAGFGDVNRMMWALETEK	4	1685						x
CDIF630erm_00626	AGAVSGTGATDSIANTTFEIK	2	1622	x	x	x	x	x	x
CDIF630erm_00626	AGAVSGTGATDSIANTTFEIKK	3	1622	x	x	x	x	x	x
CDIF630erm_00626	ATANDVINFKPTSEVK	2	1622	x	x	x	x	x	x
CDIF630erm_00626	AVTVNLNGTYTK	2	1622	x	x	x	x	x	x
CDIF630erm_00626	DAGITQSYVVGGESSISEAVK	2	1622	x	x	x	x	x	x
CDIF630erm_00626	EAFTIQTDK	2	1622	x	x	x	x	x	x
CDIF630erm_00626	GEIGSLTVASGASQVK	2	1622	x	x	x	x	x	x
CDIF630erm_00626	HASDPISTIGK	2	1622	x	x	x	x	x	x
CDIF630erm_00626	IAVVNGEK	2	1622	x	x	x	x	x	x
CDIF630erm_00626	ITTVTNNSK	2	1622	x	x	x	x	x	x
CDIF630erm_00626	KLDAISDVK	2	1622	x	x	x	x	x	x
CDIF630erm_00626	LGGTDRNDTNAK	2	1622	x	x	x	x	x	x
CDIF630erm_00626	MASGDKTVDPSDNTYILK	3	1622	x	x	x	x	x	x
CDIF630erm_00626	NADEVVIVNDSSIADALSATPFAK	2	1622	x	x	x	x	x	x
CDIF630erm_00626	NQSPVVLVGK	2	1622	x	x	x	x	x	x
CDIF630erm_00626	TASQAVQTDLDNVSVLVK	2	1622	x	x	x	x	x	x
CDIF630erm_00626	TASQAVQTDLDNVSVLVK	3	1622	x	x	x	x	x	x
CDIF630erm_00626	TVDPSDNTYILK	2	1622	x	x	x	x	x	x
CDIF630erm_00626	TVTINMPNGDVNNYAK	2	1622	x	x	x	x	x	x
CDIF630erm_00626	VAGLPSGLDYTAVGNR	2	1622	x	x	x	x	x	x
CDIF630erm_00626	VGGNGNETAFNEMK	2	1622	x	x	x	x	x	x
CDIF630erm_00626	VYLIGGTSVLSTNIEK	2	1622	x	x	x	x	x	x
CDIF630erm_00626	YQTSLELAK	2	1622	x	x	x	x	x	x
CDIF630erm_00626	ATANDVINFKPTSEVK	3	1622		x	x	x	x	x
CDIF630erm_00626	DGMNKQDQLIDALAVGVLGAK	3	1622		x	x	x	x	x
CDIF630erm_00626	GLADAVSVGAPAAQNNMPVILADSK	2	1622		x	x	x	x	x
CDIF630erm_00626	GLADAVSVGAPAAQNNMPVILADSK	3	1622		x	x	x	x	x
CDIF630erm_00626	IENNSKGEIGSLTVASGASQVK	3	1622		x	x	x	x	x
CDIF630erm_00626	ISQDGWK	2	1622		x	x	x	x	x
CDIF630erm_00626	KVYLIGGTSVLSTNIEK	3	1622		x	x	x	x	x
CDIF630erm_00626	LGGTDRNDTNAK	3	1622		x	x	x	x	x
CDIF630erm_00626	LTNGTVKDGDVK	2	1622		x	x	x	x	x
CDIF630erm_00626	NAPILLTSK	2	1622		x	x	x	x	x
CDIF630erm_00626	NGTAVADKFIK	2	1622		x	x	x	x	x
CDIF630erm_00626	AGAVSETTATDSAANATFEVK	3	1622	x	x	x	x
CDIF630erm_00626	AGAVSETTATDSAANATFEVK	2	1622	x	x	x	x
CDIF630erm_00626	AGAVSETTATDSAANATFEVKK	3	1622	x	x	x	x
CDIF630erm_00626	LDAISDVK	2	1622	x		x	x	x
CDIF630erm_00626	MASGDKTVDPSDDTYVLTLTK	3	1622	x	x	x	x
CDIF630erm_00626	TDLKNAYVTK	2	1622	x		x	x	x
CDIF630erm_00626	TDLKNAYVTK	3	1622	x		x	x	x
CDIF630erm_00626	TVDPSDDTYVLTLTK	2	1622	x	x	x	x
CDIF630erm_00626	YVAAPAVGQLTFDATDK	2	1622	x	x	x	x
CDIF630erm_00626	YVAAPAVGQLTFDATDKQIK	3	1622	x	x	x	x
CDIF630erm_00626	YVAPAIGQLTFDATDK	2	1622	x	x	x	x
CDIF630erm_00626	VAGLPSGLDYTAVGNR	3	1622		x	x	x		x
CDIF630erm_00626	AGAVSGTGATDSIANTTFEIK	3	1622			x	x	x	x
CDIF630erm_00626	NKLPNSTR	2	1622			x	x	x	x
CDIF630erm_00626	VTNGGKITTVTNNSK	3	1622			x	x	x	x
CDIF630erm_00626	DAGITQSYVVGGESSISEAVK	3	1622	x		x		x
CDIF630erm_00626	LADAVSVGAPAAQNNMPVILADSK	3	1622	x		x	x
CDIF630erm_00626	LADAVSVGAPAAQNNMPVILADSK	2	1622	x		x	x
CDIF630erm_00626	QTVATNLTGQER	2	1622	x		x	x
CDIF630erm_00626	VDDVVIDDVKDG	2	1622	x		x	x
CDIF630erm_00626	AGAVSGTGATDSIANTTFEIKK	2	1622		x		x		x
CDIF630erm_00626	GDNSPTISGNSPSSNSSGGSSSSGGSSGGSSGGSSSSK	3	1622		x	x	x
CDIF630erm_00626	GTISSVKGDNSPTISGNSPSSNSSGGSSSSGGSSGGSSGGSSSSK	4	1622		x	x	x
CDIF630erm_00626	GTTIDNKGTISSVK	2	1622		x		x		x
CDIF630erm_00626	ISSGLSSLFNILK	2	1622		x		x		x
CDIF630erm_00626	KLDAISDVKK	3	1622		x		x		x
CDIF630erm_00626	KVYLIGGTSVLSTNIEK	2	1622		x		x		x
CDIF630erm_00626	MASGDKTVDPSDNTYILK	2	1622		x		x		x
CDIF630erm_00626	SAIDKATANDVINFKPTSEVK	3	1622		x		x		x
CDIF630erm_00626	SAIDKATANDVINFKPTSEVK	4	1622		x		x		x
CDIF630erm_00626	YVAPAIGQLTFDATDK	3	1622		x	x	x
CDIF630erm_00626	YVAPAIGQLTFDATDKQIK	3	1622		x	x	x
CDIF630erm_00626	FSATDKQIK	3	1622	x	x
CDIF630erm_00626	SLQEVKTVEAK	2	1622	x				x
CDIF630erm_00626	SLQEVKTVEAK	3	1622	x				x
CDIF630erm_00626	AGAVSETTATDSAANATFEVKK	2	1622		x		x
CDIF630erm_00626	DGMNKQDQLIDALAVGVLGAK	4	1622		x				x
CDIF630erm_00626	DGMNKQDQLIDALAVGVLGAK	2	1622		x				x
CDIF630erm_00626	FSATDKQIK	2	1622		x				x
CDIF630erm_00626	GDNSPTISGNSPSSNSSGGSSSSGGSSGGSSGGSSSSK	4	1622		x		x
CDIF630erm_00626	GTISSVKGDNSPTISGNSPSSNSSGGSSSSGGSSGGSSGGSSSSK	3	1622		x		x
CDIF630erm_00626	IENNSKGEIGSLTVASGASQVK	2	1622		x				x
CDIF630erm_00626	KTDLKNAYVTK	3	1622		x				x
CDIF630erm_00626	KYVAAPAVGQLTFDATDK	3	1622		x		x
CDIF630erm_00626	KYVAAPAVGQLTFDATDK	2	1622		x		x
CDIF630erm_00626	KYVAAPAVGQLTFDATDKQIK	3	1622		x		x
CDIF630erm_00626	KYVAAPAVGQLTFDATDKQIK	4	1622		x		x
CDIF630erm_00626	KYVAPAIGQLTFDATDK	3	1622		x		x
CDIF630erm_00626	KYVAPAIGQLTFDATDK	2	1622		x		x
CDIF630erm_00626	KYVAPAIGQLTFDATDKQIK	3	1622		x		x
CDIF630erm_00626	KYVAPAIGQLTFDATDKQIK	4	1622		x		x
CDIF630erm_00626	LTNGTVKDGDVK	3	1622		x				x
CDIF630erm_00626	LTNGTVKDGDVKANVK	4	1622		x				x
CDIF630erm_00626	MASGDKTVDPSDDTYVLTLTK	2	1622		x		x
CDIF630erm_00626	NGTAVADKFIK	3	1622		x				x
CDIF630erm_00626	QDQLIDALAVGVLGAK	3	1622		x				x
CDIF630erm_00626	SFDKITK	2	1622		x				x
CDIF630erm_00626	TVDPSDDTYVLTLTK	3	1622		x		x
CDIF630erm_00626	VGGNGNETAFNEMKSLQEVK	3	1622		x				x
CDIF630erm_00626	YVAAPAVGQLTFDATDK	3	1622		x		x
CDIF630erm_00626	YVAPAIGQLTFDATDKQIK	2	1622		x		x
CDIF630erm_00626	KIAVVNGEK	2	1622				x		x
CDIF630erm_00626	AGAVSETTATDSAA	2	1622			x	x
CDIF630erm_00626	DNSPTISGNSPSSNSSGGSSSSGGSSGGSSGGSSSSK	3	1622			x	x
CDIF630erm_00626	FSATDK	2	1622			x	x
CDIF630erm_00626	GTTIDNKGTISSVKGDNSPTISGNSPSSNSSGGSSSSGGSSGGSSGGSSSSK	4	1622			x	x
CDIF630erm_00626	PSDDTYVLTLTK	2	1622			x	x
CDIF630erm_00626	TFVNYGK	2	1622			x	x
CDIF630erm_00626	YETAVK	2	1622			x	x
CDIF630erm_00626	EAFTIQTDK	3	1622					x	x
CDIF630erm_00626	IAVVNGEKG	2	1622	x
CDIF630erm_00626	ITTVTNNSKG	2	1622	x
CDIF630erm_00626	QTVATNLTGQERYETAVK	3	1622	x
CDIF630erm_00626	TVATNLTGQER	2	1622	x
CDIF630erm_00626	GTISSVKGDNSPTISGNSPSSNSSGGSSSSGGSSGGSSGGSSSSKVGQIK	4	1622		x
CDIF630erm_00626	ISQDGWKNADEVVIVNDSSIADALSATPFAK	3	1622		x
CDIF630erm_00626	LDAISDVKK	3	1622		x
CDIF630erm_00626	MASGDKTVDPSDDTYVLTLTK	4	1622		x
CDIF630erm_00626	MASGDKTVDPSDDTYVLTLTKGTAK	4	1622		x
CDIF630erm_00626	NADEVVIVNDSSIADALSATPFAK	3	1622		x
CDIF630erm_00626	VIKEFYK	3	1622		x
CDIF630erm_00626	VIKEFYKK	3	1622		x
CDIF630erm_00626	YVAAPAVGQLTFDATDKQIK	2	1622		x
CDIF630erm_00626	ANVEVTGLPSGLDYTAEGDSSTNTITITVSR	3	1622				x
CDIF630erm_00626	GTISSVKGDNSPTISGNSPSSNSSGGSSSSGGSSGGSSGGSSSSK	5	1622				x
CDIF630erm_00626	LTNGTVKDGDVKANVK	3	1622					x
CDIF630erm_00626	ASQAVQTDLDNVSVLVK	2	1622			x
CDIF630erm_00626	DKLNDKTK	3	1622				x
CDIF630erm_00626	GTTIDNK	2	1622				x
CDIF630erm_00626	GTTIDNKGTISSVKGDNSPTISGNSPSSNSSGGSSSSGGSSGGSSGGSSSSK	5	1622				x
CDIF630erm_00626	ISGAER	2	1622				x
CDIF630erm_00626	MASGDKTVD	2	1622				x
CDIF630erm_00626	NAYVTK	2	1622				x
CDIF630erm_00626	NTYLLK	2	1622				x
CDIF630erm_00626	SLVNSK	2	1622				x
CDIF630erm_00626	TVDPSDNTYILK	3	1622				x
CDIF630erm_00626	GEIGSLTVASGASQVKVTNGGK	3	1622						x
CDIF630erm_00626	ITNLKVNDK	2	1622						x
CDIF630erm_00626	VGQIKFSATDKQIK	4	1622						x
CDIF630erm_01460	LDILGHDGPTIIR	3	1432				x
CDIF630erm_01460	SLSDGYLVGSR	2	1432				x
CDIF630erm_01460	AGTIGTVAEK	2	1432				x
CDIF630erm_01460	KNGEFISK	2	1432				x
CDIF630erm_01460	LNVVAK	2	1432				x
CDIF630erm_01460	SVLNEYK	2	1432				x
CDIF630erm_01460	VDEEETYLHFR	3	1432				x
CDIF630erm_01460	EELMYKLDYFK	2	1432						x
CDIF630erm_01460	IISDAHVNHFFRAPR	3	1432						x
CDIF630erm_01460	IKYMFPK	2	1432						x
CDIF630erm_01460	LSTNHITLIAK	3	1432						x
CDIF630erm_01460	TLLPPMAAIQGLGGNAAINIQNER	4	1432						x
CDIF630erm_01460	VDTLMLAR	2	1432					x
CDIF630erm_01460	AKRIYGDPIPEIVQK	3	1432						x
CDIF630erm_01460	DKPTIEEVLPK	2	1432						x
CDIF630erm_01460	EISMMISGIR	3	1432						x
CDIF630erm_01460	KNVTYVLK	2	1432						x
CDIF630erm_01460	SKINEIESLGNDATTK	4	1432						x
CDIF630erm_01460	VDEEETYLHFR	4	1432						x
CDIF630erm_01460	VDTLMLARVMLPNLK	3	1432						x
CDIF630erm_01966	ATNYIGFLR	2	1417		x		x		x
CDIF630erm_01966	FVQEVISSTK	2	1417		x		x		x
CDIF630erm_01966	FYAPANIK	2	1417		x		x		x
CDIF630erm_01966	IDEGNNLGAAK	2	1417		x		x		x
CDIF630erm_01966	INYVDINSIK	2	1417		x		x		x
CDIF630erm_01966	MEIQAAGER	2	1417		x		x		x
CDIF630erm_01966	NANIIPIDYDPSASEVNQLNR	2	1417		x		x		x
CDIF630erm_01966	NIEDGEVNLLEPLFK	2	1417		x		x		x
CDIF630erm_01966	VGLVGEILVK	2	1417		x		x		x
CDIF630erm_01966	VTGSANALYEK	2	1417		x		x		x
CDIF630erm_01966	LEASVTR	2	1417			x	x		x
CDIF630erm_01966	DKNEYEEFSR	2	1417		x		x
CDIF630erm_01966	FHPIANNNLVDILER	3	1417		x		x
CDIF630erm_01966	LVYSYYNSNEGNPLK	2	1417				x		x
CDIF630erm_01966	DIVKEFDNLEILDIK	3	1417		x
CDIF630erm_01966	AVNLSGYNIEILKDTDSSVIEEGLR	3	1417				x
CDIF630erm_01966	IDNGEIETIAHYK	3	1417				x
CDIF630erm_01966	ILSSTVTGYGEGLIKK	3	1417				x
CDIF630erm_01966	NNVENIR	2	1417				x
CDIF630erm_01966	AAMFER	2	1417				x
CDIF630erm_01966	GYNVIYPIASR	2	1417				x
CDIF630erm_01966	ISVFTR	2	1417				x
CDIF630erm_01966	LVHGHIENLIAK	3	1417				x
CDIF630erm_01966	NIFYPSVTNENK	2	1417				x
CDIF630erm_01966	CTVFMNSR	2	1417					x
CDIF630erm_01966	VLNMYEDYPFWFTFFNAMGFRVVLSDR	4	1417						x
CDIF630erm_01234	EIIKENR	2	1386						x
CDIF630erm_01234	EINEYVNNLKDEIK	3	1386						x
CDIF630erm_01234	LKSQAELIK	3	1386						x
CDIF630erm_01234	LNQLTFNK	2	1386						x
CDIF630erm_01234	NNSKEINEYVNNLKDEIK	3	1386						x
CDIF630erm_01234	VIFDYLFKSSYMPV	3	1386						x
CDIF630erm_01234	VIFDYLFKSSYMPV	4	1386						x
CDIF630erm_01250	FNIDHPK	2	1343						x
CDIF630erm_01250	GYKQWEK	2	1343						x
CDIF630erm_01250	DGEEPDPYIFDGSMSMEDYELMHR	4	1343					x
CDIF630erm_01250	EVLEFFKEQEK	2	1343						x
CDIF630erm_01250	GSLETIR	2	1343						x
CDIF630erm_01250	LESLEKSQETMK	2	1343						x
CDIF630erm_01250	MASLRDTVK	2	1343						x
CDIF630erm_01250	MASLRDTVK	3	1343						x
CDIF630erm_01250	QKQRVDPMYHEK	2	1343						x
CDIF630erm_01250	QNAARDSNYR	3	1343						x
CDIF630erm_01250	QPETEIAAPELPEEK	2	1343						x
CDIF630erm_01250	SWNAEHFSLEMGDILYPEDR	3	1343						x
CDIF630erm_01181	AVANTETPNR	2	1275		x		x		x
CDIF630erm_01181	FEEEYSNK	2	1275		x		x		x
CDIF630erm_01181	IDVNNPDSDYYGEIEEK	2	1275		x		x		x
CDIF630erm_01181	LYDNESVMLR	2	1275		x		x		x
CDIF630erm_01181	SPIFGFTPEDLIDIR	2	1275		x		x		x
CDIF630erm_01181	TLGENANVVR	2	1275		x		x		x
CDIF630erm_01181	TAVLVER	2	1275			x	x	x
CDIF630erm_01181	IADISQACNK	3	1275		x				x
CDIF630erm_01181	TGYYAYVGALPGGSQR	2	1275		x		x
CDIF630erm_01181	IGDAIGK	2	1275				x		x
CDIF630erm_01181	LNYIYPYEFSTR	2	1275				x		x
CDIF630erm_01181	NIQDSIKR	2	1275				x	x
CDIF630erm_01181	ISFPSIAK	2	1275			x	x
CDIF630erm_01181	DNDSIREEIK	3	1275				x		x
CDIF630erm_01181	KSSSDMGSAK	2	1275					x	x
CDIF630erm_01181	LINNDDKK	2	1275					x	x
CDIF630erm_01181	LDDDIINDKDDRINNK	3	1275		x
CDIF630erm_01181	LDNIQLEAR	2	1275		x
CDIF630erm_01181	LNYIYPYEFSTR	3	1275		x
CDIF630erm_01181	LIITGSTR	2	1275				x
CDIF630erm_01181	WSNGIESLDTISQYEILK	2	1275				x
CDIF630erm_01181	YLYNIVKPISSVVLR	3	1275						x
CDIF630erm_01181	DKIFYEVLK	3	1275				x
CDIF630erm_01181	DLSNLLEEVGLDAVFNVEHNSK	3	1275				x
CDIF630erm_01181	FFASNIGK	2	1275				x
CDIF630erm_01181	LSVEYK	2	1275				x
CDIF630erm_01181	NFNTQDFKK	2	1275				x
CDIF630erm_01181	NFNTQDFKK	3	1275				x
CDIF630erm_01181	TDFVNEENINQIIEK	3	1275				x
CDIF630erm_01181	GGDKEVQDIILGIYSFAMASPEPKK	4	1275					x
CDIF630erm_01181	NIQDSIK	2	1275					x
CDIF630erm_01181	RWSNGIESLDTISQYEILK	4	1275					x
CDIF630erm_01181	DDRINNK	2	1275						x
CDIF630erm_01181	IADISQACNKSWDEAYK	4	1275						x
CDIF630erm_01181	KIADISQACNK	3	1275						x
CDIF630erm_01181	LSVEYKK	2	1275						x
CDIF630erm_01181	MLNAEIINREKSIYAQVNMK	3	1275						x
CDIF630erm_01181	NIQDSIKR	3	1275						x
CDIF630erm_01181	PELFLQK	2	1275						x
CDIF630erm_00347	FVASEDVMR	2	1268	x	x	x	x	x	x
CDIF630erm_00347	TTLEDTLPGK	2	1268	x	x	x	x	x	x
CDIF630erm_00347	YQATPTQGMVAK	2	1268	x	x	x	x	x	x
CDIF630erm_00347	ILNRYDVEGISEEVYENAAK	3	1268	x	x	x	x		x
CDIF630erm_00347	IFESGVK	2	1268		x	x	x	x	x
CDIF630erm_00347	IGEEVYK	2	1268		x	x	x	x	x
CDIF630erm_00347	VPSESAPTLTYNNIGR	2	1268		x	x	x	x	x
CDIF630erm_00347	VTGSADPR	2	1268		x	x	x	x	x
CDIF630erm_00347	NPTITEIK	2	1268	x	x		x		x
CDIF630erm_00347	DLVESLHIDNIENLR	3	1268		x	x	x		x
CDIF630erm_00347	MLNTENKDSMVR	3	1268		x	x	x		x
CDIF630erm_00347	NIIGEKEQK	2	1268		x	x	x		x
CDIF630erm_00347	SPWLAQTNVGDIHNIAISHGEGK	4	1268		x	x	x		x
CDIF630erm_00347	VDEENTFFSSNEIVK	2	1268	x		x		x
CDIF630erm_00347	AENDVVDFEELKR	3	1268		x		x		x
CDIF630erm_00347	AGANASIR	2	1268		x		x		x
CDIF630erm_00347	AIVDINR	2	1268		x		x		x
CDIF630erm_00347	AIVDINREFLDTNGVK	3	1268		x		x		x
CDIF630erm_00347	AIVDINREFLDTNGVK	2	1268		x		x		x
CDIF630erm_00347	DIEDSIDTIVNEIK	2	1268		x		x		x
CDIF630erm_00347	DIEDSIDTIVNEIK	3	1268		x		x		x
CDIF630erm_00347	DIEVPPTLVSFAVDTVDAK	2	1268		x		x		x
CDIF630erm_00347	DIEVPPTLVSFAVDTVDAK	3	1268		x		x		x
CDIF630erm_00347	DIEVPPTLVSFAVDTVDAKK	3	1268		x		x		x
CDIF630erm_00347	DLVESLHIDNIENLR	2	1268		x		x		x
CDIF630erm_00347	DNVYVNR	2	1268		x		x		x
CDIF630erm_00347	DSMSGTFKDIEVPPTLVSFAVDTVDAK	3	1268		x		x		x
CDIF630erm_00347	EASIFIKGEELALDELYK	3	1268		x		x		x
CDIF630erm_00347	EASIFIKGEELALDELYK	2	1268		x		x		x
CDIF630erm_00347	EASLEKPETLK	2	1268		x		x		x
CDIF630erm_00347	EAYQMYLNSR	2	1268		x		x		x
CDIF630erm_00347	EFLDTNGVK	2	1268		x		x		x
CDIF630erm_00347	EGFDLEAK	2	1268		x	x	x
CDIF630erm_00347	ERPEAGDVIVLLGGK	2	1268		x		x		x
CDIF630erm_00347	ERPEAGDVIVLLGGK	3	1268		x		x		x
CDIF630erm_00347	FEIPAIGGK	2	1268		x		x		x
CDIF630erm_00347	FIATVFR	2	1268		x		x		x
CDIF630erm_00347	FSEEAEK	2	1268		x		x		x
CDIF630erm_00347	GEELALDELYK	2	1268		x		x		x
CDIF630erm_00347	GLAMTLGDLQHVQK	3	1268		x		x		x
CDIF630erm_00347	GLAMTLGDLQHVQK	2	1268		x		x		x
CDIF630erm_00347	GLVEMFDNTIGGNTVLMPFGGK	2	1268		x		x		x
CDIF630erm_00347	GLVEMFDNTIGGNTVLMPFGGK	3	1268		x		x		x
CDIF630erm_00347	IEDGKFNDIVK	3	1268		x		x		x
CDIF630erm_00347	IEDGKFNDIVK	2	1268		x		x		x
CDIF630erm_00347	IETISYISQGEAK	2	1268		x		x		x
CDIF630erm_00347	IETISYISQGEAK	3	1268		x		x		x
CDIF630erm_00347	ILNRYDVEGISEEVYENAAK	2	1268		x		x		x
CDIF630erm_00347	IPVLGGETNTSTIMTYGYNPK	3	1268		x		x		x
CDIF630erm_00347	IPVLGGETNTSTIMTYGYNPK	2	1268		x		x		x
CDIF630erm_00347	ITDEEFSK	2	1268		x		x		x
CDIF630erm_00347	KVVSPEFK	2	1268		x		x		x
CDIF630erm_00347	KYDGLDGTELAISESQER	3	1268		x		x		x
CDIF630erm_00347	KYDGLDGTELAISESQER	2	1268		x		x		x
CDIF630erm_00347	LGLVPYGEIR	2	1268		x		x		x
CDIF630erm_00347	LGLVPYGEIRVPSESAPTLTYNNIGR	3	1268		x		x		x
CDIF630erm_00347	LGNNPEK	2	1268		x		x		x
CDIF630erm_00347	LTFQEYFEK	2	1268		x		x		x
CDIF630erm_00347	LVAIGGNYSTTR	2	1268		x		x		x
CDIF630erm_00347	MEIGAVIAAAPK	2	1268		x		x		x
CDIF630erm_00347	METEIPTTVEVLDGFIDLDEK	2	1268		x		x		x
CDIF630erm_00347	METEIPTTVEVLDGFIDLDEK	3	1268		x		x		x
CDIF630erm_00347	MLNTENK	2	1268		x		x		x
CDIF630erm_00347	MLNTENKDSMVR	2	1268		x		x		x
CDIF630erm_00347	MLNTENKDSMVRR	4	1268		x		x		x
CDIF630erm_00347	NKEVAQMIK	3	1268		x		x		x
CDIF630erm_00347	NKEVAQMIK	2	1268		x		x		x
CDIF630erm_00347	NLTYKDIEDSIDTIVNEIK	3	1268		x		x		x
CDIF630erm_00347	NLTYKDIEDSIDTIVNEIK	2	1268		x		x		x
CDIF630erm_00347	PAINTAK	2	1268		x		x		x
CDIF630erm_00347	QTTDVHVTKVDEENTFFSSNEIVK	3	1268		x		x		x
CDIF630erm_00347	QTTDVHVTKVDEENTFFSSNEIVK	4	1268		x	x	x
CDIF630erm_00347	RMEIGAVIAAAPK	3	1268		x		x		x
CDIF630erm_00347	RNPTITEIK	2	1268		x		x		x
CDIF630erm_00347	SKIETISYISQGEAK	2	1268		x		x		x
CDIF630erm_00347	SKIETISYISQGEAK	3	1268		x		x		x
CDIF630erm_00347	SKIETISYISQGEAKK	3	1268		x		x		x
CDIF630erm_00347	SSLSIATPR	2	1268		x		x		x
CDIF630erm_00347	SSQIIMLPGGFSAGDEPDGSGK	2	1268		x		x		x
CDIF630erm_00347	SSQIIMLPGGFSAGDEPDGSGKFIATVFR	3	1268		x		x		x
CDIF630erm_00347	SYVYQAMR	2	1268		x		x		x
CDIF630erm_00347	TIFSEPNLDVVYYEEIPK	3	1268		x		x		x
CDIF630erm_00347	TIFSEPNLDVVYYEEIPK	2	1268		x		x		x
CDIF630erm_00347	TIFSEPNLDVVYYEEIPKLNDER	3	1268		x		x		x
CDIF630erm_00347	TTLEDTLPGKLMQR	3	1268		x		x		x
CDIF630erm_00347	VFAIEFLPGQYDQR	2	1268		x		x		x
CDIF630erm_00347	VLSDLNVCSQK	2	1268		x		x		x
CDIF630erm_00347	VLSTYALGFAGVGEAISK	2	1268		x		x		x
CDIF630erm_00347	VLSTYALGFAGVGEAISK	3	1268		x		x		x
CDIF630erm_00347	VPSESAPTLTYNNIGR	3	1268		x		x		x
CDIF630erm_00347	VQEAINEFLTQK	3	1268		x		x		x
CDIF630erm_00347	VQEAINEFLTQK	2	1268		x		x		x
CDIF630erm_00347	VYILSGK	2	1268		x		x		x
CDIF630erm_00347	YDVEGISEEVYENAAK	2	1268		x		x		x
CDIF630erm_00347	YDVEGISEEVYENAAK	3	1268		x		x		x
CDIF630erm_00347	YFKDTEK	2	1268		x		x		x
CDIF630erm_00347	FIQLAVEENLEATHVATVTDTGYLR	3	1268			x	x		x
CDIF630erm_00347	SPWLAQTNVGDIHNIAISHGEGK	3	1268			x	x		x
CDIF630erm_00347	EVAQMIKR	2	1268			x	x		x
CDIF630erm_00347	DSMSGTFKDIEVPPTLVSFAVDTVDAK	4	1268		x				x
CDIF630erm_00347	DSMSGTFKDIEVPPTLVSFAVDTVDAKK	4	1268		x				x
CDIF630erm_00347	EASLEKPETLK	3	1268		x		x
CDIF630erm_00347	HTTFMTEIENVK	2	1268		x		x
CDIF630erm_00347	HTTFMTEIENVK	3	1268		x		x
CDIF630erm_00347	IETISYISQGEAKK	2	1268		x		x
CDIF630erm_00347	IGEEVYKNIIGEKEQK	4	1268		x				x
CDIF630erm_00347	ILNRYDVEGISEEVYENAAK	4	1268		x				x
CDIF630erm_00347	KSSLSIATPR	2	1268		x		x
CDIF630erm_00347	LNTENKDSMVR	2	1268		x				x
CDIF630erm_00347	METEIPTTVEVLDGFIDLDEKGLR	3	1268		x				x
CDIF630erm_00347	NIIGEKEQK	3	1268		x		x
CDIF630erm_00347	RMEIGAVIAAAPK	2	1268		x				x
CDIF630erm_00347	RNPTITEIK	3	1268		x		x
CDIF630erm_00347	SSQIIMLPGGFSAGDEPDGSGK	3	1268		x		x
CDIF630erm_00347	TTLEDTLPGKLMQR	2	1268		x				x
CDIF630erm_00347	VFAIEFLPGQYDQR	3	1268		x		x
CDIF630erm_00347	VFIPAFPGTNCEYDSAR	2	1268		x				x
CDIF630erm_00347	VVSPEFK	2	1268		x		x
CDIF630erm_00347	VVSPEFKK	3	1268		x		x
CDIF630erm_00347	MAVAIKK	2	1268				x		x
CDIF630erm_00347	YFKDTEKR	3	1268				x		x
CDIF630erm_00347	NQIGLTTGQVAEVYDENFVAK	2	1268			x	x
CDIF630erm_00347	NQIGLTTGQVAEVYDENFVAK	3	1268			x	x
CDIF630erm_00347	NQIGLTTGQVAEVYDENFVAKR	3	1268			x	x
CDIF630erm_00347	KVVSPEFKK	3	1268				x		x
CDIF630erm_00347	EASLEKPETLKMETEIPTTVEVLDGFIDLDEK	4	1268		x
CDIF630erm_00347	KITTEAAHGYSSYGNQIGLTTGQVAEVYDENFVAK	4	1268		x
CDIF630erm_00347	KVVSPEFK	3	1268		x
CDIF630erm_00347	VDEENTFFSSNEIVK	3	1268		x
CDIF630erm_00347	VFIPAFPGTNCEYDSAR	3	1268		x
CDIF630erm_00347	DSMSGTFK	2	1268				x
CDIF630erm_00347	EASIFIK	2	1268				x
CDIF630erm_00347	EVAQMIK	2	1268				x
CDIF630erm_00347	IETISYISQGEAKK	3	1268				x
CDIF630erm_00347	IGEEVYKNIIGEK	3	1268				x
CDIF630erm_00347	IGEEVYKNIIGEKEQK	3	1268						x
CDIF630erm_00347	KDLVESLHIDNIENLR	3	1268						x
CDIF630erm_00347	NLTYKDIEDSIDTIVNEIK	4	1268						x
CDIF630erm_00347	DGCGGATGSSK	2	1268			x
CDIF630erm_00347	RMEIGAVIAAAPKENVVR	3	1268			x
CDIF630erm_00347	AENDVVDFEELK	2	1268				x
CDIF630erm_00347	AFTDDK	2	1268				x
CDIF630erm_00347	EIGAVIAAAPK	2	1268				x
CDIF630erm_00347	FNDIVK	2	1268				x
CDIF630erm_00347	GDAPNER	2	1268				x
CDIF630erm_00347	ITDEEFSKIK	3	1268				x
CDIF630erm_00347	ITTEAAHGYSSYGNQIGLTTGQVAEVYDENFVAKR	4	1268				x
CDIF630erm_00347	LPGGFSAGDEPDGSGK	2	1268				x
CDIF630erm_00347	MAFGNK	2	1268				x
CDIF630erm_00347	MAVAIK	2	1268				x
CDIF630erm_00347	MFWNGK	2	1268				x
CDIF630erm_00347	PGGFSAGDEPDGSGK	2	1268				x
CDIF630erm_00347	PGQYDQR	2	1268				x
CDIF630erm_00347	PPTLVSFAVDTVDAK	2	1268				x
CDIF630erm_00347	TFVSEK	2	1268				x
CDIF630erm_00347	YFKDTEK	3	1268				x
CDIF630erm_00347	YLVMFK	2	1268				x
CDIF630erm_00347	EHSEESILTCSAEVQKGDAPNER	3	1268						x
CDIF630erm_00347	YFKDTEKR	2	1268						x
CDIF630erm_00347	NLDKVRELIHGNK	2	1268					x
CDIF630erm_00347	VDEENTFFSSNEIVKDVKCSSMK	3	1268						x
CDIF630erm_01071	EQDPEGYK	2	1254			x	x
CDIF630erm_00132	ALMGANMQR	2	1238	x	x	x	x	x	x
CDIF630erm_00132	AQANEPLTEDGK	2	1238	x	x	x	x	x	x
CDIF630erm_00132	DTSLKVPHGESGIIVDVK	3	1238	x	x	x	x	x	x
CDIF630erm_00132	ENGDDLSPGVNELVR	2	1238	x	x	x	x	x	x
CDIF630erm_00132	GDVIADGPATDLGEVALGR	2	1238	x	x	x	x	x	x
CDIF630erm_00132	GETELTAEER	2	1238	x	x	x	x	x	x
CDIF630erm_00132	GTFVINGAER	2	1238	x	x	x	x	x	x
CDIF630erm_00132	IGAEVDSGDILVGK	2	1238	x	x	x	x	x	x
CDIF630erm_00132	LISSTVIPNR	2	1238	x	x	x	x	x	x
CDIF630erm_00132	SHIDFDIDDLNIKEK	3	1238	x	x	x	x	x	x
CDIF630erm_00132	SPGVYYAEER	2	1238	x	x	x	x	x	x
CDIF630erm_00132	STGPYSLVTQQPLGGK	2	1238	x	x	x	x	x	x
CDIF630erm_00132	SVGELLQNQVR	2	1238	x	x	x	x	x	x
CDIF630erm_00132	TGESFDNR	2	1238	x	x	x	x	x	x
CDIF630erm_00132	TVNGAVEMVPESR	2	1238	x	x	x	x	x	x
CDIF630erm_00132	VDYMDISPK	2	1238	x	x	x	x	x	x
CDIF630erm_00132	VIGNNFVDIK	2	1238	x	x	x	x	x	x
CDIF630erm_00132	VIVSQLVR	2	1238	x	x	x	x	x	x
CDIF630erm_00132	VLTDEDQEIEVR	2	1238	x	x	x	x	x	x
CDIF630erm_00132	VTADEIIIK	2	1238	x	x	x	x	x	x
CDIF630erm_00132	AQANEPLTEDGKFVNHR	4	1238		x	x	x	x	x
CDIF630erm_00132	DIPNVGDSAIK	2	1238		x	x	x	x	x
CDIF630erm_00132	GENIPEPGIPESFK	2	1238		x	x	x	x	x
CDIF630erm_00132	INEFGFIESPYR	2	1238		x	x	x	x	x
CDIF630erm_00132	ISAEDIINPETGEVFVK	2	1238		x	x	x	x	x
CDIF630erm_00132	LGPEEITR	2	1238		x	x	x	x	x
CDIF630erm_00132	ALGIGTDAEIIDLLGEDERLSATLEKDNTK	4	1238		x	x	x		x
CDIF630erm_00132	AQFGGQR	2	1238		x		x	x	x
CDIF630erm_00132	EFFGSSQLSQFMDQTNPLSELTHK	3	1238		x	x	x		x
CDIF630erm_00132	LRPGEPPTVESASSLLNALFFDPK	3	1238		x	x	x		x
CDIF630erm_00132	TVNGAVEMVPESRVDYMDISPK	3	1238		x	x	x		x
CDIF630erm_00132	AGEKISYDLAK	3	1238		x		x		x
CDIF630erm_00132	AIQNAGINVVNLLMDDDKK	3	1238		x		x		x
CDIF630erm_00132	AIQNAGINVVNLLMDDDKK	2	1238		x		x		x
CDIF630erm_00132	AIQNAGINVVNLLMDDDKKVR	4	1238		x		x		x
CDIF630erm_00132	ALGIGTDAEIIDLLGEDER	2	1238		x		x		x
CDIF630erm_00132	ALGIGTDAEIIDLLGEDER	3	1238		x		x		x
CDIF630erm_00132	ALGIGTDAEIIDLLGEDERLSATLEK	3	1238		x		x		x
CDIF630erm_00132	ALGIGTDAEIIDLLGEDERLSATLEKDNTK	3	1238		x		x		x
CDIF630erm_00132	DGKLTLYDGR	3	1238		x		x		x
CDIF630erm_00132	DGKLTLYDGR	2	1238		x		x		x
CDIF630erm_00132	DSGAVVVAR	2	1238		x		x		x
CDIF630erm_00132	EAPIIGTGIEYR	2	1238		x		x		x
CDIF630erm_00132	EQEVFMGDFPLMTER	2	1238		x		x		x
CDIF630erm_00132	ERAGFEVR	2	1238		x		x		x
CDIF630erm_00132	ETGEIKEQEVFMGDFPLMTER	3	1238		x		x		x
CDIF630erm_00132	ETSTVTDEIHYLTADEEDLFVR	3	1238		x		x		x
CDIF630erm_00132	GDQIIKGDVIADGPATDLGEVALGR	3	1238		x		x		x
CDIF630erm_00132	GDVIADGPATDLGEVALGR	3	1238		x		x		x
CDIF630erm_00132	ISAEDIINPETGEVFVK	3	1238		x		x		x
CDIF630erm_00132	ISYDLAK	2	1238		x		x		x
CDIF630erm_00132	ITVGYMYYLK	2	1238		x		x		x
CDIF630erm_00132	KQPVTVLLR	2	1238		x		x		x
CDIF630erm_00132	KQPVTVLLR	3	1238		x		x		x
CDIF630erm_00132	LHHLVDEK	3	1238		x		x		x
CDIF630erm_00132	LHHLVDEK	2	1238		x		x		x
CDIF630erm_00132	LRPGEPPTVESASSLLNALFFDPKR	4	1238		x		x		x
CDIF630erm_00132	LSALGPGGLSR	2	1238		x		x		x
CDIF630erm_00132	LSATLEKDNTK	3	1238		x		x		x
CDIF630erm_00132	LSATLEKDNTK	2	1238		x		x		x
CDIF630erm_00132	LTLYDGR	2	1238		x		x		x
CDIF630erm_00132	MNIGQVLEVHLGLAAK	3	1238		x		x		x
CDIF630erm_00132	MTVQDMEAITPQALVNIRPVSAAIK	3	1238		x		x		x
CDIF630erm_00132	MTVQDMEAITPQALVNIRPVSAAIK	4	1238		x		x		x
CDIF630erm_00132	QAVPLVR	2	1238		x		x		x
CDIF630erm_00132	QVVSVATAMIPFLENDDANR	2	1238		x		x		x
CDIF630erm_00132	QVVSVATAMIPFLENDDANR	3	1238		x		x		x
CDIF630erm_00132	RLSALGPGGLSR	2	1238		x		x		x
CDIF630erm_00132	RLSALGPGGLSR	3	1238		x		x		x
CDIF630erm_00132	SDDVVGR	2	1238		x		x		x
CDIF630erm_00132	SHIDFDIDDLNIKEK	4	1238		x		x		x
CDIF630erm_00132	SPGVYYAEERDK	2	1238		x		x		x
CDIF630erm_00132	SPGVYYAEERDK	3	1238		x		x		x
CDIF630erm_00132	STGPYSLVTQQPLGGK	3	1238		x		x		x
CDIF630erm_00132	SVGELLQNQVR	3	1238		x		x		x
CDIF630erm_00132	TVEEGLVEIYKK	3	1238		x		x		x
CDIF630erm_00132	TVEEGLVEIYKK	2	1238		x		x		x
CDIF630erm_00132	TYEAIVK	2	1238		x		x		x
CDIF630erm_00132	TYEAIVKGENIPEPGIPESFK	3	1238		x		x		x
CDIF630erm_00132	VFTRENGDDLSPGVNELVR	3	1238		x		x		x
CDIF630erm_00132	VLPEEDMPFMENGTPLDIILNPQGIPSR	3	1238		x		x		x
CDIF630erm_00132	VTADEIIIKR	3	1238		x		x		x
CDIF630erm_00132	VTADEIIIKR	2	1238		x		x		x
CDIF630erm_00132	VTPKGETELTAEER	3	1238		x		x		x
CDIF630erm_00132	VTPKGETELTAEER	2	1238		x		x		x
CDIF630erm_00132	EAPIIGTGIEYR	3	1238			x	x		x
CDIF630erm_00132	EILDGYSDEEEIKEAIK	3	1238			x	x	x
CDIF630erm_00132	TVEEGLVEIYK	2	1238				x	x	x
CDIF630erm_00132	IGAEVDSGDILVGKVTPK	3	1238			x	x		x
CDIF630erm_00132	ALMGANMQRQ	2	1238	x		x
CDIF630erm_00132	AQANEPLTEDGKFVNHR	3	1238		x		x
CDIF630erm_00132	DIPNVGDSAIKNLDDR	3	1238		x		x
CDIF630erm_00132	DTSLKVPHGESGIIVDVK	4	1238		x				x
CDIF630erm_00132	IGAEVDSGDILVGKVTPKGETELTAEER	4	1238		x				x
CDIF630erm_00132	IKELIPK	2	1238		x				x
CDIF630erm_00132	INEFGFIESPYR	3	1238		x		x
CDIF630erm_00132	INEFGFIESPYRK	3	1238		x		x
CDIF630erm_00132	NLDDRGIIR	2	1238		x				x
CDIF630erm_00132	SNSGTCINQTPIINKGDQIIK	3	1238		x				x
CDIF630erm_00132	SPGVYYAEERDKTGK	3	1238		x				x
CDIF630erm_00132	TYEAIVKGENIPEPGIPESFK	2	1238		x				x
CDIF630erm_00132	VLPEEDMPFMENGTPLDIILNPQGIPSR	2	1238		x				x
CDIF630erm_00132	AAKDSGAVVVAR	2	1238			x		x
CDIF630erm_00132	DIPNVGDSAIKNLDDR	2	1238				x		x
CDIF630erm_00132	EFFGSSQLSQFMDQTNPLSELTHK	4	1238				x		x
CDIF630erm_00132	EILDGYSDEEEIK	2	1238				x		x
CDIF630erm_00132	SHIDFDIDDLNIK	3	1238				x		x
CDIF630erm_00132	LSALGPGGLSRE	2	1238			x	x
CDIF630erm_00132	PHPVTIGKR	2	1238			x	x
CDIF630erm_00132	EILDGYSDEEEIKEAIK	2	1238				x
CDIF630erm_00132	LINKETGEIK	3	1238				x
CDIF630erm_00132	NLDDRGIIR	3	1238				x
CDIF630erm_00132	NSGIAER	2	1238				x
CDIF630erm_00132	QVVSVATAMIPFLENDDANRALMGANMQR	4	1238				x
CDIF630erm_00132	STGPYSLVTQQPLGGKAQFGGQR	3	1238					x
CDIF630erm_00132	VFTRENGDDLSPGVNELVR	2	1238						x
CDIF630erm_00132	VHYPTLK	2	1238				x
CDIF630erm_00132	ETSTVTDEIHYLTADEEDLFVR	2	1238			x
CDIF630erm_00132	PHPVTIGKR	3	1238			x
CDIF630erm_00132	SALGPGGLSR	2	1238			x
CDIF630erm_00132	AGFEVR	2	1238				x
CDIF630erm_00132	AKDSGAVVVAR	2	1238				x
CDIF630erm_00132	ALGIGTDAEIIDLLGEDERLSATLEK	4	1238				x
CDIF630erm_00132	GVYYAEER	2	1238				x
CDIF630erm_00132	PNVGDSAIK	2	1238				x
CDIF630erm_00132	MSFSKIK	2	1238						x
CDIF630erm_00132	YNLLKFKR	2	1238						x
CDIF630erm_00132	IGLSRMERVIK	2	1238					x
CDIF630erm_00132	DSGAVVVARNSGIAER	4	1238						x
CDIF630erm_00132	MAGRHGNK	2	1238						x
CDIF630erm_00132	MTVQDMEAITPQALVNIRPVSAAIK	2	1238						x
CDIF630erm_00132	TRMSFSKIK	2	1238						x
CDIF630erm_03429	LNEETMEPDTNLGSDDLTK	2	1190		x		x		x
CDIF630erm_03429	YIGDDINYIEGSEDEK	2	1190		x		x		x
CDIF630erm_03429	AEIIPADTETSLVVEESK	2	1190		x		x
CDIF630erm_03429	ITGGNIK	2	1190		x				x
CDIF630erm_03429	ISGGEINVDFK	2	1190				x
CDIF630erm_03429	LNEETMEPDTNLGSDDLTK	3	1190				x
CDIF630erm_03429	DVTLENGDK	2	1190					x
CDIF630erm_03701	ALDTNPNLK	2	1189		x		x		x
CDIF630erm_03701	DVTYLHEK	2	1189		x		x		x
CDIF630erm_03701	ELYDQDPETK	2	1189		x		x		x
CDIF630erm_03701	ENNIIVGPGR	2	1189		x		x		x
CDIF630erm_03701	ESNGLFVDLVDLVK	2	1189		x		x		x
CDIF630erm_03701	FGSDEFYLK	2	1189		x		x		x
CDIF630erm_03701	FSVEGDNIR	2	1189		x		x		x
CDIF630erm_03701	IDSMSDTDTTNNIVEIAK	2	1189		x		x		x
CDIF630erm_03701	IFDDMIDFAR	2	1189		x		x		x
CDIF630erm_03701	MDFLGLR	2	1189		x		x		x
CDIF630erm_03701	NGVEEEIANK	2	1189		x		x		x
CDIF630erm_03701	VDMEELKK	3	1189		x		x		x
CDIF630erm_03701	YDNPSNEILER	2	1189		x		x		x
CDIF630erm_03701	RQEYEER	2	1189			x	x		x
CDIF630erm_03701	GSAAGSIVAYTLK	2	1189		x		x
CDIF630erm_03701	NVENIKPESGK	2	1189			x	x
CDIF630erm_03701	VDMEELKK	2	1189				x		x
CDIF630erm_03701	ASLMAGYESLLESVSMDR	4	1189					x	x
CDIF630erm_03701	QYPGNDSIYLYPMDENINGKR	3	1189		x
CDIF630erm_03701	TRNVENIK	2	1189		x
CDIF630erm_03701	VIESLIK	2	1189		x
CDIF630erm_03701	DTLDLIEK	2	1189				x
CDIF630erm_03701	EIKDINDDTDFADR	3	1189				x
CDIF630erm_03701	FGLAAVK	2	1189				x
CDIF630erm_03701	IVSTSYVEGFYYKPR	3	1189				x
CDIF630erm_03701	VLDIGYNKVDK	3	1189				x
CDIF630erm_03701	VLDIGYNKVDK	2	1189						x
CDIF630erm_03701	YDVPEGYTPETYLR	2	1189				x
CDIF630erm_03701	YSLLFER	2	1189				x
CDIF630erm_03701	EVLGMYVSGHPLSQFEK	3	1189				x
CDIF630erm_03701	FLNPER	2	1189				x
CDIF630erm_03701	KKMDVMEEER	3	1189				x
CDIF630erm_03701	MDYDDPK	2	1189				x
CDIF630erm_03701	QIEGMLR	2	1189				x
CDIF630erm_03701	REEVIDYVK	2	1189				x
CDIF630erm_03701	RQEYEER	3	1189				x
CDIF630erm_03701	VDMEELK	2	1189				x
CDIF630erm_03701	YDVPEGYTPETYLR	3	1189				x
CDIF630erm_03701	KMDVMEEER	2	1189						x
CDIF630erm_03701	DFAHLHVHTEYSLLDGFSRVKK	2	1189					x
CDIF630erm_03701	VDMEELKKHNK	3	1189					x
CDIF630erm_03701	ASLMAGYESLLESVSMDR	2	1189						x
CDIF630erm_03701	EEVIDYVKR	2	1189						x
CDIF630erm_03701	ELNMSSIAITDHGCMFGVIDFYK	3	1189						x
CDIF630erm_03701	GLRDKDPNYDK	3	1189						x
CDIF630erm_03701	LDQKDTNK	2	1189						x
CDIF630erm_03701	PRVDMEELK	3	1189						x
CDIF630erm_01402	LKTSQDTYINK	2	1184		x		x		x
CDIF630erm_01402	NIIENILGR	2	1184		x		x		x
CDIF630erm_01402	VTFLPLNIIK	2	1184		x		x		x
CDIF630erm_01402	IVTLDGEILNPGGSLTGGSLK	2	1184		x		x
CDIF630erm_01402	TILINNIDEGIK	2	1184		x		x
CDIF630erm_01402	SNISDAVR	2	1184			x	x
CDIF630erm_01402	IDALNEEIK	2	1184		x
CDIF630erm_01402	KTEVYNSIVR	2	1184				x
CDIF630erm_01402	NLNLLSGGEK	2	1184				x
CDIF630erm_01402	SLGNINIDSIKEYEEIKER	4	1184				x
CDIF630erm_01402	ELSEVNEHR	2	1184				x
CDIF630erm_01402	EVFLDTGIGKDGYSIIEQGK	3	1184				x
CDIF630erm_01402	FGEFLK	2	1184				x
CDIF630erm_01402	KQEFSNK	2	1184				x
CDIF630erm_01402	LIHTLEENMK	3	1184				x
CDIF630erm_01402	LQDSILTEEKEKENLTK	4	1184				x
CDIF630erm_01402	NEIDSHESK	2	1184				x
CDIF630erm_01402	NIKNEIDSHESK	3	1184				x
CDIF630erm_01402	NSFDEINK	2	1184				x
CDIF630erm_01402	QEFSNK	2	1184				x
CDIF630erm_01402	VDEILSNNPLSR	3	1184				x
CDIF630erm_01402	VIEKELNEKEEQK	3	1184				x
CDIF630erm_01402	EFNMQNENLK	3	1184						x
CDIF630erm_01402	ETGHRFK	2	1184					x
CDIF630erm_01402	NKQLEESLNYEEHEIIK	4	1184					x
CDIF630erm_01402	KESQINLIK	3	1184						x
CDIF630erm_01402	LELKGFKSFPVK	3	1184						x
CDIF630erm_01133	ATTLFDNNGKPYK	2	1182					x
CDIF630erm_01133	ATDIVGR	2	1182						x
CDIF630erm_01133	DIINKAEELVK	4	1182						x
CDIF630erm_01133	DLGNYLLNFNADGLFYCNDIENLGSDVKK	4	1182						x
CDIF630erm_01133	DMIYKDDLDK	2	1182						x
CDIF630erm_01133	ENMKNDK	2	1182						x
CDIF630erm_01133	NCYTLYDKKIDK	3	1182						x
CDIF630erm_01133	SKSINDNK	2	1182						x
CDIF630erm_01133	TFERSFLGK	2	1182						x
CDIF630erm_01133	TIKENMK	2	1182						x
CDIF630erm_02936	AEGKNPFTLDSKEPTASFK	3	1179	x	x	x	x	x	x
CDIF630erm_02936	ALASQALSIFGDHQDVMAAR	3	1179	x	x	x	x	x	x
CDIF630erm_02936	AVFTEWLDSR	2	1179	x	x	x	x	x	x
CDIF630erm_02936	AVFTEWLDSRNDGEASK	2	1179	x	x	x	x	x	x
CDIF630erm_02936	DFILAQVR	2	1179	x	x	x	x	x	x
CDIF630erm_02936	DNALSPNHPVAR	2	1179	x	x	x	x	x	x
CDIF630erm_02936	DVFYGKENAPMIIGGR	3	1179	x	x	x	x	x	x
CDIF630erm_02936	ENAPMIIGGR	2	1179	x	x	x	x	x	x
CDIF630erm_02936	FWGLGSDGTVGANK	2	1179	x	x	x	x	x	x
CDIF630erm_02936	GPSWANSLFEDNAEYGFGMYTAVK	3	1179	x	x	x	x	x	x
CDIF630erm_02936	GPSWANSLFEDNAEYGFGMYTAVK	2	1179	x	x	x	x	x	x
CDIF630erm_02936	GTAQNPDIYFQTR	2	1179	x	x	x	x	x	x
CDIF630erm_02936	HFLDAMPSTVER	2	1179	x	x	x	x	x	x
CDIF630erm_02936	HSLFDYYGAEDAK	2	1179	x	x	x	x	x	x
CDIF630erm_02936	INMIMQSAFFK	2	1179	x	x	x	x	x	x
CDIF630erm_02936	IVNMNYAAVDAGINALVK	3	1179	x	x	x	x	x	x
CDIF630erm_02936	IVNMNYAAVDAGINALVK	2	1179	x	x	x	x	x	x
CDIF630erm_02936	LAEIIPEEDAVK	2	1179	x	x	x	x	x	x
CDIF630erm_02936	LGQEIGLGNR	2	1179	x	x	x	x	x	x
CDIF630erm_02936	NGFTVGIVDDVTNTSLTPSEPIK	2	1179	x	x	x	x	x	x
CDIF630erm_02936	NPFTLDSK	2	1179	x	x	x	x	x	x
CDIF630erm_02936	QFPEEADGLFAK	2	1179	x	x	x	x	x	x
CDIF630erm_02936	QSYVYQYDLLK	2	1179	x	x	x	x	x	x
CDIF630erm_02936	TKEPGSTGEPLYLDVR	3	1179	x	x	x	x	x	x
CDIF630erm_02936	TKEPGSTGEPLYLDVR	2	1179	x	x	x	x	x	x
CDIF630erm_02936	TVFDNLVSEQPK	2	1179	x	x	x	x	x	x
CDIF630erm_02936	VDVMPANTVK	2	1179	x	x	x	x	x	x
CDIF630erm_02936	VELLENEDYASLLNFEAVQAFR	3	1179	x	x	x	x	x	x
CDIF630erm_02936	VELLENEDYASLLNFEAVQAFR	2	1179	x	x	x	x	x	x
CDIF630erm_02936	VEVPASWENAVDADKGEVKEPEFIK	3	1179	x	x	x	x	x	x
CDIF630erm_02936	VVTQLYGDR	2	1179	x	x	x	x	x	x
CDIF630erm_02936	YAQAYFDYDSK	2	1179	x	x	x	x	x	x
CDIF630erm_02936	YAQAYFDYDSKK	2	1179	x	x	x	x	x	x
CDIF630erm_02936	YYQNIVGIVEK	2	1179	x	x	x	x	x	x
CDIF630erm_02936	FNPEVKAEGK	2	1179	x	x	x	x		x
CDIF630erm_02936	GTAQNPDIYFQTR	3	1179	x	x	x	x	x
CDIF630erm_02936	KHSLFDYYGAEDAK	3	1179	x	x	x	x	x
CDIF630erm_02936	NDGEASKVASAK	2	1179	x	x	x	x		x
CDIF630erm_02936	VAGELLPGVFHVSAR	2	1179	x	x	x	x		x
CDIF630erm_02936	ALASQALSIFGDHQDVMAAR	2	1179		x	x	x	x	x
CDIF630erm_02936	ALVMKPIDTQLDTELDNWAFAVNPDEVAPK	3	1179		x	x	x	x	x
CDIF630erm_02936	ALVMKPIDTQLDTELDNWAFAVNPDEVAPK	4	1179		x	x	x	x	x
CDIF630erm_02936	ATPAAAMAK	2	1179		x	x	x	x	x
CDIF630erm_02936	DLGMMAMTYGNVYVAQVAMGADKNQFIK	3	1179		x	x	x	x	x
CDIF630erm_02936	DLGMMAMTYGNVYVAQVAMGADKNQFIK	4	1179		x	x	x	x	x
CDIF630erm_02936	DTTPSDIK	2	1179		x	x	x	x	x
CDIF630erm_02936	EASNKYYQNIVGIVEK	2	1179		x	x	x	x	x
CDIF630erm_02936	EPGSTGEPLYLDVR	2	1179		x	x	x	x	x
CDIF630erm_02936	FGDTPIR	2	1179		x	x	x	x	x
CDIF630erm_02936	HFLDAMPSTVER	3	1179		x	x	x	x	x
CDIF630erm_02936	HSLFDYYGAEDAK	3	1179		x	x	x	x	x
CDIF630erm_02936	IIGDHTEK	2	1179		x	x	x	x	x
CDIF630erm_02936	IIGDHTEKYAQAYFDYDSK	4	1179		x	x	x	x	x
CDIF630erm_02936	KSGGITMSHLR	3	1179		x	x	x	x	x
CDIF630erm_02936	LPFIHFFDGFR	3	1179		x	x	x	x	x
CDIF630erm_02936	LPFIHFFDGFR	2	1179		x	x	x	x	x
CDIF630erm_02936	MSNLTGR	2	1179		x	x	x	x	x
CDIF630erm_02936	MSNLTGRK	2	1179		x	x	x	x	x
CDIF630erm_02936	NPFTLDSKEPTASFK	3	1179		x	x	x	x	x
CDIF630erm_02936	NPFTLDSKEPTASFKDFILAQVR	4	1179		x	x	x	x	x
CDIF630erm_02936	NPFTLDSKEPTASFKDFILAQVR	3	1179		x	x	x	x	x
CDIF630erm_02936	VAGELLPGVFHVSAR	3	1179		x	x	x	x	x
CDIF630erm_02936	VEVPASWENAVDADKGEVKEPEFIK	4	1179		x	x	x	x	x
CDIF630erm_02936	YAQAYFDYDSKK	3	1179		x	x	x	x	x
CDIF630erm_02936	YGLGSKDTTPSDIKTVFDNLVSEQPK	4	1179		x	x	x	x	x
CDIF630erm_02936	SGGITMSHLR	3	1179	x	x		x		x
CDIF630erm_02936	AVFTEWLDSRNDGEASK	3	1179		x	x	x		x
CDIF630erm_02936	AVLEAEK	2	1179		x	x	x		x
CDIF630erm_02936	DNALSPNHPVAR	3	1179		x	x	x		x
CDIF630erm_02936	DVFYGKENAPMIIGGR	2	1179		x	x	x		x
CDIF630erm_02936	EASNKYYQNIVGIVEK	3	1179		x	x	x		x
CDIF630erm_02936	EPTASFKDFILAQVR	3	1179		x	x	x		x
CDIF630erm_02936	FNPEVKAEGK	3	1179		x	x	x		x
CDIF630erm_02936	KHSLFDYYGAEDAK	4	1179		x		x	x	x
CDIF630erm_02936	NDIKFYTVNAVK	2	1179		x	x	x		x
CDIF630erm_02936	NDIKFYTVNAVK	3	1179		x	x	x		x
CDIF630erm_02936	NGFTVGIVDDVTNTSLTPSEPIK	3	1179		x	x	x		x
CDIF630erm_02936	NGFTVGIVDDVTNTSLTPSEPIKIASK	3	1179		x	x	x		x
CDIF630erm_02936	SGGITMSHLR	2	1179		x	x	x		x
CDIF630erm_02936	YGLGSKDTTPSDIK	3	1179		x	x	x	x
CDIF630erm_02936	YGLGSKDTTPSDIKTVFDNLVSEQPK	3	1179		x		x	x	x
CDIF630erm_02936	TAQNPDIYFQTR	2	1179	x		x	x
CDIF630erm_02936	VDVMPANTVKG	2	1179	x		x	x
CDIF630erm_02936	AEGKNPFTLDSK	3	1179		x		x		x
CDIF630erm_02936	AEGKNPFTLDSK	2	1179		x		x		x
CDIF630erm_02936	AEGKNPFTLDSKEPTASFK	4	1179		x		x		x
CDIF630erm_02936	ALASQALSIFGDHQDVMAAR	4	1179		x		x		x
CDIF630erm_02936	ALVMKPIDTQLDTELDNWAFAVNPDEVAPK	2	1179		x		x		x
CDIF630erm_02936	ALVMKPIDTQLDTELDNWAFAVNPDEVAPKVDVMPANTVK	4	1179		x	x	x
CDIF630erm_02936	DTTPSDIKTVFDNLVSEQPK	3	1179		x		x		x
CDIF630erm_02936	DTTPSDIKTVFDNLVSEQPK	2	1179		x		x		x
CDIF630erm_02936	EPTASFKDFILAQVR	2	1179		x		x		x
CDIF630erm_02936	ERYEGYKK	3	1179		x		x		x
CDIF630erm_02936	FYTVNAVK	2	1179		x		x		x
CDIF630erm_02936	IIGDHTEKYAQAYFDYDSK	3	1179		x		x		x
CDIF630erm_02936	INMIMQSAFFK	3	1179		x		x		x
CDIF630erm_02936	LAEIIPEEDAVK	3	1179		x		x		x
CDIF630erm_02936	LAEIIPEEDAVKYLK	3	1179		x		x		x
CDIF630erm_02936	LGQEIGLGNR	3	1179		x		x		x
CDIF630erm_02936	NGFTVGIVDDVTNTSLTPSEPIK	4	1179		x		x		x
CDIF630erm_02936	NGFTVGIVDDVTNTSLTPSEPIKIASK	2	1179		x		x		x
CDIF630erm_02936	NPFTLDSKEPTASFK	2	1179		x		x		x
CDIF630erm_02936	PVLVTEEELANAPEGFEAK	3	1179		x		x		x
CDIF630erm_02936	PVLVTEEELANAPEGFEAK	2	1179		x		x		x
CDIF630erm_02936	PVLVTEEELANAPEGFEAKK	3	1179		x		x		x
CDIF630erm_02936	QSYVYQYDLLK	3	1179		x		x		x
CDIF630erm_02936	TLDGNTAAAHVAYAFTDVAAIYPITPSSTMAEVVDEWASQGR	4	1179		x	x	x
CDIF630erm_02936	TLDGNTAAAHVAYAFTDVAAIYPITPSSTMAEVVDEWASQGRK	5	1179		x	x	x
CDIF630erm_02936	TSHEIQKVELLENEDYASLLNFEAVQAFR	4	1179		x		x		x
CDIF630erm_02936	TVFDNLVSEQPK	3	1179		x		x		x
CDIF630erm_02936	VEVPASWENAVDADK	2	1179		x		x		x
CDIF630erm_02936	VEVPASWENAVDADKGEVK	3	1179		x		x		x
CDIF630erm_02936	VEVPASWENAVDADKGEVK	2	1179		x		x		x
CDIF630erm_02936	VEVPASWENAVDADKGEVKEPEFIK	2	1179		x		x		x
CDIF630erm_02936	VHLYRPFSMK	3	1179		x	x	x
CDIF630erm_02936	VVTQLYGDR	3	1179		x		x		x
CDIF630erm_02936	YGLGSKDTTPSDIK	2	1179		x		x		x
CDIF630erm_02936	YLKDSIVK	2	1179		x		x		x
CDIF630erm_02936	YLKDSIVK	3	1179		x		x		x
CDIF630erm_02936	YYQNIVGIVEK	3	1179		x		x		x
CDIF630erm_02936	ALVMKPIDTQLDTELDNWAFAVNPDEVAPK	5	1179		x		x
CDIF630erm_02936	DRKDYLVK	3	1179		x				x
CDIF630erm_02936	FWGLGSDGTVGANK	3	1179		x		x
CDIF630erm_02936	GGTFVLNTIWDQAGLEEHLPAHMK	3	1179		x		x
CDIF630erm_02936	GLEGLKYR	2	1179		x				x
CDIF630erm_02936	IIGDHTEKYAQAYFDYDSKK	4	1179		x		x
CDIF630erm_02936	IVDAMTELVSMDICEDAK	2	1179		x				x
CDIF630erm_02936	KDYLVKR	2	1179		x		x
CDIF630erm_02936	KHSLFDYYGAEDAK	2	1179		x		x
CDIF630erm_02936	LAEIIPEEDAVKYLK	2	1179		x				x
CDIF630erm_02936	LAEIIPEEDAVKYLKDSIVK	4	1179		x		x
CDIF630erm_02936	NDGEASKVASAK	3	1179		x		x
CDIF630erm_02936	PIDTQLDTELDNWAFAVNPDEVAPK	3	1179		x		x
CDIF630erm_02936	QFPEEADGLFAKAEADAK	3	1179		x		x
CDIF630erm_02936	QTGCVLLASGSVQEVADIAPVAHLAAIEGR	3	1179		x				x
CDIF630erm_02936	TLDGNTAAAHVAYAFTDVAAIYPITPSSTMAEVVDEWASQGR	3	1179		x		x
CDIF630erm_02936	TLDGNTAAAHVAYAFTDVAAIYPITPSSTMAEVVDEWASQGRK	4	1179		x		x
CDIF630erm_02936	TVFDNLVSEQPKNGFTVGIVDDVTNTSLTPSEPIKIASK	4	1179		x		x
CDIF630erm_02936	VHLYRPFSMK	4	1179		x		x
CDIF630erm_02936	AEADAKERYEGYK	3	1179				x		x
CDIF630erm_02936	ERYEGYK	2	1179				x		x
CDIF630erm_02936	GGTFVLNTIWDQAGLEEHLPAHMK	4	1179			x	x
CDIF630erm_02936	DLGMMAMTYGNVYVAQVAMGADK	3	1179			x		x
CDIF630erm_02936	FNPEVK	2	1179			x	x
CDIF630erm_02936	LASQALSIFGDHQDVMAAR	3	1179			x	x
CDIF630erm_02936	SPNHPVAR	2	1179			x	x
CDIF630erm_02936	TLDGNTAAAH	2	1179			x	x
CDIF630erm_02936	TLDGNTAAAHVAY	2	1179			x	x
CDIF630erm_02936	VHLYRPF	2	1179			x	x
CDIF630erm_02936	GEVKEPEFIK	2	1179				x		x
CDIF630erm_02936	AEADAKERYEGYK	4	1179		x
CDIF630erm_02936	AEADAKERYEGYK	2	1179		x
CDIF630erm_02936	ALGKGLEGLK	3	1179		x
CDIF630erm_02936	ALGKGLEGLKYR	3	1179		x
CDIF630erm_02936	ALVMKPIDTQLDTELDNWAFAVNPDEVAPKVDVMPANTVK	5	1179		x
CDIF630erm_02936	ALVMKPIDTQLDTELDNWAFAVNPDEVAPKVDVMPANTVK	3	1179		x
CDIF630erm_02936	ATYLIDEADYIACHK	3	1179		x
CDIF630erm_02936	ATYLIDEADYIACHK	2	1179		x
CDIF630erm_02936	AVFTEWLDSRNDGEASKVASAK	4	1179		x
CDIF630erm_02936	AVFTEWLDSRNDGEASKVASAK	3	1179		x
CDIF630erm_02936	CKFWGLGSDGTVGANK	3	1179		x
CDIF630erm_02936	EPTASFK	2	1179		x
CDIF630erm_02936	GLEGLKYR	3	1179		x
CDIF630erm_02936	ICVLDRTKEPGSTGEPLYLDVR	4	1179		x
CDIF630erm_02936	IIGDHTEK	3	1179		x
CDIF630erm_02936	KDYLVKR	3	1179		x
CDIF630erm_02936	LGQEIGLGNRINMIMQSAFFK	3	1179		x
CDIF630erm_02936	NILRPMTAQEGNNLPVSTFNGIEDGTFPCGTAAYEK	3	1179		x
CDIF630erm_02936	NILRPMTAQEGNNLPVSTFNGIEDGTFPCGTAAYEK	4	1179		x
CDIF630erm_02936	NILRPMTAQEGNNLPVSTFNGIEDGTFPCGTAAYEKR	4	1179		x
CDIF630erm_02936	NPFTLDSK	1	1179		x
CDIF630erm_02936	TKEPGSTGEPLYLDVRDVFYGK	3	1179		x
CDIF630erm_02936	TKEPGSTGEPLYLDVRDVFYGK	4	1179		x
CDIF630erm_02936	TVANEAQAVACGYWHLYR	3	1179		x
CDIF630erm_02936	AVFTEWLDSR	3	1179				x
CDIF630erm_02936	DTTPSDIKTVFDNLVSEQPK	4	1179				x
CDIF630erm_02936	IIGDHTEKYAQAYFDYDSKK	5	1179				x
CDIF630erm_02936	KSGGITMSHLR	2	1179				x
CDIF630erm_02936	NGFTVGIVDDVTNTSLTPSEPIKIASK	4	1179				x
CDIF630erm_02936	TVFDNLVSEQPKNGFTVGIVDDVTNTSLTPSEPIK	3	1179				x
CDIF630erm_02936	TVFDNLVSEQPKNGFTVGIVDDVTNTSLTPSEPIK	4	1179				x
CDIF630erm_02936	VEVPASWENAVDADKGEVKEPEFIK	5	1179				x
CDIF630erm_02936	YSAIAKQFPEEADGLFAK	3	1179				x
CDIF630erm_02936	DLGMMAMTYGNVY	2	1179			x
CDIF630erm_02936	AFAVNPDEVAPK	2	1179				x
CDIF630erm_02936	ALSPNHPVAR	2	1179				x
CDIF630erm_02936	ALVMKPIDTQLDTELDNWAF	2	1179				x
CDIF630erm_02936	AQNPDIYFQTR	2	1179				x
CDIF630erm_02936	AVDADKGEVKEPEFIK	3	1179				x
CDIF630erm_02936	AVDADKGEVKEPEFIK	4	1179				x
CDIF630erm_02936	DLGMMAMTYGNVYVAQVAMGADK	2	1179				x
CDIF630erm_02936	DYLVKR	2	1179				x
CDIF630erm_02936	EPEFIK	2	1179				x
CDIF630erm_02936	FTEWLDSR	2	1179				x
CDIF630erm_02936	GFTVGIVDDVTNTSLTPSEPIK	2	1179				x
CDIF630erm_02936	GGITMSHLR	2	1179				x
CDIF630erm_02936	GITMSHLR	2	1179				x
CDIF630erm_02936	GLGSDGTVGANK	2	1179				x
CDIF630erm_02936	ICVLDR	2	1179				x
CDIF630erm_02936	IGDHTEK	2	1179				x
CDIF630erm_02936	KDYLVK	2	1179				x
CDIF630erm_02936	KGGTFVLNTIWDQAGLEEHLPAHMK	4	1179				x
CDIF630erm_02936	KIIGDHTEK	3	1179				x
CDIF630erm_02936	KKDLGMMAMTYGNVYVAQVAMGADK	4	1179				x
CDIF630erm_02936	LPGVFHVSAR	2	1179				x
CDIF630erm_02936	NMNYAAVDAGINALVK	2	1179				x
CDIF630erm_02936	PAAAMAK	2	1179				x
CDIF630erm_02936	PASWENAVDADKGEVKEPEFIK	3	1179				x
CDIF630erm_02936	PDIYFQTR	2	1179				x
CDIF630erm_02936	PEEADGLFAK	2	1179				x
CDIF630erm_02936	PEEDAVK	2	1179				x
CDIF630erm_02936	PFIHFFDGFR	2	1179				x
CDIF630erm_02936	PGVFHVSAR	2	1179				x
CDIF630erm_02936	PNHPVAR	2	1179				x
CDIF630erm_02936	SIFGDHQDVMAAR	2	1179				x
CDIF630erm_02936	TAQNPDIYFQTR	3	1179				x
CDIF630erm_02936	TLDSKEPTASFK	2	1179				x
CDIF630erm_02936	TLDSKEPTASFK	3	1179				x
CDIF630erm_02936	TVGIVDDVTNTSLTPSEPIK	2	1179				x
CDIF630erm_02936	TVGIVDDVTNTSLTPSEPIKIASK	3	1179				x
CDIF630erm_02936	TYGNVYVAQVAMGADK	2	1179				x
CDIF630erm_02936	VAMGADKNQFIK	3	1179				x
CDIF630erm_02936	YEGYKK	2	1179				x
CDIF630erm_02936	FYTVNAVKLGQEIGLGNRINMIMQSAFFK	4	1179					x
CDIF630erm_02936	IASKGTIR	2	1179					x
CDIF630erm_01183	DIGANQNQLITLK	2	1175		x		x		x
CDIF630erm_01183	IALVENDSNAK	2	1175		x		x		x
CDIF630erm_01183	LIEVLNDNTQNVLADKVVEVNEK	3	1175		x		x		x
CDIF630erm_03434	FVEPTSITPFSEPAR	2	1175		x		x		x
CDIF630erm_03434	LTSEYIQASSR	2	1175		x		x		x
CDIF630erm_03434	NLSDISDLSK	2	1175		x		x		x
CDIF630erm_03434	NMDGVEDLKNFIIDR	3	1175		x		x		x
CDIF630erm_03434	SSINSEYELDNLK	2	1175		x		x		x
CDIF630erm_03434	QTLNSMR	2	1175				x	x	x
CDIF630erm_03434	YEIITDSPIER	2	1175			x	x	x
CDIF630erm_01183	FVEYVSTNQLK	2	1175		x		x
CDIF630erm_01183	ILEQEESSK	2	1175		x		x
CDIF630erm_01183	LLVSSSEAGIGSK	2	1175		x		x
CDIF630erm_01183	LELTGLNSYIDK	2	1175				x		x
CDIF630erm_01183	NIQLQNLK	2	1175				x		x
CDIF630erm_01183	SADLLLK	2	1175				x		x
CDIF630erm_01183	NRDDLEKELEELK	3	1175				x		x
CDIF630erm_03434	IIASTATIR	2	1175		x		x
CDIF630erm_03434	IYNNLLIPYDKDVITNEK	3	1175				x		x
CDIF630erm_03434	TQVTVEVR	2	1175				x		x
CDIF630erm_01183	INDFNKQLKVVEHNVDLLEELDK	6	1175		x
CDIF630erm_01183	LSQYDGITEEVYNNINQELIELK	4	1175		x
CDIF630erm_01183	QKIFLAYEYEKDYNNVLEEK	4	1175		x
CDIF630erm_01183	STILDAITIAMYGNISR	3	1175		x
CDIF630erm_01183	SVVLPQDKFNEFLR	3	1175				x
CDIF630erm_01183	VVEVNEK	2	1175				x
CDIF630erm_01183	NKIEKEELK	3	1175			x
CDIF630erm_01183	LSQYDGITEEVYNNINQELIELK	2	1175				x
CDIF630erm_01183	ETENINLK	2	1175						x
CDIF630erm_01183	ETENINLKVRYIDK	4	1175						x
CDIF630erm_01183	IDEDSFAVSNLEK	4	1175						x
CDIF630erm_01183	LLVSSSEAGIGSKVK	3	1175					x
CDIF630erm_01183	NKIEKEELK	2	1175					x
CDIF630erm_01183	DQKSTLNK	3	1175						x
CDIF630erm_01183	FNTEREVNLLNEK	3	1175						x
CDIF630erm_01183	KNIQLQNLKDLK	3	1175						x
CDIF630erm_01183	LEKEKISIR	3	1175						x
CDIF630erm_01183	NSEIKEK	2	1175						x
CDIF630erm_01183	NSEIKEKIALVENDSNAK	3	1175						x
CDIF630erm_01183	QVSESRK	2	1175						x
CDIF630erm_01183	VSGYLSIEK	2	1175						x
CDIF630erm_01183	VSGYLSIEKMK	3	1175						x
CDIF630erm_01183	VSGYLSIEKMKTK	3	1175						x
CDIF630erm_01183	YALEIDSTLNFVMR	4	1175						x
CDIF630erm_03434	DVITNEKQTLNSMRNVDK	4	1175		x
CDIF630erm_03434	DLDIVLSK	2	1175				x
CDIF630erm_03434	DLVDLLWIPTGGGK	2	1175						x
CDIF630erm_03434	GSFLYLK	2	1175				x
CDIF630erm_03434	MLEGINLIK	2	1175						x
CDIF630erm_03434	FVEPTSITPFSEPAR	3	1175				x
CDIF630erm_03434	KAQNQVK	2	1175				x
CDIF630erm_03434	KHDLLDNAEAK	3	1175				x
CDIF630erm_03434	AISMSNETLPSSMGMTFFLKK	3	1175						x
CDIF630erm_03434	MMENVELNLLDK	2	1175						x
CDIF630erm_03434	EWDKTSKK	2	1175						x
CDIF630erm_03434	LTSEYIQASSR	3	1175						x
CDIF630erm_03434	NLNEQRELTSR	3	1175						x
CDIF630erm_03434	NMDGVEDLK	2	1175						x
CDIF630erm_03434	QKLTSEKVYNLLK	4	1175						x
CDIF630erm_00133	EVNVIPEEGETQTYVIPYGSR	2	1161	x	x	x	x	x	x
CDIF630erm_00133	GLADTAIR	2	1161	x	x	x	x	x	x
CDIF630erm_00133	GLAVITEVSGR	2	1161	x	x	x	x	x	x
CDIF630erm_00133	GLMANASGK	2	1161	x	x	x	x	x	x
CDIF630erm_00133	LQGVDVNDK	2	1161	x	x	x	x	x	x
CDIF630erm_00133	SSLVESTVGR	2	1161	x	x	x	x	x	x
CDIF630erm_00133	TAESGYLTR	2	1161	x	x	x	x	x	x
CDIF630erm_00133	TLLQNIDLEQQSK	2	1161	x	x	x	x	x	x
CDIF630erm_00133	VEELFEAR	2	1161	x	x	x	x	x	x
CDIF630erm_00133	ASLATDSFLSAASFQETTR	2	1161	x	x	x	x		x
CDIF630erm_00133	LIPAGTGMK	2	1161	x	x	x	x	x
CDIF630erm_00133	VEIDETGK	2	1161	x	x	x	x		x
CDIF630erm_00133	EVNVIPEEGETQTYVIPYGSR	3	1161		x	x	x	x	x
CDIF630erm_00133	LLELGAPDIIVR	2	1161		x	x	x	x	x
CDIF630erm_00133	MGLLLDMSPR	2	1161		x	x	x	x	x
CDIF630erm_00133	NIAVEKIED	2	1161		x	x	x	x	x
CDIF630erm_00133	TVEIPVK	2	1161		x	x	x	x	x
CDIF630erm_00133	EGLSVLEYFTSSHGAR	3	1161		x	x	x		x
CDIF630erm_00133	EGNEVIEEIYDR	2	1161		x	x	x		x
CDIF630erm_00133	FIFNENIPQDLGFVDRK	3	1161		x	x	x		x
CDIF630erm_00133	GVQEYIVK	2	1161		x	x	x		x
CDIF630erm_00133	KEVNVIPEEGETQTYVIPYGSR	3	1161		x	x	x		x
CDIF630erm_00133	MLQEAVDALIDNGRR	3	1161		x	x	x		x
CDIF630erm_00133	QGQMLEAGDPLTQGFINPHDIVR	3	1161		x	x	x		x
CDIF630erm_00133	VIETWTETTDK	2	1161		x	x	x		x
CDIF630erm_00133	VTDALMGGLDR	2	1161		x	x	x		x
CDIF630erm_00133	AASFQETTR	2	1161	x		x	x
CDIF630erm_00133	FHTGGVAGADITQGLPR	3	1161	x		x	x
CDIF630erm_00133	AELKDSTGQK	2	1161		x		x		x
CDIF630erm_00133	AELKDSTGQK	3	1161		x		x		x
CDIF630erm_00133	ASLATDSFLSAASFQETTR	3	1161		x		x		x
CDIF630erm_00133	DFNELLLAYYNK	2	1161		x		x		x
CDIF630erm_00133	DFNELLLAYYNK	3	1161		x		x		x
CDIF630erm_00133	EVNIGEAVGIIAAQSIGEPGTQLTMR	3	1161		x	x	x
CDIF630erm_00133	FATSDLNDLYR	2	1161		x		x		x
CDIF630erm_00133	FATSDLNDLYRR	3	1161		x		x		x
CDIF630erm_00133	FIFNENIPQDLGFVDR	2	1161		x		x		x
CDIF630erm_00133	FIFNENIPQDLGFVDR	3	1161		x		x		x
CDIF630erm_00133	FIFNENIPQDLGFVDRK	2	1161		x		x		x
CDIF630erm_00133	FLMLSVNNILAPK	2	1161		x		x		x
CDIF630erm_00133	GEVKKPETINYR	3	1161		x		x		x
CDIF630erm_00133	GLISDEER	2	1161		x		x		x
CDIF630erm_00133	GLISDEERYEK	2	1161		x		x		x
CDIF630erm_00133	GTGMVFK	2	1161		x		x		x
CDIF630erm_00133	HGNTETAELLDYIK	2	1161		x		x		x
CDIF630erm_00133	HGNTETAELLDYIK	3	1161		x		x		x
CDIF630erm_00133	IALASPEK	2	1161		x		x		x
CDIF630erm_00133	KGLADTAIR	2	1161		x		x		x
CDIF630erm_00133	KPETINYR	2	1161		x		x		x
CDIF630erm_00133	KVFIAEAEAK	2	1161		x		x		x
CDIF630erm_00133	KVFIAEAEAK	3	1161		x		x		x
CDIF630erm_00133	LGIQAFEPILVEGK	2	1161		x		x		x
CDIF630erm_00133	LGIQAFEPILVEGK	3	1161		x		x		x
CDIF630erm_00133	LKVTLEDGR	2	1161		x		x		x
CDIF630erm_00133	LKVTLEDGR	3	1161		x		x		x
CDIF630erm_00133	LLELGAPDIIVR	3	1161		x		x		x
CDIF630erm_00133	LNNIYIMAHSGAR	3	1161		x		x		x
CDIF630erm_00133	LNNIYIMAHSGAR	2	1161		x		x		x
CDIF630erm_00133	LVDVSQDVIVR	2	1161		x		x		x
CDIF630erm_00133	MALELFKPFVMDK	3	1161		x		x		x
CDIF630erm_00133	MLQEAVDALIDNGR	3	1161		x		x		x
CDIF630erm_00133	MLQEAVDALIDNGR	2	1161		x		x		x
CDIF630erm_00133	QGQMLEAGDPLTQGFINPHDIVR	4	1161		x		x		x
CDIF630erm_00133	QLLTEKEYR	2	1161		x		x		x
CDIF630erm_00133	QLLTEKEYR	3	1161		x		x		x
CDIF630erm_00133	RGLISDEERYEK	3	1161		x		x		x
CDIF630erm_00133	RLEVVEAFKK	3	1161		x		x		x
CDIF630erm_00133	RLLELGAPDIIVR	3	1161		x		x		x
CDIF630erm_00133	RLVDVSQDVIVR	2	1161		x		x		x
CDIF630erm_00133	RLVDVSQDVIVR	3	1161		x		x		x
CDIF630erm_00133	RVDYSGR	2	1161		x		x		x
CDIF630erm_00133	RVLLGITK	2	1161		x		x		x
CDIF630erm_00133	SHPVLLNR	2	1161		x		x		x
CDIF630erm_00133	SLSDMLK	2	1161		x		x		x
CDIF630erm_00133	SVIVVGPELK	2	1161		x		x		x
CDIF630erm_00133	TFHTGGVAGADITQGLPR	3	1161		x		x		x
CDIF630erm_00133	TFHTGGVAGADITQGLPR	2	1161		x		x		x
CDIF630erm_00133	TLLQNIDLEQQSK	3	1161		x		x		x
CDIF630erm_00133	TLLQNIDLEQQSKDLR	3	1161		x		x		x
CDIF630erm_00133	VFIAEAEAK	2	1161		x		x		x
CDIF630erm_00133	VIETWTETTDKVTDALMGGLDR	3	1161		x		x		x
CDIF630erm_00133	VKPEVWDVLEDVIK	3	1161		x		x		x
CDIF630erm_00133	VLTEAAIK	2	1161		x	x			x
CDIF630erm_00133	VTLEDGR	2	1161		x		x		x
CDIF630erm_00133	YGYTFTVGMGAEAVK	2	1161		x		x		x
CDIF630erm_00133	YSTLGGITVAVDDMSVPEEK	2	1161		x		x		x
CDIF630erm_00133	EGYAHNIK	2	1161		x		x
CDIF630erm_00133	EVNIGEAVGIIAAQSIGEPGTQLTMR	4	1161		x		x
CDIF630erm_00133	GLISDEERYEK	3	1161		x		x
CDIF630erm_00133	GLRPAVAK	2	1161		x				x
CDIF630erm_00133	SHPVLLNR	3	1161		x		x
CDIF630erm_00133	VEIDETGKR	3	1161		x		x
CDIF630erm_00133	VLLGITK	2	1161		x		x
CDIF630erm_00133	YSTLGGITVAVDDMSVPEEK	3	1161		x		x
CDIF630erm_00133	VEIDETGKR	2	1161				x		x
CDIF630erm_00133	ENVILGK	2	1161			x	x
CDIF630erm_00133	LEVVEAFK	2	1161				x		x
CDIF630erm_00133	QGQMLEAGDPLTQGFINPHDIVR	2	1161				x		x
CDIF630erm_00133	RLEVVEAFK	2	1161				x		x
CDIF630erm_00133	EVNVIPEEGETQTYVIPYGSRL	2	1161			x	x
CDIF630erm_00133	ENPFALEVDFLADK	2	1161				x		x
CDIF630erm_00133	HIEVIVR	2	1161				x		x
CDIF630erm_00133	RLLELGAPDIIVR	2	1161				x		x
CDIF630erm_00133	YSTLGGITVAVDDMSVPEEKK	3	1161				x		x
CDIF630erm_00133	IIDKCFRK	2	1161					x	x
CDIF630erm_00133	ASFQETTR	2	1161	x
CDIF630erm_00133	RERMGHIELAAP	2	1161	x
CDIF630erm_00133	FATSDLNDLYR	3	1161		x
CDIF630erm_00133	FATSDLNDLYRR	2	1161		x
CDIF630erm_00133	FRQNLLGK	3	1161		x
CDIF630erm_00133	FYQCGLPK	2	1161		x
CDIF630erm_00133	IALASPEKIR	3	1161		x
CDIF630erm_00133	SLSDMLK	1	1161		x
CDIF630erm_00133	TVEIPVK	1	1161		x
CDIF630erm_00133	VIETWTETTDKVTDALMGGLDR	4	1161		x
CDIF630erm_00133	VDVSQDVIVR	2	1161				x
CDIF630erm_00133	ENPFALEVDFLADKK	3	1161				x
CDIF630erm_00133	FRQNLLGK	2	1161						x
CDIF630erm_00133	KPETINYR	3	1161				x
CDIF630erm_00133	LQGVDVNDKHIEVIVR	4	1161				x
CDIF630erm_00133	MLQEAVDALIDNGRR	2	1161						x
CDIF630erm_00133	TAESGYLTRR	2	1161				x
CDIF630erm_00133	VKPEVWDVLEDVIK	2	1161				x
CDIF630erm_00133	VKQGQMLEAGDPLTQGFINPHDIVR	4	1161				x
CDIF630erm_00133	VVVDPGETGLNEK	2	1161			x
CDIF630erm_00133	APTLHR	2	1161				x
CDIF630erm_00133	GIQAFEPILVEGK	2	1161				x
CDIF630erm_00133	GKEDHLIGLK	2	1161				x
CDIF630erm_00133	GKEDHLIGLK	3	1161				x
CDIF630erm_00133	HILGIK	2	1161				x
CDIF630erm_00133	IPYGSR	2	1161				x
CDIF630erm_00133	ISDEERYEK	2	1161				x
CDIF630erm_00133	KHGNTETAELLDYIK	4	1161				x
CDIF630erm_00133	MGHIELAAPMSHIWYFK	4	1161				x
CDIF630erm_00133	NIAVEK	2	1161				x
CDIF630erm_00133	PGETGLNEK	2	1161				x
CDIF630erm_00133	PVTGPGNRPLK	3	1161				x
CDIF630erm_00133	QLAGMR	2	1161				x
CDIF630erm_00133	SVHLHALVK	2	1161				x
CDIF630erm_00133	TLKPEK	2	1161				x
CDIF630erm_00133	VDYSGR	2	1161				x
CDIF630erm_00133	YTIDPILNPETGEVIVEADSMIQEDEAETIVALGIEK	4	1161				x
CDIF630erm_00133	LFELNNFESIK	2	1161					x
CDIF630erm_00133	DWECHCGK	3	1161						x
CDIF630erm_00133	GSKNQIR	2	1161					x
CDIF630erm_00133	MGLLLDMSPRSLEK	3	1161					x
CDIF630erm_00133	EGYAHNIKSAK	2	1161						x
CDIF630erm_00133	KMALELFKPFVMDK	3	1161						x
CDIF630erm_01180	GLSYTNQVHK	2	1155					x	x
CDIF630erm_01180	AIEDVSEELNVFSK	2	1155				x
CDIF630erm_01180	FYNAYPYK	2	1155						x
CDIF630erm_01180	SNEEIIK	2	1155						x
CDIF630erm_01180	SPTFNELINVIK	2	1155				x
CDIF630erm_01180	FNEDKDDEEIQEAILK	3	1155				x
CDIF630erm_01180	STYILDEIKK	3	1155				x
CDIF630erm_01180	TLRPSIIISR	3	1155				x
CDIF630erm_01180	NSLVIPVGLTK	2	1155					x
CDIF630erm_01180	DSGILSDNDRESLGNK	4	1155						x
CDIF630erm_01180	YGYETMFRYLK	3	1155					x
CDIF630erm_01180	ALTSTSK	2	1155						x
CDIF630erm_01180	MGLRFVLGR	2	1155						x
CDIF630erm_01180	MMKGDVN	2	1155						x
CDIF630erm_01180	SGSGKSTYILDEIK	4	1155						x
CDIF630erm_02043	VTLTTIFDEDGNPVR	2	1145				x
CDIF630erm_02043	KADIALYYAK	3	1145					x
CDIF630erm_02043	NEEIRLK	2	1145					x
CDIF630erm_02043	SSSNIYDIFK	2	1145					x
CDIF630erm_02043	ASFDDGYSYK	3	1145						x
CDIF630erm_02043	CEKSKPVLK	2	1145						x
CDIF630erm_02043	EQLENELK	2	1145						x
CDIF630erm_02043	IINVSKYQYFK	4	1145						x
CDIF630erm_02043	ITKNVPYSLVELGVIHK	4	1145						x
CDIF630erm_02043	MNQENKMIWVICTMHLIK	3	1145						x
CDIF630erm_02043	NEEIRLKLK	3	1145						x
CDIF630erm_02043	NLKPIFRK	3	1145						x
CDIF630erm_02043	NNVTEIK	2	1145						x
CDIF630erm_02043	QLEQEMEQK	3	1145						x
CDIF630erm_02043	RMNQENKMIWVICTMHLIK	4	1145						x
CDIF630erm_00083	ADMNDPLQIGASIPGK	2	1143	x	x	x	x	x	x
CDIF630erm_00083	DTGIDLFGYDELGK	2	1143	x	x	x	x	x	x
CDIF630erm_00083	EVNVQTIPGVEK	2	1143	x	x	x	x	x	x
CDIF630erm_00083	FIDENPDLFEITESKDR	3	1143	x	x	x	x	x	x
CDIF630erm_00083	GMIGQPEGGIPK	2	1143	x	x	x	x	x	x
CDIF630erm_00083	LLLTDTTMR	2	1143	x	x	x	x	x	x
CDIF630erm_00083	NKLDKDNIIEEGK	3	1143	x	x	x	x	x	x
CDIF630erm_00083	SQDDVEIR	2	1143	x	x	x	x	x	x
CDIF630erm_00083	STEEAKEVANK	2	1143	x	x	x	x	x	x
CDIF630erm_00083	TGSGFGIR	2	1143	x	x	x	x	x	x
CDIF630erm_00083	VVGDLAIFMTK	2	1143	x	x	x	x	x	x
CDIF630erm_00083	NVISYALYPK	2	1143	x	x	x	x		x
CDIF630erm_00083	DLQEVVLK	2	1143		x	x	x	x	x
CDIF630erm_00083	FMPDTGK	2	1143		x	x	x	x	x
CDIF630erm_00083	GPIDAYLDMDGIIDLAK	2	1143		x	x	x	x	x
CDIF630erm_00083	KVDAIHPGYGFLAENAEFAR	4	1143		x	x	x	x	x
CDIF630erm_00083	LVEIGEVKENGFR	3	1143		x	x	x	x	x
CDIF630erm_00083	NTERDTGIDLFGYDELGK	3	1143		x	x	x	x	x
CDIF630erm_00083	NYPDNVIEEFTK	2	1143		x	x	x	x	x
CDIF630erm_00083	TFQGAINK	2	1143		x	x	x	x	x
CDIF630erm_00083	VDAIHPGYGFLAENAEFAR	3	1143		x	x	x	x	x
CDIF630erm_00083	YDINANIR	2	1143		x	x	x	x	x
CDIF630erm_00083	YKEANEVVGDIIK	2	1143		x	x	x	x	x
CDIF630erm_00083	YLNEKYDINANIR	3	1143		x	x	x	x	x
CDIF630erm_00083	EKPLFDALHDPR	3	1143		x	x	x		x
CDIF630erm_00083	IFDSLNWVENMKPSINTALETGK	3	1143		x	x	x		x
CDIF630erm_00083	IGYPVMIK	2	1143		x		x	x	x
CDIF630erm_00083	IIEYAPAFSLDDK	2	1143		x	x	x		x
CDIF630erm_00083	QGIDVFR	2	1143		x	x	x		x
CDIF630erm_00083	QLLMIMK	2	1143		x		x	x	x
CDIF630erm_00083	TIGFELNGMVR	2	1143		x	x	x		x
CDIF630erm_00083	VMNMMGDKINSK	3	1143		x	x	x		x
CDIF630erm_00083	VMNMMGDKINSK	2	1143		x	x	x		x
CDIF630erm_00083	ADESYLIGEGK	2	1143		x		x	x
CDIF630erm_00083	ADESYLIGEGKGPIDAYLDMDGIIDLAK	3	1143		x		x		x
CDIF630erm_00083	ADMNDPLQIGASIPGK	3	1143		x		x		x
CDIF630erm_00083	AFGEDIIFIEK	2	1143		x		x		x
CDIF630erm_00083	ASNGVGYK	2	1143		x		x		x
CDIF630erm_00083	DAHQSLLATR	2	1143		x		x		x
CDIF630erm_00083	DAHQSLLATR	3	1143		x		x		x
CDIF630erm_00083	DLQEVVLKGEEAITVRPGSLLPAEDFDEIAK	4	1143		x	x	x
CDIF630erm_00083	DMSGLLKPYSAYTLVK	2	1143		x		x		x
CDIF630erm_00083	DMSGLLKPYSAYTLVK	3	1143		x		x		x
CDIF630erm_00083	DNIIEEGK	2	1143		x		x		x
CDIF630erm_00083	DTGIDLFGYDELGK	3	1143		x		x		x
CDIF630erm_00083	EANEVVGDIIK	2	1143		x		x		x
CDIF630erm_00083	EDKYGLFR	2	1143		x		x		x
CDIF630erm_00083	EVEIKDKNFSGK	3	1143		x		x		x
CDIF630erm_00083	EVEIKDKNFSGK	2	1143		x		x		x
CDIF630erm_00083	FDEVKEK	2	1143		x		x		x
CDIF630erm_00083	FIDENPDLFEITESK	2	1143		x		x		x
CDIF630erm_00083	FIDENPDLFEITESK	3	1143		x		x		x
CDIF630erm_00083	FIDENPDLFEITESKDR	2	1143		x		x		x
CDIF630erm_00083	GEEAITVRPGSLLPAEDFDEIAK	3	1143		x		x		x
CDIF630erm_00083	GEEAITVRPGSLLPAEDFDEIAK	2	1143		x		x		x
CDIF630erm_00083	GPIDAYLDMDGIIDLAK	3	1143		x		x		x
CDIF630erm_00083	HLQHYNDISK	3	1143		x		x		x
CDIF630erm_00083	IIEYAPAFSLDDKVR	3	1143		x		x		x
CDIF630erm_00083	IIEYAPAFSLDDKVRK	4	1143		x		x		x
CDIF630erm_00083	IMVKEEDEVK	3	1143		x		x		x
CDIF630erm_00083	IMVKEEDEVK	2	1143		x		x		x
CDIF630erm_00083	INNVEKADMNDPLQIGASIPGK	3	1143		x		x		x
CDIF630erm_00083	IRTYDLLK	3	1143		x		x		x
CDIF630erm_00083	ITTEDPK	2	1143		x		x		x
CDIF630erm_00083	ITTEDPKNK	2	1143		x		x		x
CDIF630erm_00083	KAFGEDIIFIEK	2	1143		x		x		x
CDIF630erm_00083	KAFGEDIIFIEK	3	1143		x		x		x
CDIF630erm_00083	KLLLTDTTMR	2	1143		x		x		x
CDIF630erm_00083	KVDAIHPGYGFLAENAEFAR	3	1143		x		x		x
CDIF630erm_00083	LDGGNGFTGANISPHYDSLLVK	3	1143		x		x		x
CDIF630erm_00083	LDGGNGFTGANISPHYDSLLVK	2	1143		x		x		x
CDIF630erm_00083	LDKDNIIEEGK	2	1143		x		x		x
CDIF630erm_00083	LREEIPSIMFQMLLR	3	1143		x		x		x
CDIF630erm_00083	LVEIGEVK	2	1143		x		x		x
CDIF630erm_00083	MAQELESLGADIIAIK	3	1143		x		x		x
CDIF630erm_00083	MAQELESLGADIIAIK	2	1143		x		x		x
CDIF630erm_00083	NTERDTGIDLFGYDELGK	2	1143		x		x		x
CDIF630erm_00083	STEEAKEVANK	3	1143		x		x		x
CDIF630erm_00083	SVGIYSK	2	1143		x		x		x
CDIF630erm_00083	SVGIYSKEDK	2	1143		x		x		x
CDIF630erm_00083	TKADESYLIGEGK	2	1143		x		x		x
CDIF630erm_00083	TKYNLEYYIK	2	1143		x		x		x
CDIF630erm_00083	TNVGFLVNVLNNPIFSNGK	3	1143		x		x		x
CDIF630erm_00083	TNVGFLVNVLNNPIFSNGK	2	1143		x		x		x
CDIF630erm_00083	VDAIHPGYGFLAENAEFAR	2	1143		x		x		x
CDIF630erm_00083	VKEDDMVEDK	2	1143		x		x		x
CDIF630erm_00083	VKEDDMVEDK	3	1143		x		x		x
CDIF630erm_00083	VMNMMGDK	2	1143		x		x		x
CDIF630erm_00083	VYEDYIK	2	1143		x		x		x
CDIF630erm_00083	YKEANEVVGDIIK	3	1143		x		x		x
CDIF630erm_00083	YLNEKYDINANIR	2	1143		x		x		x
CDIF630erm_00083	YNLEYYIK	2	1143		x		x		x
CDIF630erm_00083	ASNGVGYKNYPDNVIEEFTK	3	1143		x		x
CDIF630erm_00083	DLQEVVLKGEEAITVRPGSLLPAEDFDEIAK	3	1143		x		x
CDIF630erm_00083	DTGIDLFGYDELGKYYK	3	1143		x		x
CDIF630erm_00083	EICEDAVK	2	1143		x				x
CDIF630erm_00083	EKPLFDALHDPR	2	1143		x		x
CDIF630erm_00083	EVEIKDK	2	1143		x		x
CDIF630erm_00083	FLKESPWR	3	1143		x		x
CDIF630erm_00083	GPIDAYLDMDGIIDLAKR	3	1143		x				x
CDIF630erm_00083	IFDSLNWVENMKPSINTALETGK	2	1143		x				x
CDIF630erm_00083	IIEYAPAFSLDDKVR	2	1143		x		x
CDIF630erm_00083	ILFDKLGK	2	1143		x		x
CDIF630erm_00083	INNVEKADMNDPLQIGASIPGK	2	1143		x				x
CDIF630erm_00083	ITTEDPKNK	3	1143		x		x
CDIF630erm_00083	KCEENGITFIGPSSK	2	1143		x				x
CDIF630erm_00083	LLLTDTTMRDAHQSLLATR	4	1143		x		x
CDIF630erm_00083	NEECEVEIEEGK	2	1143		x				x
CDIF630erm_00083	NKLDKDNIIEEGK	2	1143		x		x
CDIF630erm_00083	NYPDNVIEEFTK	3	1143		x		x
CDIF630erm_00083	NYPDNVIEEFTKESAR	2	1143		x		x
CDIF630erm_00083	TKADESYLIGEGK	3	1143		x				x
CDIF630erm_00083	VKEDDMVEDKQLLMIMK	4	1143		x				x
CDIF630erm_00083	VVGDLAIFMTK	3	1143		x		x
CDIF630erm_00083	EDKYGLFR	3	1143				x		x
CDIF630erm_00083	LDKDNIIEEGK	3	1143				x		x
CDIF630erm_00083	LESDVFFYGLNK	2	1143				x		x
CDIF630erm_00083	TKYNLEYYIK	3	1143				x		x
CDIF630erm_00083	MDKDGSKSEGSK	2	1143			x	x
CDIF630erm_00083	VKEDDMVEDKQLLMIMK	3	1143				x		x
CDIF630erm_00083	ACSELGIK	2	1143		x
CDIF630erm_00083	DLQEVVLKGEEAITVRPGSLLPAEDFDEIAK	5	1143		x
CDIF630erm_00083	FIDENPDLFEITESKDRGTK	4	1143		x
CDIF630erm_00083	FMPDTGKIQVYR	3	1143		x
CDIF630erm_00083	IGYPVMIKASNGGGGR	3	1143		x
CDIF630erm_00083	IIEYAPAFSLDDK	3	1143		x
CDIF630erm_00083	ILFDKLGK	3	1143		x
CDIF630erm_00083	LLLTDTTMRDAHQSLLATR	3	1143		x
CDIF630erm_00083	MAQELESLGADIIAIKDMSGLLKPYSAYTLVK	3	1143		x
CDIF630erm_00083	NTERDTGIDLFGYDELGKYYK	4	1143		x
CDIF630erm_00083	NVISYALYPKVYEDYIKHLQHYNDISK	4	1143		x
CDIF630erm_00083	STEEAKEVANKIGYPVMIK	3	1143		x
CDIF630erm_00083	STEEAKEVANKIGYPVMIK	4	1143		x
CDIF630erm_00083	TKADESYLIGEGKGPIDAYLDMDGIIDLAK	4	1143		x
CDIF630erm_00083	YKEANEVVGDIIK	4	1143		x
CDIF630erm_00083	EKPLFDALHDPR	4	1143				x
CDIF630erm_00083	EVEIKDKNFSGK	4	1143				x
CDIF630erm_00083	EVNVQTIPGVEKAIR	3	1143						x
CDIF630erm_00083	IAKEVNVQTIPGVEK	3	1143				x
CDIF630erm_00083	ILVANRGEIAIR	3	1143				x
CDIF630erm_00083	INNVEKADMNDPLQIGASIPGKVIK	4	1143					x
CDIF630erm_00083	LDGGNGFTGANISPHYDSLLVK	4	1143				x
CDIF630erm_00083	LVEIGEVKENGFR	2	1143				x
CDIF630erm_00083	MAQELESLGADIIAIKDMSGLLKPYSAYTLVK	4	1143				x
CDIF630erm_00083	NKLDKDNIIEEGK	4	1143						x
CDIF630erm_00083	VMNMMGDKINSKK	4	1143				x
CDIF630erm_00083	YDINANIR	3	1143				x
CDIF630erm_00083	AHQSLLATR	2	1143				x
CDIF630erm_00083	ESPWRR	2	1143				x
CDIF630erm_00083	ILVANR	2	1143				x
CDIF630erm_00083	INNVEK	2	1143				x
CDIF630erm_00083	KEDDMVEDK	2	1143				x
CDIF630erm_00083	LAENAEFAR	2	1143				x
CDIF630erm_00083	LKPQADSLGLVNRFDEVK	4	1143				x
CDIF630erm_00083	LNANLR	2	1143				x
CDIF630erm_00083	PLQIGASIPGK	2	1143				x
CDIF630erm_00083	SAYIEK	2	1143				x
CDIF630erm_00083	SLDSEEINIK	2	1143				x
CDIF630erm_00083	TDGVIK	2	1143				x
CDIF630erm_00083	TEEAKEVANK	2	1143				x
CDIF630erm_00083	TISWDR	2	1143				x
CDIF630erm_00083	TYDLLK	2	1143				x
CDIF630erm_00083	YIADPK	2	1143				x
CDIF630erm_00083	IVHREEDLELEYETACSESRK	3	1143					x
CDIF630erm_00083	GMIGQPEGGIPKDLQEVVLK	3	1143						x
CDIF630erm_00083	KLLLTDTTMRDAHQSLLATR	4	1143						x
CDIF630erm_00083	VIKIMVKEEDEVK	4	1143						x
CDIF630erm_00325	TAPTLSGGELQR	2	1142				x
CDIF630erm_00325	ESSSENNTLHQYMNK	3	1142					x
CDIF630erm_00325	LGQNTLGLSGGESQR	3	1142					x
CDIF630erm_00325	LPEDYLKSIFSQLK	3	1142					x
CDIF630erm_00325	KFENKYQDLPK	2	1142						x
CDIF630erm_00325	KLVNEQHSLLIIEHNTEVIR	3	1142						x
CDIF630erm_00325	QKSIPDK	2	1142						x
CDIF630erm_02482	IKTFMQAGAR	3	1132					x
CDIF630erm_02482	TVSTTKMTLLGEINR	4	1132						x
CDIF630erm_03814	DINLPNLGLVVIDEEQR	3	1128		x		x		x
CDIF630erm_03814	DINLPNLGLVVIDEEQR	2	1128		x		x		x
CDIF630erm_03814	HPVITYVTESK	2	1128		x		x		x
CDIF630erm_03814	IILATNTLER	2	1128		x		x		x
CDIF630erm_03814	LGTNEWTK	2	1128		x		x		x
CDIF630erm_03814	VDLLVEELNR	2	1128		x		x		x
CDIF630erm_03814	MELFDDEIDSIR	2	1128		x		x
CDIF630erm_03814	DMSVIEEPPQER	2	1128			x	x
CDIF630erm_03814	EFIYPEK	3	1128		x
CDIF630erm_03814	EIEDMTK	2	1128				x
CDIF630erm_03814	EIEDMTKDLIELYAK	3	1128				x
CDIF630erm_03814	SSQVIIVPAHINSGFQYK	3	1128				x
CDIF630erm_03814	VGDSLDLEKLTEK	3	1128				x
CDIF630erm_03814	YTGIEQITVNAIKK	3	1128				x
CDIF630erm_03814	IEGFGQFSIR	2	1128				x
CDIF630erm_03814	LLYHYTDLEYLVK	3	1128				x
CDIF630erm_03814	TYFEGVENYIDYIYPEENK	2	1128				x
CDIF630erm_03814	VEHIEEMASMIQK	3	1128				x
CDIF630erm_03814	FGVKHKEALK	2	1128					x
CDIF630erm_03814	TLHMSLSGIR	3	1128					x
CDIF630erm_03814	EYKDIINCIK	4	1128						x
CDIF630erm_03814	GGIIDVFSLEYTNPIR	3	1128						x
CDIF630erm_03814	GLETTISK	2	1128						x
CDIF630erm_03814	IILVTSIEAVLRKYIPK	3	1128						x
CDIF630erm_03814	VQKYIGAEVEKVK	4	1128						x
CDIF630erm_01666	IIFERGAFDAR	3	1113						x
CDIF630erm_03910	EINQPVIVSDIVTNLEAGLEFANK	3	1068	x	x	x	x	x	x
CDIF630erm_03910	ELGYTFVATEGTAK	2	1068	x	x	x	x	x	x
CDIF630erm_03910	VIGTSIESIK	2	1068	x	x	x	x	x	x
CDIF630erm_03910	IEEPRPNILDAIR	3	1068	x	x	x	x		x
CDIF630erm_03912	ELGYTFVATEGTANSLR	2	1068	x	x	x	x		x
CDIF630erm_03910	ENGIEADIVNR	2	1068	x	x	x	x
CDIF630erm_03910	QVDIVINTPTK	2	1068	x	x	x	x
CDIF630erm_03910	VEVSLGPEMK	2	1068	x	x	x	x
CDIF630erm_03910	GVWTTNEGVEIAK	2	1068		x	x	x		x
CDIF630erm_03910	KVVVLGSGPIR	2	1068		x		x	x	x
CDIF630erm_03910	SLYNIQPVYK	2	1068		x		x	x	x
CDIF630erm_03912	IIGTSVESIK	2	1068	x	x		x		x
CDIF630erm_03912	VEESRPNILDAIR	3	1068		x	x	x		x
CDIF630erm_03910	AGVHSGDSTTMYPSQNISDEIKEK	4	1068		x	x	x
CDIF630erm_03910	DIDAAEDREK	2	1068		x		x		x
CDIF630erm_03910	DMKELGYTFVATEGTAK	2	1068		x		x		x
CDIF630erm_03910	EIEYEVMR	2	1068		x		x		x
CDIF630erm_03910	EINQPVIVSDIVTNLEAGLEFANK	2	1068		x		x		x
CDIF630erm_03910	EINQPVIVSDIVTNLEAGLEFANK	4	1068		x		x		x
CDIF630erm_03910	ELGYPVLVRPSYVLGGQGMEITYNEEK	3	1068		x		x		x
CDIF630erm_03910	GFLAAGR	2	1068		x	x	x
CDIF630erm_03910	IEDLDKEYLHELK	3	1068		x		x		x
CDIF630erm_03910	ISPEKLYELR	3	1068		x	x	x
CDIF630erm_03910	LIQYLDDAFDRDHKNPVLIDK	4	1068		x		x		x
CDIF630erm_03910	NIPILGTDFR	2	1068		x		x		x
CDIF630erm_03910	QVDIVINTPTKGNDSTR	3	1068		x	x	x
CDIF630erm_03910	SLETGKYSLVHAPSEGR	3	1068		x		x		x
CDIF630erm_03910	SLRENGIEADIVNR	2	1068		x		x		x
CDIF630erm_03910	SLRENGIEADIVNR	3	1068		x		x		x
CDIF630erm_03910	STGEVLGVGENLEEALYK	2	1068		x	x	x
CDIF630erm_03910	VSGVPIVDLATK	2	1068		x	x	x
CDIF630erm_03910	VVVLGSGPIR	2	1068		x		x		x
CDIF630erm_03910	VVVPDDER	2	1068		x	x	x
CDIF630erm_03910	VVVPDDERLFDLAEMIR	3	1068		x	x	x
CDIF630erm_03910	YSLVHAPSEGR	3	1068		x		x		x
CDIF630erm_03912	DYLLELK	2	1068		x		x		x
CDIF630erm_03912	EIEYEVIR	2	1068		x		x		x
CDIF630erm_03912	IEDLTKDYLLELK	3	1068		x		x		x
CDIF630erm_03912	IEDLTKDYLLELKK	4	1068		x		x		x
CDIF630erm_03912	SLYNIKPAYK	2	1068		x		x		x
CDIF630erm_03912	SLYNIKPAYK	3	1068		x		x		x
CDIF630erm_03912	VEESRPNILDAIR	2	1068		x		x		x
CDIF630erm_03912	VIVLGSGPIR	2	1068		x		x		x
CDIF630erm_03910	NGIEADIVNR	2	1068	x			x
CDIF630erm_03910	AGVHSGDSTTMYPSQNISDEIK	3	1068		x		x
CDIF630erm_03910	AGVHSGDSTTMYPSQNISDEIKEK	3	1068		x		x
CDIF630erm_03910	ATGYPIAK	2	1068		x		x
CDIF630erm_03910	DHKNPVLIDK	3	1068		x		x
CDIF630erm_03910	DIDAAEDREKFDDLLER	4	1068		x				x
CDIF630erm_03910	DLGYGTGVYKEPK	2	1068		x		x
CDIF630erm_03910	DLGYGTGVYKEPK	3	1068		x		x
CDIF630erm_03910	EKPEGVILQFGGQTAIK	3	1068		x		x
CDIF630erm_03910	EKPEGVILQFGGQTAIK	2	1068		x		x
CDIF630erm_03910	ELGYPVLVR	2	1068		x		x
CDIF630erm_03910	EVMKEINQPVIVSDIVTNLEAGLEFANK	3	1068		x				x
CDIF630erm_03910	FDDLLER	2	1068		x		x
CDIF630erm_03910	GISDLMK	2	1068		x		x
CDIF630erm_03910	GKGVWTTNEGVEIAK	3	1068		x		x
CDIF630erm_03910	GVVLATVNNHDKDEFIEIAK	3	1068		x		x
CDIF630erm_03910	GVVLATVNNHDKDEFIEIAK	4	1068		x		x
CDIF630erm_03910	IALGYTLDEIENAVTK	3	1068		x		x
CDIF630erm_03910	IALGYTLDEIENAVTK	2	1068		x		x
CDIF630erm_03910	IALGYTLDEIENAVTKK	3	1068		x		x
CDIF630erm_03910	IALGYTLDEIENAVTKK	2	1068		x		x
CDIF630erm_03910	IGYPVVVRPAYTLGGTGGGIADTEEELR	3	1068		x		x
CDIF630erm_03910	IVEYTKK	2	1068		x		x
CDIF630erm_03910	IYIEPLTIEFIEK	2	1068		x		x
CDIF630erm_03910	IYIEPLTIEFIEK	3	1068		x		x
CDIF630erm_03910	LDINRPK	2	1068		x		x
CDIF630erm_03910	LFDLAEMIR	2	1068		x		x
CDIF630erm_03910	LIQYLDDAFDRDHKNPVLIDK	5	1068		x		x
CDIF630erm_03910	LKDLGYGTGVYKEPK	3	1068		x		x
CDIF630erm_03910	LKDLGYGTGVYKEPK	4	1068		x		x
CDIF630erm_03910	LKDLGYGTGVYKEPK	2	1068		x		x
CDIF630erm_03910	LSKVEVSLGPEMK	3	1068		x		x
CDIF630erm_03910	LSKVEVSLGPEMK	2	1068		x		x
CDIF630erm_03910	LVSVKVPVFSMSK	3	1068		x		x
CDIF630erm_03910	MMATGEIMSIGSNFEAAILK	3	1068		x		x
CDIF630erm_03910	NKQVDIVINTPTK	2	1068		x		x
CDIF630erm_03910	NKQVDIVINTPTKGNDSTR	3	1068		x		x
CDIF630erm_03910	STGEVLGVGENLEEALYK	3	1068		x		x
CDIF630erm_03910	VPVFSMSK	2	1068		x		x
CDIF630erm_03910	WIVEQEEK	2	1068		x		x
CDIF630erm_03910	WIVEQEEKLK	3	1068		x		x
CDIF630erm_03910	WIVEQEEKLK	2	1068		x		x
CDIF630erm_03910	IEDLDKEYLHELK	4	1068				x		x
CDIF630erm_03910	KGEDRDLFR	3	1068			x	x
CDIF630erm_03910	QVDIVINTPTKGNDSTR	2	1068			x	x
CDIF630erm_03910	SNPATIMTDK	2	1068			x	x
CDIF630erm_03910	KGEDRDIFR	3	1068				x		x
CDIF630erm_03910	RVVVPDDER	2	1068				x		x
CDIF630erm_03912	GILDKYGVK	2	1068		x		x
CDIF630erm_03912	IEDLTKDYLLELKK	3	1068		x				x
CDIF630erm_03912	KMDIETIIINNNPETVSTDFDTSDK	3	1068		x		x
CDIF630erm_03912	YSLVHTPSEER	3	1068		x		x
CDIF630erm_03912	LYFEPLTEEEVLSIIEK	2	1068				x		x
CDIF630erm_03910	GEDRDLFR	3	1068		x
CDIF630erm_03910	LFDLAEMIR	1	1068		x
CDIF630erm_03910	LYFEPLTEEEVLNIIEK	3	1068		x
CDIF630erm_03910	MMATGEIMSIGSNFEAAILK	2	1068		x
CDIF630erm_03910	NKQVDIVINTPTK	3	1068		x
CDIF630erm_03910	NPVLIDK	2	1068		x
CDIF630erm_03910	STGEVLGVGENLEEALYKGFLAAGR	3	1068		x
CDIF630erm_03910	TAIEFSTEIMTSLDTLK	2	1068		x
CDIF630erm_03910	TLEELKAR	3	1068		x
CDIF630erm_03910	VVVPDDERLFDLAEMIR	2	1068		x
CDIF630erm_03910	WPFDKFR	3	1068		x
CDIF630erm_03910	YSLVHAPSEGR	2	1068		x
CDIF630erm_03910	DIDAAEDREK	3	1068				x
CDIF630erm_03910	GFSDKGISDLMK	3	1068				x
CDIF630erm_03910	IGYPVVVR	2	1068				x
CDIF630erm_03910	ISPEKLYELR	2	1068				x
CDIF630erm_03910	LKDLGYGTGVYK	3	1068				x
CDIF630erm_03910	SLETGKYSLVHAPSEGR	4	1068				x
CDIF630erm_03910	DEFIEIAK	2	1068				x
CDIF630erm_03910	DGNGNCITVCNMENVDPVGVHTGDSIVVAPSQTLSDEEYQLLR	4	1068				x
CDIF630erm_03910	DGNGNCITVCNMENVDPVGVHTGDSIVVAPSQTLSDEEYQLLRK	4	1068				x
CDIF630erm_03910	IEDLDKEYLHELKK	4	1068				x
CDIF630erm_03910	IEDLDKEYLHELKK	5	1068				x
CDIF630erm_03910	IVEYTK	2	1068				x
CDIF630erm_03910	KGFSDK	2	1068				x
CDIF630erm_03910	KMGIETIIVNNNPETVSTDFDTSDK	3	1068				x
CDIF630erm_03910	LFDLAEMIRR	3	1068				x
CDIF630erm_03910	LIQYLDDAFDRDHKNPVLIDK	3	1068				x
CDIF630erm_03910	NPVLIDKYLTGR	3	1068				x
CDIF630erm_03910	PKLDSIKK	2	1068				x
CDIF630erm_03910	RVVVPDDER	3	1068				x
CDIF630erm_03910	SLETGKYSLVHAPSEGR	2	1068						x
CDIF630erm_03910	SSALASKATGYPIAKVAAK	4	1068						x
CDIF630erm_03910	VLKIEDLDKEYLHELK	3	1068						x
CDIF630erm_03912	DYLLELKK	3	1068		x
CDIF630erm_03912	GILDKYGVK	3	1068		x
CDIF630erm_03912	DYLLELKK	2	1068						x
CDIF630erm_03912	ELGYTFVATEGTANSLRENGIEADIVNR	3	1068				x
CDIF630erm_03912	IIGTSVESIKK	3	1068				x
CDIF630erm_03912	NIPILGTDFDDIDAAEDREK	3	1068				x
CDIF630erm_03912	NIPILGTDFDDIDAAEDREKFDDLLER	3	1068				x
CDIF630erm_03912	NGIEADIVNR	2	1068			x
CDIF630erm_03912	DIDAAEDREKFDDLLER	4	1068				x
CDIF630erm_03912	ERPDSLLAGMGGQTGLNLAVELYEK	3	1068				x
CDIF630erm_03912	KMDIETIIINNNPETVSTDFDTSDK	4	1068				x
CDIF630erm_03912	LSQYLQDAFDRDHKNPVLIDK	4	1068				x
CDIF630erm_03912	LSQYLQDAFDRDHKNPVLIDK	5	1068				x
CDIF630erm_03912	LVHTPSEER	3	1068				x
CDIF630erm_03912	SLETGKYSLVHTPSEER	4	1068				x
CDIF630erm_03912	VMKIEDLTKDYLLELK	3	1068				x
CDIF630erm_03912	IGYPVVVR	2	1068						x
CDIF630erm_03912	IPKWPFDKFK	2	1068					x
CDIF630erm_03912	VSSKIALGYTLDEIENAVTKK	3	1068					x
CDIF630erm_03912	NIPILGTDFDDIDAAEDREK	4	1068						x
CDIF630erm_02412	DVPPILIDILGADK	3	1062					x
CDIF630erm_02412	ALYINDVIR	3	1062						x
CDIF630erm_02412	ELPDKIEK	2	1062						x
CDIF630erm_02412	ETKDFFELVENLDIMDK	4	1062						x
CDIF630erm_02412	FMEINASSLK	3	1062						x
CDIF630erm_02412	IIKLQESK	2	1062						x
CDIF630erm_02412	ILLFSQFTSVLKNISK	4	1062						x
CDIF630erm_02412	KIYSVYSKDIQDK	4	1062						x
CDIF630erm_02412	NKALYINDVIRSK	4	1062						x
CDIF630erm_02412	NTEPSRWSR	3	1062						x
CDIF630erm_02412	RNTEPSR	2	1062						x
CDIF630erm_02412	SINAENK	2	1062						x
CDIF630erm_02412	SKNLKFIDGK	3	1062						x
CDIF630erm_02412	TIQTIAFLLSLSNK	3	1062						x
CDIF630erm_02649	IESIDGVTSADLKGGK	3	1044			x	x
CDIF630erm_02649	GPDLDVLK	2	1044				x		x
CDIF630erm_02649	VMQSAYKYVDELNKENPQF	2	1044	x
CDIF630erm_02649	YVDELNKENPQFK	3	1044				x
CDIF630erm_02649	TLITTLTSDSNNSK	3	1044				x
CDIF630erm_02649	VMQSAYK	2	1044				x
CDIF630erm_02649	LLSVCLR	2	1044					x
CDIF630erm_02649	LDMNAQAIGQLVISGGNENSSQALR	4	1044						x
CDIF630erm_02649	TNKMVIPK	2	1044						x
CDIF630erm_01595	EGFTYEYRPGQYELTK	3	1039					x
CDIF630erm_01595	IIKNLVSIIIIIYR	3	1039					x
CDIF630erm_01595	ILNEEEK	2	1039					x
CDIF630erm_01595	ALNVDAKMDNNDVDKDIIK	3	1039						x
CDIF630erm_01595	ETLKILNEEEKNYEELLK	3	1039						x
CDIF630erm_01595	IACIEAPTGIGKSVGYLLPAILEAR	3	1039						x
CDIF630erm_01595	IKLSCEK	2	1039						x
CDIF630erm_01595	KFFEYHMPKLK	3	1039						x
CDIF630erm_01595	NIDDDSIDK	3	1039						x
CDIF630erm_01595	NTLTNCNSK	3	1039						x
CDIF630erm_01595	QAMGRILR	2	1039						x
CDIF630erm_01595	RLVEGGK	2	1039						x
CDIF630erm_01595	WPYKDEKPLENIIVDEAHNLTEK	3	1039						x
CDIF630erm_02871	LIENNNGVK	2	1035		x	x	x	x	x
CDIF630erm_02871	LTEELINEGYAR	2	1035		x	x	x	x	x
CDIF630erm_02871	MNLFVGALSK	2	1035		x	x	x	x	x
CDIF630erm_02871	DLDEYMNFSLKPNFK	3	1035		x	x	x		x
CDIF630erm_02871	EAGPLLGSK	2	1035		x	x	x		x
CDIF630erm_02871	GKDLEGLEYEQLMPFVEVDKK	4	1035		x	x	x		x
CDIF630erm_02871	NLVTLGR	2	1035		x	x	x		x
CDIF630erm_02871	QAEAQVFDYWK	2	1035		x	x	x		x
CDIF630erm_02871	SLEEQNLNDHMTGIK	3	1035		x	x	x		x
CDIF630erm_02871	SVLVPDLVLDKDGKK	4	1035		x	x	x		x
CDIF630erm_02871	TMSGYQVK	2	1035		x		x	x	x
CDIF630erm_02871	TNTVIAK	2	1035		x	x	x		x
CDIF630erm_02871	AGWDTHGLPVEIQVEK	3	1035		x		x		x
CDIF630erm_02871	AGWDTHGLPVEIQVEK	2	1035		x		x		x
CDIF630erm_02871	AIAPFAPYMSEEMYR	2	1035		x		x		x
CDIF630erm_02871	AIAPFAPYMSEEMYR	3	1035		x		x		x
CDIF630erm_02871	AIEDVNPETVELHRPYVDDIHLK	3	1035		x		x		x
CDIF630erm_02871	AVDHFNEYIK	3	1035		x		x		x
CDIF630erm_02871	AVDHFNEYIK	2	1035		x		x		x
CDIF630erm_02871	DINILEK	2	1035		x		x		x
CDIF630erm_02871	DKLIENNNGVK	2	1035		x		x		x
CDIF630erm_02871	DKLIENNNGVK	3	1035		x		x		x
CDIF630erm_02871	DLDEYMNFSLKPNFK	2	1035		x		x		x
CDIF630erm_02871	DLEGLEYEQLMPFVEVDKK	2	1035		x		x		x
CDIF630erm_02871	DLEGLEYEQLMPFVEVDKK	3	1035		x		x		x
CDIF630erm_02871	DLVLIGITAK	2	1035		x		x		x
CDIF630erm_02871	DRPELDR	2	1035		x		x		x
CDIF630erm_02871	DRPELDRWILSK	4	1035		x		x		x
CDIF630erm_02871	DVEENLAIFELNK	3	1035		x		x		x
CDIF630erm_02871	DVEENLAIFELNK	2	1035		x		x		x
CDIF630erm_02871	ENFDQLFPADYISEGIDQTR	2	1035		x		x		x
CDIF630erm_02871	ESVFSFEK	2	1035		x		x		x
CDIF630erm_02871	FDMDGLK	2	1035		x		x		x
CDIF630erm_02871	FDMDGLKEIQSK	3	1035		x		x		x
CDIF630erm_02871	FEDTISDVVDLIKEELNVK	3	1035		x		x		x
CDIF630erm_02871	FGNWLENLNDWAISR	2	1035		x		x		x
CDIF630erm_02871	FGNWLENLNDWAISR	3	1035		x		x		x
CDIF630erm_02871	FKPLVDSSVK	3	1035		x		x		x
CDIF630erm_02871	FNNLMKDVEENLAIFELNK	3	1035		x		x		x
CDIF630erm_02871	FNNLMKDVEENLAIFELNK	2	1035		x		x		x
CDIF630erm_02871	FTSTPWEGR	2	1035		x		x		x
CDIF630erm_02871	FVMEDGLDVEIIK	2	1035		x		x		x
CDIF630erm_02871	FWATELTEDK	2	1035		x		x		x
CDIF630erm_02871	FWATELTEDKK	3	1035		x		x		x
CDIF630erm_02871	FWATELTEDKK	2	1035		x		x		x
CDIF630erm_02871	GKDLEGLEYEQLMPFVEVDKK	3	1035		x		x		x
CDIF630erm_02871	GNTVNPMELFDQYGADALR	2	1035		x		x		x
CDIF630erm_02871	GNTVNPMELFDQYGADALR	3	1035		x		x		x
CDIF630erm_02871	KGDEVYYVSKPLADK	3	1035		x		x		x
CDIF630erm_02871	LTEELINEGYAR	3	1035		x		x		x
CDIF630erm_02871	MIQDFINDDLSNWYIR	2	1035		x		x		x
CDIF630erm_02871	MIQDFINDDLSNWYIR	3	1035		x		x		x
CDIF630erm_02871	PSWYIEMTK	2	1035		x		x		x
CDIF630erm_02871	QAEAQVFDYWKDINILEK	3	1035		x		x		x
CDIF630erm_02871	QQIEEYGIAEFNQK	2	1035		x		x		x
CDIF630erm_02871	QQIEEYGIAEFNQK	3	1035		x		x		x
CDIF630erm_02871	RYDLPVIQPVDETGK	2	1035		x		x		x
CDIF630erm_02871	RYDLPVIQPVDETGK	3	1035		x		x		x
CDIF630erm_02871	RYDLPVIQPVDETGKFTSTPWEGR	3	1035		x		x		x
CDIF630erm_02871	SETLALEINR	2	1035		x		x		x
CDIF630erm_02871	SETLALEINRVDDK	2	1035		x		x		x
CDIF630erm_02871	SETLALEINRVDDK	3	1035		x		x		x
CDIF630erm_02871	SLEEQNLNDHMTGIK	2	1035		x		x		x
CDIF630erm_02871	SRGNTVNPMELFDQYGADALR	3	1035		x		x		x
CDIF630erm_02871	SVLVPDLVLDKDGK	3	1035		x		x		x
CDIF630erm_02871	SVLVPDLVLDKDGK	2	1035		x		x		x
CDIF630erm_02871	VDDKSLEEQNLNDHMTGIK	4	1035		x		x		x
CDIF630erm_02871	VLGEDYEVLEEMK	2	1035		x		x		x
CDIF630erm_02871	VLGEDYEVLEEMK	3	1035		x		x		x
CDIF630erm_02871	VLGEDYEVLEEMKGK	3	1035		x		x		x
CDIF630erm_02871	WFPSFVGEK	2	1035		x		x		x
CDIF630erm_02871	WFPSFVGEKR	3	1035		x		x		x
CDIF630erm_02871	WLASENK	2	1035		x		x		x
CDIF630erm_02871	WLASENKLYSK	3	1035		x		x		x
CDIF630erm_02871	YDLPVIQPVDETGK	2	1035		x		x		x
CDIF630erm_02871	YDLPVIQPVDETGKFTSTPWEGR	3	1035		x		x		x
CDIF630erm_02871	FKPLVDSSVK	2	1035			x	x		x
CDIF630erm_02871	EGYIYEGHK	3	1035		x		x
CDIF630erm_02871	ENFDQLFPADYISEGIDQTR	3	1035		x		x
CDIF630erm_02871	KGDEVYYVSKPLADK	4	1035		x		x
CDIF630erm_02871	LKDKLIENNNGVK	3	1035		x				x
CDIF630erm_02871	LNAHETANKLEK	4	1035		x		x
CDIF630erm_02871	LNAHETANKLEK	3	1035		x		x
CDIF630erm_02871	NLTGEVSVHLAEYPK	3	1035		x		x
CDIF630erm_02871	SETLALEINRVDDKSLEEQNLNDHMTGIK	4	1035		x				x
CDIF630erm_02871	SVLVPDLVLDKDGKK	3	1035		x		x
CDIF630erm_02871	AGWDTHGLPVEIQVEKELGLTSK	4	1035				x		x
CDIF630erm_02871	SVLVPDLVLDK	2	1035				x		x
CDIF630erm_02871	FIGTMK	2	1035			x	x
CDIF630erm_02871	FNNLMK	2	1035			x	x
CDIF630erm_02871	DINILEK	1	1035		x
CDIF630erm_02871	DRPELDR	3	1035		x
CDIF630erm_02871	TLKDSVCR	3	1035		x
CDIF630erm_02871	YWGTPLPIWR	2	1035		x
CDIF630erm_02871	AIEDVNPETVELHRPYVDDIHLK	5	1035				x
CDIF630erm_02871	DRPELDRWILSK	3	1035						x
CDIF630erm_02871	ELGLTSK	2	1035				x
CDIF630erm_02871	FDMDGLKEIQSK	2	1035				x
CDIF630erm_02871	GDEVYYVSKPLADK	3	1035				x
CDIF630erm_02871	RYDLPVIQPVDETGKFTSTPWEGR	4	1035				x
CDIF630erm_02871	VLVDGKFEDTISDVVDLIKEELNVK	4	1035				x
CDIF630erm_02871	EVIFAK	2	1035				x
CDIF630erm_02871	GETLTVDLDGEAFEFNK	3	1035				x
CDIF630erm_02871	GLPVEIQVEK	2	1035				x
CDIF630erm_02871	RFWATELTEDKK	3	1035				x
CDIF630erm_02871	VRQPLQK	2	1035						x
CDIF630erm_02871	PYVDDIHLK	2	1035					x
CDIF630erm_02871	AVDHFNEYIKSETLALEINRVDDK	3	1035						x
CDIF630erm_02871	DVEENLAIFELNK	4	1035						x
CDIF630erm_02871	LEEKMDLAKNLVTLGR	3	1035						x
CDIF630erm_02871	YKTMSGYQVKR	4	1035						x
CDIF630erm_00635	EDEYYIWENTNTR	3	1032					x
CDIF630erm_00635	FEYMLVPCFGVYR	3	1032					x
CDIF630erm_00635	IESLMTSSLK	2	1032					x
CDIF630erm_00635	IIADLRMDGIVLNMDDFGSAYSSLNMLK	4	1032					x
CDIF630erm_00635	VADERMYQDK	3	1032					x
CDIF630erm_00635	EDEYYIWENTNTR	2	1032						x
CDIF630erm_00635	KAMGLNDISHLK	3	1032						x
CDIF630erm_00635	RYAIIMMDIDK	3	1032						x
CDIF630erm_00635	VYFDDLMIK	3	1032						x
CDIF630erm_00635	VYFDDLMIKGYSK	2	1032						x
CDIF630erm_00513	ATQDEVFAGAK	2	1014				x
CDIF630erm_00513	VENDYTFIADDEAMK	4	1014					x
CDIF630erm_03697	APNGYLLDGAYMQAGDK	2	1014		x
CDIF630erm_03697	LNVGNAK	2	1014		x
CDIF630erm_03697	NNLVIDLGTLTDEYEKEISIHTTATSK	3	1014						x
CDIF630erm_03697	AGTVYIKELSAPAGYK	4	1014					x
CDIF630erm_03697	TSEDGVWFGASEPDDSK	2	1014					x
CDIF630erm_03697	VGIIEKVMNDGSIGSTFNEGMMK	4	1014					x
CDIF630erm_03697	EENAELLVNGKR	2	1014						x
CDIF630erm_00865	FLLTNAGDR	2	1011			x	x
CDIF630erm_00865	FNPNDNSDLLIER	2	1011				x		x
CDIF630erm_00865	MENNLRKNNSIMK	3	1011					x	x
CDIF630erm_00865	DIINSVK	2	1011					x
CDIF630erm_00865	KNNSIMKK	2	1011					x
CDIF630erm_00865	GLDKYLQESYETENTYIYK	4	1011						x
CDIF630erm_00865	IAAFIMWDLDNLK	4	1011						x
CDIF630erm_00865	KNNSIMK	2	1011						x
CDIF630erm_00865	KQMNNTLLK	2	1011						x
CDIF630erm_00865	MNIFEDELK	3	1011						x
CDIF630erm_00865	NNSIMKK	2	1011						x
CDIF630erm_01633	IDDNNISNSVK	2	1007	x	x	x	x	x	x
CDIF630erm_01633	TPENSFDSSK	2	1007	x	x	x	x	x	x
CDIF630erm_01633	ATLALSDETPGYIVNTK	2	1007	x	x	x	x		x
CDIF630erm_01633	IGDDIANK	2	1007		x		x		x
CDIF630erm_01633	LVDDGKLNLDTPVVK	3	1007		x		x		x
[truncated: 34,792 more rows]

## Sheet: identified spectra
RawFile	Scan Number	SD smallproteins	SD totalproteins	ExSpLib smallproteins	ExSpLib totalproteins	MaLeSpLib smallproteins	MaLeSpLib totalproteins
211124_OV3_P5_PG_CWi_JB_Cdiff_BHI_SPE_01	255			x		x
211124_OV3_P5_PG_CWi_JB_Cdiff_BHI_SPE_01	313			x		x
211124_OV3_P5_PG_CWi_JB_Cdiff_BHI_SPE_01	381			x		x
211124_OV3_P5_PG_CWi_JB_Cdiff_BHI_SPE_01	430			x
211124_OV3_P5_PG_CWi_JB_Cdiff_BHI_SPE_01	439	x		x		x
211124_OV3_P5_PG_CWi_JB_Cdiff_BHI_SPE_01	500			x
211124_OV3_P5_PG_CWi_JB_Cdiff_BHI_SPE_01	506	x		x		x
211124_OV3_P5_PG_CWi_JB_Cdiff_BHI_SPE_01	510			x
211124_OV3_P5_PG_CWi_JB_Cdiff_BHI_SPE_01	571			x		x
211124_OV3_P5_PG_CWi_JB_Cdiff_BHI_SPE_01	588			x
211124_OV3_P5_PG_CWi_JB_Cdiff_BHI_SPE_01	614			x
211124_OV3_P5_PG_CWi_JB_Cdiff_BHI_SPE_01	652			x
211124_OV3_P5_PG_CWi_JB_Cdiff_BHI_SPE_01	671			x
211124_OV3_P5_PG_CWi_JB_Cdiff_BHI_SPE_01	709			x
211124_OV3_P5_PG_CWi_JB_Cdiff_BHI_SPE_01	729	x		x
211124_OV3_P5_PG_CWi_JB_Cdiff_BHI_SPE_01	766			x
211124_OV3_P5_PG_CWi_JB_Cdiff_BHI_SPE_01	784	x		x
211124_OV3_P5_PG_CWi_JB_Cdiff_BHI_SPE_01	853			x
211124_OV3_P5_PG_CWi_JB_Cdiff_BHI_SPE_01	905	x		x
211124_OV3_P5_PG_CWi_JB_Cdiff_BHI_SPE_01	909			x
211124_OV3_P5_PG_CWi_JB_Cdiff_BHI_SPE_01	924			x
211124_OV3_P5_PG_CWi_JB_Cdiff_BHI_SPE_01	954			x
211124_OV3_P5_PG_CWi_JB_Cdiff_BHI_SPE_01	955			x		x
211124_OV3_P5_PG_CWi_JB_Cdiff_BHI_SPE_01	1009	x		x
211124_OV3_P5_PG_CWi_JB_Cdiff_BHI_SPE_01	1026			x
211124_OV3_P5_PG_CWi_JB_Cdiff_BHI_SPE_01	1082			x		x
211124_OV3_P5_PG_CWi_JB_Cdiff_BHI_SPE_01	1083			x
211124_OV3_P5_PG_CWi_JB_Cdiff_BHI_SPE_01	1141	x		x
211124_OV3_P5_PG_CWi_JB_Cdiff_BHI_SPE_01	1149			x
211124_OV3_P5_PG_CWi_JB_Cdiff_BHI_SPE_01	1202			x		x
211124_OV3_P5_PG_CWi_JB_Cdiff_BHI_SPE_01	1269			x
211124_OV3_P5_PG_CWi_JB_Cdiff_BHI_SPE_01	1330			x		x
211124_OV3_P5_PG_CWi_JB_Cdiff_BHI_SPE_01	1376			x
211124_OV3_P5_PG_CWi_JB_Cdiff_BHI_SPE_01	1434			x		x
211124_OV3_P5_PG_CWi_JB_Cdiff_BHI_SPE_01	1444			x		x
211124_OV3_P5_PG_CWi_JB_Cdiff_BHI_SPE_01	1458			x
211124_OV3_P5_PG_CWi_JB_Cdiff_BHI_SPE_01	1481			x		x
211124_OV3_P5_PG_CWi_JB_Cdiff_BHI_SPE_01	1534			x		x
211124_OV3_P5_PG_CWi_JB_Cdiff_BHI_SPE_01	1550			x		x
211124_OV3_P5_PG_CWi_JB_Cdiff_BHI_SPE_01	1565			x		x
211124_OV3_P5_PG_CWi_JB_Cdiff_BHI_SPE_01	1616	x		x		x
211124_OV3_P5_PG_CWi_JB_Cdiff_BHI_SPE_01	1646			x		x
211124_OV3_P5_PG_CWi_JB_Cdiff_BHI_SPE_01	1678			x		x
211124_OV3_P5_PG_CWi_JB_Cdiff_BHI_SPE_01	1711			x		x
211124_OV3_P5_PG_CWi_JB_Cdiff_BHI_SPE_01	1714			x
211124_OV3_P5_PG_CWi_JB_Cdiff_BHI_SPE_01	1724			x		x
211124_OV3_P5_PG_CWi_JB_Cdiff_BHI_SPE_01	1736			x		x
211124_OV3_P5_PG_CWi_JB_Cdiff_BHI_SPE_01	1801			x		x
211124_OV3_P5_PG_CWi_JB_Cdiff_BHI_SPE_01	1802			x
211124_OV3_P5_PG_CWi_JB_Cdiff_BHI_SPE_01	1811			x		x
211124_OV3_P5_PG_CWi_JB_Cdiff_BHI_SPE_01	1837			x		x
211124_OV3_P5_PG_CWi_JB_Cdiff_BHI_SPE_01	1856			x
211124_OV3_P5_PG_CWi_JB_Cdiff_BHI_SPE_01	1887			x
211124_OV3_P5_PG_CWi_JB_Cdiff_BHI_SPE_01	1894			x		x
211124_OV3_P5_PG_CWi_JB_Cdiff_BHI_SPE_01	1926			x		x
211124_OV3_P5_PG_CWi_JB_Cdiff_BHI_SPE_01	1937			x
211124_OV3_P5_PG_CWi_JB_Cdiff_BHI_SPE_01	1956			x		x
211124_OV3_P5_PG_CWi_JB_Cdiff_BHI_SPE_01	1959	x		x
211124_OV3_P5_PG_CWi_JB_Cdiff_BHI_SPE_01	1964			x		x
211124_OV3_P5_PG_CWi_JB_Cdiff_BHI_SPE_01	1968			x
211124_OV3_P5_PG_CWi_JB_Cdiff_BHI_SPE_01	1969			x		x
211124_OV3_P5_PG_CWi_JB_Cdiff_BHI_SPE_01	1972			x
211124_OV3_P5_PG_CWi_JB_Cdiff_BHI_SPE_01	1978	x		x		x
211124_OV3_P5_PG_CWi_JB_Cdiff_BHI_SPE_01	1985			x		x
211124_OV3_P5_PG_CWi_JB_Cdiff_BHI_SPE_01	1997	x		x		x
211124_OV3_P5_PG_CWi_JB_Cdiff_BHI_SPE_01	2010			x
211124_OV3_P5_PG_CWi_JB_Cdiff_BHI_SPE_01	2012			x
211124_OV3_P5_PG_CWi_JB_Cdiff_BHI_SPE_01	2016			x		x
211124_OV3_P5_PG_CWi_JB_Cdiff_BHI_SPE_01	2020	x		x
211124_OV3_P5_PG_CWi_JB_Cdiff_BHI_SPE_01	2025					x
211124_OV3_P5_PG_CWi_JB_Cdiff_BHI_SPE_01	2031	x		x
211124_OV3_P5_PG_CWi_JB_Cdiff_BHI_SPE_01	2033			x
211124_OV3_P5_PG_CWi_JB_Cdiff_BHI_SPE_01	2035			x		x
211124_OV3_P5_PG_CWi_JB_Cdiff_BHI_SPE_01	2040			x
211124_OV3_P5_PG_CWi_JB_Cdiff_BHI_SPE_01	2041	x		x		x
211124_OV3_P5_PG_CWi_JB_Cdiff_BHI_SPE_01	2043			x
211124_OV3_P5_PG_CWi_JB_Cdiff_BHI_SPE_01	2058			x
211124_OV3_P5_PG_CWi_JB_Cdiff_BHI_SPE_01	2067			x
211124_OV3_P5_PG_CWi_JB_Cdiff_BHI_SPE_01	2080			x		x
211124_OV3_P5_PG_CWi_JB_Cdiff_BHI_SPE_01	2085			x
211124_OV3_P5_PG_CWi_JB_Cdiff_BHI_SPE_01	2102			x		x
211124_OV3_P5_PG_CWi_JB_Cdiff_BHI_SPE_01	2107			x		x
211124_OV3_P5_PG_CWi_JB_Cdiff_BHI_SPE_01	2116			x
211124_OV3_P5_PG_CWi_JB_Cdiff_BHI_SPE_01	2122	x		x
211124_OV3_P5_PG_CWi_JB_Cdiff_BHI_SPE_01	2134			x		x
211124_OV3_P5_PG_CWi_JB_Cdiff_BHI_SPE_01	2172			x		x
211124_OV3_P5_PG_CWi_JB_Cdiff_BHI_SPE_01	2184			x
211124_OV3_P5_PG_CWi_JB_Cdiff_BHI_SPE_01	2200			x		x
211124_OV3_P5_PG_CWi_JB_Cdiff_BHI_SPE_01	2207			x		x
211124_OV3_P5_PG_CWi_JB_Cdiff_BHI_SPE_01	2217			x
211124_OV3_P5_PG_CWi_JB_Cdiff_BHI_SPE_01	2236			x
211124_OV3_P5_PG_CWi_JB_Cdiff_BHI_SPE_01	2238					x
211124_OV3_P5_PG_CWi_JB_Cdiff_BHI_SPE_01	2240	x		x		x
211124_OV3_P5_PG_CWi_JB_Cdiff_BHI_SPE_01	2243	x		x
211124_OV3_P5_PG_CWi_JB_Cdiff_BHI_SPE_01	2245			x		x
211124_OV3_P5_PG_CWi_JB_Cdiff_BHI_SPE_01	2253			x
211124_OV3_P5_PG_CWi_JB_Cdiff_BHI_SPE_01	2254			x		x
211124_OV3_P5_PG_CWi_JB_Cdiff_BHI_SPE_01	2258			x
211124_OV3_P5_PG_CWi_JB_Cdiff_BHI_SPE_01	2268			x
211124_OV3_P5_PG_CWi_JB_Cdiff_BHI_SPE_01	2277					x
211124_OV3_P5_PG_CWi_JB_Cdiff_BHI_SPE_01	2279	x		x		x
211124_OV3_P5_PG_CWi_JB_Cdiff_BHI_SPE_01	2291			x
211124_OV3_P5_PG_CWi_JB_Cdiff_BHI_SPE_01	2316			x
211124_OV3_P5_PG_CWi_JB_Cdiff_BHI_SPE_01	2321	x		x		x
211124_OV3_P5_PG_CWi_JB_Cdiff_BHI_SPE_01	2351	x		x
211124_OV3_P5_PG_CWi_JB_Cdiff_BHI_SPE_01	2360			x
211124_OV3_P5_PG_CWi_JB_Cdiff_BHI_SPE_01	2362			x
211124_OV3_P5_PG_CWi_JB_Cdiff_BHI_SPE_01	2380			x
211124_OV3_P5_PG_CWi_JB_Cdiff_BHI_SPE_01	2382			x
211124_OV3_P5_PG_CWi_JB_Cdiff_BHI_SPE_01	2387			x
211124_OV3_P5_PG_CWi_JB_Cdiff_BHI_SPE_01	2395	x		x		x
211124_OV3_P5_PG_CWi_JB_Cdiff_BHI_SPE_01	2399	x		x
211124_OV3_P5_PG_CWi_JB_Cdiff_BHI_SPE_01	2400			x
211124_OV3_P5_PG_CWi_JB_Cdiff_BHI_SPE_01	2408	x		x		x
211124_OV3_P5_PG_CWi_JB_Cdiff_BHI_SPE_01	2430			x
211124_OV3_P5_PG_CWi_JB_Cdiff_BHI_SPE_01	2435			x
211124_OV3_P5_PG_CWi_JB_Cdiff_BHI_SPE_01	2437			x
211124_OV3_P5_PG_CWi_JB_Cdiff_BHI_SPE_01	2442			x
211124_OV3_P5_PG_CWi_JB_Cdiff_BHI_SPE_01	2455			x
211124_OV3_P5_PG_CWi_JB_Cdiff_BHI_SPE_01	2464			x		x
211124_OV3_P5_PG_CWi_JB_Cdiff_BHI_SPE_01	2465			x
211124_OV3_P5_PG_CWi_JB_Cdiff_BHI_SPE_01	2471			x		x
211124_OV3_P5_PG_CWi_JB_Cdiff_BHI_SPE_01	2482			x		x
211124_OV3_P5_PG_CWi_JB_Cdiff_BHI_SPE_01	2484			x		x
211124_OV3_P5_PG_CWi_JB_Cdiff_BHI_SPE_01	2515			x
211124_OV3_P5_PG_CWi_JB_Cdiff_BHI_SPE_01	2516			x
211124_OV3_P5_PG_CWi_JB_Cdiff_BHI_SPE_01	2518			x		x
211124_OV3_P5_PG_CWi_JB_Cdiff_BHI_SPE_01	2553	x		x		x
211124_OV3_P5_PG_CWi_JB_Cdiff_BHI_SPE_01	2555			x		x
211124_OV3_P5_PG_CWi_JB_Cdiff_BHI_SPE_01	2582			x
211124_OV3_P5_PG_CWi_JB_Cdiff_BHI_SPE_01	2587			x		x
211124_OV3_P5_PG_CWi_JB_Cdiff_BHI_SPE_01	2589			x		x
211124_OV3_P5_PG_CWi_JB_Cdiff_BHI_SPE_01	2591			x		x
211124_OV3_P5_PG_CWi_JB_Cdiff_BHI_SPE_01	2596			x
211124_OV3_P5_PG_CWi_JB_Cdiff_BHI_SPE_01	2603			x		x
211124_OV3_P5_PG_CWi_JB_Cdiff_BHI_SPE_01	2612			x
211124_OV3_P5_PG_CWi_JB_Cdiff_BHI_SPE_01	2614			x		x
211124_OV3_P5_PG_CWi_JB_Cdiff_BHI_SPE_01	2616			x
211124_OV3_P5_PG_CWi_JB_Cdiff_BHI_SPE_01	2623			x		x
211124_OV3_P5_PG_CWi_JB_Cdiff_BHI_SPE_01	2625			x		x
211124_OV3_P5_PG_CWi_JB_Cdiff_BHI_SPE_01	2628			x
211124_OV3_P5_PG_CWi_JB_Cdiff_BHI_SPE_01	2631			x		x
211124_OV3_P5_PG_CWi_JB_Cdiff_BHI_SPE_01	2634			x		x
211124_OV3_P5_PG_CWi_JB_Cdiff_BHI_SPE_01	2652			x		x
211124_OV3_P5_PG_CWi_JB_Cdiff_BHI_SPE_01	2665			x
211124_OV3_P5_PG_CWi_JB_Cdiff_BHI_SPE_01	2666					x
211124_OV3_P5_PG_CWi_JB_Cdiff_BHI_SPE_01	2675	x		x		x
211124_OV3_P5_PG_CWi_JB_Cdiff_BHI_SPE_01	2681			x
211124_OV3_P5_PG_CWi_JB_Cdiff_BHI_SPE_01	2683	x		x		x
211124_OV3_P5_PG_CWi_JB_Cdiff_BHI_SPE_01	2685			x
211124_OV3_P5_PG_CWi_JB_Cdiff_BHI_SPE_01	2692			x
211124_OV3_P5_PG_CWi_JB_Cdiff_BHI_SPE_01	2694			x
211124_OV3_P5_PG_CWi_JB_Cdiff_BHI_SPE_01	2700			x
211124_OV3_P5_PG_CWi_JB_Cdiff_BHI_SPE_01	2707			x		x
211124_OV3_P5_PG_CWi_JB_Cdiff_BHI_SPE_01	2710			x		x
211124_OV3_P5_PG_CWi_JB_Cdiff_BHI_SPE_01	2714	x		x		x
211124_OV3_P5_PG_CWi_JB_Cdiff_BHI_SPE_01	2717			x		x
211124_OV3_P5_PG_CWi_JB_Cdiff_BHI_SPE_01	2728			x
211124_OV3_P5_PG_CWi_JB_Cdiff_BHI_SPE_01	2729			x		x
211124_OV3_P5_PG_CWi_JB_Cdiff_BHI_SPE_01	2749			x		x
211124_OV3_P5_PG_CWi_JB_Cdiff_BHI_SPE_01	2751	x		x
211124_OV3_P5_PG_CWi_JB_Cdiff_BHI_SPE_01	2752			x
211124_OV3_P5_PG_CWi_JB_Cdiff_BHI_SPE_01	2756			x		x
211124_OV3_P5_PG_CWi_JB_Cdiff_BHI_SPE_01	2766			x
211124_OV3_P5_PG_CWi_JB_Cdiff_BHI_SPE_01	2770			x
211124_OV3_P5_PG_CWi_JB_Cdiff_BHI_SPE_01	2782			x		x
211124_OV3_P5_PG_CWi_JB_Cdiff_BHI_SPE_01	2785			x		x
211124_OV3_P5_PG_CWi_JB_Cdiff_BHI_SPE_01	2789	x		x		x
211124_OV3_P5_PG_CWi_JB_Cdiff_BHI_SPE_01	2822			x
211124_OV3_P5_PG_CWi_JB_Cdiff_BHI_SPE_01	2836			x		x
211124_OV3_P5_PG_CWi_JB_Cdiff_BHI_SPE_01	2837	x		x
211124_OV3_P5_PG_CWi_JB_Cdiff_BHI_SPE_01	2839			x
211124_OV3_P5_PG_CWi_JB_Cdiff_BHI_SPE_01	2844			x		x
211124_OV3_P5_PG_CWi_JB_Cdiff_BHI_SPE_01	2846			x
211124_OV3_P5_PG_CWi_JB_Cdiff_BHI_SPE_01	2852			x
211124_OV3_P5_PG_CWi_JB_Cdiff_BHI_SPE_01	2854			x
211124_OV3_P5_PG_CWi_JB_Cdiff_BHI_SPE_01	2856			x
211124_OV3_P5_PG_CWi_JB_Cdiff_BHI_SPE_01	2857	x		x		x
211124_OV3_P5_PG_CWi_JB_Cdiff_BHI_SPE_01	2859			x		x
211124_OV3_P5_PG_CWi_JB_Cdiff_BHI_SPE_01	2864	x		x		x
211124_OV3_P5_PG_CWi_JB_Cdiff_BHI_SPE_01	2876	x
211124_OV3_P5_PG_CWi_JB_Cdiff_BHI_SPE_01	2888					x
211124_OV3_P5_PG_CWi_JB_Cdiff_BHI_SPE_01	2898	x		x
211124_OV3_P5_PG_CWi_JB_Cdiff_BHI_SPE_01	2903			x
211124_OV3_P5_PG_CWi_JB_Cdiff_BHI_SPE_01	2910			x
211124_OV3_P5_PG_CWi_JB_Cdiff_BHI_SPE_01	2912	x		x
211124_OV3_P5_PG_CWi_JB_Cdiff_BHI_SPE_01	2920			x
211124_OV3_P5_PG_CWi_JB_Cdiff_BHI_SPE_01	2923			x		x
211124_OV3_P5_PG_CWi_JB_Cdiff_BHI_SPE_01	2928			x
211124_OV3_P5_PG_CWi_JB_Cdiff_BHI_SPE_01	2933			x
211124_OV3_P5_PG_CWi_JB_Cdiff_BHI_SPE_01	2934	x		x		x
211124_OV3_P5_PG_CWi_JB_Cdiff_BHI_SPE_01	2935			x
211124_OV3_P5_PG_CWi_JB_Cdiff_BHI_SPE_01	2937			x		x
211124_OV3_P5_PG_CWi_JB_Cdiff_BHI_SPE_01	2941	x		x		x
211124_OV3_P5_PG_CWi_JB_Cdiff_BHI_SPE_01	2942	x		x
211124_OV3_P5_PG_CWi_JB_Cdiff_BHI_SPE_01	2951	x				x
211124_OV3_P5_PG_CWi_JB_Cdiff_BHI_SPE_01	2969	x		x
211124_OV3_P5_PG_CWi_JB_Cdiff_BHI_SPE_01	2971	x		x
211124_OV3_P5_PG_CWi_JB_Cdiff_BHI_SPE_01	2979			x
211124_OV3_P5_PG_CWi_JB_Cdiff_BHI_SPE_01	2980			x
211124_OV3_P5_PG_CWi_JB_Cdiff_BHI_SPE_01	2981			x
211124_OV3_P5_PG_CWi_JB_Cdiff_BHI_SPE_01	2983	x		x
211124_OV3_P5_PG_CWi_JB_Cdiff_BHI_SPE_01	2985			x
211124_OV3_P5_PG_CWi_JB_Cdiff_BHI_SPE_01	2986			x
211124_OV3_P5_PG_CWi_JB_Cdiff_BHI_SPE_01	2992			x		x
211124_OV3_P5_PG_CWi_JB_Cdiff_BHI_SPE_01	2994			x
211124_OV3_P5_PG_CWi_JB_Cdiff_BHI_SPE_01	3013			x
211124_OV3_P5_PG_CWi_JB_Cdiff_BHI_SPE_01	3015	x		x		x
211124_OV3_P5_PG_CWi_JB_Cdiff_BHI_SPE_01	3021			x		x
211124_OV3_P5_PG_CWi_JB_Cdiff_BHI_SPE_01	3025	x		x
211124_OV3_P5_PG_CWi_JB_Cdiff_BHI_SPE_01	3028	x		x		x
211124_OV3_P5_PG_CWi_JB_Cdiff_BHI_SPE_01	3030			x
211124_OV3_P5_PG_CWi_JB_Cdiff_BHI_SPE_01	3035			x
211124_OV3_P5_PG_CWi_JB_Cdiff_BHI_SPE_01	3040			x
211124_OV3_P5_PG_CWi_JB_Cdiff_BHI_SPE_01	3060	x		x
211124_OV3_P5_PG_CWi_JB_Cdiff_BHI_SPE_01	3064			x
211124_OV3_P5_PG_CWi_JB_Cdiff_BHI_SPE_01	3068	x		x		x
211124_OV3_P5_PG_CWi_JB_Cdiff_BHI_SPE_01	3075	x		x
211124_OV3_P5_PG_CWi_JB_Cdiff_BHI_SPE_01	3090			x
211124_OV3_P5_PG_CWi_JB_Cdiff_BHI_SPE_01	3092			x
211124_OV3_P5_PG_CWi_JB_Cdiff_BHI_SPE_01	3095			x		x
211124_OV3_P5_PG_CWi_JB_Cdiff_BHI_SPE_01	3098			x		x
211124_OV3_P5_PG_CWi_JB_Cdiff_BHI_SPE_01	3100	x		x
211124_OV3_P5_PG_CWi_JB_Cdiff_BHI_SPE_01	3104	x		x		x
211124_OV3_P5_PG_CWi_JB_Cdiff_BHI_SPE_01	3107			x
211124_OV3_P5_PG_CWi_JB_Cdiff_BHI_SPE_01	3109					x
211124_OV3_P5_PG_CWi_JB_Cdiff_BHI_SPE_01	3145			x		x
211124_OV3_P5_PG_CWi_JB_Cdiff_BHI_SPE_01	3148			x
211124_OV3_P5_PG_CWi_JB_Cdiff_BHI_SPE_01	3149			x
211124_OV3_P5_PG_CWi_JB_Cdiff_BHI_SPE_01	3153			x		x
211124_OV3_P5_PG_CWi_JB_Cdiff_BHI_SPE_01	3166			x
211124_OV3_P5_PG_CWi_JB_Cdiff_BHI_SPE_01	3171			x		x
211124_OV3_P5_PG_CWi_JB_Cdiff_BHI_SPE_01	3173			x
211124_OV3_P5_PG_CWi_JB_Cdiff_BHI_SPE_01	3176			x
211124_OV3_P5_PG_CWi_JB_Cdiff_BHI_SPE_01	3179	x		x		x
211124_OV3_P5_PG_CWi_JB_Cdiff_BHI_SPE_01	3191			x
211124_OV3_P5_PG_CWi_JB_Cdiff_BHI_SPE_01	3205			x
211124_OV3_P5_PG_CWi_JB_Cdiff_BHI_SPE_01	3213			x
211124_OV3_P5_PG_CWi_JB_Cdiff_BHI_SPE_01	3220			x		x
211124_OV3_P5_PG_CWi_JB_Cdiff_BHI_SPE_01	3226			x
211124_OV3_P5_PG_CWi_JB_Cdiff_BHI_SPE_01	3238			x
211124_OV3_P5_PG_CWi_JB_Cdiff_BHI_SPE_01	3240			x
211124_OV3_P5_PG_CWi_JB_Cdiff_BHI_SPE_01	3248			x
211124_OV3_P5_PG_CWi_JB_Cdiff_BHI_SPE_01	3253			x		x
211124_OV3_P5_PG_CWi_JB_Cdiff_BHI_SPE_01	3257	x		x
211124_OV3_P5_PG_CWi_JB_Cdiff_BHI_SPE_01	3261	x		x		x
211124_OV3_P5_PG_CWi_JB_Cdiff_BHI_SPE_01	3267			x
211124_OV3_P5_PG_CWi_JB_Cdiff_BHI_SPE_01	3269			x
211124_OV3_P5_PG_CWi_JB_Cdiff_BHI_SPE_01	3272			x		x
211124_OV3_P5_PG_CWi_JB_Cdiff_BHI_SPE_01	3274			x
211124_OV3_P5_PG_CWi_JB_Cdiff_BHI_SPE_01	3284			x
211124_OV3_P5_PG_CWi_JB_Cdiff_BHI_SPE_01	3299	x		x
211124_OV3_P5_PG_CWi_JB_Cdiff_BHI_SPE_01	3304			x		x
211124_OV3_P5_PG_CWi_JB_Cdiff_BHI_SPE_01	3307			x		x
211124_OV3_P5_PG_CWi_JB_Cdiff_BHI_SPE_01	3308			x
211124_OV3_P5_PG_CWi_JB_Cdiff_BHI_SPE_01	3309			x
211124_OV3_P5_PG_CWi_JB_Cdiff_BHI_SPE_01	3332			x
211124_OV3_P5_PG_CWi_JB_Cdiff_BHI_SPE_01	3336			x		x
211124_OV3_P5_PG_CWi_JB_Cdiff_BHI_SPE_01	3343			x		x
211124_OV3_P5_PG_CWi_JB_Cdiff_BHI_SPE_01	3347	x		x
211124_OV3_P5_PG_CWi_JB_Cdiff_BHI_SPE_01	3357			x
211124_OV3_P5_PG_CWi_JB_Cdiff_BHI_SPE_01	3383			x
211124_OV3_P5_PG_CWi_JB_Cdiff_BHI_SPE_01	3384			x
211124_OV3_P5_PG_CWi_JB_Cdiff_BHI_SPE_01	3397			x		x
211124_OV3_P5_PG_CWi_JB_Cdiff_BHI_SPE_01	3400			x		x
211124_OV3_P5_PG_CWi_JB_Cdiff_BHI_SPE_01	3411	x		x		x
211124_OV3_P5_PG_CWi_JB_Cdiff_BHI_SPE_01	3421					x
211124_OV3_P5_PG_CWi_JB_Cdiff_BHI_SPE_01	3427			x
211124_OV3_P5_PG_CWi_JB_Cdiff_BHI_SPE_01	3430			x		x
211124_OV3_P5_PG_CWi_JB_Cdiff_BHI_SPE_01	3432			x		x
211124_OV3_P5_PG_CWi_JB_Cdiff_BHI_SPE_01	3436			x		x
211124_OV3_P5_PG_CWi_JB_Cdiff_BHI_SPE_01	3440			x		x
211124_OV3_P5_PG_CWi_JB_Cdiff_BHI_SPE_01	3442	x		x
211124_OV3_P5_PG_CWi_JB_Cdiff_BHI_SPE_01	3455	x		x
211124_OV3_P5_PG_CWi_JB_Cdiff_BHI_SPE_01	3459			x
211124_OV3_P5_PG_CWi_JB_Cdiff_BHI_SPE_01	3463			x
211124_OV3_P5_PG_CWi_JB_Cdiff_BHI_SPE_01	3471			x		x
211124_OV3_P5_PG_CWi_JB_Cdiff_BHI_SPE_01	3479			x
211124_OV3_P5_PG_CWi_JB_Cdiff_BHI_SPE_01	3486			x		x
211124_OV3_P5_PG_CWi_JB_Cdiff_BHI_SPE_01	3489					x
211124_OV3_P5_PG_CWi_JB_Cdiff_BHI_SPE_01	3500	x		x
211124_OV3_P5_PG_CWi_JB_Cdiff_BHI_SPE_01	3502			x
211124_OV3_P5_PG_CWi_JB_Cdiff_BHI_SPE_01	3512			x
211124_OV3_P5_PG_CWi_JB_Cdiff_BHI_SPE_01	3515			x		x
211124_OV3_P5_PG_CWi_JB_Cdiff_BHI_SPE_01	3527	x		x
211124_OV3_P5_PG_CWi_JB_Cdiff_BHI_SPE_01	3532			x		x
211124_OV3_P5_PG_CWi_JB_Cdiff_BHI_SPE_01	3538	x		x
211124_OV3_P5_PG_CWi_JB_Cdiff_BHI_SPE_01	3563	x		x
211124_OV3_P5_PG_CWi_JB_Cdiff_BHI_SPE_01	3579			x		x
211124_OV3_P5_PG_CWi_JB_Cdiff_BHI_SPE_01	3585			x
211124_OV3_P5_PG_CWi_JB_Cdiff_BHI_SPE_01	3591			x		x
211124_OV3_P5_PG_CWi_JB_Cdiff_BHI_SPE_01	3597			x
211124_OV3_P5_PG_CWi_JB_Cdiff_BHI_SPE_01	3601			x		x
211124_OV3_P5_PG_CWi_JB_Cdiff_BHI_SPE_01	3605			x
211124_OV3_P5_PG_CWi_JB_Cdiff_BHI_SPE_01	3613			x		x
211124_OV3_P5_PG_CWi_JB_Cdiff_BHI_SPE_01	3614			x
211124_OV3_P5_PG_CWi_JB_Cdiff_BHI_SPE_01	3617	x		x
211124_OV3_P5_PG_CWi_JB_Cdiff_BHI_SPE_01	3621	x		x
211124_OV3_P5_PG_CWi_JB_Cdiff_BHI_SPE_01	3628	x		x
211124_OV3_P5_PG_CWi_JB_Cdiff_BHI_SPE_01	3636			x
211124_OV3_P5_PG_CWi_JB_Cdiff_BHI_SPE_01	3638			x
211124_OV3_P5_PG_CWi_JB_Cdiff_BHI_SPE_01	3640			x
211124_OV3_P5_PG_CWi_JB_Cdiff_BHI_SPE_01	3650			x
211124_OV3_P5_PG_CWi_JB_Cdiff_BHI_SPE_01	3656			x
211124_OV3_P5_PG_CWi_JB_Cdiff_BHI_SPE_01	3668			x
211124_OV3_P5_PG_CWi_JB_Cdiff_BHI_SPE_01	3670	x		x
211124_OV3_P5_PG_CWi_JB_Cdiff_BHI_SPE_01	3684			x
211124_OV3_P5_PG_CWi_JB_Cdiff_BHI_SPE_01	3688			x		x
211124_OV3_P5_PG_CWi_JB_Cdiff_BHI_SPE_01	3689			x		x
211124_OV3_P5_PG_CWi_JB_Cdiff_BHI_SPE_01	3694			x		x
211124_OV3_P5_PG_CWi_JB_Cdiff_BHI_SPE_01	3698			x
211124_OV3_P5_PG_CWi_JB_Cdiff_BHI_SPE_01	3701			x
211124_OV3_P5_PG_CWi_JB_Cdiff_BHI_SPE_01	3703	x		x
211124_OV3_P5_PG_CWi_JB_Cdiff_BHI_SPE_01	3706			x		x
211124_OV3_P5_PG_CWi_JB_Cdiff_BHI_SPE_01	3717			x
211124_OV3_P5_PG_CWi_JB_Cdiff_BHI_SPE_01	3728	x		x		x
211124_OV3_P5_PG_CWi_JB_Cdiff_BHI_SPE_01	3742	x		x
211124_OV3_P5_PG_CWi_JB_Cdiff_BHI_SPE_01	3763			x
211124_OV3_P5_PG_CWi_JB_Cdiff_BHI_SPE_01	3770			x
211124_OV3_P5_PG_CWi_JB_Cdiff_BHI_SPE_01	3774			x
211124_OV3_P5_PG_CWi_JB_Cdiff_BHI_SPE_01	3779			x		x
211124_OV3_P5_PG_CWi_JB_Cdiff_BHI_SPE_01	3781			x		x
211124_OV3_P5_PG_CWi_JB_Cdiff_BHI_SPE_01	3792	x		x
211124_OV3_P5_PG_CWi_JB_Cdiff_BHI_SPE_01	3795	x		x
211124_OV3_P5_PG_CWi_JB_Cdiff_BHI_SPE_01	3797	x
211124_OV3_P5_PG_CWi_JB_Cdiff_BHI_SPE_01	3801			x
211124_OV3_P5_PG_CWi_JB_Cdiff_BHI_SPE_01	3807			x
211124_OV3_P5_PG_CWi_JB_Cdiff_BHI_SPE_01	3815					x
211124_OV3_P5_PG_CWi_JB_Cdiff_BHI_SPE_01	3821			x
211124_OV3_P5_PG_CWi_JB_Cdiff_BHI_SPE_01	3837	x		x
211124_OV3_P5_PG_CWi_JB_Cdiff_BHI_SPE_01	3845			x
211124_OV3_P5_PG_CWi_JB_Cdiff_BHI_SPE_01	3855			x
211124_OV3_P5_PG_CWi_JB_Cdiff_BHI_SPE_01	3867			x
211124_OV3_P5_PG_CWi_JB_Cdiff_BHI_SPE_01	3871					x
211124_OV3_P5_PG_CWi_JB_Cdiff_BHI_SPE_01	3885	x		x
211124_OV3_P5_PG_CWi_JB_Cdiff_BHI_SPE_01	3902	x		x
211124_OV3_P5_PG_CWi_JB_Cdiff_BHI_SPE_01	3909			x		x
211124_OV3_P5_PG_CWi_JB_Cdiff_BHI_SPE_01	3910			x
211124_OV3_P5_PG_CWi_JB_Cdiff_BHI_SPE_01	3918					x
211124_OV3_P5_PG_CWi_JB_Cdiff_BHI_SPE_01	3926					x
211124_OV3_P5_PG_CWi_JB_Cdiff_BHI_SPE_01	3937	x		x
211124_OV3_P5_PG_CWi_JB_Cdiff_BHI_SPE_01	3941			x
211124_OV3_P5_PG_CWi_JB_Cdiff_BHI_SPE_01	3947			x
211124_OV3_P5_PG_CWi_JB_Cdiff_BHI_SPE_01	3958			x
211124_OV3_P5_PG_CWi_JB_Cdiff_BHI_SPE_01	3962					x
211124_OV3_P5_PG_CWi_JB_Cdiff_BHI_SPE_01	3976			x
211124_OV3_P5_PG_CWi_JB_Cdiff_BHI_SPE_01	3996	x		x
211124_OV3_P5_PG_CWi_JB_Cdiff_BHI_SPE_01	4005			x
211124_OV3_P5_PG_CWi_JB_Cdiff_BHI_SPE_01	4017			x
211124_OV3_P5_PG_CWi_JB_Cdiff_BHI_SPE_01	4025			x
211124_OV3_P5_PG_CWi_JB_Cdiff_BHI_SPE_01	4030	x		x
211124_OV3_P5_PG_CWi_JB_Cdiff_BHI_SPE_01	4032					x
211124_OV3_P5_PG_CWi_JB_Cdiff_BHI_SPE_01	4033			x
211124_OV3_P5_PG_CWi_JB_Cdiff_BHI_SPE_01	4036	x		x
211124_OV3_P5_PG_CWi_JB_Cdiff_BHI_SPE_01	4042			x
211124_OV3_P5_PG_CWi_JB_Cdiff_BHI_SPE_01	4043			x
211124_OV3_P5_PG_CWi_JB_Cdiff_BHI_SPE_01	4045			x
211124_OV3_P5_PG_CWi_JB_Cdiff_BHI_SPE_01	4055			x
211124_OV3_P5_PG_CWi_JB_Cdiff_BHI_SPE_01	4059			x
211124_OV3_P5_PG_CWi_JB_Cdiff_BHI_SPE_01	4061					x
211124_OV3_P5_PG_CWi_JB_Cdiff_BHI_SPE_01	4076	x		x
211124_OV3_P5_PG_CWi_JB_Cdiff_BHI_SPE_01	4077			x
211124_OV3_P5_PG_CWi_JB_Cdiff_BHI_SPE_01	4092			x
211124_OV3_P5_PG_CWi_JB_Cdiff_BHI_SPE_01	4100			x
211124_OV3_P5_PG_CWi_JB_Cdiff_BHI_SPE_01	4102			x
211124_OV3_P5_PG_CWi_JB_Cdiff_BHI_SPE_01	4103			x
211124_OV3_P5_PG_CWi_JB_Cdiff_BHI_SPE_01	4112			x
211124_OV3_P5_PG_CWi_JB_Cdiff_BHI_SPE_01	4126			x
211124_OV3_P5_PG_CWi_JB_Cdiff_BHI_SPE_01	4128	x		x
211124_OV3_P5_PG_CWi_JB_Cdiff_BHI_SPE_01	4131			x		x
211124_OV3_P5_PG_CWi_JB_Cdiff_BHI_SPE_01	4134			x
211124_OV3_P5_PG_CWi_JB_Cdiff_BHI_SPE_01	4143			x
211124_OV3_P5_PG_CWi_JB_Cdiff_BHI_SPE_01	4150			x
211124_OV3_P5_PG_CWi_JB_Cdiff_BHI_SPE_01	4155			x
211124_OV3_P5_PG_CWi_JB_Cdiff_BHI_SPE_01	4157			x
211124_OV3_P5_PG_CWi_JB_Cdiff_BHI_SPE_01	4160			x
211124_OV3_P5_PG_CWi_JB_Cdiff_BHI_SPE_01	4162			x
211124_OV3_P5_PG_CWi_JB_Cdiff_BHI_SPE_01	4165					x
211124_OV3_P5_PG_CWi_JB_Cdiff_BHI_SPE_01	4166					x
211124_OV3_P5_PG_CWi_JB_Cdiff_BHI_SPE_01	4167	x		x
211124_OV3_P5_PG_CWi_JB_Cdiff_BHI_SPE_01	4171			x
211124_OV3_P5_PG_CWi_JB_Cdiff_BHI_SPE_01	4174			x
211124_OV3_P5_PG_CWi_JB_Cdiff_BHI_SPE_01	4175					x
211124_OV3_P5_PG_CWi_JB_Cdiff_BHI_SPE_01	4180			x		x
211124_OV3_P5_PG_CWi_JB_Cdiff_BHI_SPE_01	4189	x		x
211124_OV3_P5_PG_CWi_JB_Cdiff_BHI_SPE_01	4200	x		x
211124_OV3_P5_PG_CWi_JB_Cdiff_BHI_SPE_01	4225			x		x
211124_OV3_P5_PG_CWi_JB_Cdiff_BHI_SPE_01	4229			x
211124_OV3_P5_PG_CWi_JB_Cdiff_BHI_SPE_01	4233	x		x
211124_OV3_P5_PG_CWi_JB_Cdiff_BHI_SPE_01	4236			x
211124_OV3_P5_PG_CWi_JB_Cdiff_BHI_SPE_01	4247	x		x
211124_OV3_P5_PG_CWi_JB_Cdiff_BHI_SPE_01	4252			x
211124_OV3_P5_PG_CWi_JB_Cdiff_BHI_SPE_01	4257			x
211124_OV3_P5_PG_CWi_JB_Cdiff_BHI_SPE_01	4258			x
211124_OV3_P5_PG_CWi_JB_Cdiff_BHI_SPE_01	4260			x
211124_OV3_P5_PG_CWi_JB_Cdiff_BHI_SPE_01	4269	x		x
211124_OV3_P5_PG_CWi_JB_Cdiff_BHI_SPE_01	4278			x
211124_OV3_P5_PG_CWi_JB_Cdiff_BHI_SPE_01	4280					x
211124_OV3_P5_PG_CWi_JB_Cdiff_BHI_SPE_01	4281					x
211124_OV3_P5_PG_CWi_JB_Cdiff_BHI_SPE_01	4283			x		x
211124_OV3_P5_PG_CWi_JB_Cdiff_BHI_SPE_01	4286					x
211124_OV3_P5_PG_CWi_JB_Cdiff_BHI_SPE_01	4291			x
211124_OV3_P5_PG_CWi_JB_Cdiff_BHI_SPE_01	4300	x		x
211124_OV3_P5_PG_CWi_JB_Cdiff_BHI_SPE_01	4318			x
211124_OV3_P5_PG_CWi_JB_Cdiff_BHI_SPE_01	4326			x
211124_OV3_P5_PG_CWi_JB_Cdiff_BHI_SPE_01	4341			x
211124_OV3_P5_PG_CWi_JB_Cdiff_BHI_SPE_01	4345			x
211124_OV3_P5_PG_CWi_JB_Cdiff_BHI_SPE_01	4346			x
211124_OV3_P5_PG_CWi_JB_Cdiff_BHI_SPE_01	4352			x		x
211124_OV3_P5_PG_CWi_JB_Cdiff_BHI_SPE_01	4357			x
211124_OV3_P5_PG_CWi_JB_Cdiff_BHI_SPE_01	4358			x
211124_OV3_P5_PG_CWi_JB_Cdiff_BHI_SPE_01	4362			x
211124_OV3_P5_PG_CWi_JB_Cdiff_BHI_SPE_01	4369					x
211124_OV3_P5_PG_CWi_JB_Cdiff_BHI_SPE_01	4387			x
211124_OV3_P5_PG_CWi_JB_Cdiff_BHI_SPE_01	4390	x		x
211124_OV3_P5_PG_CWi_JB_Cdiff_BHI_SPE_01	4406					x
211124_OV3_P5_PG_CWi_JB_Cdiff_BHI_SPE_01	4409			x
211124_OV3_P5_PG_CWi_JB_Cdiff_BHI_SPE_01	4413	x		x		x
211124_OV3_P5_PG_CWi_JB_Cdiff_BHI_SPE_01	4415	x		x
211124_OV3_P5_PG_CWi_JB_Cdiff_BHI_SPE_01	4417			x
211124_OV3_P5_PG_CWi_JB_Cdiff_BHI_SPE_01	4444					x
211124_OV3_P5_PG_CWi_JB_Cdiff_BHI_SPE_01	4448			x
211124_OV3_P5_PG_CWi_JB_Cdiff_BHI_SPE_01	4451			x		x
211124_OV3_P5_PG_CWi_JB_Cdiff_BHI_SPE_01	4455			x
211124_OV3_P5_PG_CWi_JB_Cdiff_BHI_SPE_01	4456					x
211124_OV3_P5_PG_CWi_JB_Cdiff_BHI_SPE_01	4460			x
211124_OV3_P5_PG_CWi_JB_Cdiff_BHI_SPE_01	4461			x
211124_OV3_P5_PG_CWi_JB_Cdiff_BHI_SPE_01	4481	x		x
211124_OV3_P5_PG_CWi_JB_Cdiff_BHI_SPE_01	4486			x
211124_OV3_P5_PG_CWi_JB_Cdiff_BHI_SPE_01	4487			x
211124_OV3_P5_PG_CWi_JB_Cdiff_BHI_SPE_01	4496			x
211124_OV3_P5_PG_CWi_JB_Cdiff_BHI_SPE_01	4499			x		x
211124_OV3_P5_PG_CWi_JB_Cdiff_BHI_SPE_01	4503	x		x		x
211124_OV3_P5_PG_CWi_JB_Cdiff_BHI_SPE_01	4512	x		x		x
211124_OV3_P5_PG_CWi_JB_Cdiff_BHI_SPE_01	4517			x
211124_OV3_P5_PG_CWi_JB_Cdiff_BHI_SPE_01	4519			x
211124_OV3_P5_PG_CWi_JB_Cdiff_BHI_SPE_01	4527			x
211124_OV3_P5_PG_CWi_JB_Cdiff_BHI_SPE_01	4534	x		x		x
211124_OV3_P5_PG_CWi_JB_Cdiff_BHI_SPE_01	4543	x		x
211124_OV3_P5_PG_CWi_JB_Cdiff_BHI_SPE_01	4545			x		x
211124_OV3_P5_PG_CWi_JB_Cdiff_BHI_SPE_01	4549			x
211124_OV3_P5_PG_CWi_JB_Cdiff_BHI_SPE_01	4554			x
211124_OV3_P5_PG_CWi_JB_Cdiff_BHI_SPE_01	4557					x
211124_OV3_P5_PG_CWi_JB_Cdiff_BHI_SPE_01	4560			x
211124_OV3_P5_PG_CWi_JB_Cdiff_BHI_SPE_01	4576	x		x
211124_OV3_P5_PG_CWi_JB_Cdiff_BHI_SPE_01	4582			x
211124_OV3_P5_PG_CWi_JB_Cdiff_BHI_SPE_01	4607			x		x
211124_OV3_P5_PG_CWi_JB_Cdiff_BHI_SPE_01	4611	x		x		x
211124_OV3_P5_PG_CWi_JB_Cdiff_BHI_SPE_01	4639			x		x
211124_OV3_P5_PG_CWi_JB_Cdiff_BHI_SPE_01	4644			x
211124_OV3_P5_PG_CWi_JB_Cdiff_BHI_SPE_01	4656			x
211124_OV3_P5_PG_CWi_JB_Cdiff_BHI_SPE_01	4660	x				x
211124_OV3_P5_PG_CWi_JB_Cdiff_BHI_SPE_01	4664					x
211124_OV3_P5_PG_CWi_JB_Cdiff_BHI_SPE_01	4667			x
211124_OV3_P5_PG_CWi_JB_Cdiff_BHI_SPE_01	4672	x		x
211124_OV3_P5_PG_CWi_JB_Cdiff_BHI_SPE_01	4678			x
211124_OV3_P5_PG_CWi_JB_Cdiff_BHI_SPE_01	4682			x
211124_OV3_P5_PG_CWi_JB_Cdiff_BHI_SPE_01	4689			x
211124_OV3_P5_PG_CWi_JB_Cdiff_BHI_SPE_01	4709	x		x		x
211124_OV3_P5_PG_CWi_JB_Cdiff_BHI_SPE_01	4716			x		x
211124_OV3_P5_PG_CWi_JB_Cdiff_BHI_SPE_01	4739			x		x
211124_OV3_P5_PG_CWi_JB_Cdiff_BHI_SPE_01	4742			x
211124_OV3_P5_PG_CWi_JB_Cdiff_BHI_SPE_01	4745			x
211124_OV3_P5_PG_CWi_JB_Cdiff_BHI_SPE_01	4749			x
211124_OV3_P5_PG_CWi_JB_Cdiff_BHI_SPE_01	4769	x		x
211124_OV3_P5_PG_CWi_JB_Cdiff_BHI_SPE_01	4778			x
211124_OV3_P5_PG_CWi_JB_Cdiff_BHI_SPE_01	4782			x
211124_OV3_P5_PG_CWi_JB_Cdiff_BHI_SPE_01	4793			x
211124_OV3_P5_PG_CWi_JB_Cdiff_BHI_SPE_01	4795	x		x		x
211124_OV3_P5_PG_CWi_JB_Cdiff_BHI_SPE_01	4797			x
211124_OV3_P5_PG_CWi_JB_Cdiff_BHI_SPE_01	4805			x
211124_OV3_P5_PG_CWi_JB_Cdiff_BHI_SPE_01	4808	x		x		x
211124_OV3_P5_PG_CWi_JB_Cdiff_BHI_SPE_01	4833			x
211124_OV3_P5_PG_CWi_JB_Cdiff_BHI_SPE_01	4841			x		x
211124_OV3_P5_PG_CWi_JB_Cdiff_BHI_SPE_01	4846			x
211124_OV3_P5_PG_CWi_JB_Cdiff_BHI_SPE_01	4850			x
211124_OV3_P5_PG_CWi_JB_Cdiff_BHI_SPE_01	4852	x		x
211124_OV3_P5_PG_CWi_JB_Cdiff_BHI_SPE_01	4857			x
211124_OV3_P5_PG_CWi_JB_Cdiff_BHI_SPE_01	4863			x		x
211124_OV3_P5_PG_CWi_JB_Cdiff_BHI_SPE_01	4869			x
211124_OV3_P5_PG_CWi_JB_Cdiff_BHI_SPE_01	4874	x		x
211124_OV3_P5_PG_CWi_JB_Cdiff_BHI_SPE_01	4881			x
211124_OV3_P5_PG_CWi_JB_Cdiff_BHI_SPE_01	4890			x
211124_OV3_P5_PG_CWi_JB_Cdiff_BHI_SPE_01	4894	x		x
211124_OV3_P5_PG_CWi_JB_Cdiff_BHI_SPE_01	4904			x
211124_OV3_P5_PG_CWi_JB_Cdiff_BHI_SPE_01	4907			x		x
211124_OV3_P5_PG_CWi_JB_Cdiff_BHI_SPE_01	4910	x		x		x
211124_OV3_P5_PG_CWi_JB_Cdiff_BHI_SPE_01	4915			x
211124_OV3_P5_PG_CWi_JB_Cdiff_BHI_SPE_01	4919			x
211124_OV3_P5_PG_CWi_JB_Cdiff_BHI_SPE_01	4928			x
211124_OV3_P5_PG_CWi_JB_Cdiff_BHI_SPE_01	4929			x
211124_OV3_P5_PG_CWi_JB_Cdiff_BHI_SPE_01	4943			x
211124_OV3_P5_PG_CWi_JB_Cdiff_BHI_SPE_01	4948			x
211124_OV3_P5_PG_CWi_JB_Cdiff_BHI_SPE_01	4952			x
211124_OV3_P5_PG_CWi_JB_Cdiff_BHI_SPE_01	4956			x
211124_OV3_P5_PG_CWi_JB_Cdiff_BHI_SPE_01	4963			x
211124_OV3_P5_PG_CWi_JB_Cdiff_BHI_SPE_01	4973	x		x
211124_OV3_P5_PG_CWi_JB_Cdiff_BHI_SPE_01	4981			x
211124_OV3_P5_PG_CWi_JB_Cdiff_BHI_SPE_01	4993			x		x
211124_OV3_P5_PG_CWi_JB_Cdiff_BHI_SPE_01	4997			x		x
211124_OV3_P5_PG_CWi_JB_Cdiff_BHI_SPE_01	5004			x		x
211124_OV3_P5_PG_CWi_JB_Cdiff_BHI_SPE_01	5011	x		x		x
211124_OV3_P5_PG_CWi_JB_Cdiff_BHI_SPE_01	5012			x		x
211124_OV3_P5_PG_CWi_JB_Cdiff_BHI_SPE_01	5015			x		x
211124_OV3_P5_PG_CWi_JB_Cdiff_BHI_SPE_01	5030			x
211124_OV3_P5_PG_CWi_JB_Cdiff_BHI_SPE_01	5039			x
211124_OV3_P5_PG_CWi_JB_Cdiff_BHI_SPE_01	5047			x
211124_OV3_P5_PG_CWi_JB_Cdiff_BHI_SPE_01	5063			x
211124_OV3_P5_PG_CWi_JB_Cdiff_BHI_SPE_01	5067			x
211124_OV3_P5_PG_CWi_JB_Cdiff_BHI_SPE_01	5074	x		x
211124_OV3_P5_PG_CWi_JB_Cdiff_BHI_SPE_01	5076			x
211124_OV3_P5_PG_CWi_JB_Cdiff_BHI_SPE_01	5085			x
211124_OV3_P5_PG_CWi_JB_Cdiff_BHI_SPE_01	5087			x
211124_OV3_P5_PG_CWi_JB_Cdiff_BHI_SPE_01	5103			x		x
211124_OV3_P5_PG_CWi_JB_Cdiff_BHI_SPE_01	5108			x
211124_OV3_P5_PG_CWi_JB_Cdiff_BHI_SPE_01	5112	x		x		x
211124_OV3_P5_PG_CWi_JB_Cdiff_BHI_SPE_01	5116			x
211124_OV3_P5_PG_CWi_JB_Cdiff_BHI_SPE_01	5124			x
211124_OV3_P5_PG_CWi_JB_Cdiff_BHI_SPE_01	5128			x
211124_OV3_P5_PG_CWi_JB_Cdiff_BHI_SPE_01	5130			x		x
211124_OV3_P5_PG_CWi_JB_Cdiff_BHI_SPE_01	5146			x
211124_OV3_P5_PG_CWi_JB_Cdiff_BHI_SPE_01	5151			x
211124_OV3_P5_PG_CWi_JB_Cdiff_BHI_SPE_01	5161	x		x
211124_OV3_P5_PG_CWi_JB_Cdiff_BHI_SPE_01	5174	x		x
211124_OV3_P5_PG_CWi_JB_Cdiff_BHI_SPE_01	5179			x
211124_OV3_P5_PG_CWi_JB_Cdiff_BHI_SPE_01	5185			x		x
211124_OV3_P5_PG_CWi_JB_Cdiff_BHI_SPE_01	5186			x
211124_OV3_P5_PG_CWi_JB_Cdiff_BHI_SPE_01	5192			x
211124_OV3_P5_PG_CWi_JB_Cdiff_BHI_SPE_01	5200			x		x
211124_OV3_P5_PG_CWi_JB_Cdiff_BHI_SPE_01	5208			x		x
211124_OV3_P5_PG_CWi_JB_Cdiff_BHI_SPE_01	5218	x		x		x
211124_OV3_P5_PG_CWi_JB_Cdiff_BHI_SPE_01	5222	x		x		x
211124_OV3_P5_PG_CWi_JB_Cdiff_BHI_SPE_01	5224			x
211124_OV3_P5_PG_CWi_JB_Cdiff_BHI_SPE_01	5232			x
211124_OV3_P5_PG_CWi_JB_Cdiff_BHI_SPE_01	5234			x
211124_OV3_P5_PG_CWi_JB_Cdiff_BHI_SPE_01	5236	x		x		x
211124_OV3_P5_PG_CWi_JB_Cdiff_BHI_SPE_01	5238			x
211124_OV3_P5_PG_CWi_JB_Cdiff_BHI_SPE_01	5243			x
211124_OV3_P5_PG_CWi_JB_Cdiff_BHI_SPE_01	5244			x
211124_OV3_P5_PG_CWi_JB_Cdiff_BHI_SPE_01	5247			x
211124_OV3_P5_PG_CWi_JB_Cdiff_BHI_SPE_01	5251			x
211124_OV3_P5_PG_CWi_JB_Cdiff_BHI_SPE_01	5253			x
211124_OV3_P5_PG_CWi_JB_Cdiff_BHI_SPE_01	5257			x
211124_OV3_P5_PG_CWi_JB_Cdiff_BHI_SPE_01	5274			x		x
211124_OV3_P5_PG_CWi_JB_Cdiff_BHI_SPE_01	5282			x
211124_OV3_P5_PG_CWi_JB_Cdiff_BHI_SPE_01	5285	x		x
211124_OV3_P5_PG_CWi_JB_Cdiff_BHI_SPE_01	5287			x
211124_OV3_P5_PG_CWi_JB_Cdiff_BHI_SPE_01	5296			x
211124_OV3_P5_PG_CWi_JB_Cdiff_BHI_SPE_01	5300			x
211124_OV3_P5_PG_CWi_JB_Cdiff_BHI_SPE_01	5315			x		x
211124_OV3_P5_PG_CWi_JB_Cdiff_BHI_SPE_01	5324	x		x		x
211124_OV3_P5_PG_CWi_JB_Cdiff_BHI_SPE_01	5334			x		x
211124_OV3_P5_PG_CWi_JB_Cdiff_BHI_SPE_01	5335	x		x		x
211124_OV3_P5_PG_CWi_JB_Cdiff_BHI_SPE_01	5339			x
211124_OV3_P5_PG_CWi_JB_Cdiff_BHI_SPE_01	5340			x
211124_OV3_P5_PG_CWi_JB_Cdiff_BHI_SPE_01	5343	x		x		x
211124_OV3_P5_PG_CWi_JB_Cdiff_BHI_SPE_01	5344			x
211124_OV3_P5_PG_CWi_JB_Cdiff_BHI_SPE_01	5348			x
211124_OV3_P5_PG_CWi_JB_Cdiff_BHI_SPE_01	5354			x
211124_OV3_P5_PG_CWi_JB_Cdiff_BHI_SPE_01	5364			x
211124_OV3_P5_PG_CWi_JB_Cdiff_BHI_SPE_01	5376			x		x
211124_OV3_P5_PG_CWi_JB_Cdiff_BHI_SPE_01	5382	x		x
211124_OV3_P5_PG_CWi_JB_Cdiff_BHI_SPE_01	5389	x		x		x
211124_OV3_P5_PG_CWi_JB_Cdiff_BHI_SPE_01	5395			x
211124_OV3_P5_PG_CWi_JB_Cdiff_BHI_SPE_01	5412			x		x
211124_OV3_P5_PG_CWi_JB_Cdiff_BHI_SPE_01	5424	x		x		x
211124_OV3_P5_PG_CWi_JB_Cdiff_BHI_SPE_01	5440			x		x
211124_OV3_P5_PG_CWi_JB_Cdiff_BHI_SPE_01	5441			x
211124_OV3_P5_PG_CWi_JB_Cdiff_BHI_SPE_01	5442			x
211124_OV3_P5_PG_CWi_JB_Cdiff_BHI_SPE_01	5452			x
211124_OV3_P5_PG_CWi_JB_Cdiff_BHI_SPE_01	5456			x		x
211124_OV3_P5_PG_CWi_JB_Cdiff_BHI_SPE_01	5460			x
211124_OV3_P5_PG_CWi_JB_Cdiff_BHI_SPE_01	5468			x
211124_OV3_P5_PG_CWi_JB_Cdiff_BHI_SPE_01	5484	x		x
211124_OV3_P5_PG_CWi_JB_Cdiff_BHI_SPE_01	5487			x
211124_OV3_P5_PG_CWi_JB_Cdiff_BHI_SPE_01	5512			x		x
211124_OV3_P5_PG_CWi_JB_Cdiff_BHI_SPE_01	5520	x		x		x
211124_OV3_P5_PG_CWi_JB_Cdiff_BHI_SPE_01	5547	x		x		x
211124_OV3_P5_PG_CWi_JB_Cdiff_BHI_SPE_01	5554			x
211124_OV3_P5_PG_CWi_JB_Cdiff_BHI_SPE_01	5560			x
211124_OV3_P5_PG_CWi_JB_Cdiff_BHI_SPE_01	5563			x		x
211124_OV3_P5_PG_CWi_JB_Cdiff_BHI_SPE_01	5573			x
211124_OV3_P5_PG_CWi_JB_Cdiff_BHI_SPE_01	5576	x		x
211124_OV3_P5_PG_CWi_JB_Cdiff_BHI_SPE_01	5580			x
211124_OV3_P5_PG_CWi_JB_Cdiff_BHI_SPE_01	5585			x
211124_OV3_P5_PG_CWi_JB_Cdiff_BHI_SPE_01	5590	x		x
211124_OV3_P5_PG_CWi_JB_Cdiff_BHI_SPE_01	5595			x
211124_OV3_P5_PG_CWi_JB_Cdiff_BHI_SPE_01	5596			x
211124_OV3_P5_PG_CWi_JB_Cdiff_BHI_SPE_01	5601			x
211124_OV3_P5_PG_CWi_JB_Cdiff_BHI_SPE_01	5609			x
211124_OV3_P5_PG_CWi_JB_Cdiff_BHI_SPE_01	5624			x		x
211124_OV3_P5_PG_CWi_JB_Cdiff_BHI_SPE_01	5629	x		x
211124_OV3_P5_PG_CWi_JB_Cdiff_BHI_SPE_01	5634	x		x
211124_OV3_P5_PG_CWi_JB_Cdiff_BHI_SPE_01	5646			x		x
211124_OV3_P5_PG_CWi_JB_Cdiff_BHI_SPE_01	5656	x		x		x
211124_OV3_P5_PG_CWi_JB_Cdiff_BHI_SPE_01	5657			x
211124_OV3_P5_PG_CWi_JB_Cdiff_BHI_SPE_01	5662			x		x
211124_OV3_P5_PG_CWi_JB_Cdiff_BHI_SPE_01	5665			x
211124_OV3_P5_PG_CWi_JB_Cdiff_BHI_SPE_01	5671			x
211124_OV3_P5_PG_CWi_JB_Cdiff_BHI_SPE_01	5674			x
211124_OV3_P5_PG_CWi_JB_Cdiff_BHI_SPE_01	5677			x
211124_OV3_P5_PG_CWi_JB_Cdiff_BHI_SPE_01	5678			x
211124_OV3_P5_PG_CWi_JB_Cdiff_BHI_SPE_01	5680	x		x
211124_OV3_P5_PG_CWi_JB_Cdiff_BHI_SPE_01	5690	x		x
211124_OV3_P5_PG_CWi_JB_Cdiff_BHI_SPE_01	5704			x		x
211124_OV3_P5_PG_CWi_JB_Cdiff_BHI_SPE_01	5708			x
211124_OV3_P5_PG_CWi_JB_Cdiff_BHI_SPE_01	5716			x
211124_OV3_P5_PG_CWi_JB_Cdiff_BHI_SPE_01	5722			x		x
211124_OV3_P5_PG_CWi_JB_Cdiff_BHI_SPE_01	5725			x
211124_OV3_P5_PG_CWi_JB_Cdiff_BHI_SPE_01	5732			x
211124_OV3_P5_PG_CWi_JB_Cdiff_BHI_SPE_01	5748					x
211124_OV3_P5_PG_CWi_JB_Cdiff_BHI_SPE_01	5758			x		x
211124_OV3_P5_PG_CWi_JB_Cdiff_BHI_SPE_01	5762	x		x		x
211124_OV3_P5_PG_CWi_JB_Cdiff_BHI_SPE_01	5763			x
211124_OV3_P5_PG_CWi_JB_Cdiff_BHI_SPE_01	5769			x
211124_OV3_P5_PG_CWi_JB_Cdiff_BHI_SPE_01	5773			x		x
211124_OV3_P5_PG_CWi_JB_Cdiff_BHI_SPE_01	5784	x		x
211124_OV3_P5_PG_CWi_JB_Cdiff_BHI_SPE_01	5787	x
211124_OV3_P5_PG_CWi_JB_Cdiff_BHI_SPE_01	5789			x
211124_OV3_P5_PG_CWi_JB_Cdiff_BHI_SPE_01	5793			x		x
211124_OV3_P5_PG_CWi_JB_Cdiff_BHI_SPE_01	5799	x		x
211124_OV3_P5_PG_CWi_JB_Cdiff_BHI_SPE_01	5805			x		x
211124_OV3_P5_PG_CWi_JB_Cdiff_BHI_SPE_01	5811			x
211124_OV3_P5_PG_CWi_JB_Cdiff_BHI_SPE_01	5818			x
211124_OV3_P5_PG_CWi_JB_Cdiff_BHI_SPE_01	5821			x
211124_OV3_P5_PG_CWi_JB_Cdiff_BHI_SPE_01	5823	x		x		x
211124_OV3_P5_PG_CWi_JB_Cdiff_BHI_SPE_01	5835			x		x
211124_OV3_P5_PG_CWi_JB_Cdiff_BHI_SPE_01	5838			x
211124_OV3_P5_PG_CWi_JB_Cdiff_BHI_SPE_01	5849			x
211124_OV3_P5_PG_CWi_JB_Cdiff_BHI_SPE_01	5850	x		x
211124_OV3_P5_PG_CWi_JB_Cdiff_BHI_SPE_01	5855			x
211124_OV3_P5_PG_CWi_JB_Cdiff_BHI_SPE_01	5862			x		x
211124_OV3_P5_PG_CWi_JB_Cdiff_BHI_SPE_01	5865			x		x
211124_OV3_P5_PG_CWi_JB_Cdiff_BHI_SPE_01	5869	x		x		x
211124_OV3_P5_PG_CWi_JB_Cdiff_BHI_SPE_01	5874			x
211124_OV3_P5_PG_CWi_JB_Cdiff_BHI_SPE_01	5876			x		x
211124_OV3_P5_PG_CWi_JB_Cdiff_BHI_SPE_01	5879			x		x
211124_OV3_P5_PG_CWi_JB_Cdiff_BHI_SPE_01	5886			x
211124_OV3_P5_PG_CWi_JB_Cdiff_BHI_SPE_01	5887			x
211124_OV3_P5_PG_CWi_JB_Cdiff_BHI_SPE_01	5888			x
211124_OV3_P5_PG_CWi_JB_Cdiff_BHI_SPE_01	5894	x				x
211124_OV3_P5_PG_CWi_JB_Cdiff_BHI_SPE_01	5898	x		x
211124_OV3_P5_PG_CWi_JB_Cdiff_BHI_SPE_01	5910			x
211124_OV3_P5_PG_CWi_JB_Cdiff_BHI_SPE_01	5916	x		x
211124_OV3_P5_PG_CWi_JB_Cdiff_BHI_SPE_01	5928	x		x
211124_OV3_P5_PG_CWi_JB_Cdiff_BHI_SPE_01	5934	x		x		x
211124_OV3_P5_PG_CWi_JB_Cdiff_BHI_SPE_01	5935			x
211124_OV3_P5_PG_CWi_JB_Cdiff_BHI_SPE_01	5942	x		x		x
211124_OV3_P5_PG_CWi_JB_Cdiff_BHI_SPE_01	5943			x
211124_OV3_P5_PG_CWi_JB_Cdiff_BHI_SPE_01	5945			x
211124_OV3_P5_PG_CWi_JB_Cdiff_BHI_SPE_01	5947			x
211124_OV3_P5_PG_CWi_JB_Cdiff_BHI_SPE_01	5954			x		x
211124_OV3_P5_PG_CWi_JB_Cdiff_BHI_SPE_01	5957			x
211124_OV3_P5_PG_CWi_JB_Cdiff_BHI_SPE_01	5958			x
211124_OV3_P5_PG_CWi_JB_Cdiff_BHI_SPE_01	5978	x		x
211124_OV3_P5_PG_CWi_JB_Cdiff_BHI_SPE_01	5980					x
211124_OV3_P5_PG_CWi_JB_Cdiff_BHI_SPE_01	5998			x		x
211124_OV3_P5_PG_CWi_JB_Cdiff_BHI_SPE_01	6004			x
211124_OV3_P5_PG_CWi_JB_Cdiff_BHI_SPE_01	6011	x		x		x
211124_OV3_P5_PG_CWi_JB_Cdiff_BHI_SPE_01	6015			x
211124_OV3_P5_PG_CWi_JB_Cdiff_BHI_SPE_01	6017	x		x
211124_OV3_P5_PG_CWi_JB_Cdiff_BHI_SPE_01	6021			x
211124_OV3_P5_PG_CWi_JB_Cdiff_BHI_SPE_01	6022			x
211124_OV3_P5_PG_CWi_JB_Cdiff_BHI_SPE_01	6023			x
211124_OV3_P5_PG_CWi_JB_Cdiff_BHI_SPE_01	6031	x		x
211124_OV3_P5_PG_CWi_JB_Cdiff_BHI_SPE_01	6035			x
211124_OV3_P5_PG_CWi_JB_Cdiff_BHI_SPE_01	6039	x		x
211124_OV3_P5_PG_CWi_JB_Cdiff_BHI_SPE_01	6050	x		x		x
211124_OV3_P5_PG_CWi_JB_Cdiff_BHI_SPE_01	6053	x		x		x
211124_OV3_P5_PG_CWi_JB_Cdiff_BHI_SPE_01	6054			x		x
211124_OV3_P5_PG_CWi_JB_Cdiff_BHI_SPE_01	6058			x		x
211124_OV3_P5_PG_CWi_JB_Cdiff_BHI_SPE_01	6061			x		x
211124_OV3_P5_PG_CWi_JB_Cdiff_BHI_SPE_01	6062			x		x
211124_OV3_P5_PG_CWi_JB_Cdiff_BHI_SPE_01	6076					x
211124_OV3_P5_PG_CWi_JB_Cdiff_BHI_SPE_01	6083	x		x
211124_OV3_P5_PG_CWi_JB_Cdiff_BHI_SPE_01	6085			x
211124_OV3_P5_PG_CWi_JB_Cdiff_BHI_SPE_01	6107			x		x
211124_OV3_P5_PG_CWi_JB_Cdiff_BHI_SPE_01	6110			x		x
211124_OV3_P5_PG_CWi_JB_Cdiff_BHI_SPE_01	6112			x
211124_OV3_P5_PG_CWi_JB_Cdiff_BHI_SPE_01	6118			x
211124_OV3_P5_PG_CWi_JB_Cdiff_BHI_SPE_01	6125			x
211124_OV3_P5_PG_CWi_JB_Cdiff_BHI_SPE_01	6127	x		x
211124_OV3_P5_PG_CWi_JB_Cdiff_BHI_SPE_01	6129	x		x
211124_OV3_P5_PG_CWi_JB_Cdiff_BHI_SPE_01	6132	x		x		x
211124_OV3_P5_PG_CWi_JB_Cdiff_BHI_SPE_01	6136			x
211124_OV3_P5_PG_CWi_JB_Cdiff_BHI_SPE_01	6146	x		x
211124_OV3_P5_PG_CWi_JB_Cdiff_BHI_SPE_01	6147			x
211124_OV3_P5_PG_CWi_JB_Cdiff_BHI_SPE_01	6149			x
211124_OV3_P5_PG_CWi_JB_Cdiff_BHI_SPE_01	6150					x
211124_OV3_P5_PG_CWi_JB_Cdiff_BHI_SPE_01	6153	x		x
211124_OV3_P5_PG_CWi_JB_Cdiff_BHI_SPE_01	6166	x		x		x
211124_OV3_P5_PG_CWi_JB_Cdiff_BHI_SPE_01	6167			x
211124_OV3_P5_PG_CWi_JB_Cdiff_BHI_SPE_01	6168			x
211124_OV3_P5_PG_CWi_JB_Cdiff_BHI_SPE_01	6175	x		x		x
211124_OV3_P5_PG_CWi_JB_Cdiff_BHI_SPE_01	6178			x		x
211124_OV3_P5_PG_CWi_JB_Cdiff_BHI_SPE_01	6184			x
211124_OV3_P5_PG_CWi_JB_Cdiff_BHI_SPE_01	6190			x
211124_OV3_P5_PG_CWi_JB_Cdiff_BHI_SPE_01	6193	x		x		x
211124_OV3_P5_PG_CWi_JB_Cdiff_BHI_SPE_01	6198	x		x
211124_OV3_P5_PG_CWi_JB_Cdiff_BHI_SPE_01	6200			x
211124_OV3_P5_PG_CWi_JB_Cdiff_BHI_SPE_01	6207	x		x
211124_OV3_P5_PG_CWi_JB_Cdiff_BHI_SPE_01	6216			x		x
211124_OV3_P5_PG_CWi_JB_Cdiff_BHI_SPE_01	6220			x		x
211124_OV3_P5_PG_CWi_JB_Cdiff_BHI_SPE_01	6229			x		x
211124_OV3_P5_PG_CWi_JB_Cdiff_BHI_SPE_01	6235	x		x
211124_OV3_P5_PG_CWi_JB_Cdiff_BHI_SPE_01	6241	x		x
211124_OV3_P5_PG_CWi_JB_Cdiff_BHI_SPE_01	6261			x
211124_OV3_P5_PG_CWi_JB_Cdiff_BHI_SPE_01	6262			x
211124_OV3_P5_PG_CWi_JB_Cdiff_BHI_SPE_01	6266	x		x
211124_OV3_P5_PG_CWi_JB_Cdiff_BHI_SPE_01	6275	x		x		x
211124_OV3_P5_PG_CWi_JB_Cdiff_BHI_SPE_01	6286			x		x
211124_OV3_P5_PG_CWi_JB_Cdiff_BHI_SPE_01	6296			x
211124_OV3_P5_PG_CWi_JB_Cdiff_BHI_SPE_01	6302			x		x
211124_OV3_P5_PG_CWi_JB_Cdiff_BHI_SPE_01	6313	x		x		x
211124_OV3_P5_PG_CWi_JB_Cdiff_BHI_SPE_01	6314			x
211124_OV3_P5_PG_CWi_JB_Cdiff_BHI_SPE_01	6317			x
211124_OV3_P5_PG_CWi_JB_Cdiff_BHI_SPE_01	6318	x		x
211124_OV3_P5_PG_CWi_JB_Cdiff_BHI_SPE_01	6337			x		x
211124_OV3_P5_PG_CWi_JB_Cdiff_BHI_SPE_01	6340			x
211124_OV3_P5_PG_CWi_JB_Cdiff_BHI_SPE_01	6343			x
211124_OV3_P5_PG_CWi_JB_Cdiff_BHI_SPE_01	6355	x		x
211124_OV3_P5_PG_CWi_JB_Cdiff_BHI_SPE_01	6356	x		x
211124_OV3_P5_PG_CWi_JB_Cdiff_BHI_SPE_01	6372			x
211124_OV3_P5_PG_CWi_JB_Cdiff_BHI_SPE_01	6375			x
211124_OV3_P5_PG_CWi_JB_Cdiff_BHI_SPE_01	6378	x		x
211124_OV3_P5_PG_CWi_JB_Cdiff_BHI_SPE_01	6382	x		x
211124_OV3_P5_PG_CWi_JB_Cdiff_BHI_SPE_01	6384			x		x
211124_OV3_P5_PG_CWi_JB_Cdiff_BHI_SPE_01	6388	x		x		x
211124_OV3_P5_PG_CWi_JB_Cdiff_BHI_SPE_01	6390			x
211124_OV3_P5_PG_CWi_JB_Cdiff_BHI_SPE_01	6391			x
211124_OV3_P5_PG_CWi_JB_Cdiff_BHI_SPE_01	6403			x		x
211124_OV3_P5_PG_CWi_JB_Cdiff_BHI_SPE_01	6416			x
211124_OV3_P5_PG_CWi_JB_Cdiff_BHI_SPE_01	6419			x
211124_OV3_P5_PG_CWi_JB_Cdiff_BHI_SPE_01	6427	x		x		x
211124_OV3_P5_PG_CWi_JB_Cdiff_BHI_SPE_01	6428			x
211124_OV3_P5_PG_CWi_JB_Cdiff_BHI_SPE_01	6430	x		x
211124_OV3_P5_PG_CWi_JB_Cdiff_BHI_SPE_01	6443	x		x		x
211124_OV3_P5_PG_CWi_JB_Cdiff_BHI_SPE_01	6454			x
211124_OV3_P5_PG_CWi_JB_Cdiff_BHI_SPE_01	6468	x		x
211124_OV3_P5_PG_CWi_JB_Cdiff_BHI_SPE_01	6472			x
211124_OV3_P5_PG_CWi_JB_Cdiff_BHI_SPE_01	6473			x
211124_OV3_P5_PG_CWi_JB_Cdiff_BHI_SPE_01	6476	x		x
211124_OV3_P5_PG_CWi_JB_Cdiff_BHI_SPE_01	6489			x
211124_OV3_P5_PG_CWi_JB_Cdiff_BHI_SPE_01	6490	x		x
211124_OV3_P5_PG_CWi_JB_Cdiff_BHI_SPE_01	6500	x		x
211124_OV3_P5_PG_CWi_JB_Cdiff_BHI_SPE_01	6501	x		x
211124_OV3_P5_PG_CWi_JB_Cdiff_BHI_SPE_01	6503	x		x		x
211124_OV3_P5_PG_CWi_JB_Cdiff_BHI_SPE_01	6506			x
211124_OV3_P5_PG_CWi_JB_Cdiff_BHI_SPE_01	6518			x		x
211124_OV3_P5_PG_CWi_JB_Cdiff_BHI_SPE_01	6520			x
211124_OV3_P5_PG_CWi_JB_Cdiff_BHI_SPE_01	6535					x
211124_OV3_P5_PG_CWi_JB_Cdiff_BHI_SPE_01	6536			x
211124_OV3_P5_PG_CWi_JB_Cdiff_BHI_SPE_01	6541			x
211124_OV3_P5_PG_CWi_JB_Cdiff_BHI_SPE_01	6549			x
211124_OV3_P5_PG_CWi_JB_Cdiff_BHI_SPE_01	6551	x		x		x
211124_OV3_P5_PG_CWi_JB_Cdiff_BHI_SPE_01	6552			x
211124_OV3_P5_PG_CWi_JB_Cdiff_BHI_SPE_01	6577			x
211124_OV3_P5_PG_CWi_JB_Cdiff_BHI_SPE_01	6584			x
211124_OV3_P5_PG_CWi_JB_Cdiff_BHI_SPE_01	6587					x
211124_OV3_P5_PG_CWi_JB_Cdiff_BHI_SPE_01	6599	x		x
211124_OV3_P5_PG_CWi_JB_Cdiff_BHI_SPE_01	6601	x		x		x
211124_OV3_P5_PG_CWi_JB_Cdiff_BHI_SPE_01	6603	x		x		x
211124_OV3_P5_PG_CWi_JB_Cdiff_BHI_SPE_01	6607					x
211124_OV3_P5_PG_CWi_JB_Cdiff_BHI_SPE_01	6614			x
211124_OV3_P5_PG_CWi_JB_Cdiff_BHI_SPE_01	6617			x
211124_OV3_P5_PG_CWi_JB_Cdiff_BHI_SPE_01	6624			x		x
211124_OV3_P5_PG_CWi_JB_Cdiff_BHI_SPE_01	6628	x		x		x
211124_OV3_P5_PG_CWi_JB_Cdiff_BHI_SPE_01	6631			x		x
211124_OV3_P5_PG_CWi_JB_Cdiff_BHI_SPE_01	6633	x		x
211124_OV3_P5_PG_CWi_JB_Cdiff_BHI_SPE_01	6640			x		x
211124_OV3_P5_PG_CWi_JB_Cdiff_BHI_SPE_01	6648	x		x
211124_OV3_P5_PG_CWi_JB_Cdiff_BHI_SPE_01	6656			x
211124_OV3_P5_PG_CWi_JB_Cdiff_BHI_SPE_01	6658	x		x
211124_OV3_P5_PG_CWi_JB_Cdiff_BHI_SPE_01	6668	x		x
211124_OV3_P5_PG_CWi_JB_Cdiff_BHI_SPE_01	6670			x
211124_OV3_P5_PG_CWi_JB_Cdiff_BHI_SPE_01	6678	x		x		x
211124_OV3_P5_PG_CWi_JB_Cdiff_BHI_SPE_01	6703	x		x		x
211124_OV3_P5_PG_CWi_JB_Cdiff_BHI_SPE_01	6710			x		x
211124_OV3_P5_PG_CWi_JB_Cdiff_BHI_SPE_01	6720			x
211124_OV3_P5_PG_CWi_JB_Cdiff_BHI_SPE_01	6724	x		x
211124_OV3_P5_PG_CWi_JB_Cdiff_BHI_SPE_01	6726	x		x		x
211124_OV3_P5_PG_CWi_JB_Cdiff_BHI_SPE_01	6727			x
211124_OV3_P5_PG_CWi_JB_Cdiff_BHI_SPE_01	6733			x
211124_OV3_P5_PG_CWi_JB_Cdiff_BHI_SPE_01	6734			x
211124_OV3_P5_PG_CWi_JB_Cdiff_BHI_SPE_01	6747			x
211124_OV3_P5_PG_CWi_JB_Cdiff_BHI_SPE_01	6749			x
211124_OV3_P5_PG_CWi_JB_Cdiff_BHI_SPE_01	6754	x		x		x
211124_OV3_P5_PG_CWi_JB_Cdiff_BHI_SPE_01	6756			x
211124_OV3_P5_PG_CWi_JB_Cdiff_BHI_SPE_01	6757			x
211124_OV3_P5_PG_CWi_JB_Cdiff_BHI_SPE_01	6771			x		x
211124_OV3_P5_PG_CWi_JB_Cdiff_BHI_SPE_01	6774			x		x
211124_OV3_P5_PG_CWi_JB_Cdiff_BHI_SPE_01	6782			x
211124_OV3_P5_PG_CWi_JB_Cdiff_BHI_SPE_01	6786			x		x
211124_OV3_P5_PG_CWi_JB_Cdiff_BHI_SPE_01	6791			x
211124_OV3_P5_PG_CWi_JB_Cdiff_BHI_SPE_01	6797			x
211124_OV3_P5_PG_CWi_JB_Cdiff_BHI_SPE_01	6803			x
211124_OV3_P5_PG_CWi_JB_Cdiff_BHI_SPE_01	6809	x		x		x
211124_OV3_P5_PG_CWi_JB_Cdiff_BHI_SPE_01	6818			x
211124_OV3_P5_PG_CWi_JB_Cdiff_BHI_SPE_01	6822			x
211124_OV3_P5_PG_CWi_JB_Cdiff_BHI_SPE_01	6830					x
211124_OV3_P5_PG_CWi_JB_Cdiff_BHI_SPE_01	6832			x
211124_OV3_P5_PG_CWi_JB_Cdiff_BHI_SPE_01	6833			x
211124_OV3_P5_PG_CWi_JB_Cdiff_BHI_SPE_01	6849	x		x
211124_OV3_P5_PG_CWi_JB_Cdiff_BHI_SPE_01	6853			x
211124_OV3_P5_PG_CWi_JB_Cdiff_BHI_SPE_01	6861	x		x		x
211124_OV3_P5_PG_CWi_JB_Cdiff_BHI_SPE_01	6862			x
211124_OV3_P5_PG_CWi_JB_Cdiff_BHI_SPE_01	6869					x
211124_OV3_P5_PG_CWi_JB_Cdiff_BHI_SPE_01	6872			x
211124_OV3_P5_PG_CWi_JB_Cdiff_BHI_SPE_01	6877	x		x		x
211124_OV3_P5_PG_CWi_JB_Cdiff_BHI_SPE_01	6888			x
211124_OV3_P5_PG_CWi_JB_Cdiff_BHI_SPE_01	6890			x		x
211124_OV3_P5_PG_CWi_JB_Cdiff_BHI_SPE_01	6892			x
211124_OV3_P5_PG_CWi_JB_Cdiff_BHI_SPE_01	6899	x		x		x
211124_OV3_P5_PG_CWi_JB_Cdiff_BHI_SPE_01	6906	x		x		x
211124_OV3_P5_PG_CWi_JB_Cdiff_BHI_SPE_01	6917	x		x
211124_OV3_P5_PG_CWi_JB_Cdiff_BHI_SPE_01	6922			x		x
211124_OV3_P5_PG_CWi_JB_Cdiff_BHI_SPE_01	6936			x		x
211124_OV3_P5_PG_CWi_JB_Cdiff_BHI_SPE_01	6940	x		x		x
211124_OV3_P5_PG_CWi_JB_Cdiff_BHI_SPE_01	6943			x		x
211124_OV3_P5_PG_CWi_JB_Cdiff_BHI_SPE_01	6946	x		x
211124_OV3_P5_PG_CWi_JB_Cdiff_BHI_SPE_01	6947					x
211124_OV3_P5_PG_CWi_JB_Cdiff_BHI_SPE_01	6951			x
211124_OV3_P5_PG_CWi_JB_Cdiff_BHI_SPE_01	6954			x		x
211124_OV3_P5_PG_CWi_JB_Cdiff_BHI_SPE_01	6965					x
211124_OV3_P5_PG_CWi_JB_Cdiff_BHI_SPE_01	6970			x
211124_OV3_P5_PG_CWi_JB_Cdiff_BHI_SPE_01	6974	x		x
211124_OV3_P5_PG_CWi_JB_Cdiff_BHI_SPE_01	6978			x
211124_OV3_P5_PG_CWi_JB_Cdiff_BHI_SPE_01	6979			x
211124_OV3_P5_PG_CWi_JB_Cdiff_BHI_SPE_01	6983	x		x		x
211124_OV3_P5_PG_CWi_JB_Cdiff_BHI_SPE_01	7003	x		x		x
211124_OV3_P5_PG_CWi_JB_Cdiff_BHI_SPE_01	7009	x		x		x
211124_OV3_P5_PG_CWi_JB_Cdiff_BHI_SPE_01	7015			x		x
211124_OV3_P5_PG_CWi_JB_Cdiff_BHI_SPE_01	7020	x		x		x
211124_OV3_P5_PG_CWi_JB_Cdiff_BHI_SPE_01	7024			x
211124_OV3_P5_PG_CWi_JB_Cdiff_BHI_SPE_01	7027			x
211124_OV3_P5_PG_CWi_JB_Cdiff_BHI_SPE_01	7030	x		x		x
211124_OV3_P5_PG_CWi_JB_Cdiff_BHI_SPE_01	7031	x
211124_OV3_P5_PG_CWi_JB_Cdiff_BHI_SPE_01	7032					x
211124_OV3_P5_PG_CWi_JB_Cdiff_BHI_SPE_01	7033			x		x
211124_OV3_P5_PG_CWi_JB_Cdiff_BHI_SPE_01	7037	x		x
211124_OV3_P5_PG_CWi_JB_Cdiff_BHI_SPE_01	7042			x		x
211124_OV3_P5_PG_CWi_JB_Cdiff_BHI_SPE_01	7048	x		x
211124_OV3_P5_PG_CWi_JB_Cdiff_BHI_SPE_01	7049			x
211124_OV3_P5_PG_CWi_JB_Cdiff_BHI_SPE_01	7053	x		x
211124_OV3_P5_PG_CWi_JB_Cdiff_BHI_SPE_01	7064			x
211124_OV3_P5_PG_CWi_JB_Cdiff_BHI_SPE_01	7072			x
211124_OV3_P5_PG_CWi_JB_Cdiff_BHI_SPE_01	7079			x
211124_OV3_P5_PG_CWi_JB_Cdiff_BHI_SPE_01	7084			x		x
211124_OV3_P5_PG_CWi_JB_Cdiff_BHI_SPE_01	7086			x		x
211124_OV3_P5_PG_CWi_JB_Cdiff_BHI_SPE_01	7093			x		x
211124_OV3_P5_PG_CWi_JB_Cdiff_BHI_SPE_01	7100	x		x		x
211124_OV3_P5_PG_CWi_JB_Cdiff_BHI_SPE_01	7101	x		x		x
211124_OV3_P5_PG_CWi_JB_Cdiff_BHI_SPE_01	7102			x		x
211124_OV3_P5_PG_CWi_JB_Cdiff_BHI_SPE_01	7103			x		x
211124_OV3_P5_PG_CWi_JB_Cdiff_BHI_SPE_01	7107	x		x		x
211124_OV3_P5_PG_CWi_JB_Cdiff_BHI_SPE_01	7108	x		x
211124_OV3_P5_PG_CWi_JB_Cdiff_BHI_SPE_01	7122			x		x
211124_OV3_P5_PG_CWi_JB_Cdiff_BHI_SPE_01	7134	x		x		x
211124_OV3_P5_PG_CWi_JB_Cdiff_BHI_SPE_01	7136			x
211124_OV3_P5_PG_CWi_JB_Cdiff_BHI_SPE_01	7139	x		x		x
211124_OV3_P5_PG_CWi_JB_Cdiff_BHI_SPE_01	7144	x		x
211124_OV3_P5_PG_CWi_JB_Cdiff_BHI_SPE_01	7145			x		x
211124_OV3_P5_PG_CWi_JB_Cdiff_BHI_SPE_01	7148			x
211124_OV3_P5_PG_CWi_JB_Cdiff_BHI_SPE_01	7155	x		x		x
211124_OV3_P5_PG_CWi_JB_Cdiff_BHI_SPE_01	7163			x
211124_OV3_P5_PG_CWi_JB_Cdiff_BHI_SPE_01	7166	x		x		x
211124_OV3_P5_PG_CWi_JB_Cdiff_BHI_SPE_01	7167			x
211124_OV3_P5_PG_CWi_JB_Cdiff_BHI_SPE_01	7171	x		x		x
211124_OV3_P5_PG_CWi_JB_Cdiff_BHI_SPE_01	7173	x
211124_OV3_P5_PG_CWi_JB_Cdiff_BHI_SPE_01	7178	x		x
211124_OV3_P5_PG_CWi_JB_Cdiff_BHI_SPE_01	7180	x		x
211124_OV3_P5_PG_CWi_JB_Cdiff_BHI_SPE_01	7182			x
211124_OV3_P5_PG_CWi_JB_Cdiff_BHI_SPE_01	7186	x		x
211124_OV3_P5_PG_CWi_JB_Cdiff_BHI_SPE_01	7200					x
211124_OV3_P5_PG_CWi_JB_Cdiff_BHI_SPE_01	7208	x		x		x
211124_OV3_P5_PG_CWi_JB_Cdiff_BHI_SPE_01	7214			x
211124_OV3_P5_PG_CWi_JB_Cdiff_BHI_SPE_01	7221			x
211124_OV3_P5_PG_CWi_JB_Cdiff_BHI_SPE_01	7230			x
211124_OV3_P5_PG_CWi_JB_Cdiff_BHI_SPE_01	7234	x		x		x
211124_OV3_P5_PG_CWi_JB_Cdiff_BHI_SPE_01	7235	x		x		x
211124_OV3_P5_PG_CWi_JB_Cdiff_BHI_SPE_01	7250	x				x
211124_OV3_P5_PG_CWi_JB_Cdiff_BHI_SPE_01	7251			x		x
211124_OV3_P5_PG_CWi_JB_Cdiff_BHI_SPE_01	7257			x		x
211124_OV3_P5_PG_CWi_JB_Cdiff_BHI_SPE_01	7262			x
211124_OV3_P5_PG_CWi_JB_Cdiff_BHI_SPE_01	7263	x		x
211124_OV3_P5_PG_CWi_JB_Cdiff_BHI_SPE_01	7268	x		x		x
211124_OV3_P5_PG_CWi_JB_Cdiff_BHI_SPE_01	7271			x		x
211124_OV3_P5_PG_CWi_JB_Cdiff_BHI_SPE_01	7272	x		x		x
211124_OV3_P5_PG_CWi_JB_Cdiff_BHI_SPE_01	7278			x
211124_OV3_P5_PG_CWi_JB_Cdiff_BHI_SPE_01	7281	x		x		x
211124_OV3_P5_PG_CWi_JB_Cdiff_BHI_SPE_01	7284			x		x
211124_OV3_P5_PG_CWi_JB_Cdiff_BHI_SPE_01	7285					x
211124_OV3_P5_PG_CWi_JB_Cdiff_BHI_SPE_01	7293	x		x		x
211124_OV3_P5_PG_CWi_JB_Cdiff_BHI_SPE_01	7294	x		x		x
211124_OV3_P5_PG_CWi_JB_Cdiff_BHI_SPE_01	7298	x		x		x
211124_OV3_P5_PG_CWi_JB_Cdiff_BHI_SPE_01	7300			x
211124_OV3_P5_PG_CWi_JB_Cdiff_BHI_SPE_01	7304	x		x
211124_OV3_P5_PG_CWi_JB_Cdiff_BHI_SPE_01	7308			x
211124_OV3_P5_PG_CWi_JB_Cdiff_BHI_SPE_01	7312	x		x
211124_OV3_P5_PG_CWi_JB_Cdiff_BHI_SPE_01	7315					x
211124_OV3_P5_PG_CWi_JB_Cdiff_BHI_SPE_01	7319			x
211124_OV3_P5_PG_CWi_JB_Cdiff_BHI_SPE_01	7329			x
211124_OV3_P5_PG_CWi_JB_Cdiff_BHI_SPE_01	7331			x
211124_OV3_P5_PG_CWi_JB_Cdiff_BHI_SPE_01	7341			x
211124_OV3_P5_PG_CWi_JB_Cdiff_BHI_SPE_01	7362			x		x
211124_OV3_P5_PG_CWi_JB_Cdiff_BHI_SPE_01	7375	x		x		x
211124_OV3_P5_PG_CWi_JB_Cdiff_BHI_SPE_01	7383			x
211124_OV3_P5_PG_CWi_JB_Cdiff_BHI_SPE_01	7391	x		x		x
211124_OV3_P5_PG_CWi_JB_Cdiff_BHI_SPE_01	7393	x		x
211124_OV3_P5_PG_CWi_JB_Cdiff_BHI_SPE_01	7399			x		x
211124_OV3_P5_PG_CWi_JB_Cdiff_BHI_SPE_01	7400			x		x
211124_OV3_P5_PG_CWi_JB_Cdiff_BHI_SPE_01	7404	x		x		x
211124_OV3_P5_PG_CWi_JB_Cdiff_BHI_SPE_01	7417	x		x
211124_OV3_P5_PG_CWi_JB_Cdiff_BHI_SPE_01	7418	x		x		x
211124_OV3_P5_PG_CWi_JB_Cdiff_BHI_SPE_01	7419	x		x		x
211124_OV3_P5_PG_CWi_JB_Cdiff_BHI_SPE_01	7423			x		x
211124_OV3_P5_PG_CWi_JB_Cdiff_BHI_SPE_01	7433	x		x
211124_OV3_P5_PG_CWi_JB_Cdiff_BHI_SPE_01	7438			x
211124_OV3_P5_PG_CWi_JB_Cdiff_BHI_SPE_01	7444			x
211124_OV3_P5_PG_CWi_JB_Cdiff_BHI_SPE_01	7452			x
211124_OV3_P5_PG_CWi_JB_Cdiff_BHI_SPE_01	7454			x		x
211124_OV3_P5_PG_CWi_JB_Cdiff_BHI_SPE_01	7470	x		x		x
211124_OV3_P5_PG_CWi_JB_Cdiff_BHI_SPE_01	7471	x		x		x
211124_OV3_P5_PG_CWi_JB_Cdiff_BHI_SPE_01	7485			x		x
211124_OV3_P5_PG_CWi_JB_Cdiff_BHI_SPE_01	7488	x		x		x
211124_OV3_P5_PG_CWi_JB_Cdiff_BHI_SPE_01	7494			x		x
211124_OV3_P5_PG_CWi_JB_Cdiff_BHI_SPE_01	7496			x		x
211124_OV3_P5_PG_CWi_JB_Cdiff_BHI_SPE_01	7504			x		x
211124_OV3_P5_PG_CWi_JB_Cdiff_BHI_SPE_01	7505	x		x		x
211124_OV3_P5_PG_CWi_JB_Cdiff_BHI_SPE_01	7511	x		x		x
211124_OV3_P5_PG_CWi_JB_Cdiff_BHI_SPE_01	7514			x
211124_OV3_P5_PG_CWi_JB_Cdiff_BHI_SPE_01	7526	x		x		x
211124_OV3_P5_PG_CWi_JB_Cdiff_BHI_SPE_01	7532	x		x		x
211124_OV3_P5_PG_CWi_JB_Cdiff_BHI_SPE_01	7533			x		x
211124_OV3_P5_PG_CWi_JB_Cdiff_BHI_SPE_01	7551			x
211124_OV3_P5_PG_CWi_JB_Cdiff_BHI_SPE_01	7552	x		x		x
211124_OV3_P5_PG_CWi_JB_Cdiff_BHI_SPE_01	7554			x
211124_OV3_P5_PG_CWi_JB_Cdiff_BHI_SPE_01	7563	x		x
211124_OV3_P5_PG_CWi_JB_Cdiff_BHI_SPE_01	7569			x
211124_OV3_P5_PG_CWi_JB_Cdiff_BHI_SPE_01	7590					x
211124_OV3_P5_PG_CWi_JB_Cdiff_BHI_SPE_01	7609			x		x
211124_OV3_P5_PG_CWi_JB_Cdiff_BHI_SPE_01	7631	x		x		x
211124_OV3_P5_PG_CWi_JB_Cdiff_BHI_SPE_01	7634			x		x
211124_OV3_P5_PG_CWi_JB_Cdiff_BHI_SPE_01	7637			x
211124_OV3_P5_PG_CWi_JB_Cdiff_BHI_SPE_01	7646			x
211124_OV3_P5_PG_CWi_JB_Cdiff_BHI_SPE_01	7649	x		x		x
211124_OV3_P5_PG_CWi_JB_Cdiff_BHI_SPE_01	7660	x
211124_OV3_P5_PG_CWi_JB_Cdiff_BHI_SPE_01	7666	x		x		x
211124_OV3_P5_PG_CWi_JB_Cdiff_BHI_SPE_01	7667			x
211124_OV3_P5_PG_CWi_JB_Cdiff_BHI_SPE_01	7671			x
211124_OV3_P5_PG_CWi_JB_Cdiff_BHI_SPE_01	7677			x
211124_OV3_P5_PG_CWi_JB_Cdiff_BHI_SPE_01	7683			x
211124_OV3_P5_PG_CWi_JB_Cdiff_BHI_SPE_01	7688			x		x
211124_OV3_P5_PG_CWi_JB_Cdiff_BHI_SPE_01	7697	x		x
211124_OV3_P5_PG_CWi_JB_Cdiff_BHI_SPE_01	7698	x		x
211124_OV3_P5_PG_CWi_JB_Cdiff_BHI_SPE_01	7704			x
211124_OV3_P5_PG_CWi_JB_Cdiff_BHI_SPE_01	7705			x
211124_OV3_P5_PG_CWi_JB_Cdiff_BHI_SPE_01	7710			x		x
211124_OV3_P5_PG_CWi_JB_Cdiff_BHI_SPE_01	7715			x
211124_OV3_P5_PG_CWi_JB_Cdiff_BHI_SPE_01	7717			x
211124_OV3_P5_PG_CWi_JB_Cdiff_BHI_SPE_01	7719					x
211124_OV3_P5_PG_CWi_JB_Cdiff_BHI_SPE_01	7720			x
211124_OV3_P5_PG_CWi_JB_Cdiff_BHI_SPE_01	7723			x		x
211124_OV3_P5_PG_CWi_JB_Cdiff_BHI_SPE_01	7724			x
211124_OV3_P5_PG_CWi_JB_Cdiff_BHI_SPE_01	7760	x		x		x
211124_OV3_P5_PG_CWi_JB_Cdiff_BHI_SPE_01	7761	x		x		x
211124_OV3_P5_PG_CWi_JB_Cdiff_BHI_SPE_01	7772			x
211124_OV3_P5_PG_CWi_JB_Cdiff_BHI_SPE_01	7776	x		x		x
211124_OV3_P5_PG_CWi_JB_Cdiff_BHI_SPE_01	7784			x
211124_OV3_P5_PG_CWi_JB_Cdiff_BHI_SPE_01	7790	x		x		x
211124_OV3_P5_PG_CWi_JB_Cdiff_BHI_SPE_01	7793	x		x		x
211124_OV3_P5_PG_CWi_JB_Cdiff_BHI_SPE_01	7817			x
211124_OV3_P5_PG_CWi_JB_Cdiff_BHI_SPE_01	7825	x		x
211124_OV3_P5_PG_CWi_JB_Cdiff_BHI_SPE_01	7832	x		x
211124_OV3_P5_PG_CWi_JB_Cdiff_BHI_SPE_01	7840			x
211124_OV3_P5_PG_CWi_JB_Cdiff_BHI_SPE_01	7843			x
211124_OV3_P5_PG_CWi_JB_Cdiff_BHI_SPE_01	7847			x		x
211124_OV3_P5_PG_CWi_JB_Cdiff_BHI_SPE_01	7848					x
211124_OV3_P5_PG_CWi_JB_Cdiff_BHI_SPE_01	7856	x		x
211124_OV3_P5_PG_CWi_JB_Cdiff_BHI_SPE_01	7861			x
211124_OV3_P5_PG_CWi_JB_Cdiff_BHI_SPE_01	7864			x		x
211124_OV3_P5_PG_CWi_JB_Cdiff_BHI_SPE_01	7865			x
211124_OV3_P5_PG_CWi_JB_Cdiff_BHI_SPE_01	7866			x
211124_OV3_P5_PG_CWi_JB_Cdiff_BHI_SPE_01	7868			x
211124_OV3_P5_PG_CWi_JB_Cdiff_BHI_SPE_01	7877			x
211124_OV3_P5_PG_CWi_JB_Cdiff_BHI_SPE_01	7883			x
211124_OV3_P5_PG_CWi_JB_Cdiff_BHI_SPE_01	7886	x		x		x
211124_OV3_P5_PG_CWi_JB_Cdiff_BHI_SPE_01	7887	x		x		x
211124_OV3_P5_PG_CWi_JB_Cdiff_BHI_SPE_01	7894			x		x
211124_OV3_P5_PG_CWi_JB_Cdiff_BHI_SPE_01	7896			x
211124_OV3_P5_PG_CWi_JB_Cdiff_BHI_SPE_01	7905	x		x		x
211124_OV3_P5_PG_CWi_JB_Cdiff_BHI_SPE_01	7911			x
211124_OV3_P5_PG_CWi_JB_Cdiff_BHI_SPE_01	7915			x
211124_OV3_P5_PG_CWi_JB_Cdiff_BHI_SPE_01	7920	x		x		x
211124_OV3_P5_PG_CWi_JB_Cdiff_BHI_SPE_01	7922					x
211124_OV3_P5_PG_CWi_JB_Cdiff_BHI_SPE_01	7929			x
211124_OV3_P5_PG_CWi_JB_Cdiff_BHI_SPE_01	7932					x
211124_OV3_P5_PG_CWi_JB_Cdiff_BHI_SPE_01	7952	x		x
211124_OV3_P5_PG_CWi_JB_Cdiff_BHI_SPE_01	7953	x		x		x
211124_OV3_P5_PG_CWi_JB_Cdiff_BHI_SPE_01	7961	x		x		x
211124_OV3_P5_PG_CWi_JB_Cdiff_BHI_SPE_01	7978			x		x
211124_OV3_P5_PG_CWi_JB_Cdiff_BHI_SPE_01	7979			x
211124_OV3_P5_PG_CWi_JB_Cdiff_BHI_SPE_01	7984			x
211124_OV3_P5_PG_CWi_JB_Cdiff_BHI_SPE_01	7989			x		x
211124_OV3_P5_PG_CWi_JB_Cdiff_BHI_SPE_01	7992			x		x
211124_OV3_P5_PG_CWi_JB_Cdiff_BHI_SPE_01	8000			x
211124_OV3_P5_PG_CWi_JB_Cdiff_BHI_SPE_01	8011			x		x
211124_OV3_P5_PG_CWi_JB_Cdiff_BHI_SPE_01	8015	x		x		x
211124_OV3_P5_PG_CWi_JB_Cdiff_BHI_SPE_01	8018					x
211124_OV3_P5_PG_CWi_JB_Cdiff_BHI_SPE_01	8019			x
211124_OV3_P5_PG_CWi_JB_Cdiff_BHI_SPE_01	8021			x
211124_OV3_P5_PG_CWi_JB_Cdiff_BHI_SPE_01	8024	x		x		x
211124_OV3_P5_PG_CWi_JB_Cdiff_BHI_SPE_01	8035	x		x		x
211124_OV3_P5_PG_CWi_JB_Cdiff_BHI_SPE_01	8043			x
211124_OV3_P5_PG_CWi_JB_Cdiff_BHI_SPE_01	8051	x		x		x
211124_OV3_P5_PG_CWi_JB_Cdiff_BHI_SPE_01	8052			x		x
211124_OV3_P5_PG_CWi_JB_Cdiff_BHI_SPE_01	8059			x
211124_OV3_P5_PG_CWi_JB_Cdiff_BHI_SPE_01	8083	x		x
211124_OV3_P5_PG_CWi_JB_Cdiff_BHI_SPE_01	8086			x
211124_OV3_P5_PG_CWi_JB_Cdiff_BHI_SPE_01	8087			x		x
211124_OV3_P5_PG_CWi_JB_Cdiff_BHI_SPE_01	8089			x
211124_OV3_P5_PG_CWi_JB_Cdiff_BHI_SPE_01	8092	x		x		x
211124_OV3_P5_PG_CWi_JB_Cdiff_BHI_SPE_01	8111			x
211124_OV3_P5_PG_CWi_JB_Cdiff_BHI_SPE_01	8115			x
211124_OV3_P5_PG_CWi_JB_Cdiff_BHI_SPE_01	8119			x		x
211124_OV3_P5_PG_CWi_JB_Cdiff_BHI_SPE_01	8120	x		x
211124_OV3_P5_PG_CWi_JB_Cdiff_BHI_SPE_01	8124	x		x
211124_OV3_P5_PG_CWi_JB_Cdiff_BHI_SPE_01	8125	x		x		x
211124_OV3_P5_PG_CWi_JB_Cdiff_BHI_SPE_01	8128			x
211124_OV3_P5_PG_CWi_JB_Cdiff_BHI_SPE_01	8130			x		x
211124_OV3_P5_PG_CWi_JB_Cdiff_BHI_SPE_01	8133	x		x
211124_OV3_P5_PG_CWi_JB_Cdiff_BHI_SPE_01	8140			x		x
211124_OV3_P5_PG_CWi_JB_Cdiff_BHI_SPE_01	8141			x
211124_OV3_P5_PG_CWi_JB_Cdiff_BHI_SPE_01	8145	x		x		x
211124_OV3_P5_PG_CWi_JB_Cdiff_BHI_SPE_01	8147			x
211124_OV3_P5_PG_CWi_JB_Cdiff_BHI_SPE_01	8156			x
211124_OV3_P5_PG_CWi_JB_Cdiff_BHI_SPE_01	8165	x		x		x
211124_OV3_P5_PG_CWi_JB_Cdiff_BHI_SPE_01	8178	x		x		x
211124_OV3_P5_PG_CWi_JB_Cdiff_BHI_SPE_01	8182			x
211124_OV3_P5_PG_CWi_JB_Cdiff_BHI_SPE_01	8193					x
211124_OV3_P5_PG_CWi_JB_Cdiff_BHI_SPE_01	8208	x		x
211124_OV3_P5_PG_CWi_JB_Cdiff_BHI_SPE_01	8225			x
211124_OV3_P5_PG_CWi_JB_Cdiff_BHI_SPE_01	8240			x
211124_OV3_P5_PG_CWi_JB_Cdiff_BHI_SPE_01	8248			x
211124_OV3_P5_PG_CWi_JB_Cdiff_BHI_SPE_01	8265	x		x		x
211124_OV3_P5_PG_CWi_JB_Cdiff_BHI_SPE_01	8273			x		x
211124_OV3_P5_PG_CWi_JB_Cdiff_BHI_SPE_01	8278			x
211124_OV3_P5_PG_CWi_JB_Cdiff_BHI_SPE_01	8284			x
211124_OV3_P5_PG_CWi_JB_Cdiff_BHI_SPE_01	8285	x		x		x
211124_OV3_P5_PG_CWi_JB_Cdiff_BHI_SPE_01	8287			x
211124_OV3_P5_PG_CWi_JB_Cdiff_BHI_SPE_01	8297	x		x		x
211124_OV3_P5_PG_CWi_JB_Cdiff_BHI_SPE_01	8298			x
211124_OV3_P5_PG_CWi_JB_Cdiff_BHI_SPE_01	8322			x
211124_OV3_P5_PG_CWi_JB_Cdiff_BHI_SPE_01	8324			x		x
211124_OV3_P5_PG_CWi_JB_Cdiff_BHI_SPE_01	8328	x		x
211124_OV3_P5_PG_CWi_JB_Cdiff_BHI_SPE_01	8329			x
211124_OV3_P5_PG_CWi_JB_Cdiff_BHI_SPE_01	8330			x
211124_OV3_P5_PG_CWi_JB_Cdiff_BHI_SPE_01	8335			x		x
211124_OV3_P5_PG_CWi_JB_Cdiff_BHI_SPE_01	8339	x		x		x
211124_OV3_P5_PG_CWi_JB_Cdiff_BHI_SPE_01	8348			x
211124_OV3_P5_PG_CWi_JB_Cdiff_BHI_SPE_01	8350			x
211124_OV3_P5_PG_CWi_JB_Cdiff_BHI_SPE_01	8358			x
211124_OV3_P5_PG_CWi_JB_Cdiff_BHI_SPE_01	8370			x
211124_OV3_P5_PG_CWi_JB_Cdiff_BHI_SPE_01	8373			x		x
211124_OV3_P5_PG_CWi_JB_Cdiff_BHI_SPE_01	8375			x
211124_OV3_P5_PG_CWi_JB_Cdiff_BHI_SPE_01	8379			x
211124_OV3_P5_PG_CWi_JB_Cdiff_BHI_SPE_01	8380			x
211124_OV3_P5_PG_CWi_JB_Cdiff_BHI_SPE_01	8381			x
211124_OV3_P5_PG_CWi_JB_Cdiff_BHI_SPE_01	8385	x		x		x
211124_OV3_P5_PG_CWi_JB_Cdiff_BHI_SPE_01	8396			x
211124_OV3_P5_PG_CWi_JB_Cdiff_BHI_SPE_01	8404			x
211124_OV3_P5_PG_CWi_JB_Cdiff_BHI_SPE_01	8405	x		x		x
211124_OV3_P5_PG_CWi_JB_Cdiff_BHI_SPE_01	8409			x
211124_OV3_P5_PG_CWi_JB_Cdiff_BHI_SPE_01	8415			x
211124_OV3_P5_PG_CWi_JB_Cdiff_BHI_SPE_01	8417	x		x		x
211124_OV3_P5_PG_CWi_JB_Cdiff_BHI_SPE_01	8429			x
211124_OV3_P5_PG_CWi_JB_Cdiff_BHI_SPE_01	8434			x
211124_OV3_P5_PG_CWi_JB_Cdiff_BHI_SPE_01	8435			x
211124_OV3_P5_PG_CWi_JB_Cdiff_BHI_SPE_01	8438			x
211124_OV3_P5_PG_CWi_JB_Cdiff_BHI_SPE_01	8443	x
211124_OV3_P5_PG_CWi_JB_Cdiff_BHI_SPE_01	8458			x		x
211124_OV3_P5_PG_CWi_JB_Cdiff_BHI_SPE_01	8460			x
211124_OV3_P5_PG_CWi_JB_Cdiff_BHI_SPE_01	8464			x
211124_OV3_P5_PG_CWi_JB_Cdiff_BHI_SPE_01	8465			x
211124_OV3_P5_PG_CWi_JB_Cdiff_BHI_SPE_01	8468			x
211124_OV3_P5_PG_CWi_JB_Cdiff_BHI_SPE_01	8472					x
211124_OV3_P5_PG_CWi_JB_Cdiff_BHI_SPE_01	8475			x
211124_OV3_P5_PG_CWi_JB_Cdiff_BHI_SPE_01	8477			x
211124_OV3_P5_PG_CWi_JB_Cdiff_BHI_SPE_01	8482	x		x		x
211124_OV3_P5_PG_CWi_JB_Cdiff_BHI_SPE_01	8488			x
211124_OV3_P5_PG_CWi_JB_Cdiff_BHI_SPE_01	8492			x
211124_OV3_P5_PG_CWi_JB_Cdiff_BHI_SPE_01	8496					x
211124_OV3_P5_PG_CWi_JB_Cdiff_BHI_SPE_01	8499	x		x		x
211124_OV3_P5_PG_CWi_JB_Cdiff_BHI_SPE_01	8507			x
211124_OV3_P5_PG_CWi_JB_Cdiff_BHI_SPE_01	8508	x		x
211124_OV3_P5_PG_CWi_JB_Cdiff_BHI_SPE_01	8510			x
211124_OV3_P5_PG_CWi_JB_Cdiff_BHI_SPE_01	8514	x		x
211124_OV3_P5_PG_CWi_JB_Cdiff_BHI_SPE_01	8516			x
211124_OV3_P5_PG_CWi_JB_Cdiff_BHI_SPE_01	8517	x		x		x
211124_OV3_P5_PG_CWi_JB_Cdiff_BHI_SPE_01	8526			x
211124_OV3_P5_PG_CWi_JB_Cdiff_BHI_SPE_01	8529	x		x		x
211124_OV3_P5_PG_CWi_JB_Cdiff_BHI_SPE_01	8533			x
211124_OV3_P5_PG_CWi_JB_Cdiff_BHI_SPE_01	8538			x		x
211124_OV3_P5_PG_CWi_JB_Cdiff_BHI_SPE_01	8540			x		x
211124_OV3_P5_PG_CWi_JB_Cdiff_BHI_SPE_01	8544			x		x
211124_OV3_P5_PG_CWi_JB_Cdiff_BHI_SPE_01	8552	x		x		x
211124_OV3_P5_PG_CWi_JB_Cdiff_BHI_SPE_01	8556	x		x
211124_OV3_P5_PG_CWi_JB_Cdiff_BHI_SPE_01	8557			x
211124_OV3_P5_PG_CWi_JB_Cdiff_BHI_SPE_01	8563	x		x		x
211124_OV3_P5_PG_CWi_JB_Cdiff_BHI_SPE_01	8564	x		x		x
211124_OV3_P5_PG_CWi_JB_Cdiff_BHI_SPE_01	8566			x
211124_OV3_P5_PG_CWi_JB_Cdiff_BHI_SPE_01	8575			x
211124_OV3_P5_PG_CWi_JB_Cdiff_BHI_SPE_01	8576			x		x
211124_OV3_P5_PG_CWi_JB_Cdiff_BHI_SPE_01	8582	x		x
211124_OV3_P5_PG_CWi_JB_Cdiff_BHI_SPE_01	8585			x
211124_OV3_P5_PG_CWi_JB_Cdiff_BHI_SPE_01	8587					x
211124_OV3_P5_PG_CWi_JB_Cdiff_BHI_SPE_01	8590			x
211124_OV3_P5_PG_CWi_JB_Cdiff_BHI_SPE_01	8596			x
211124_OV3_P5_PG_CWi_JB_Cdiff_BHI_SPE_01	8599	x		x
211124_OV3_P5_PG_CWi_JB_Cdiff_BHI_SPE_01	8601			x
211124_OV3_P5_PG_CWi_JB_Cdiff_BHI_SPE_01	8605			x		x
211124_OV3_P5_PG_CWi_JB_Cdiff_BHI_SPE_01	8606			x
211124_OV3_P5_PG_CWi_JB_Cdiff_BHI_SPE_01	8610	x		x		x
211124_OV3_P5_PG_CWi_JB_Cdiff_BHI_SPE_01	8617			x
211124_OV3_P5_PG_CWi_JB_Cdiff_BHI_SPE_01	8621			x		x
211124_OV3_P5_PG_CWi_JB_Cdiff_BHI_SPE_01	8624	x		x		x
211124_OV3_P5_PG_CWi_JB_Cdiff_BHI_SPE_01	8631	x		x
211124_OV3_P5_PG_CWi_JB_Cdiff_BHI_SPE_01	8635	x		x
211124_OV3_P5_PG_CWi_JB_Cdiff_BHI_SPE_01	8637			x		x
211124_OV3_P5_PG_CWi_JB_Cdiff_BHI_SPE_01	8642			x
211124_OV3_P5_PG_CWi_JB_Cdiff_BHI_SPE_01	8644	x		x		x
211124_OV3_P5_PG_CWi_JB_Cdiff_BHI_SPE_01	8652	x		x		x
211124_OV3_P5_PG_CWi_JB_Cdiff_BHI_SPE_01	8660			x
211124_OV3_P5_PG_CWi_JB_Cdiff_BHI_SPE_01	8667			x
211124_OV3_P5_PG_CWi_JB_Cdiff_BHI_SPE_01	8673					x
211124_OV3_P5_PG_CWi_JB_Cdiff_BHI_SPE_01	8677	x		x
211124_OV3_P5_PG_CWi_JB_Cdiff_BHI_SPE_01	8678			x
211124_OV3_P5_PG_CWi_JB_Cdiff_BHI_SPE_01	8682			x
211124_OV3_P5_PG_CWi_JB_Cdiff_BHI_SPE_01	8686			x
211124_OV3_P5_PG_CWi_JB_Cdiff_BHI_SPE_01	8690			x
211124_OV3_P5_PG_CWi_JB_Cdiff_BHI_SPE_01	8694	x		x		x
211124_OV3_P5_PG_CWi_JB_Cdiff_BHI_SPE_01	8696					x
211124_OV3_P5_PG_CWi_JB_Cdiff_BHI_SPE_01	8697			x
211124_OV3_P5_PG_CWi_JB_Cdiff_BHI_SPE_01	8701	x		x
211124_OV3_P5_PG_CWi_JB_Cdiff_BHI_SPE_01	8704			x		x
211124_OV3_P5_PG_CWi_JB_Cdiff_BHI_SPE_01	8710			x		x
211124_OV3_P5_PG_CWi_JB_Cdiff_BHI_SPE_01	8716			x
211124_OV3_P5_PG_CWi_JB_Cdiff_BHI_SPE_01	8722			x		x
211124_OV3_P5_PG_CWi_JB_Cdiff_BHI_SPE_01	8728			x
211124_OV3_P5_PG_CWi_JB_Cdiff_BHI_SPE_01	8729	x		x
211124_OV3_P5_PG_CWi_JB_Cdiff_BHI_SPE_01	8738	x		x		x
211124_OV3_P5_PG_CWi_JB_Cdiff_BHI_SPE_01	8739	x		x		x
211124_OV3_P5_PG_CWi_JB_Cdiff_BHI_SPE_01	8744			x		x
211124_OV3_P5_PG_CWi_JB_Cdiff_BHI_SPE_01	8747			x
211124_OV3_P5_PG_CWi_JB_Cdiff_BHI_SPE_01	8750			x
211124_OV3_P5_PG_CWi_JB_Cdiff_BHI_SPE_01	8752	x		x
211124_OV3_P5_PG_CWi_JB_Cdiff_BHI_SPE_01	8754	x		x
211124_OV3_P5_PG_CWi_JB_Cdiff_BHI_SPE_01	8755			x
211124_OV3_P5_PG_CWi_JB_Cdiff_BHI_SPE_01	8761			x
211124_OV3_P5_PG_CWi_JB_Cdiff_BHI_SPE_01	8762			x
211124_OV3_P5_PG_CWi_JB_Cdiff_BHI_SPE_01	8763	x		x		x
211124_OV3_P5_PG_CWi_JB_Cdiff_BHI_SPE_01	8768	x		x		x
211124_OV3_P5_PG_CWi_JB_Cdiff_BHI_SPE_01	8771			x
211124_OV3_P5_PG_CWi_JB_Cdiff_BHI_SPE_01	8772			x
211124_OV3_P5_PG_CWi_JB_Cdiff_BHI_SPE_01	8774	x		x		x
211124_OV3_P5_PG_CWi_JB_Cdiff_BHI_SPE_01	8778			x
211124_OV3_P5_PG_CWi_JB_Cdiff_BHI_SPE_01	8791			x		x
211124_OV3_P5_PG_CWi_JB_Cdiff_BHI_SPE_01	8792			x
211124_OV3_P5_PG_CWi_JB_Cdiff_BHI_SPE_01	8795	x		x		x
211124_OV3_P5_PG_CWi_JB_Cdiff_BHI_SPE_01	8796			x
211124_OV3_P5_PG_CWi_JB_Cdiff_BHI_SPE_01	8802			x
211124_OV3_P5_PG_CWi_JB_Cdiff_BHI_SPE_01	8803			x
211124_OV3_P5_PG_CWi_JB_Cdiff_BHI_SPE_01	8807			x
211124_OV3_P5_PG_CWi_JB_Cdiff_BHI_SPE_01	8811			x
211124_OV3_P5_PG_CWi_JB_Cdiff_BHI_SPE_01	8814			x		x
211124_OV3_P5_PG_CWi_JB_Cdiff_BHI_SPE_01	8815			x
211124_OV3_P5_PG_CWi_JB_Cdiff_BHI_SPE_01	8816			x
211124_OV3_P5_PG_CWi_JB_Cdiff_BHI_SPE_01	8819	x		x
211124_OV3_P5_PG_CWi_JB_Cdiff_BHI_SPE_01	8821	x		x
211124_OV3_P5_PG_CWi_JB_Cdiff_BHI_SPE_01	8823	x		x
211124_OV3_P5_PG_CWi_JB_Cdiff_BHI_SPE_01	8825			x
211124_OV3_P5_PG_CWi_JB_Cdiff_BHI_SPE_01	8827			x		x
211124_OV3_P5_PG_CWi_JB_Cdiff_BHI_SPE_01	8832			x
211124_OV3_P5_PG_CWi_JB_Cdiff_BHI_SPE_01	8833			x		x
211124_OV3_P5_PG_CWi_JB_Cdiff_BHI_SPE_01	8846			x
211124_OV3_P5_PG_CWi_JB_Cdiff_BHI_SPE_01	8853			x		x
211124_OV3_P5_PG_CWi_JB_Cdiff_BHI_SPE_01	8856			x		x
211124_OV3_P5_PG_CWi_JB_Cdiff_BHI_SPE_01	8857	x		x		x
211124_OV3_P5_PG_CWi_JB_Cdiff_BHI_SPE_01	8861			x
211124_OV3_P5_PG_CWi_JB_Cdiff_BHI_SPE_01	8868			x
211124_OV3_P5_PG_CWi_JB_Cdiff_BHI_SPE_01	8875	x		x
211124_OV3_P5_PG_CWi_JB_Cdiff_BHI_SPE_01	8876	x		x
211124_OV3_P5_PG_CWi_JB_Cdiff_BHI_SPE_01	8881			x		x
211124_OV3_P5_PG_CWi_JB_Cdiff_BHI_SPE_01	8884			x
211124_OV3_P5_PG_CWi_JB_Cdiff_BHI_SPE_01	8885			x
211124_OV3_P5_PG_CWi_JB_Cdiff_BHI_SPE_01	8888	x
211124_OV3_P5_PG_CWi_JB_Cdiff_BHI_SPE_01	8893	x		x		x
211124_OV3_P5_PG_CWi_JB_Cdiff_BHI_SPE_01	8895			x		x
211124_OV3_P5_PG_CWi_JB_Cdiff_BHI_SPE_01	8898	x		x
211124_OV3_P5_PG_CWi_JB_Cdiff_BHI_SPE_01	8899			x
211124_OV3_P5_PG_CWi_JB_Cdiff_BHI_SPE_01	8906			x
211124_OV3_P5_PG_CWi_JB_Cdiff_BHI_SPE_01	8909			x
211124_OV3_P5_PG_CWi_JB_Cdiff_BHI_SPE_01	8910			x		x
211124_OV3_P5_PG_CWi_JB_Cdiff_BHI_SPE_01	8914			x		x
211124_OV3_P5_PG_CWi_JB_Cdiff_BHI_SPE_01	8917	x		x
211124_OV3_P5_PG_CWi_JB_Cdiff_BHI_SPE_01	8923					x
211124_OV3_P5_PG_CWi_JB_Cdiff_BHI_SPE_01	8926			x
211124_OV3_P5_PG_CWi_JB_Cdiff_BHI_SPE_01	8930	x		x		x
211124_OV3_P5_PG_CWi_JB_Cdiff_BHI_SPE_01	8933			x
211124_OV3_P5_PG_CWi_JB_Cdiff_BHI_SPE_01	8937			x
211124_OV3_P5_PG_CWi_JB_Cdiff_BHI_SPE_01	8945	x		x
211124_OV3_P5_PG_CWi_JB_Cdiff_BHI_SPE_01	8947	x		x
211124_OV3_P5_PG_CWi_JB_Cdiff_BHI_SPE_01	8951			x		x
211124_OV3_P5_PG_CWi_JB_Cdiff_BHI_SPE_01	8953			x
211124_OV3_P5_PG_CWi_JB_Cdiff_BHI_SPE_01	8957			x
211124_OV3_P5_PG_CWi_JB_Cdiff_BHI_SPE_01	8959			x		x
211124_OV3_P5_PG_CWi_JB_Cdiff_BHI_SPE_01	8970			x
211124_OV3_P5_PG_CWi_JB_Cdiff_BHI_SPE_01	8971			x
211124_OV3_P5_PG_CWi_JB_Cdiff_BHI_SPE_01	8978			x
211124_OV3_P5_PG_CWi_JB_Cdiff_BHI_SPE_01	8980	x		x		x
211124_OV3_P5_PG_CWi_JB_Cdiff_BHI_SPE_01	8981			x		x
211124_OV3_P5_PG_CWi_JB_Cdiff_BHI_SPE_01	8989			x
211124_OV3_P5_PG_CWi_JB_Cdiff_BHI_SPE_01	8996			x		x
211124_OV3_P5_PG_CWi_JB_Cdiff_BHI_SPE_01	9000	x		x
211124_OV3_P5_PG_CWi_JB_Cdiff_BHI_SPE_01	9002			x
211124_OV3_P5_PG_CWi_JB_Cdiff_BHI_SPE_01	9004			x		x
211124_OV3_P5_PG_CWi_JB_Cdiff_BHI_SPE_01	9007	x		x
211124_OV3_P5_PG_CWi_JB_Cdiff_BHI_SPE_01	9008			x		x
211124_OV3_P5_PG_CWi_JB_Cdiff_BHI_SPE_01	9019	x		x
211124_OV3_P5_PG_CWi_JB_Cdiff_BHI_SPE_01	9022	x		x
211124_OV3_P5_PG_CWi_JB_Cdiff_BHI_SPE_01	9033			x
211124_OV3_P5_PG_CWi_JB_Cdiff_BHI_SPE_01	9048	x		x
211124_OV3_P5_PG_CWi_JB_Cdiff_BHI_SPE_01	9049			x		x
211124_OV3_P5_PG_CWi_JB_Cdiff_BHI_SPE_01	9054	x		x
211124_OV3_P5_PG_CWi_JB_Cdiff_BHI_SPE_01	9055					x
211124_OV3_P5_PG_CWi_JB_Cdiff_BHI_SPE_01	9070	x		x
211124_OV3_P5_PG_CWi_JB_Cdiff_BHI_SPE_01	9071	x		x
211124_OV3_P5_PG_CWi_JB_Cdiff_BHI_SPE_01	9077			x
211124_OV3_P5_PG_CWi_JB_Cdiff_BHI_SPE_01	9087			x		x
211124_OV3_P5_PG_CWi_JB_Cdiff_BHI_SPE_01	9090			x
211124_OV3_P5_PG_CWi_JB_Cdiff_BHI_SPE_01	9100			x
211124_OV3_P5_PG_CWi_JB_Cdiff_BHI_SPE_01	9103			x		x
211124_OV3_P5_PG_CWi_JB_Cdiff_BHI_SPE_01	9104			x
211124_OV3_P5_PG_CWi_JB_Cdiff_BHI_SPE_01	9105	x		x		x
211124_OV3_P5_PG_CWi_JB_Cdiff_BHI_SPE_01	9106					x
211124_OV3_P5_PG_CWi_JB_Cdiff_BHI_SPE_01	9107			x
211124_OV3_P5_PG_CWi_JB_Cdiff_BHI_SPE_01	9112	x		x		x
211124_OV3_P5_PG_CWi_JB_Cdiff_BHI_SPE_01	9117			x		x
211124_OV3_P5_PG_CWi_JB_Cdiff_BHI_SPE_01	9121			x		x
211124_OV3_P5_PG_CWi_JB_Cdiff_BHI_SPE_01	9125			x
211124_OV3_P5_PG_CWi_JB_Cdiff_BHI_SPE_01	9129	x		x
211124_OV3_P5_PG_CWi_JB_Cdiff_BHI_SPE_01	9131					x
211124_OV3_P5_PG_CWi_JB_Cdiff_BHI_SPE_01	9135	x		x
211124_OV3_P5_PG_CWi_JB_Cdiff_BHI_SPE_01	9136			x		x
211124_OV3_P5_PG_CWi_JB_Cdiff_BHI_SPE_01	9139	x		x
211124_OV3_P5_PG_CWi_JB_Cdiff_BHI_SPE_01	9144			x
211124_OV3_P5_PG_CWi_JB_Cdiff_BHI_SPE_01	9147			x		x
211124_OV3_P5_PG_CWi_JB_Cdiff_BHI_SPE_01	9160					x
211124_OV3_P5_PG_CWi_JB_Cdiff_BHI_SPE_01	9161	x		x
211124_OV3_P5_PG_CWi_JB_Cdiff_BHI_SPE_01	9165			x		x
211124_OV3_P5_PG_CWi_JB_Cdiff_BHI_SPE_01	9168			x		x
211124_OV3_P5_PG_CWi_JB_Cdiff_BHI_SPE_01	9175	x		x
211124_OV3_P5_PG_CWi_JB_Cdiff_BHI_SPE_01	9178	x		x
211124_OV3_P5_PG_CWi_JB_Cdiff_BHI_SPE_01	9186			x
211124_OV3_P5_PG_CWi_JB_Cdiff_BHI_SPE_01	9187			x		x
211124_OV3_P5_PG_CWi_JB_Cdiff_BHI_SPE_01	9193			x
211124_OV3_P5_PG_CWi_JB_Cdiff_BHI_SPE_01	9194			x
211124_OV3_P5_PG_CWi_JB_Cdiff_BHI_SPE_01	9196	x
211124_OV3_P5_PG_CWi_JB_Cdiff_BHI_SPE_01	9199	x		x		x
211124_OV3_P5_PG_CWi_JB_Cdiff_BHI_SPE_01	9204	x		x
211124_OV3_P5_PG_CWi_JB_Cdiff_BHI_SPE_01	9209			x
211124_OV3_P5_PG_CWi_JB_Cdiff_BHI_SPE_01	9215			x		x
211124_OV3_P5_PG_CWi_JB_Cdiff_BHI_SPE_01	9217			x		x
211124_OV3_P5_PG_CWi_JB_Cdiff_BHI_SPE_01	9225			x
211124_OV3_P5_PG_CWi_JB_Cdiff_BHI_SPE_01	9232	x		x		x
211124_OV3_P5_PG_CWi_JB_Cdiff_BHI_SPE_01	9239			x
211124_OV3_P5_PG_CWi_JB_Cdiff_BHI_SPE_01	9243					x
211124_OV3_P5_PG_CWi_JB_Cdiff_BHI_SPE_01	9251			x
211124_OV3_P5_PG_CWi_JB_Cdiff_BHI_SPE_01	9253			x
211124_OV3_P5_PG_CWi_JB_Cdiff_BHI_SPE_01	9258			x
211124_OV3_P5_PG_CWi_JB_Cdiff_BHI_SPE_01	9259			x
211124_OV3_P5_PG_CWi_JB_Cdiff_BHI_SPE_01	9260			x		x
211124_OV3_P5_PG_CWi_JB_Cdiff_BHI_SPE_01	9263	x		x
211124_OV3_P5_PG_CWi_JB_Cdiff_BHI_SPE_01	9264	x		x
211124_OV3_P5_PG_CWi_JB_Cdiff_BHI_SPE_01	9265	x		x
211124_OV3_P5_PG_CWi_JB_Cdiff_BHI_SPE_01	9266			x		x
211124_OV3_P5_PG_CWi_JB_Cdiff_BHI_SPE_01	9267					x
211124_OV3_P5_PG_CWi_JB_Cdiff_BHI_SPE_01	9275			x
211124_OV3_P5_PG_CWi_JB_Cdiff_BHI_SPE_01	9280			x
211124_OV3_P5_PG_CWi_JB_Cdiff_BHI_SPE_01	9281			x
211124_OV3_P5_PG_CWi_JB_Cdiff_BHI_SPE_01	9284	x		x		x
211124_OV3_P5_PG_CWi_JB_Cdiff_BHI_SPE_01	9287	x		x
211124_OV3_P5_PG_CWi_JB_Cdiff_BHI_SPE_01	9294	x		x
211124_OV3_P5_PG_CWi_JB_Cdiff_BHI_SPE_01	9296					x
211124_OV3_P5_PG_CWi_JB_Cdiff_BHI_SPE_01	9313	x		x
211124_OV3_P5_PG_CWi_JB_Cdiff_BHI_SPE_01	9315			x
211124_OV3_P5_PG_CWi_JB_Cdiff_BHI_SPE_01	9316			x		x
211124_OV3_P5_PG_CWi_JB_Cdiff_BHI_SPE_01	9317			x
211124_OV3_P5_PG_CWi_JB_Cdiff_BHI_SPE_01	9322			x
211124_OV3_P5_PG_CWi_JB_Cdiff_BHI_SPE_01	9325			x
211124_OV3_P5_PG_CWi_JB_Cdiff_BHI_SPE_01	9327			x
211124_OV3_P5_PG_CWi_JB_Cdiff_BHI_SPE_01	9332	x		x
211124_OV3_P5_PG_CWi_JB_Cdiff_BHI_SPE_01	9334			x		x
211124_OV3_P5_PG_CWi_JB_Cdiff_BHI_SPE_01	9339	x		x		x
211124_OV3_P5_PG_CWi_JB_Cdiff_BHI_SPE_01	9343			x
211124_OV3_P5_PG_CWi_JB_Cdiff_BHI_SPE_01	9345			x
211124_OV3_P5_PG_CWi_JB_Cdiff_BHI_SPE_01	9353			x		x
211124_OV3_P5_PG_CWi_JB_Cdiff_BHI_SPE_01	9354			x
211124_OV3_P5_PG_CWi_JB_Cdiff_BHI_SPE_01	9358			x
211124_OV3_P5_PG_CWi_JB_Cdiff_BHI_SPE_01	9362			x
211124_OV3_P5_PG_CWi_JB_Cdiff_BHI_SPE_01	9368			x		x
211124_OV3_P5_PG_CWi_JB_Cdiff_BHI_SPE_01	9371	x		x		x
211124_OV3_P5_PG_CWi_JB_Cdiff_BHI_SPE_01	9379			x
211124_OV3_P5_PG_CWi_JB_Cdiff_BHI_SPE_01	9382			x
211124_OV3_P5_PG_CWi_JB_Cdiff_BHI_SPE_01	9384			x
211124_OV3_P5_PG_CWi_JB_Cdiff_BHI_SPE_01	9389	x		x
211124_OV3_P5_PG_CWi_JB_Cdiff_BHI_SPE_01	9394			x
211124_OV3_P5_PG_CWi_JB_Cdiff_BHI_SPE_01	9398	x		x
211124_OV3_P5_PG_CWi_JB_Cdiff_BHI_SPE_01	9399	x		x
211124_OV3_P5_PG_CWi_JB_Cdiff_BHI_SPE_01	9400			x		x
211124_OV3_P5_PG_CWi_JB_Cdiff_BHI_SPE_01	9415	x		x		x
211124_OV3_P5_PG_CWi_JB_Cdiff_BHI_SPE_01	9422			x
211124_OV3_P5_PG_CWi_JB_Cdiff_BHI_SPE_01	9426			x
211124_OV3_P5_PG_CWi_JB_Cdiff_BHI_SPE_01	9430			x
211124_OV3_P5_PG_CWi_JB_Cdiff_BHI_SPE_01	9440			x
211124_OV3_P5_PG_CWi_JB_Cdiff_BHI_SPE_01	9442	x		x
211124_OV3_P5_PG_CWi_JB_Cdiff_BHI_SPE_01	9444			x
211124_OV3_P5_PG_CWi_JB_Cdiff_BHI_SPE_01	9450			x
211124_OV3_P5_PG_CWi_JB_Cdiff_BHI_SPE_01	9451	x		x
211124_OV3_P5_PG_CWi_JB_Cdiff_BHI_SPE_01	9455	x		x		x
211124_OV3_P5_PG_CWi_JB_Cdiff_BHI_SPE_01	9472			x
211124_OV3_P5_PG_CWi_JB_Cdiff_BHI_SPE_01	9483			x
211124_OV3_P5_PG_CWi_JB_Cdiff_BHI_SPE_01	9485			x		x
211124_OV3_P5_PG_CWi_JB_Cdiff_BHI_SPE_01	9504					x
211124_OV3_P5_PG_CWi_JB_Cdiff_BHI_SPE_01	9505	x		x
211124_OV3_P5_PG_CWi_JB_Cdiff_BHI_SPE_01	9515					x
211124_OV3_P5_PG_CWi_JB_Cdiff_BHI_SPE_01	9516			x
211124_OV3_P5_PG_CWi_JB_Cdiff_BHI_SPE_01	9517			x
211124_OV3_P5_PG_CWi_JB_Cdiff_BHI_SPE_01	9524			x
211124_OV3_P5_PG_CWi_JB_Cdiff_BHI_SPE_01	9525			x
211124_OV3_P5_PG_CWi_JB_Cdiff_BHI_SPE_01	9528	x		x
211124_OV3_P5_PG_CWi_JB_Cdiff_BHI_SPE_01	9529	x		x
211124_OV3_P5_PG_CWi_JB_Cdiff_BHI_SPE_01	9531			x
211124_OV3_P5_PG_CWi_JB_Cdiff_BHI_SPE_01	9535	x		x
211124_OV3_P5_PG_CWi_JB_Cdiff_BHI_SPE_01	9539			x		x
211124_OV3_P5_PG_CWi_JB_Cdiff_BHI_SPE_01	9550	x		x		x
211124_OV3_P5_PG_CWi_JB_Cdiff_BHI_SPE_01	9552	x		x		x
211124_OV3_P5_PG_CWi_JB_Cdiff_BHI_SPE_01	9562			x		x
211124_OV3_P5_PG_CWi_JB_Cdiff_BHI_SPE_01	9565			x
211124_OV3_P5_PG_CWi_JB_Cdiff_BHI_SPE_01	9566			x
211124_OV3_P5_PG_CWi_JB_Cdiff_BHI_SPE_01	9570	x
211124_OV3_P5_PG_CWi_JB_Cdiff_BHI_SPE_01	9571	x		x
211124_OV3_P5_PG_CWi_JB_Cdiff_BHI_SPE_01	9577			x
211124_OV3_P5_PG_CWi_JB_Cdiff_BHI_SPE_01	9582	x		x		x
211124_OV3_P5_PG_CWi_JB_Cdiff_BHI_SPE_01	9583			x
211124_OV3_P5_PG_CWi_JB_Cdiff_BHI_SPE_01	9585			x		x
211124_OV3_P5_PG_CWi_JB_Cdiff_BHI_SPE_01	9588			x
211124_OV3_P5_PG_CWi_JB_Cdiff_BHI_SPE_01	9590			x		x
211124_OV3_P5_PG_CWi_JB_Cdiff_BHI_SPE_01	9594					x
211124_OV3_P5_PG_CWi_JB_Cdiff_BHI_SPE_01	9595			x		x
211124_OV3_P5_PG_CWi_JB_Cdiff_BHI_SPE_01	9599	x				x
211124_OV3_P5_PG_CWi_JB_Cdiff_BHI_SPE_01	9600			x		x
211124_OV3_P5_PG_CWi_JB_Cdiff_BHI_SPE_01	9603			x
211124_OV3_P5_PG_CWi_JB_Cdiff_BHI_SPE_01	9609			x
211124_OV3_P5_PG_CWi_JB_Cdiff_BHI_SPE_01	9613			x		x
211124_OV3_P5_PG_CWi_JB_Cdiff_BHI_SPE_01	9621			x
211124_OV3_P5_PG_CWi_JB_Cdiff_BHI_SPE_01	9624			x		x
211124_OV3_P5_PG_CWi_JB_Cdiff_BHI_SPE_01	9638			x
211124_OV3_P5_PG_CWi_JB_Cdiff_BHI_SPE_01	9642			x		x
211124_OV3_P5_PG_CWi_JB_Cdiff_BHI_SPE_01	9646			x
211124_OV3_P5_PG_CWi_JB_Cdiff_BHI_SPE_01	9653			x
211124_OV3_P5_PG_CWi_JB_Cdiff_BHI_SPE_01	9658			x
211124_OV3_P5_PG_CWi_JB_Cdiff_BHI_SPE_01	9660			x
211124_OV3_P5_PG_CWi_JB_Cdiff_BHI_SPE_01	9662			x
211124_OV3_P5_PG_CWi_JB_Cdiff_BHI_SPE_01	9663			x		x
211124_OV3_P5_PG_CWi_JB_Cdiff_BHI_SPE_01	9666	x		x
211124_OV3_P5_PG_CWi_JB_Cdiff_BHI_SPE_01	9668			x
211124_OV3_P5_PG_CWi_JB_Cdiff_BHI_SPE_01	9670			x
211124_OV3_P5_PG_CWi_JB_Cdiff_BHI_SPE_01	9672			x
211124_OV3_P5_PG_CWi_JB_Cdiff_BHI_SPE_01	9683			x
211124_OV3_P5_PG_CWi_JB_Cdiff_BHI_SPE_01	9688			x
211124_OV3_P5_PG_CWi_JB_Cdiff_BHI_SPE_01	9690	x		x
211124_OV3_P5_PG_CWi_JB_Cdiff_BHI_SPE_01	9693	x		x		x
211124_OV3_P5_PG_CWi_JB_Cdiff_BHI_SPE_01	9702	x
211124_OV3_P5_PG_CWi_JB_Cdiff_BHI_SPE_01	9708			x		x
211124_OV3_P5_PG_CWi_JB_Cdiff_BHI_SPE_01	9709	x		x
211124_OV3_P5_PG_CWi_JB_Cdiff_BHI_SPE_01	9711	x		x
211124_OV3_P5_PG_CWi_JB_Cdiff_BHI_SPE_01	9712			x
211124_OV3_P5_PG_CWi_JB_Cdiff_BHI_SPE_01	9713			x
211124_OV3_P5_PG_CWi_JB_Cdiff_BHI_SPE_01	9716	x		x		x
211124_OV3_P5_PG_CWi_JB_Cdiff_BHI_SPE_01	9718	x		x		x
211124_OV3_P5_PG_CWi_JB_Cdiff_BHI_SPE_01	9720	x		x		x
211124_OV3_P5_PG_CWi_JB_Cdiff_BHI_SPE_01	9721			x		x
211124_OV3_P5_PG_CWi_JB_Cdiff_BHI_SPE_01	9724	x		x
211124_OV3_P5_PG_CWi_JB_Cdiff_BHI_SPE_01	9728			x
211124_OV3_P5_PG_CWi_JB_Cdiff_BHI_SPE_01	9736			x		x
211124_OV3_P5_PG_CWi_JB_Cdiff_BHI_SPE_01	9737			x		x
211124_OV3_P5_PG_CWi_JB_Cdiff_BHI_SPE_01	9748			x		x
211124_OV3_P5_PG_CWi_JB_Cdiff_BHI_SPE_01	9750			x
211124_OV3_P5_PG_CWi_JB_Cdiff_BHI_SPE_01	9752			x
211124_OV3_P5_PG_CWi_JB_Cdiff_BHI_SPE_01	9754			x
211124_OV3_P5_PG_CWi_JB_Cdiff_BHI_SPE_01	9766			x		x
211124_OV3_P5_PG_CWi_JB_Cdiff_BHI_SPE_01	9767			x
211124_OV3_P5_PG_CWi_JB_Cdiff_BHI_SPE_01	9777			x
211124_OV3_P5_PG_CWi_JB_Cdiff_BHI_SPE_01	9782			x
211124_OV3_P5_PG_CWi_JB_Cdiff_BHI_SPE_01	9786			x
211124_OV3_P5_PG_CWi_JB_Cdiff_BHI_SPE_01	9790			x
211124_OV3_P5_PG_CWi_JB_Cdiff_BHI_SPE_01	9792			x
211124_OV3_P5_PG_CWi_JB_Cdiff_BHI_SPE_01	9799	x		x
211124_OV3_P5_PG_CWi_JB_Cdiff_BHI_SPE_01	9800	x
211124_OV3_P5_PG_CWi_JB_Cdiff_BHI_SPE_01	9806					x
211124_OV3_P5_PG_CWi_JB_Cdiff_BHI_SPE_01	9813	x		x
211124_OV3_P5_PG_CWi_JB_Cdiff_BHI_SPE_01	9821			x
211124_OV3_P5_PG_CWi_JB_Cdiff_BHI_SPE_01	9826	x
211124_OV3_P5_PG_CWi_JB_Cdiff_BHI_SPE_01	9829			x
211124_OV3_P5_PG_CWi_JB_Cdiff_BHI_SPE_01	9830	x		x
211124_OV3_P5_PG_CWi_JB_Cdiff_BHI_SPE_01	9837			x
211124_OV3_P5_PG_CWi_JB_Cdiff_BHI_SPE_01	9845	x		x		x
211124_OV3_P5_PG_CWi_JB_Cdiff_BHI_SPE_01	9846			x
211124_OV3_P5_PG_CWi_JB_Cdiff_BHI_SPE_01	9851			x
211124_OV3_P5_PG_CWi_JB_Cdiff_BHI_SPE_01	9858			x
211124_OV3_P5_PG_CWi_JB_Cdiff_BHI_SPE_01	9859			x
211124_OV3_P5_PG_CWi_JB_Cdiff_BHI_SPE_01	9865			x
211124_OV3_P5_PG_CWi_JB_Cdiff_BHI_SPE_01	9868			x
211124_OV3_P5_PG_CWi_JB_Cdiff_BHI_SPE_01	9871			x
211124_OV3_P5_PG_CWi_JB_Cdiff_BHI_SPE_01	9874			x		x
211124_OV3_P5_PG_CWi_JB_Cdiff_BHI_SPE_01	9875			x
211124_OV3_P5_PG_CWi_JB_Cdiff_BHI_SPE_01	9877			x
211124_OV3_P5_PG_CWi_JB_Cdiff_BHI_SPE_01	9883	x		x
211124_OV3_P5_PG_CWi_JB_Cdiff_BHI_SPE_01	9886			x
211124_OV3_P5_PG_CWi_JB_Cdiff_BHI_SPE_01	9887			x
211124_OV3_P5_PG_CWi_JB_Cdiff_BHI_SPE_01	9889			x		x
211124_OV3_P5_PG_CWi_JB_Cdiff_BHI_SPE_01	9891					x
211124_OV3_P5_PG_CWi_JB_Cdiff_BHI_SPE_01	9893			x
211124_OV3_P5_PG_CWi_JB_Cdiff_BHI_SPE_01	9894	x		x		x
211124_OV3_P5_PG_CWi_JB_Cdiff_BHI_SPE_01	9895			x
211124_OV3_P5_PG_CWi_JB_Cdiff_BHI_SPE_01	9896			x
211124_OV3_P5_PG_CWi_JB_Cdiff_BHI_SPE_01	9899	x		x		x
211124_OV3_P5_PG_CWi_JB_Cdiff_BHI_SPE_01	9902	x		x		x
211124_OV3_P5_PG_CWi_JB_Cdiff_BHI_SPE_01	9904	x		x
211124_OV3_P5_PG_CWi_JB_Cdiff_BHI_SPE_01	9905			x
211124_OV3_P5_PG_CWi_JB_Cdiff_BHI_SPE_01	9908			x
211124_OV3_P5_PG_CWi_JB_Cdiff_BHI_SPE_01	9911			x		x
211124_OV3_P5_PG_CWi_JB_Cdiff_BHI_SPE_01	9915			x		x
211124_OV3_P5_PG_CWi_JB_Cdiff_BHI_SPE_01	9918			x		x
211124_OV3_P5_PG_CWi_JB_Cdiff_BHI_SPE_01	9923	x		x
211124_OV3_P5_PG_CWi_JB_Cdiff_BHI_SPE_01	9928	x		x		x
211124_OV3_P5_PG_CWi_JB_Cdiff_BHI_SPE_01	9934			x		x
211124_OV3_P5_PG_CWi_JB_Cdiff_BHI_SPE_01	9937			x		x
211124_OV3_P5_PG_CWi_JB_Cdiff_BHI_SPE_01	9943			x
211124_OV3_P5_PG_CWi_JB_Cdiff_BHI_SPE_01	9947			x
211124_OV3_P5_PG_CWi_JB_Cdiff_BHI_SPE_01	9948			x		x
211124_OV3_P5_PG_CWi_JB_Cdiff_BHI_SPE_01	9949			x
211124_OV3_P5_PG_CWi_JB_Cdiff_BHI_SPE_01	9952			x
211124_OV3_P5_PG_CWi_JB_Cdiff_BHI_SPE_01	9962			x
211124_OV3_P5_PG_CWi_JB_Cdiff_BHI_SPE_01	9966			x
211124_OV3_P5_PG_CWi_JB_Cdiff_BHI_SPE_01	9977	x		x		x
211124_OV3_P5_PG_CWi_JB_Cdiff_BHI_SPE_01	9993			x
211124_OV3_P5_PG_CWi_JB_Cdiff_BHI_SPE_01	9999			x
211124_OV3_P5_PG_CWi_JB_Cdiff_BHI_SPE_01	10002			x
211124_OV3_P5_PG_CWi_JB_Cdiff_BHI_SPE_01	10011	x		x
211124_OV3_P5_PG_CWi_JB_Cdiff_BHI_SPE_01	10016			x		x
211124_OV3_P5_PG_CWi_JB_Cdiff_BHI_SPE_01	10019					x
211124_OV3_P5_PG_CWi_JB_Cdiff_BHI_SPE_01	10024			x
211124_OV3_P5_PG_CWi_JB_Cdiff_BHI_SPE_01	10028	x		x		x
211124_OV3_P5_PG_CWi_JB_Cdiff_BHI_SPE_01	10033	x		x		x
211124_OV3_P5_PG_CWi_JB_Cdiff_BHI_SPE_01	10035			x
211124_OV3_P5_PG_CWi_JB_Cdiff_BHI_SPE_01	10037			x
211124_OV3_P5_PG_CWi_JB_Cdiff_BHI_SPE_01	10039	x		x		x
211124_OV3_P5_PG_CWi_JB_Cdiff_BHI_SPE_01	10043					x
211124_OV3_P5_PG_CWi_JB_Cdiff_BHI_SPE_01	10052	x		x
211124_OV3_P5_PG_CWi_JB_Cdiff_BHI_SPE_01	10058			x
211124_OV3_P5_PG_CWi_JB_Cdiff_BHI_SPE_01	10062	x		x		x
211124_OV3_P5_PG_CWi_JB_Cdiff_BHI_SPE_01	10066			x
211124_OV3_P5_PG_CWi_JB_Cdiff_BHI_SPE_01	10070			x
211124_OV3_P5_PG_CWi_JB_Cdiff_BHI_SPE_01	10073			x
211124_OV3_P5_PG_CWi_JB_Cdiff_BHI_SPE_01	10077			x
211124_OV3_P5_PG_CWi_JB_Cdiff_BHI_SPE_01	10081			x
211124_OV3_P5_PG_CWi_JB_Cdiff_BHI_SPE_01	10084			x
211124_OV3_P5_PG_CWi_JB_Cdiff_BHI_SPE_01	10088			x
211124_OV3_P5_PG_CWi_JB_Cdiff_BHI_SPE_01	10104			x		x
211124_OV3_P5_PG_CWi_JB_Cdiff_BHI_SPE_01	10105			x
211124_OV3_P5_PG_CWi_JB_Cdiff_BHI_SPE_01	10109	x		x		x
211124_OV3_P5_PG_CWi_JB_Cdiff_BHI_SPE_01	10115			x
211124_OV3_P5_PG_CWi_JB_Cdiff_BHI_SPE_01	10118			x
211124_OV3_P5_PG_CWi_JB_Cdiff_BHI_SPE_01	10121			x
211124_OV3_P5_PG_CWi_JB_Cdiff_BHI_SPE_01	10126			x
211124_OV3_P5_PG_CWi_JB_Cdiff_BHI_SPE_01	10131	x		x
211124_OV3_P5_PG_CWi_JB_Cdiff_BHI_SPE_01	10132	x		x
211124_OV3_P5_PG_CWi_JB_Cdiff_BHI_SPE_01	10151	x		x		x
211124_OV3_P5_PG_CWi_JB_Cdiff_BHI_SPE_01	10154			x		x
211124_OV3_P5_PG_CWi_JB_Cdiff_BHI_SPE_01	10157			x
211124_OV3_P5_PG_CWi_JB_Cdiff_BHI_SPE_01	10159	x				x
211124_OV3_P5_PG_CWi_JB_Cdiff_BHI_SPE_01	10163	x		x		x
211124_OV3_P5_PG_CWi_JB_Cdiff_BHI_SPE_01	10171			x
211124_OV3_P5_PG_CWi_JB_Cdiff_BHI_SPE_01	10174					x
211124_OV3_P5_PG_CWi_JB_Cdiff_BHI_SPE_01	10179	x		x
211124_OV3_P5_PG_CWi_JB_Cdiff_BHI_SPE_01	10191	x
211124_OV3_P5_PG_CWi_JB_Cdiff_BHI_SPE_01	10193			x
211124_OV3_P5_PG_CWi_JB_Cdiff_BHI_SPE_01	10197			x
211124_OV3_P5_PG_CWi_JB_Cdiff_BHI_SPE_01	10199					x
211124_OV3_P5_PG_CWi_JB_Cdiff_BHI_SPE_01	10217			x
211124_OV3_P5_PG_CWi_JB_Cdiff_BHI_SPE_01	10223			x
211124_OV3_P5_PG_CWi_JB_Cdiff_BHI_SPE_01	10235	x		x		x
211124_OV3_P5_PG_CWi_JB_Cdiff_BHI_SPE_01	10241	x		x		x
211124_OV3_P5_PG_CWi_JB_Cdiff_BHI_SPE_01	10264			x
211124_OV3_P5_PG_CWi_JB_Cdiff_BHI_SPE_01	10271			x
211124_OV3_P5_PG_CWi_JB_Cdiff_BHI_SPE_01	10276	x		x		x
211124_OV3_P5_PG_CWi_JB_Cdiff_BHI_SPE_01	10290			x		x
211124_OV3_P5_PG_CWi_JB_Cdiff_BHI_SPE_01	10292	x		x		x
211124_OV3_P5_PG_CWi_JB_Cdiff_BHI_SPE_01	10296			x
211124_OV3_P5_PG_CWi_JB_Cdiff_BHI_SPE_01	10303			x
211124_OV3_P5_PG_CWi_JB_Cdiff_BHI_SPE_01	10305			x
211124_OV3_P5_PG_CWi_JB_Cdiff_BHI_SPE_01	10307			x
211124_OV3_P5_PG_CWi_JB_Cdiff_BHI_SPE_01	10309			x
211124_OV3_P5_PG_CWi_JB_Cdiff_BHI_SPE_01	10312	x		x
211124_OV3_P5_PG_CWi_JB_Cdiff_BHI_SPE_01	10316			x
211124_OV3_P5_PG_CWi_JB_Cdiff_BHI_SPE_01	10325			x
211124_OV3_P5_PG_CWi_JB_Cdiff_BHI_SPE_01	10337			x		x
211124_OV3_P5_PG_CWi_JB_Cdiff_BHI_SPE_01	10344	x		x		x
211124_OV3_P5_PG_CWi_JB_Cdiff_BHI_SPE_01	10345					x
211124_OV3_P5_PG_CWi_JB_Cdiff_BHI_SPE_01	10350			x
211124_OV3_P5_PG_CWi_JB_Cdiff_BHI_SPE_01	10353			x
211124_OV3_P5_PG_CWi_JB_Cdiff_BHI_SPE_01	10355	x
211124_OV3_P5_PG_CWi_JB_Cdiff_BHI_SPE_01	10360			x		x
211124_OV3_P5_PG_CWi_JB_Cdiff_BHI_SPE_01	10365			x
211124_OV3_P5_PG_CWi_JB_Cdiff_BHI_SPE_01	10368			x
211124_OV3_P5_PG_CWi_JB_Cdiff_BHI_SPE_01	10371			x
211124_OV3_P5_PG_CWi_JB_Cdiff_BHI_SPE_01	10372			x
211124_OV3_P5_PG_CWi_JB_Cdiff_BHI_SPE_01	10374			x		x
211124_OV3_P5_PG_CWi_JB_Cdiff_BHI_SPE_01	10375					x
211124_OV3_P5_PG_CWi_JB_Cdiff_BHI_SPE_01	10381	x
211124_OV3_P5_PG_CWi_JB_Cdiff_BHI_SPE_01	10402			x
211124_OV3_P5_PG_CWi_JB_Cdiff_BHI_SPE_01	10409			x
211124_OV3_P5_PG_CWi_JB_Cdiff_BHI_SPE_01	10414	x		x		x
211124_OV3_P5_PG_CWi_JB_Cdiff_BHI_SPE_01	10419	x		x		x
211124_OV3_P5_PG_CWi_JB_Cdiff_BHI_SPE_01	10427			x
211124_OV3_P5_PG_CWi_JB_Cdiff_BHI_SPE_01	10431	x		x		x
211124_OV3_P5_PG_CWi_JB_Cdiff_BHI_SPE_01	10437			x
211124_OV3_P5_PG_CWi_JB_Cdiff_BHI_SPE_01	10453	x		x
211124_OV3_P5_PG_CWi_JB_Cdiff_BHI_SPE_01	10454					x
211124_OV3_P5_PG_CWi_JB_Cdiff_BHI_SPE_01	10464	x		x		x
211124_OV3_P5_PG_CWi_JB_Cdiff_BHI_SPE_01	10466			x
211124_OV3_P5_PG_CWi_JB_Cdiff_BHI_SPE_01	10467	x		x		x
211124_OV3_P5_PG_CWi_JB_Cdiff_BHI_SPE_01	10469			x		x
211124_OV3_P5_PG_CWi_JB_Cdiff_BHI_SPE_01	10470	x		x		x
211124_OV3_P5_PG_CWi_JB_Cdiff_BHI_SPE_01	10480					x
211124_OV3_P5_PG_CWi_JB_Cdiff_BHI_SPE_01	10483			x
211124_OV3_P5_PG_CWi_JB_Cdiff_BHI_SPE_01	10484			x
211124_OV3_P5_PG_CWi_JB_Cdiff_BHI_SPE_01	10489			x
211124_OV3_P5_PG_CWi_JB_Cdiff_BHI_SPE_01	10490			x		x
211124_OV3_P5_PG_CWi_JB_Cdiff_BHI_SPE_01	10494	x
211124_OV3_P5_PG_CWi_JB_Cdiff_BHI_SPE_01	10496			x
211124_OV3_P5_PG_CWi_JB_Cdiff_BHI_SPE_01	10500	x		x
211124_OV3_P5_PG_CWi_JB_Cdiff_BHI_SPE_01	10501	x		x
211124_OV3_P5_PG_CWi_JB_Cdiff_BHI_SPE_01	10503			x		x
211124_OV3_P5_PG_CWi_JB_Cdiff_BHI_SPE_01	10507			x
211124_OV3_P5_PG_CWi_JB_Cdiff_BHI_SPE_01	10510			x
211124_OV3_P5_PG_CWi_JB_Cdiff_BHI_SPE_01	10514			x
211124_OV3_P5_PG_CWi_JB_Cdiff_BHI_SPE_01	10518	x		x
211124_OV3_P5_PG_CWi_JB_Cdiff_BHI_SPE_01	10519			x		x
211124_OV3_P5_PG_CWi_JB_Cdiff_BHI_SPE_01	10539			x		x
211124_OV3_P5_PG_CWi_JB_Cdiff_BHI_SPE_01	10545	x		x
211124_OV3_P5_PG_CWi_JB_Cdiff_BHI_SPE_01	10546			x		x
211124_OV3_P5_PG_CWi_JB_Cdiff_BHI_SPE_01	10554	x		x		x
211124_OV3_P5_PG_CWi_JB_Cdiff_BHI_SPE_01	10560	x		x		x
211124_OV3_P5_PG_CWi_JB_Cdiff_BHI_SPE_01	10562			x
211124_OV3_P5_PG_CWi_JB_Cdiff_BHI_SPE_01	10566	x		x
211124_OV3_P5_PG_CWi_JB_Cdiff_BHI_SPE_01	10572	x		x		x
211124_OV3_P5_PG_CWi_JB_Cdiff_BHI_SPE_01	10584	x		x
211124_OV3_P5_PG_CWi_JB_Cdiff_BHI_SPE_01	10606	x		x		x
211124_OV3_P5_PG_CWi_JB_Cdiff_BHI_SPE_01	10607	x		x		x
211124_OV3_P5_PG_CWi_JB_Cdiff_BHI_SPE_01	10614			x
211124_OV3_P5_PG_CWi_JB_Cdiff_BHI_SPE_01	10615			x
211124_OV3_P5_PG_CWi_JB_Cdiff_BHI_SPE_01	10625			x
211124_OV3_P5_PG_CWi_JB_Cdiff_BHI_SPE_01	10626			x
211124_OV3_P5_PG_CWi_JB_Cdiff_BHI_SPE_01	10631	x		x
211124_OV3_P5_PG_CWi_JB_Cdiff_BHI_SPE_01	10632			x
211124_OV3_P5_PG_CWi_JB_Cdiff_BHI_SPE_01	10633			x		x
211124_OV3_P5_PG_CWi_JB_Cdiff_BHI_SPE_01	10634			x
211124_OV3_P5_PG_CWi_JB_Cdiff_BHI_SPE_01	10644			x
211124_OV3_P5_PG_CWi_JB_Cdiff_BHI_SPE_01	10645					x
211124_OV3_P5_PG_CWi_JB_Cdiff_BHI_SPE_01	10653	x		x
211124_OV3_P5_PG_CWi_JB_Cdiff_BHI_SPE_01	10658			x
211124_OV3_P5_PG_CWi_JB_Cdiff_BHI_SPE_01	10667	x		x		x
211124_OV3_P5_PG_CWi_JB_Cdiff_BHI_SPE_01	10669	x		x		x
211124_OV3_P5_PG_CWi_JB_Cdiff_BHI_SPE_01	10672	x		x
211124_OV3_P5_PG_CWi_JB_Cdiff_BHI_SPE_01	10676	x		x
211124_OV3_P5_PG_CWi_JB_Cdiff_BHI_SPE_01	10679	x		x		x
211124_OV3_P5_PG_CWi_JB_Cdiff_BHI_SPE_01	10680	x		x
211124_OV3_P5_PG_CWi_JB_Cdiff_BHI_SPE_01	10682			x
211124_OV3_P5_PG_CWi_JB_Cdiff_BHI_SPE_01	10684	x		x		x
211124_OV3_P5_PG_CWi_JB_Cdiff_BHI_SPE_01	10689			x
211124_OV3_P5_PG_CWi_JB_Cdiff_BHI_SPE_01	10693	x		x
211124_OV3_P5_PG_CWi_JB_Cdiff_BHI_SPE_01	10694			x
211124_OV3_P5_PG_CWi_JB_Cdiff_BHI_SPE_01	10695			x
211124_OV3_P5_PG_CWi_JB_Cdiff_BHI_SPE_01	10697	x		x		x
211124_OV3_P5_PG_CWi_JB_Cdiff_BHI_SPE_01	10700	x		x		x
211124_OV3_P5_PG_CWi_JB_Cdiff_BHI_SPE_01	10703			x
211124_OV3_P5_PG_CWi_JB_Cdiff_BHI_SPE_01	10714			x		x
211124_OV3_P5_PG_CWi_JB_Cdiff_BHI_SPE_01	10736	x		x		x
211124_OV3_P5_PG_CWi_JB_Cdiff_BHI_SPE_01	10740			x
211124_OV3_P5_PG_CWi_JB_Cdiff_BHI_SPE_01	10750			x
211124_OV3_P5_PG_CWi_JB_Cdiff_BHI_SPE_01	10754	x				x
211124_OV3_P5_PG_CWi_JB_Cdiff_BHI_SPE_01	10756	x
211124_OV3_P5_PG_CWi_JB_Cdiff_BHI_SPE_01	10760	x		x
211124_OV3_P5_PG_CWi_JB_Cdiff_BHI_SPE_01	10761	x		x
211124_OV3_P5_PG_CWi_JB_Cdiff_BHI_SPE_01	10762	x		x		x
211124_OV3_P5_PG_CWi_JB_Cdiff_BHI_SPE_01	10771					x
211124_OV3_P5_PG_CWi_JB_Cdiff_BHI_SPE_01	10773	x		x
211124_OV3_P5_PG_CWi_JB_Cdiff_BHI_SPE_01	10774	x		x
211124_OV3_P5_PG_CWi_JB_Cdiff_BHI_SPE_01	10778			x
211124_OV3_P5_PG_CWi_JB_Cdiff_BHI_SPE_01	10785	x		x
211124_OV3_P5_PG_CWi_JB_Cdiff_BHI_SPE_01	10788	x		x
211124_OV3_P5_PG_CWi_JB_Cdiff_BHI_SPE_01	10790	x		x
211124_OV3_P5_PG_CWi_JB_Cdiff_BHI_SPE_01	10794	x		x
211124_OV3_P5_PG_CWi_JB_Cdiff_BHI_SPE_01	10800	x		x		x
211124_OV3_P5_PG_CWi_JB_Cdiff_BHI_SPE_01	10804			x
211124_OV3_P5_PG_CWi_JB_Cdiff_BHI_SPE_01	10813	x		x		x
211124_OV3_P5_PG_CWi_JB_Cdiff_BHI_SPE_01	10815	x		x		x
211124_OV3_P5_PG_CWi_JB_Cdiff_BHI_SPE_01	10818			x
211124_OV3_P5_PG_CWi_JB_Cdiff_BHI_SPE_01	10822	x		x
211124_OV3_P5_PG_CWi_JB_Cdiff_BHI_SPE_01	10830	x		x		x
211124_OV3_P5_PG_CWi_JB_Cdiff_BHI_SPE_01	10832			x
211124_OV3_P5_PG_CWi_JB_Cdiff_BHI_SPE_01	10833	x		x		x
211124_OV3_P5_PG_CWi_JB_Cdiff_BHI_SPE_01	10844			x
211124_OV3_P5_PG_CWi_JB_Cdiff_BHI_SPE_01	10845			x
211124_OV3_P5_PG_CWi_JB_Cdiff_BHI_SPE_01	10850			x
211124_OV3_P5_PG_CWi_JB_Cdiff_BHI_SPE_01	10851			x
211124_OV3_P5_PG_CWi_JB_Cdiff_BHI_SPE_01	10867			x
211124_OV3_P5_PG_CWi_JB_Cdiff_BHI_SPE_01	10876			x
211124_OV3_P5_PG_CWi_JB_Cdiff_BHI_SPE_01	10892			x
211124_OV3_P5_PG_CWi_JB_Cdiff_BHI_SPE_01	10894			x
211124_OV3_P5_PG_CWi_JB_Cdiff_BHI_SPE_01	10900			x
211124_OV3_P5_PG_CWi_JB_Cdiff_BHI_SPE_01	10903	x		x		x
211124_OV3_P5_PG_CWi_JB_Cdiff_BHI_SPE_01	10905			x
211124_OV3_P5_PG_CWi_JB_Cdiff_BHI_SPE_01	10911			x		x
211124_OV3_P5_PG_CWi_JB_Cdiff_BHI_SPE_01	10914	x		x		x
211124_OV3_P5_PG_CWi_JB_Cdiff_BHI_SPE_01	10915	x		x
211124_OV3_P5_PG_CWi_JB_Cdiff_BHI_SPE_01	10916			x
211124_OV3_P5_PG_CWi_JB_Cdiff_BHI_SPE_01	10927	x		x
211124_OV3_P5_PG_CWi_JB_Cdiff_BHI_SPE_01	10931	x		x
211124_OV3_P5_PG_CWi_JB_Cdiff_BHI_SPE_01	10933	x		x
211124_OV3_P5_PG_CWi_JB_Cdiff_BHI_SPE_01	10938			x
211124_OV3_P5_PG_CWi_JB_Cdiff_BHI_SPE_01	10948	x		x		x
211124_OV3_P5_PG_CWi_JB_Cdiff_BHI_SPE_01	10952			x
211124_OV3_P5_PG_CWi_JB_Cdiff_BHI_SPE_01	10961			x
211124_OV3_P5_PG_CWi_JB_Cdiff_BHI_SPE_01	10962	x		x		x
211124_OV3_P5_PG_CWi_JB_Cdiff_BHI_SPE_01	10974	x		x
211124_OV3_P5_PG_CWi_JB_Cdiff_BHI_SPE_01	10977	x		x		x
211124_OV3_P5_PG_CWi_JB_Cdiff_BHI_SPE_01	10988			x
211124_OV3_P5_PG_CWi_JB_Cdiff_BHI_SPE_01	11002			x
211124_OV3_P5_PG_CWi_JB_Cdiff_BHI_SPE_01	11009			x
211124_OV3_P5_PG_CWi_JB_Cdiff_BHI_SPE_01	11010			x		x
211124_OV3_P5_PG_CWi_JB_Cdiff_BHI_SPE_01	11016					x
211124_OV3_P5_PG_CWi_JB_Cdiff_BHI_SPE_01	11021			x
211124_OV3_P5_PG_CWi_JB_Cdiff_BHI_SPE_01	11026			x
211124_OV3_P5_PG_CWi_JB_Cdiff_BHI_SPE_01	11036			x
211124_OV3_P5_PG_CWi_JB_Cdiff_BHI_SPE_01	11042	x		x		x
211124_OV3_P5_PG_CWi_JB_Cdiff_BHI_SPE_01	11046			x
211124_OV3_P5_PG_CWi_JB_Cdiff_BHI_SPE_01	11052			x
211124_OV3_P5_PG_CWi_JB_Cdiff_BHI_SPE_01	11055	x		x
211124_OV3_P5_PG_CWi_JB_Cdiff_BHI_SPE_01	11056			x
211124_OV3_P5_PG_CWi_JB_Cdiff_BHI_SPE_01	11058			x		x
211124_OV3_P5_PG_CWi_JB_Cdiff_BHI_SPE_01	11060			x
211124_OV3_P5_PG_CWi_JB_Cdiff_BHI_SPE_01	11068			x
211124_OV3_P5_PG_CWi_JB_Cdiff_BHI_SPE_01	11069			x
211124_OV3_P5_PG_CWi_JB_Cdiff_BHI_SPE_01	11071	x		x		x
211124_OV3_P5_PG_CWi_JB_Cdiff_BHI_SPE_01	11075	x		x
211124_OV3_P5_PG_CWi_JB_Cdiff_BHI_SPE_01	11089			x
211124_OV3_P5_PG_CWi_JB_Cdiff_BHI_SPE_01	11090			x
211124_OV3_P5_PG_CWi_JB_Cdiff_BHI_SPE_01	11091			x
211124_OV3_P5_PG_CWi_JB_Cdiff_BHI_SPE_01	11093	x		x		x
211124_OV3_P5_PG_CWi_JB_Cdiff_BHI_SPE_01	11106	x		x		x
211124_OV3_P5_PG_CWi_JB_Cdiff_BHI_SPE_01	11109			x
211124_OV3_P5_PG_CWi_JB_Cdiff_BHI_SPE_01	11114	x		x
211124_OV3_P5_PG_CWi_JB_Cdiff_BHI_SPE_01	11118			x
211124_OV3_P5_PG_CWi_JB_Cdiff_BHI_SPE_01	11123	x		x		x
211124_OV3_P5_PG_CWi_JB_Cdiff_BHI_SPE_01	11128			x
211124_OV3_P5_PG_CWi_JB_Cdiff_BHI_SPE_01	11129			x
211124_OV3_P5_PG_CWi_JB_Cdiff_BHI_SPE_01	11133			x		x
211124_OV3_P5_PG_CWi_JB_Cdiff_BHI_SPE_01	11144			x
211124_OV3_P5_PG_CWi_JB_Cdiff_BHI_SPE_01	11155			x
211124_OV3_P5_PG_CWi_JB_Cdiff_BHI_SPE_01	11158			x
211124_OV3_P5_PG_CWi_JB_Cdiff_BHI_SPE_01	11162			x
211124_OV3_P5_PG_CWi_JB_Cdiff_BHI_SPE_01	11168			x
211124_OV3_P5_PG_CWi_JB_Cdiff_BHI_SPE_01	11179	x		x		x
211124_OV3_P5_PG_CWi_JB_Cdiff_BHI_SPE_01	11180			x		x
211124_OV3_P5_PG_CWi_JB_Cdiff_BHI_SPE_01	11181			x
211124_OV3_P5_PG_CWi_JB_Cdiff_BHI_SPE_01	11183			x
211124_OV3_P5_PG_CWi_JB_Cdiff_BHI_SPE_01	11189	x		x		x
211124_OV3_P5_PG_CWi_JB_Cdiff_BHI_SPE_01	11192			x
211124_OV3_P5_PG_CWi_JB_Cdiff_BHI_SPE_01	11193			x
211124_OV3_P5_PG_CWi_JB_Cdiff_BHI_SPE_01	11198			x
211124_OV3_P5_PG_CWi_JB_Cdiff_BHI_SPE_01	11199			x
211124_OV3_P5_PG_CWi_JB_Cdiff_BHI_SPE_01	11200			x
211124_OV3_P5_PG_CWi_JB_Cdiff_BHI_SPE_01	11201	x		x
211124_OV3_P5_PG_CWi_JB_Cdiff_BHI_SPE_01	11206	x
211124_OV3_P5_PG_CWi_JB_Cdiff_BHI_SPE_01	11210			x
211124_OV3_P5_PG_CWi_JB_Cdiff_BHI_SPE_01	11211	x		x		x
211124_OV3_P5_PG_CWi_JB_Cdiff_BHI_SPE_01	11216			x
211124_OV3_P5_PG_CWi_JB_Cdiff_BHI_SPE_01	11217			x
211124_OV3_P5_PG_CWi_JB_Cdiff_BHI_SPE_01	11221			x
211124_OV3_P5_PG_CWi_JB_Cdiff_BHI_SPE_01	11227	x		x
211124_OV3_P5_PG_CWi_JB_Cdiff_BHI_SPE_01	11231	x		x		x
211124_OV3_P5_PG_CWi_JB_Cdiff_BHI_SPE_01	11232	x		x		x
211124_OV3_P5_PG_CWi_JB_Cdiff_BHI_SPE_01	11237	x		x
211124_OV3_P5_PG_CWi_JB_Cdiff_BHI_SPE_01	11239			x
211124_OV3_P5_PG_CWi_JB_Cdiff_BHI_SPE_01	11248			x
211124_OV3_P5_PG_CWi_JB_Cdiff_BHI_SPE_01	11260			x
211124_OV3_P5_PG_CWi_JB_Cdiff_BHI_SPE_01	11262			x
211124_OV3_P5_PG_CWi_JB_Cdiff_BHI_SPE_01	11274	x		x		x
211124_OV3_P5_PG_CWi_JB_Cdiff_BHI_SPE_01	11275	x		x
211124_OV3_P5_PG_CWi_JB_Cdiff_BHI_SPE_01	11280			x
211124_OV3_P5_PG_CWi_JB_Cdiff_BHI_SPE_01	11283			x		x
211124_OV3_P5_PG_CWi_JB_Cdiff_BHI_SPE_01	11285					x
211124_OV3_P5_PG_CWi_JB_Cdiff_BHI_SPE_01	11286			x
211124_OV3_P5_PG_CWi_JB_Cdiff_BHI_SPE_01	11288			x
211124_OV3_P5_PG_CWi_JB_Cdiff_BHI_SPE_01	11296			x
211124_OV3_P5_PG_CWi_JB_Cdiff_BHI_SPE_01	11297			x
211124_OV3_P5_PG_CWi_JB_Cdiff_BHI_SPE_01	11304			x
211124_OV3_P5_PG_CWi_JB_Cdiff_BHI_SPE_01	11308			x
211124_OV3_P5_PG_CWi_JB_Cdiff_BHI_SPE_01	11310			x
211124_OV3_P5_PG_CWi_JB_Cdiff_BHI_SPE_01	11324	x				x
211124_OV3_P5_PG_CWi_JB_Cdiff_BHI_SPE_01	11331	x		x		x
211124_OV3_P5_PG_CWi_JB_Cdiff_BHI_SPE_01	11335			x
211124_OV3_P5_PG_CWi_JB_Cdiff_BHI_SPE_01	11338			x
211124_OV3_P5_PG_CWi_JB_Cdiff_BHI_SPE_01	11341	x		x
211124_OV3_P5_PG_CWi_JB_Cdiff_BHI_SPE_01	11342	x		x
211124_OV3_P5_PG_CWi_JB_Cdiff_BHI_SPE_01	11343			x
211124_OV3_P5_PG_CWi_JB_Cdiff_BHI_SPE_01	11344			x
211124_OV3_P5_PG_CWi_JB_Cdiff_BHI_SPE_01	11351			x
211124_OV3_P5_PG_CWi_JB_Cdiff_BHI_SPE_01	11352					x
211124_OV3_P5_PG_CWi_JB_Cdiff_BHI_SPE_01	11356			x
211124_OV3_P5_PG_CWi_JB_Cdiff_BHI_SPE_01	11358			x		x
211124_OV3_P5_PG_CWi_JB_Cdiff_BHI_SPE_01	11361			x
211124_OV3_P5_PG_CWi_JB_Cdiff_BHI_SPE_01	11362					x
211124_OV3_P5_PG_CWi_JB_Cdiff_BHI_SPE_01	11369	x		x
211124_OV3_P5_PG_CWi_JB_Cdiff_BHI_SPE_01	11370	x		x
211124_OV3_P5_PG_CWi_JB_Cdiff_BHI_SPE_01	11373			x
211124_OV3_P5_PG_CWi_JB_Cdiff_BHI_SPE_01	11374			x		x
211124_OV3_P5_PG_CWi_JB_Cdiff_BHI_SPE_01	11375			x
211124_OV3_P5_PG_CWi_JB_Cdiff_BHI_SPE_01	11379			x		x
211124_OV3_P5_PG_CWi_JB_Cdiff_BHI_SPE_01	11380	x		x
211124_OV3_P5_PG_CWi_JB_Cdiff_BHI_SPE_01	11381	x		x		x
211124_OV3_P5_PG_CWi_JB_Cdiff_BHI_SPE_01	11389			x
211124_OV3_P5_PG_CWi_JB_Cdiff_BHI_SPE_01	11391			x
211124_OV3_P5_PG_CWi_JB_Cdiff_BHI_SPE_01	11394			x
211124_OV3_P5_PG_CWi_JB_Cdiff_BHI_SPE_01	11397	x		x		x
211124_OV3_P5_PG_CWi_JB_Cdiff_BHI_SPE_01	11398			x
211124_OV3_P5_PG_CWi_JB_Cdiff_BHI_SPE_01	11404	x		x		x
211124_OV3_P5_PG_CWi_JB_Cdiff_BHI_SPE_01	11409			x
211124_OV3_P5_PG_CWi_JB_Cdiff_BHI_SPE_01	11421			x		x
211124_OV3_P5_PG_CWi_JB_Cdiff_BHI_SPE_01	11428			x		x
211124_OV3_P5_PG_CWi_JB_Cdiff_BHI_SPE_01	11429	x		x		x
211124_OV3_P5_PG_CWi_JB_Cdiff_BHI_SPE_01	11432			x
211124_OV3_P5_PG_CWi_JB_Cdiff_BHI_SPE_01	11437			x
211124_OV3_P5_PG_CWi_JB_Cdiff_BHI_SPE_01	11442			x
211124_OV3_P5_PG_CWi_JB_Cdiff_BHI_SPE_01	11446			x
211124_OV3_P5_PG_CWi_JB_Cdiff_BHI_SPE_01	11448			x
211124_OV3_P5_PG_CWi_JB_Cdiff_BHI_SPE_01	11449			x
211124_OV3_P5_PG_CWi_JB_Cdiff_BHI_SPE_01	11454			x
211124_OV3_P5_PG_CWi_JB_Cdiff_BHI_SPE_01	11455	x		x		x
211124_OV3_P5_PG_CWi_JB_Cdiff_BHI_SPE_01	11465			x
211124_OV3_P5_PG_CWi_JB_Cdiff_BHI_SPE_01	11470	x		x		x
211124_OV3_P5_PG_CWi_JB_Cdiff_BHI_SPE_01	11472			x
211124_OV3_P5_PG_CWi_JB_Cdiff_BHI_SPE_01	11473			x		x
211124_OV3_P5_PG_CWi_JB_Cdiff_BHI_SPE_01	11480	x		x		x
211124_OV3_P5_PG_CWi_JB_Cdiff_BHI_SPE_01	11481			x		x
211124_OV3_P5_PG_CWi_JB_Cdiff_BHI_SPE_01	11486			x
211124_OV3_P5_PG_CWi_JB_Cdiff_BHI_SPE_01	11490	x		x
211124_OV3_P5_PG_CWi_JB_Cdiff_BHI_SPE_01	11491	x		x		x
211124_OV3_P5_PG_CWi_JB_Cdiff_BHI_SPE_01	11492	x		x
211124_OV3_P5_PG_CWi_JB_Cdiff_BHI_SPE_01	11493					x
211124_OV3_P5_PG_CWi_JB_Cdiff_BHI_SPE_01	11497	x		x
211124_OV3_P5_PG_CWi_JB_Cdiff_BHI_SPE_01	11498			x
211124_OV3_P5_PG_CWi_JB_Cdiff_BHI_SPE_01	11500			x		x
211124_OV3_P5_PG_CWi_JB_Cdiff_BHI_SPE_01	11505			x
211124_OV3_P5_PG_CWi_JB_Cdiff_BHI_SPE_01	11509			x
211124_OV3_P5_PG_CWi_JB_Cdiff_BHI_SPE_01	11512			x
211124_OV3_P5_PG_CWi_JB_Cdiff_BHI_SPE_01	11514	x
211124_OV3_P5_PG_CWi_JB_Cdiff_BHI_SPE_01	11516	x		x
211124_OV3_P5_PG_CWi_JB_Cdiff_BHI_SPE_01	11517	x		x		x
211124_OV3_P5_PG_CWi_JB_Cdiff_BHI_SPE_01	11520	x
211124_OV3_P5_PG_CWi_JB_Cdiff_BHI_SPE_01	11529	x		x
211124_OV3_P5_PG_CWi_JB_Cdiff_BHI_SPE_01	11530	x		x		x
211124_OV3_P5_PG_CWi_JB_Cdiff_BHI_SPE_01	11531	x		x		x
211124_OV3_P5_PG_CWi_JB_Cdiff_BHI_SPE_01	11532			x		x
211124_OV3_P5_PG_CWi_JB_Cdiff_BHI_SPE_01	11533			x
211124_OV3_P5_PG_CWi_JB_Cdiff_BHI_SPE_01	11535			x
211124_OV3_P5_PG_CWi_JB_Cdiff_BHI_SPE_01	11541			x
211124_OV3_P5_PG_CWi_JB_Cdiff_BHI_SPE_01	11548			x
211124_OV3_P5_PG_CWi_JB_Cdiff_BHI_SPE_01	11550			x
211124_OV3_P5_PG_CWi_JB_Cdiff_BHI_SPE_01	11558			x
211124_OV3_P5_PG_CWi_JB_Cdiff_BHI_SPE_01	11568			x
211124_OV3_P5_PG_CWi_JB_Cdiff_BHI_SPE_01	11573	x		x		x
211124_OV3_P5_PG_CWi_JB_Cdiff_BHI_SPE_01	11576			x
211124_OV3_P5_PG_CWi_JB_Cdiff_BHI_SPE_01	11581					x
211124_OV3_P5_PG_CWi_JB_Cdiff_BHI_SPE_01	11587			x
211124_OV3_P5_PG_CWi_JB_Cdiff_BHI_SPE_01	11588	x		x		x
211124_OV3_P5_PG_CWi_JB_Cdiff_BHI_SPE_01	11597	x		x
211124_OV3_P5_PG_CWi_JB_Cdiff_BHI_SPE_01	11600			x
211124_OV3_P5_PG_CWi_JB_Cdiff_BHI_SPE_01	11604			x
211124_OV3_P5_PG_CWi_JB_Cdiff_BHI_SPE_01	11609			x		x
211124_OV3_P5_PG_CWi_JB_Cdiff_BHI_SPE_01	11613	x		x		x
211124_OV3_P5_PG_CWi_JB_Cdiff_BHI_SPE_01	11617			x
211124_OV3_P5_PG_CWi_JB_Cdiff_BHI_SPE_01	11619	x		x		x
211124_OV3_P5_PG_CWi_JB_Cdiff_BHI_SPE_01	11624	x		x		x
211124_OV3_P5_PG_CWi_JB_Cdiff_BHI_SPE_01	11628			x		x
211124_OV3_P5_PG_CWi_JB_Cdiff_BHI_SPE_01	11630	x		x
211124_OV3_P5_PG_CWi_JB_Cdiff_BHI_SPE_01	11634					x
211124_OV3_P5_PG_CWi_JB_Cdiff_BHI_SPE_01	11635	x		x
211124_OV3_P5_PG_CWi_JB_Cdiff_BHI_SPE_01	11638	x		x
211124_OV3_P5_PG_CWi_JB_Cdiff_BHI_SPE_01	11646			x
211124_OV3_P5_PG_CWi_JB_Cdiff_BHI_SPE_01	11648	x		x
[truncated: 423,819+ more rows]

## Sheet: psms
Raw File	Scan Number	Entry Name	Protein Length [AA]	SD smallproteins	SD totalproteins	ExSpLib smallproteins	ExSpLib totalproteins	MaLeSpLib smallproteins	MaLeSpLib totalproteins
[truncated: 346,135+ more rows]

[truncated: 1 more sheets: summary]
