# Supplementary material for: Less missing values—evaluation of proteomics workflows for the quantification of (small) proteins
Source: Microlife. 2026 Jan 10;7:uqag002. doi: 10.1093/femsml/uqag002 (PMC12850539; doi:10.1093/femsml/uqag002)
Supplement: uqag002_Supplemental_Files [file uqag002_supplemental_files.zip › SupplementaryTable_S4_IntensityInformation_AllSamples_revision.xlsx]

## Sheet: Info
SD	search against a sequence database performed in MaxQuant (Cox and Mann, 2008)
ExSpLib	search with SpectraST againt an experimental spectral library containing actually acquired mass spectra
MaLeSpLib	search with SpectraST againt a spectral library containing spectra predicted by Prosit (Gessulat et al., 2019)
SPE	sample enriched for small proteins by solid phase extraction
total	sample obtained after total protein extraction without any additional fractionation or enrichment
n.d.	not detected

## Sheet: SD_total
id	Majority protein IDs	Protein Length	Unique peptides BHI_E_01	Unique peptides BHI_E_02	Unique peptides BHI_E_03	Unique peptides BHI_S_01	Unique peptides BHI_S_02	Unique peptides BHI_S_03	Unique peptides CDMM_E_01	Unique peptides CDMM_E_02	Unique peptides CDMM_E_03	Unique peptides CDMM_S_01	Unique peptides CDMM_S_02	Unique peptides CDMM_S_03	Intensity BHI_E_01	Intensity BHI_E_02	Intensity BHI_E_03	Intensity BHI_S_01	Intensity BHI_S_02	Intensity BHI_S_03	Intensity CDMM_E_01	Intensity CDMM_E_02	Intensity CDMM_E_03	Intensity CDMM_S_01	Intensity CDMM_S_02	Intensity CDMM_S_03	LFQ intensity BHI_E_01	LFQ intensity BHI_E_02	LFQ intensity BHI_E_03	LFQ intensity BHI_S_01	LFQ intensity BHI_S_02	LFQ intensity BHI_S_03	LFQ intensity CDMM_E_01	LFQ intensity CDMM_E_02	LFQ intensity CDMM_E_03	LFQ intensity CDMM_S_01	LFQ intensity CDMM_S_02	LFQ intensity CDMM_S_03	MS/MS count BHI_E_01	MS/MS count BHI_E_02	MS/MS count BHI_E_03	MS/MS count BHI_S_01	MS/MS count BHI_S_02	MS/MS count BHI_S_03	MS/MS count CDMM_E_01	MS/MS count CDMM_E_02	MS/MS count CDMM_E_03	MS/MS count CDMM_S_01	MS/MS count CDMM_S_02
410	CDIF630erm_03160;CDIF630erm_01110	234	5	4	5	5	5	5	1	1	2	0	2	1	11272000	9024200	6176900	8234500	12497000	8884100	4272300	3731600	3261300	n.d.	2457800	2648000	5785100	7250300	6514800	6763500	4862100	5280600	n.d.	n.d.	n.d.	n.d.	n.d.	n.d.	2	3	4	5	4	4	1	1	2	0	2
1304	CDIF630erm_03476;CDIF630erm_02308	404	3	6	5	3	2	4	4	3	4	1	1	1	3732400	9624600	7274300	1548000	3378400	3980600	5441600	3314900	3447100	n.d.	713030	675320	3400200	5521100	5070700	2181300	2425700	2243100	2280400	2144400	1908500	n.d.	n.d.	n.d.	2	5	3	2	3	2	2	3	3	1	0
1444	CDIF630erm_03844;CDIF630erm_03841	402	3	3	3	0	0	0	4	1	2	1	1	1	5059200	3694000	2800000	n.d.	n.d.	n.d.	13812000	893370	2507900	202680	395810	545150	1844900	3975000	2323700	n.d.	n.d.	n.d.	3703700	n.d.	2760100	n.d.	n.d.	n.d.	3	2	2	0	0	0	4	0	1	0	0
404	CDIF630erm_03200;CDIF630erm_01066	203;192	4	3	4	4	3	3	3	2	3	1	3	1	7178200	3655700	4644200	2602400	3719300	3815900	3209500	1159400	3073800	105140	2748300	557800	3354200	3195400	3352000	1983900	2259100	2239400	1834500	1720000	1933500	n.d.	1865100	n.d.	4	3	3	4	2	2	3	2	2	1	3
279	CDIF630erm_00776	2710	23	18	19	58	58	61	1	0	0	10	10	14	26266000	11186000	8995700	101240000	164460000	177680000	1065800	n.d.	n.d.	2665100	9001300	11229000	3410200	2123800	1751000	13938000	14239000	17012000	n.d.	n.d.	n.d.	2407700	1527500	1800800	21	11	11	56	60	66	1	0	0	8	4
1187	CDIF630erm_03060	1987	50	51	51	29	33	29	31	26	32	2	8	5	118540000	100670000	75202000	26874000	64349000	35694000	64027000	22086000	32881000	552900	3994100	2134900	8928400	11071000	9229500	3140900	5609200	3542200	5850900	2976300	3190200	233010	485870	229710	52	54	51	22	37	27	31	18	34	1	4
214	CDIF630erm_00468	1685	8	11	9	22	27	20	11	8	11	23	30	32	15148000	9509400	6063600	47782000	92394000	44758000	15703000	8798600	13616000	7379700	42489000	52665000	5855000	5596000	4249500	12273000	14624000	11764000	5232000	5484100	5818700	9825900	8832700	12134000	7	6	7	17	27	20	8	5	9	15	24
245	CDIF630erm_00626	1622	33	27	27	40	39	39	32	24	32	44	57	48	177790000	95542000	100000000	290970000	386700000	377330000	253090000	46127000	142430000	207810000	1.7538e+09	1209300000	49623000	41275000	45318000	99087000	89960000	101030000	66873000	19757000	48106000	314730000	406650000	276110000	41	25	28	50	58	56	45	19	35	69	109
764	CDIF630erm_01966	1417	5	4	6	6	7	7	6	4	7	1	5	4	6172100	2468300	4202100	2906200	5785100	7073300	3995100	1755100	3078500	n.d.	997810	1132600	1556400	1716900	1738800	1753900	2118800	1974900	1353700	1377300	1353900	n.d.	926960	1135200	3	4	4	4	6	7	5	4	4	1	4
438	CDIF630erm_01181	1275	3	3	2	6	6	6	3	3	3	1	2	4	1872000	6762600	519710	2487900	4442400	3278500	1960200	1257600	596730	1096100	3088400	5581600	n.d.	n.d.	1749400	1128900	1240000	1325900	1098900	1260900	1258300	n.d.	n.d.	n.d.	3	2	2	4	5	3	2	2	2	1	1
151	CDIF630erm_00347	1268	28	27	27	31	35	31	58	54	52	61	72	77	67691000	45027000	39225000	48065000	95767000	64987000	562260000	287080000	294180000	233220000	566710000	1.5097e+09	5977900	6951500	6241900	7391400	7821400	6774300	28823000	23586000	22475000	89321000	41442000	96293000	31	33	31	31	36	34	87	70	66	115	100
46	CDIF630erm_00132	1238	57	55	58	50	50	55	51	55	57	41	59	51	836940000	630020000	482410000	353120000	591700000	507220000	797550000	530390000	542020000	94284000	355870000	479250000	63216000	71293000	56910000	43247000	45286000	45872000	51195000	52586000	50208000	50572000	34383000	44944000	78	76	74	52	55	68	72	74	75	46	63
1286	CDIF630erm_03429	1190	2	2	3	0	2	2	1	1	1	0	1	1	993070	545770	1003900	n.d.	1464700	1870300	134270	74939	446360	n.d.	254290	168670	n.d.	n.d.	n.d.	n.d.	892950	1333800	n.d.	n.d.	n.d.	n.d.	n.d.	n.d.	1	0	3	0	2	2	1	0	1	0	1
1373	CDIF630erm_03701	1189	4	4	2	9	13	10	10	6	6	4	3	7	3106900	3647600	1601200	4809600	10466000	13117000	9983100	4338100	6169000	1001500	4028600	4694800	1453500	2760000	1777100	2453900	3227200	2715300	2457700	2072000	2288100	2855500	2030200	2481000	2	3	1	5	9	7	9	5	6	2	2
536	CDIF630erm_01402	1184	4	3	1	1	1	1	0	2	2	1	0	0	1713900	1204400	223800	359700	423240	561000	n.d.	488940	1041300	110830	n.d.	n.d.	n.d.	n.d.	n.d.	n.d.	n.d.	n.d.	n.d.	n.d.	n.d.	n.d.	n.d.	n.d.	3	1	0	0	1	1	0	1	2	1	0
1124	CDIF630erm_02936	1179	61	62	61	66	66	67	67	68	74	58	89	76	5251600000	3.5154e+09	2.9757e+09	4.2684e+09	6.4387e+09	5315500000	9313400000	4793800000	5409800000	1.635e+09	7.8879e+09	9151900000	379440000	383470000	367030000	475600000	443480000	458860000	563720000	458570000	501680000	855290000	791080000	815180000	153	156	158	167	166	171	195	174	192	168	264
439	CDIF630erm_01183	1175	0	0	2	1	1	2	4	4	6	0	1	2	n.d.	n.d.	1575900	213520	384140	1293200	2717400	2935900	2858000	n.d.	450570	1034600	n.d.	n.d.	n.d.	n.d.	n.d.	n.d.	1449100	1530000	1542500	n.d.	n.d.	1294900	0	0	1	1	1	2	3	3	3	0	2
1287	CDIF630erm_03434	1175	0	0	0	4	3	3	0	1	0	2	5	4	n.d.	n.d.	n.d.	1182100	1699400	2585600	n.d.	47763000	n.d.	189580	50009000	2499500	n.d.	n.d.	n.d.	11620000	12318000	16234000	n.d.	n.d.	n.d.	n.d.	12281000	12754000	0	0	0	2	3	2	0	1	0	0	4
47	CDIF630erm_00133	1161	59	59	59	53	47	50	57	59	58	32	47	44	636830000	378450000	337070000	213130000	343380000	319590000	503970000	309850000	348660000	38291000	236890000	281010000	56625000	54058000	49657000	33009000	35124000	35791000	40686000	40465000	45762000	30118000	30954000	35351000	74	75	81	55	59	61	73	70	69	35	54
16	CDIF630erm_00083	1143	34	32	35	33	38	36	73	77	79	55	69	63	131070000	94512000	84879000	106770000	130380000	158520000	3.1272e+09	2301600000	2549600000	154980000	748950000	1146800000	17259000	19622000	20342000	21938000	17214000	22518000	266690000	292210000	286250000	85810000	87592000	93070000	35	35	41	38	36	47	154	150	156	73	109
1432	CDIF630erm_03814	1128	1	2	1	3	3	3	4	2	2	1	2	2	1297600	1136400	516020	851190	1940100	1253900	3970300	2232800	1329200	204950	566440	919070	n.d.	n.d.	n.d.	n.d.	n.d.	n.d.	1008200	1231800	n.d.	n.d.	n.d.	n.d.	0	2	0	1	3	1	3	2	0	1	1
1473	CDIF630erm_03910	1068	10	11	10	10	11	11	19	20	21	10	12	14	29225000	36483000	29655000	21819000	28110000	25318000	157120000	134890000	155330000	12002000	52124000	72114000	8048400	10835000	9954100	8427500	6814400	6319700	26662000	35106000	33220000	20223000	14044000	14542000	10	11	12	7	7	10	28	24	32	10	12
1475	CDIF630erm_03912	1068	4	4	2	3	4	4	12	12	11	7	8	8	6038600	4133700	1001300	4100800	6169700	4938500	82726000	76128000	72899000	4556500	22336000	21638000	2147900	1884500	760170	2859800	2762800	2499900	19767000	26107000	21100000	10062000	8167700	7043400	4	4	2	3	4	3	14	14	12	7	8
1091	CDIF630erm_02871	1035	46	45	45	45	45	48	46	48	47	36	46	48	406620000	275070000	238860000	230770000	383200000	317580000	420900000	274730000	307160000	48958000	206700000	342740000	32400000	33758000	30406000	32966000	31685000	27557000	30224000	28920000	27422000	32528000	24011000	29000000	69	61	59	56	62	60	62	61	62	45	55
638	CDIF630erm_01633	1007	6	4	5	4	5	5	7	3	7	0	4	1	6152400	3628200	2881100	2512200	4597500	5603400	9237700	2718300	8786400	n.d.	3166600	n.d.	2534000	2809100	2086800	1786800	2059500	2698700	2007900	1351700	2568200	n.d.	2850700	n.d.	6	3	4	1	4	5	4	2	5	0	4
483	CDIF630erm_01295	992	12	16	14	4	4	7	15	15	12	3	1	4	17531000	22589000	20991000	3463000	7432600	9647400	63773000	16002000	12511000	518590	2074900	5040900	10630000	12731000	8530900	5057000	5476400	7395200	11234000	11034000	11388000	2730800	n.d.	5779200	13	13	4	3	3	5	11	11	10	2	0
949	CDIF630erm_02566	979	0	0	0	0	1	1	1	2	4	0	0	0	n.d.	n.d.	n.d.	n.d.	40884	768870	457840	4856900	6661900	n.d.	n.d.	n.d.	n.d.	n.d.	n.d.	n.d.	n.d.	n.d.	n.d.	n.d.	n.d.	n.d.	n.d.	n.d.	0	0	0	0	1	1	1	0	4	0	0
832	CDIF630erm_02182	947	4	5	5	6	7	6	5	5	6	5	3	3	5512900	6036400	3333100	5998200	9654900	6888000	8431700	5422400	5147000	1489300	2351500	5089300	2319400	2735000	1668800	2719800	4022600	2991900	3031100	2266600	1840100	3469200	1827600	2857200	2	2	4	5	7	5	7	3	3	5	3
1384	CDIF630erm_03716	941	12	11	12	10	10	12	11	9	10	5	5	6	15079000	12277000	9669600	7748800	14149000	10012000	15370000	8097800	8302100	1087000	4930100	6788600	3306100	4350500	3651400	3181400	3238200	2878200	2867000	2583100	2197200	2770600	1994700	1947700	9	8	9	7	12	13	7	7	9	4	5
1368	CDIF630erm_03677	921	31	30	31	28	26	28	33	37	36	26	36	35	304140000	203550000	159580000	133080000	175110000	226580000	1157100000	814850000	773090000	88763000	616780000	669860000	41491000	43784000	38930000	30498000	23877000	34200000	109280000	119840000	113830000	85347000	91344000	88917000	46	37	38	35	29	37	73	74	67	43	67
703	CDIF630erm_01814	919	18	20	18	13	11	11	22	22	21	10	10	12	95523000	74202000	54779000	29536000	34378000	50950000	138020000	86153000	84869000	6016600	35341000	43300000	19882000	22272000	17292000	11183000	8142400	13144000	24050000	21215000	19242000	12495000	11482000	12295000	17	18	18	12	9	14	25	21	21	8	8
115	CDIF630erm_00272	902	0	0	0	1	4	1	9	11	11	4	9	10	n.d.	n.d.	n.d.	446880	548850	627350	9407200	20536000	12939000	849730	14829000	8331500	n.d.	n.d.	n.d.	n.d.	n.d.	n.d.	3108100	4981400	4248700	3240900	6003700	3200200	0	0	0	1	4	1	8	12	8	2	10
339	CDIF630erm_00899	897	11	13	12	4	7	6	14	16	17	6	8	8	15543000	12696000	8665900	2938400	5407700	6182800	25399000	25237000	25643000	2072600	8955100	7294600	5243700	5463900	5028500	2193600	1886900	2617100	5513500	6669100	7184200	4041200	3679700	3082800	8	6	11	3	5	7	10	15	16	4	7
107	CDIF630erm_00260	891	28	25	27	20	25	24	35	38	41	26	31	34	82179000	45767000	36559000	21416000	47324000	49966000	157900000	114920000	139060000	15126000	60651000	104580000	6910300	6711400	5060100	4723800	5438200	6154700	9991500	10413000	10780000	10752000	6484100	9597000	31	21	24	19	23	24	37	42	50	24	31
1335	CDIF630erm_03553	888	17	15	14	18	20	21	20	20	20	17	20	19	151830000	96761000	69905000	93364000	192690000	213260000	251250000	172810000	215060000	38886000	209320000	241440000	29594000	28609000	21219000	27697000	38022000	41268000	43846000	40460000	46533000	48126000	46276000	49433000	31	23	19	18	21	24	30	25	25	25	30
1369	CDIF630erm_03681	887	2	1	1	1	1	2	3	4	4	0	3	3	2007600	1148700	1197000	685290	940630	965590	5403300	5687200	5405500	n.d.	3043500	4138100	1683300	n.d.	n.d.	n.d.	n.d.	n.d.	3097700	3305100	2369600	n.d.	1640200	3102000	2	1	1	0	0	2	2	5	3	0	4
471	CDIF630erm_01275	882	16	19	18	13	14	14	17	19	17	9	12	13	30224000	29461000	24054000	13504000	29038000	25998000	41926000	35020000	26814000	3647100	18615000	28322000	5063900	6436700	5695100	5508100	5202400	5053500	5387700	6344800	5060000	6984600	4865800	4973500	16	18	17	11	13	12	14	24	14	8	14
554	CDIF630erm_01436	879	24	23	21	21	19	20	33	34	36	25	28	31	91113000	55499000	36948000	27912000	45215000	42534000	268780000	188160000	201360000	41609000	92637000	143320000	12710000	13150000	9014800	8622100	9245000	9583100	30141000	32352000	31208000	33857000	20016000	23188000	28	25	18	16	19	21	48	42	48	29	28
996	CDIF630erm_02652	875	19	18	18	18	15	16	35	45	40	21	24	22	41059000	32496000	35485000	33625000	41705000	43000000	148180000	746890000	210200000	13023000	149400000	97950000	7620900	9411900	9193100	8259700	6744000	7271800	13987000	104230000	22586000	16560000	21697000	14102000	15	16	19	16	15	17	32	104	45	24	36
1225	CDIF630erm_03250	867	71	65	67	78	77	79	64	45	53	64	83	77	7.9206e+09	5240000000	4759900000	7.6065e+09	10486000000	9908400000	5124100000	446410000	1.6506e+09	1.738e+09	5375100000	10099000000	665440000	605650000	617890000	910090000	822840000	918190000	359380000	49193000	159330000	942400000	614420000	974920000	258	213	227	299	316	348	173	63	95	219	250
290	CDIF630erm_00818	866	6	6	6	3	4	4	3	5	5	1	3	3	5313000	3228100	3563100	1077700	3781900	3077900	3338700	3450800	4181600	85957	2947400	2268900	2033300	2319800	2050500	1020900	1511800	1798300	1749000	1498900	1777300	n.d.	1278700	1108500	6	5	6	0	5	3	2	4	3	0	2
1245	CDIF630erm_03297	866	10	11	13	12	16	14	0	0	0	0	0	1	18111000	15958000	15106000	20915000	42847000	50937000	n.d.	n.d.	n.d.	n.d.	n.d.	9089600	4686800	6265000	5943500	8584000	8682100	8341400	n.d.	n.d.	n.d.	n.d.	n.d.	n.d.	8	8	12	12	12	13	0	0	0	0	0
843	CDIF630erm_02241	864	22	17	19	16	22	18	21	20	21	16	27	26	70068000	35244000	39067000	16306000	36644000	25601000	52445000	35041000	61136000	9131200	91405000	73918000	9177600	10693000	9242800	7208000	8516200	7181900	9960500	7947900	11279000	13846000	15792000	11922000	18	14	11	13	18	12	16	12	18	13	27
1141	CDIF630erm_02975	847	19	17	18	16	15	18	21	23	21	9	12	16	41862000	26060000	22658000	28163000	47123000	56530000	56322000	71445000	78880000	4846600	27764000	48603000	18653000	17648000	16022000	18790000	19009000	22700000	18594000	19945000	16948000	15081000	16511000	20214000	10	16	18	15	8	18	15	21	17	8	11
699	CDIF630erm_01800	843	25	20	20	41	45	41	22	21	20	13	21	20	138360000	89852000	77669000	555040000	1.002e+09	539550000	173860000	87255000	87397000	6058200	136280000	70644000	19870000	22513000	22106000	118670000	134310000	83791000	24104000	17894000	17676000	10262000	24883000	11819000	35	19	20	61	73	56	30	25	25	12	26
271	CDIF630erm_00702	831	0	0	0	2	2	2	0	0	0	0	3	2	n.d.	n.d.	n.d.	1252700	1986800	1223400	n.d.	n.d.	n.d.	n.d.	2503000	572420	n.d.	n.d.	n.d.	1099500	1283900	813430	n.d.	n.d.	n.d.	n.d.	1921800	n.d.	0	0	0	1	1	1	0	0	0	0	4
736	CDIF630erm_01887	827	0	0	0	1	2	2	0	1	1	0	1	0	n.d.	n.d.	n.d.	11434	511300	455440	n.d.	15885	42083	n.d.	18706	n.d.	n.d.	n.d.	n.d.	n.d.	n.d.	n.d.	n.d.	n.d.	n.d.	n.d.	n.d.	n.d.	0	0	0	1	1	1	0	1	1	0	1
715	CDIF630erm_01838	824	3	3	2	10	10	10	1	0	0	0	0	0	2351300	1395500	816950	8016000	21624000	13089000	n.d.	n.d.	n.d.	n.d.	n.d.	n.d.	990490	851850	635310	2784700	6312800	2852500	n.d.	n.d.	n.d.	n.d.	n.d.	n.d.	3	2	1	8	9	7	1	0	0	0	0
1153	CDIF630erm_03009	816	0	1	0	2	2	1	0	0	1	0	0	0	n.d.	369200	n.d.	1062400	2361700	868410	n.d.	n.d.	213420	n.d.	n.d.	n.d.	n.d.	n.d.	n.d.	1213700	1785000	n.d.	n.d.	n.d.	n.d.	n.d.	n.d.	n.d.	0	1	0	2	4	2	0	0	1	0	0
19	CDIF630erm_00088	815	20	17	18	23	24	26	23	23	22	26	27	31	45896000	19238000	17129000	31217000	55734000	54724000	59125000	33647000	41211000	14081000	61424000	69527000	5565000	4394700	4194700	5913900	7078900	6901800	6494800	6160900	6718600	10937000	8202500	7676200	14	14	13	18	28	29	21	22	20	19	25
388	CDIF630erm_01005	813	1	0	0	2	1	1	0	0	0	0	3	4	n.d.	n.d.	n.d.	621380	888840	200910	n.d.	n.d.	n.d.	n.d.	2806200	4306400	n.d.	n.d.	n.d.	n.d.	n.d.	n.d.	n.d.	n.d.	n.d.	n.d.	2250500	1828400	1	0	0	2	1	1	0	0	0	0	3
4	CDIF630erm_00006	808	35	36	34	27	29	28	30	31	32	24	33	32	248740000	181970000	157250000	78570000	129700000	109150000	151830000	123880000	107260000	23014000	89482000	144270000	26856000	31092000	28444000	16263000	17379000	15294000	15811000	18365000	16028000	19144000	13084000	17523000	40	41	37	28	32	31	32	36	33	25	32
1046	CDIF630erm_02772	806	40	41	42	32	29	34	41	41	42	29	33	37	297830000	216620000	191160000	128370000	199470000	183140000	376450000	169220000	221030000	36596000	189550000	224930000	31975000	35162000	32178000	24447000	23734000	22114000	33323000	25396000	28694000	32516000	27682000	27774000	66	48	53	40	39	48	63	53	52	33	43
579	CDIF630erm_01480	803	6	8	6	4	5	6	11	8	9	5	7	7	10206000	5989400	4417300	1128000	4411100	5908700	18014000	8522500	9380100	1253000	4922300	6259400	3398300	3536700	3057700	2737900	1668400	2167800	4039300	2970700	2964200	3453900	2442800	2734500	3	7	4	2	4	6	10	5	6	3	3
1178	CDIF630erm_03050	803	28	24	27	26	30	28	26	27	29	21	23	24	248270000	133840000	121770000	180530000	289240000	226530000	311010000	304530000	258530000	43796000	211310000	203100000	40002000	37054000	34708000	49639000	48406000	43897000	45330000	62320000	48326000	46802000	41110000	38763000	42	28	27	31	43	34	45	34	36	26	28
1011	CDIF630erm_02696	802	0	0	1	1	1	2	0	0	0	0	0	0	n.d.	n.d.	354830	539760	1075500	1668200	n.d.	n.d.	n.d.	n.d.	n.d.	n.d.	n.d.	n.d.	n.d.	n.d.	n.d.	n.d.	n.d.	n.d.	n.d.	n.d.	n.d.	n.d.	0	0	1	1	1	1	0	0	0	0	0
288	CDIF630erm_00815	797	37	37	39	34	29	33	35	39	38	26	31	33	308970000	234320000	192250000	140940000	197330000	169440000	283180000	179980000	184090000	25940000	140030000	181350000	44810000	51178000	44156000	32793000	29056000	29431000	41420000	38059000	37471000	31046000	25980000	28681000	44	43	50	43	41	37	40	44	36	29	42
204	CDIF630erm_00438	795	4	2	2	1	1	1	9	3	7	0	0	0	3291200	1135200	1023800	564460	1160100	655770	12491000	2010100	4583900	n.d.	n.d.	n.d.	1482600	1330200	1057100	n.d.	n.d.	n.d.	3090800	1244000	1693500	n.d.	n.d.	n.d.	3	1	0	1	0	0	9	1	6	0	0
757	CDIF630erm_01945	795	17	21	19	16	19	17	19	16	18	13	13	17	29920000	21086000	18180000	24355000	40205000	28871000	38790000	25690000	25446000	4622900	22567000	36635000	4937300	5403900	4939000	7230900	7843000	6229300	5564200	5826900	5296200	6292700	4775100	6059000	15	16	20	18	20	14	16	12	12	12	9
1481	CDIF630erm_03918	793	2	2	2	5	7	6	15	14	16	5	11	11	4053900	1716700	1367500	3833500	9406500	5906500	38722000	22678000	28821000	3055000	17599000	13872000	1675000	1121900	945800	2494600	3428900	2697100	10491000	8728000	9042700	4452000	5646200	4483600	3	2	2	3	5	8	18	13	18	5	13
294	CDIF630erm_00824	792	12	8	6	5	4	6	6	8	7	6	5	7	9985600	7187500	3818000	2587400	2947600	6574000	8402200	9395500	8632200	1783500	2908800	6476000	2872300	2863500	2123000	1853600	2264800	2070400	2851200	3281100	3038700	2991400	1692900	2339800	10	6	5	4	4	5	5	6	6	3	3
467	CDIF630erm_01264	790	0	1	2	2	2	2	1	1	2	1	2	2	n.d.	703450	640880	1277000	1356300	1851600	1149100	605830	691390	136410	1180200	1926800	n.d.	n.d.	n.d.	1494900	n.d.	1545900	n.d.	n.d.	n.d.	n.d.	1317400	n.d.	0	1	2	2	1	0	0	0	2	1	1
1341	CDIF630erm_03582	789	7	8	8	15	15	18	6	8	8	21	32	31	16786000	11441000	6873600	26304000	49387000	43319000	8920500	6223700	10352000	38648000	147020000	120550000	7895900	8278000	5901600	15483000	18592000	19409000	4718000	4384700	6704000	46262000	62496000	45312000	7	8	6	19	16	24	3	7	8	17	40
1350	CDIF630erm_03602	787	24	20	20	24	26	26	30	29	30	14	21	24	103320000	59819000	41736000	37282000	72670000	73179000	114760000	78211000	95718000	10398000	47726000	73541000	14063000	14933000	11247000	8773100	10577000	11720000	11786000	12536000	14239000	12111000	8429000	10321000	28	21	16	16	25	22	31	26	30	13	16
88	CDIF630erm_00204	783	14	11	13	13	16	16	23	23	25	12	17	17	45124000	29175000	21903000	14532000	36799000	41115000	137580000	61886000	93873000	9566200	57248000	64943000	6913000	7879400	5878600	5207500	6045600	5340000	13571000	9807100	13343000	11108000	9802700	9257500	14	12	11	12	13	14	22	20	30	8	15
1182	CDIF630erm_03055	781	23	19	20	18	25	23	26	29	29	16	23	27	55480000	28548000	25491000	24266000	56456000	47343000	91225000	52589000	60632000	7347000	40908000	80743000	8061300	7546500	5389000	6073100	8192600	7737200	9603900	8970800	9579800	10417000	6752300	10861000	23	17	13	14	23	21	24	24	29	13	21
208	CDIF630erm_00456	754	8	7	5	6	6	7	8	9	10	4	4	4	8722800	5001200	3160500	2797000	4643700	4106200	8065200	8457800	9665700	2408100	1193200	1146300	2935000	3205400	2629500	2326700	3096300	2713300	3036400	3446700	3508200	3045800	2286300	1769900	8	7	2	5	5	6	5	6	6	3	3
865	CDIF630erm_02322	754	10	10	11	6	9	10	11	10	12	9	11	9	29533000	21208000	19978000	5979800	21733000	12912000	24045000	28811000	21102000	3299200	12203000	13353000	6622800	7144500	6107800	3232000	3944600	3132000	4671000	5699000	4842900	4713400	2998900	2610200	10	10	9	3	9	8	12	11	12	5	8
918	CDIF630erm_02444	748	3	3	3	1	1	0	6	4	4	2	2	1	1994800	1270500	773850	82131	223850	n.d.	7679500	1638900	2972200	545670	780510	79707	969120	920700	779680	n.d.	n.d.	n.d.	2287400	1051100	1397100	n.d.	n.d.	n.d.	2	3	1	1	0	0	6	4	3	2	1
329	CDIF630erm_00877	743	53	51	54	49	52	52	56	59	59	44	64	58	4600300000	3.1078e+09	3.0181e+09	1.5767e+09	2771300000	2295100000	5.8303e+09	4586800000	4383200000	696550000	3.8579e+09	5307400000	378160000	338110000	367930000	181370000	205170000	203630000	427650000	453960000	372010000	393020000	347460000	435420000	163	172	205	119	126	120	172	190	191	150	179
105	CDIF630erm_00249	739	1	1	1	1	1	1	0	0	0	0	1	0	1974300	1294600	996980	87613	161050	142140	n.d.	n.d.	n.d.	n.d.	163820	n.d.	n.d.	n.d.	n.d.	n.d.	n.d.	n.d.	n.d.	n.d.	n.d.	n.d.	n.d.	n.d.	1	0	0	0	0	1	0	0	0	0	1
436	CDIF630erm_01178	739	1	1	2	1	2	2	1	1	1	1	2	1	2356700	1044100	53736000	3856600	4293800	2681000	642440	897410	1830800	298150	1974500	1716500	n.d.	n.d.	n.d.	n.d.	n.d.	n.d.	n.d.	n.d.	n.d.	n.d.	n.d.	n.d.	1	1	2	2	2	2	2	2	1	1	2
639	CDIF630erm_01635	739	6	4	4	1	0	1	1	0	0	0	0	0	5766000	4363300	2396300	369840	n.d.	367200	744610	n.d.	n.d.	n.d.	n.d.	n.d.	2337100	n.d.	2312100	n.d.	n.d.	n.d.	n.d.	n.d.	n.d.	n.d.	n.d.	n.d.	6	3	4	1	0	0	1	0	0	0	0
1151	CDIF630erm_03007	735	3	2	3	3	6	4	6	5	4	2	3	3	4347000	2704600	1526500	3080800	6480900	5463100	7154100	5378000	5222200	407360	3124100	4173100	2223900	2783900	1732800	2430900	3076900	3077300	3158100	3358400	2949900	1818800	1988700	2518900	3	3	4	2	6	3	4	5	3	1	4
545	CDIF630erm_01414	729	10	9	9	11	11	9	12	10	12	4	11	9	11199000	8871400	5510800	6962400	12849000	7359100	26222000	13893000	13629000	1101200	10807000	9510000	3518600	4177100	3470900	3440800	4336600	2902500	4830300	4032300	4155700	3099800	4648400	3192500	7	6	6	9	9	6	10	7	11	1	9
612	CDIF630erm_01563	729	0	0	0	0	1	0	1	2	3	0	0	1	n.d.	n.d.	n.d.	n.d.	1169900	n.d.	528570	3024800	4782700	n.d.	n.d.	755610	n.d.	n.d.	n.d.	n.d.	n.d.	n.d.	n.d.	n.d.	n.d.	n.d.	n.d.	n.d.	0	0	0	0	1	0	0	0	1	0	0
23	CDIF630erm_00092	725	1	3	2	1	1	1	1	1	3	3	2	1	19851000	8953000	4600500	14916000	30437000	23301000	15653000	12199000	9013300	8858000	70546000	17425000	n.d.	12591000	8065900	n.d.	n.d.	n.d.	n.d.	n.d.	n.d.	n.d.	n.d.	n.d.	1	2	2	1	1	0	1	1	3	3	0
908	CDIF630erm_02411	725	11	11	9	8	8	9	2	1	2	0	0	0	22591000	14588000	10824000	8269200	132270000	11409000	2006900	683970	1771600	n.d.	n.d.	n.d.	23258000	27883000	24825000	19768000	29100000	21190000	n.d.	n.d.	3985500	n.d.	n.d.	n.d.	9	8	8	5	7	9	1	1	2	0	0
555	CDIF630erm_01438	723	1	0	1	1	0	0	3	6	6	2	2	4	n.d.	n.d.	1105000	1700300	n.d.	n.d.	9876600	10319000	6897400	354600	3921300	5153100	n.d.	n.d.	n.d.	n.d.	n.d.	n.d.	4227000	4553100	3857700	1600900	3114500	2404900	1	0	1	1	0	0	3	5	7	2	2
1183	CDIF630erm_03056	719	110	104	107	118	118	118	107	112	112	104	123	113	32249000000	17087000000	16955000000	34016000000	47609000000	42743000000	32727000000	30586000000	27729000000	6.9825e+09	31306000000	38103000000	2678300000	1.9373e+09	2.1366e+09	4748100000	4425500000	4665800000	2320200000	3.4085e+09	2824200000	2.9205e+09	3.8388e+09	3.6203e+09	822	617	693	976	1062	1020	851	872	838	711	814
1360	CDIF630erm_03619	714	0	0	0	1	0	1	0	1	1	9	4	4	n.d.	n.d.	n.d.	277150	n.d.	453000	n.d.	399970	426920	2118300	7201500	4209900	n.d.	n.d.	n.d.	n.d.	n.d.	n.d.	n.d.	n.d.	n.d.	4774000	3519900	2650600	0	0	0	0	0	1	0	0	0	8	4
109	CDIF630erm_00263	713	17	16	17	11	10	10	11	13	13	8	6	10	37418000	28907000	23906000	10802000	12103000	13840000	20090000	17453000	17839000	1502700	7176200	14708000	5020700	6580500	5881000	2557700	2641200	2924200	3442000	4148800	3404300	2743100	2211300	3115100	14	16	15	8	7	8	11	13	12	7	3
164	CDIF630erm_00362	713	11	10	12	12	13	14	16	11	13	7	14	19	23173000	16789000	11285000	18255000	42606000	28355000	67464000	18919000	24374000	4262000	27321000	55443000	6839500	7545800	4496200	4962800	7440300	5956600	9767500	6249200	7517400	7383200	5905300	9922300	10	6	8	6	11	10	19	8	12	7	10
1293	CDIF630erm_03455	711	5	4	5	5	5	5	6	6	8	4	2	3	9215900	5512100	7390000	3423200	5628100	5048700	7398100	7881100	8018400	919770	2387400	2979200	3262500	4024300	4377500	2290900	2531400	2606500	3194700	5078300	3966500	3093900	2094700	2473600	3	3	4	4	5	2	4	4	5	2	2
312	CDIF630erm_00844	708	2	2	4	9	10	9	2	7	4	0	4	5	1345000	1108500	2046300	18591000	34089000	21197000	2148400	2893200	2909100	n.d.	9924500	4251200	462990	n.d.	1187600	7140000	7970900	5592700	n.d.	1201700	813970	n.d.	3803200	1314500	1	2	4	10	12	11	1	5	3	0	7
939	CDIF630erm_02509	706	13	14	13	4	5	4	10	9	9	1	1	1	19933000	15011000	9623300	2401500	3476600	2841400	13976000	7280800	7642300	n.d.	780890	1015000	2948800	3247300	2843200	1439800	1364700	1234000	2622700	1972900	1703600	n.d.	n.d.	n.d.	9	11	7	2	3	2	8	4	5	1	1
576	CDIF630erm_01474	703	33	28	32	25	27	29	30	28	29	20	23	25	433630000	220780000	214490000	107280000	225130000	212620000	303290000	167330000	153810000	20272000	113830000	198670000	67633000	61252000	62895000	32109000	35467000	33605000	39076000	36412000	34749000	35439000	27744000	31178000	58	47	50	34	45	41	40	43	38	26	35
1162	CDIF630erm_03030	703	31	33	34	33	33	32	29	31	31	17	32	30	152230000	99382000	86600000	125990000	231880000	191530000	249030000	174350000	190640000	13717000	207730000	175560000	34348000	32612000	29681000	38654000	44943000	39778000	37143000	33449000	33870000	36898000	43110000	30685000	42	31	27	34	41	37	33	35	37	18	38
1233	CDIF630erm_03279	699	2	3	2	0	1	1	4	4	4	0	0	0	2710700	1861300	1563800	n.d.	1366500	765030	6399100	2688700	3932500	n.d.	n.d.	n.d.	1921300	2056800	2024700	n.d.	n.d.	n.d.	3248800	2405600	2536500	n.d.	n.d.	n.d.	1	2	2	0	0	1	5	3	4	0	0
548	CDIF630erm_01427	695	9	9	8	2	4	4	6	5	8	3	4	4	16932000	13769000	8840300	6976200	10211000	10614000	9223600	5420900	8412400	2013900	6503000	13453000	8120600	9927500	7976500	8738600	6729600	6492900	5655100	5162300	5316500	6474400	3899200	5689700	9	6	6	2	2	3	5	4	6	2	3
432	CDIF630erm_01167	693	0	0	0	2	0	0	0	0	1	2	0	1	n.d.	n.d.	n.d.	472700	n.d.	n.d.	n.d.	n.d.	1442300	446480	n.d.	1928600	n.d.	n.d.	n.d.	n.d.	n.d.	n.d.	n.d.	n.d.	n.d.	n.d.	n.d.	n.d.	0	0	0	2	0	0	0	0	1	2	0
180	CDIF630erm_00387	691	5	4	4	3	4	3	2	2	2	1	1	2	9461700	4179900	3147200	1281700	2824200	2484300	2502900	1284400	1837500	100670	627380	1518100	2149700	2350500	1884700	1109700	991620	1501900	1546800	976360	1180700	n.d.	n.d.	962790	4	5	3	1	1	2	2	0	1	1	0
50	CDIF630erm_00136	688	48	45	47	45	47	47	43	50	49	39	49	49	4.047e+09	3.0499e+09	2781300000	1391700000	2198600000	1.8379e+09	3.7609e+09	2641300000	2724800000	438100000	1.591e+09	2327600000	492440000	500020000	494430000	251450000	249970000	248270000	389860000	380500000	346690000	305310000	228680000	297240000	161	128	135	90	111	115	135	144	125	83	105
999	CDIF630erm_02675	688	38	37	38	36	37	40	37	38	39	23	34	31	485660000	328020000	290480000	374800000	524860000	453090000	467620000	339960000	356530000	37957000	269970000	281720000	54013000	55186000	55877000	62497000	58585000	53352000	46193000	52904000	50903000	34217000	38660000	40650000	49	53	53	40	41	49	41	58	46	23	41
142	CDIF630erm_00334	687	14	12	13	13	11	12	13	10	10	7	12	15	57281000	37481000	34426000	30130000	39378000	45793000	61315000	21906000	23236000	4611200	17493000	31638000	10606000	11146000	11362000	9514300	9212000	10156000	10473000	6842400	7015600	8484200	5890900	7335400	16	15	14	11	13	15	17	10	10	6	7
1119	CDIF630erm_02923	680	3	3	3	1	1	1	0	0	0	0	0	0	3830200	1911000	1813200	817260	976500	1224700	n.d.	n.d.	n.d.	n.d.	n.d.	n.d.	2450400	1932600	2065100	n.d.	n.d.	n.d.	n.d.	n.d.	n.d.	n.d.	n.d.	n.d.	4	2	4	0	0	1	0	0	0	0	0
1176	CDIF630erm_03047	675	22	20	23	27	26	26	30	33	32	28	31	29	117680000	63111000	76691000	114550000	176540000	134080000	280430000	347800000	275570000	26828000	274890000	149030000	15744000	12818000	14609000	22504000	21143000	20889000	26547000	48246000	36393000	24384000	35405000	20922000	35	23	25	27	37	30	51	63	50	31	51
1355	CDIF630erm_03610	674	7	6	4	6	6	4	10	6	10	3	6	5	5517700	3107800	1946900	2438000	6607100	4592100	9105500	3778300	6659300	843710	4611200	4929900	1777100	1513200	1386400	1352300	1920600	1953400	2203800	1874300	1538900	n.d.	1642600	1964100	8	4	2	2	5	3	9	4	6	3	3
433	CDIF630erm_01175	672	4	4	4	4	4	4	4	5	4	2	4	6	17452000	16108000	8166900	9661100	14188000	13027000	18300000	11354000	14881000	2244900	14561000	13450000	8160800	9802900	7468500	5626400	6025300	6453000	7811100	6022800	7384500	7098900	8307800	6117400	5	3	6	4	2	4	5	2	4	1	3
434	CDIF630erm_01176	670	2	2	2	1	1	1	2	1	1	0	0	0	1808800	1468200	774070	709980	1269700	1527100	903150	245780	594600	n.d.	n.d.	n.d.	1254600	1453400	869750	n.d.	n.d.	n.d.	n.d.	n.d.	n.d.	n.d.	n.d.	n.d.	3	2	1	0	1	1	0	1	0	0	0
1072	CDIF630erm_02831	669	8	8	8	5	7	7	11	7	6	3	5	6	24313000	12016000	10362000	4985300	6439600	6833100	29742000	17867000	13686000	983340	8182900	7383300	5613000	5136700	4343600	3035800	2198400	3025000	6564000	6335500	4978700	3379100	3786100	2891900	8	8	7	4	6	8	11	6	4	3	4
1051	CDIF630erm_02778	667	0	1	0	1	1	3	3	3	5	0	1	2	n.d.	560930	n.d.	n.d.	66921	n.d.	2994900	1578000	2052500	n.d.	622430	1310400	n.d.	n.d.	n.d.	n.d.	n.d.	n.d.	1154800	829190	1000100	n.d.	n.d.	n.d.	0	1	0	1	1	3	2	3	5	0	0
1460	CDIF630erm_03879	664	10	7	7	8	6	7	11	12	12	5	7	7	28376000	19802000	13189000	12988000	10831000	16544000	51887000	39853000	41037000	3439900	15134000	15662000	9384400	11885000	8486800	7379700	4254300	6397500	12416000	15108000	12294000	11353000	5583200	6359700	8	7	6	8	4	4	13	12	14	4	7
1504	CDIF630erm_03987	664	1	1	1	0	0	0	3	1	3	1	0	0	862200	916470	402890	n.d.	n.d.	n.d.	2474900	592240	1870000	98370	n.d.	n.d.	n.d.	n.d.	n.d.	n.d.	n.d.	n.d.	1020100	n.d.	873700	n.d.	n.d.	n.d.	0	1	0	0	0	0	2	0	1	1	0
1140	CDIF630erm_02974	663	15	13	13	18	21	21	18	15	18	11	15	21	42377000	24618000	17403000	22535000	74917000	58728000	63296000	38169000	50801000	7272300	41668000	67215000	7233100	6904100	5509900	8502200	11077000	11012000	8595400	8617300	8905800	9083100	8794100	11253000	17	13	11	14	19	19	19	12	20	8	14
509	CDIF630erm_01340	661	3	3	3	3	4	3	3	4	5	2	4	3	2015600	739540	982130	652790	3384800	2057400	2775600	5780700	4226400	326880	2498800	2474300	978890	1177900	1269000	1123300	1136700	1085900	1414700	3081000	2193000	1585900	1534900	1262000	3	2	3	3	3	2	2	3	4	1	4
1385	CDIF630erm_03717	656	0	0	1	1	4	1	1	2	1	0	0	0	n.d.	n.d.	n.d.	347840	1454300	581390	227230	185300	144890	n.d.	n.d.	n.d.	n.d.	n.d.	n.d.	n.d.	n.d.	n.d.	n.d.	n.d.	n.d.	n.d.	n.d.	n.d.	0	0	1	0	3	0	0	2	0	0	0
831	CDIF630erm_02181	655	3	1	2	1	2	2	3	4	3	0	1	1	2911900	519140	922070	720140	1999400	1618200	3987300	2974800	2358700	n.d.	581930	1110500	1100500	n.d.	875640	n.d.	1137300	1130300	1529900	1703500	1246600	n.d.	n.d.	n.d.	3	0	0	0	2	1	3	5	2	0	1
1339	CDIF630erm_03574	648	1	1	1	1	1	1	6	5	5	3	3	5	343680	444170	238210	150050	204760	406370	11337000	4633100	5803800	878530	4922500	9938100	n.d.	n.d.	n.d.	n.d.	n.d.	n.d.	3235100	1838600	2124000	2893700	2440500	3371300	0	1	1	1	0	1	4	3	2	2	3
568	CDIF630erm_01465	646	22	20	18	18	20	18	25	24	26	15	19	19	162070000	99164000	73508000	86402000	172300000	137190000	267450000	154460000	173200000	25451000	101420000	182500000	33926000	29422000	25833000	24952000	34179000	31459000	45450000	39124000	42833000	39731000	27311000	39291000	30	26	19	20	26	23	41	36	32	20	28
187	CDIF630erm_00397	645	27	25	27	28	29	33	29	29	28	25	34	31	327300000	183210000	138700000	197710000	487980000	313910000	284210000	158640000	173450000	54165000	219370000	355250000	44628000	37944000	30645000	43645000	65641000	48511000	36219000	29428000	30469000	49728000	34225000	50999000	47	36	39	43	47	49	40	36	34	35	45
1446	CDIF630erm_03854	645	30	28	29	30	27	26	30	31	30	26	31	29	243410000	160300000	133650000	138120000	201190000	171970000	292780000	207080000	209880000	35612000	182520000	225130000	35352000	35999000	33867000	32308000	28587000	29634000	38568000	38710000	35689000	41225000	30269000	35070000	43	41	40	37	37	39	41	43	42	31	43
416	CDIF630erm_01134	644	2	1	1	1	1	1	1	1	1	0	0	0	1453900	1050000	716170	372510	1210200	597230	1174800	890930	523790	n.d.	n.d.	n.d.	n.d.	n.d.	n.d.	n.d.	n.d.	n.d.	n.d.	n.d.	n.d.	n.d.	n.d.	n.d.	2	1	1	0	1	0	1	1	0	0	0
1137	CDIF630erm_02970	644	27	25	24	28	27	28	23	25	24	17	21	22	121050000	81263000	76707000	125210000	178260000	140180000	92404000	72522000	72063000	17748000	67699000	117120000	17471000	18854000	18944000	27039000	24653000	23575000	12244000	14316000	13808000	23633000	13479000	20621000	28	24	27	38	40	39	25	29	29	19	25
17	CDIF630erm_00084	642	6	7	4	27	29	31	8	16	15	16	37	30	9242500	7635500	3304300	87291000	208830000	142640000	11634000	23527000	21784000	13396000	265970000	112970000	1558400	1828400	880640	15649000	22642000	17686000	1555400	3888100	3798200	11223000	39039000	13513000	2	7	2	29	36	32	3	12	11	16	52
314	CDIF630erm_00846	642	3	3	3	5	7	5	2	2	2	2	5	4	2406300	3391300	2464200	13754000	19561000	14773000	2229300	2065300	1302700	585110	9850900	7572900	1982900	2957900	2164300	6772600	5384600	5889100	1997800	2161800	n.d.	3149700	4195500	2339100	3	2	2	6	6	5	0	1	2	2	4
363	CDIF630erm_00952	641	10	9	11	7	9	7	4	5	5	2	2	2	21797000	16392000	13998000	7709500	10465000	10228000	2995500	2690900	2061400	244970	1773700	1243400	4922500	5528200	5392600	3024600	2340500	2452200	1167300	1455700	977630	751110	993110	827430	10	8	11	6	7	2	4	2	4	1	1
1221	CDIF630erm_03244	641	0	0	0	0	0	0	0	1	1	0	3	0	n.d.	n.d.	n.d.	n.d.	n.d.	n.d.	n.d.	476150	556340	n.d.	3082700	n.d.	n.d.	n.d.	n.d.	n.d.	n.d.	n.d.	n.d.	n.d.	n.d.	n.d.	n.d.	n.d.	0	0	0	0	0	0	0	0	1	0	3
266	CDIF630erm_00687	639	25	19	19	27	32	29	31	27	28	26	29	35	153380000	65744000	48146000	150560000	287740000	213440000	244950000	177000000	178830000	49058000	149450000	347940000	26017000	22224000	15776000	34047000	36631000	31993000	31890000	25078000	27095000	55226000	30556000	49187000	30	21	15	37	38	28	35	28	35	34	32
300	CDIF630erm_00832	639	4	5	4	12	10	10	2	3	4	6	6	4	3847900	4559900	2351700	18016000	31881000	22538000	1252300	845500	1310500	1296000	10678000	2001700	1137600	1789400	1153700	6250500	7415100	5019400	401680	n.d.	577700	1799700	3668800	721600	4	6	3	11	11	8	2	3	4	4	7
614	CDIF630erm_01566	639	5	5	3	3	4	5	6	6	5	0	2	3	3582500	2440800	575750	1849800	2302000	3862700	5242300	4248800	4789800	n.d.	1140500	1684200	1251800	1299100	1123000	1461300	1244700	1303400	1521100	1585900	1569900	n.d.	1205800	1039100	5	5	2	3	3	4	7	5	5	0	1
936	CDIF630erm_02503	639	17	18	16	11	11	11	1	1	1	0	0	0	155210000	104150000	91266000	30113000	42412000	43051000	752200	772650	697490	n.d.	n.d.	n.d.	44720000	43873000	45514000	15853000	15732000	16608000	n.d.	n.d.	n.d.	n.d.	n.d.	n.d.	22	24	23	11	13	15	0	0	1	0	0
1061	CDIF630erm_02807	639	3	3	3	0	2	0	0	0	0	0	0	0	2134500	1851300	1396900	n.d.	701790	n.d.	n.d.	n.d.	n.d.	n.d.	n.d.	n.d.	1094500	1356600	1426300	n.d.	753190	n.d.	n.d.	n.d.	n.d.	n.d.	n.d.	n.d.	0	1	3	0	1	0	0	0	0	0	0
1522	CDIF630erm_04114	639	20	14	15	10	14	15	22	24	24	17	23	24	46441000	22173000	20971000	6943700	18341000	16804000	112150000	64633000	78788000	14148000	60230000	80730000	8394200	7220500	6002300	4606700	5707100	5953900	16321000	13626000	15672000	16801000	12686000	14757000	18	9	11	5	12	12	25	23	25	20	20
1268	CDIF630erm_03358	638	0	0	1	8	8	6	0	0	0	0	0	0	n.d.	n.d.	1683400	16822000	19863000	21237000	n.d.	n.d.	n.d.	n.d.	n.d.	n.d.	n.d.	n.d.	n.d.	17293000	13435000	19910000	n.d.	n.d.	n.d.	n.d.	n.d.	n.d.	0	0	1	7	7	6	0	0	0	0	0
119	CDIF630erm_00291	637	0	0	1	2	2	2	5	5	5	3	2	3	n.d.	n.d.	437280	1210800	2211800	1696100	9284300	5571800	6954200	906500	1676500	4534200	n.d.	n.d.	n.d.	1867100	2217000	1637300	2328400	2461300	2536700	2686700	1863500	2473400	0	0	1	1	3	1	3	4	1	2	1
435	CDIF630erm_01177	637	0	0	0	1	1	2	2	2	1	0	0	1	n.d.	n.d.	n.d.	499250	1119900	920500	1681700	1286300	858880	n.d.	n.d.	n.d.	n.d.	n.d.	n.d.	n.d.	n.d.	n.d.	985380	1048700	n.d.	n.d.	n.d.	n.d.	0	0	0	0	1	2	1	1	1	0	0
1164	CDIF630erm_03032	637	1	0	1	0	0	0	1	1	0	0	0	0	709840	n.d.	2674700	n.d.	n.d.	n.d.	1960500	2230700	n.d.	n.d.	n.d.	n.d.	n.d.	n.d.	n.d.	n.d.	n.d.	n.d.	n.d.	n.d.	n.d.	n.d.	n.d.	n.d.	0	0	1	0	0	0	1	1	0	0	0
1288	CDIF630erm_03435	637	1	0	0	1	2	2	0	2	1	2	3	3	1337100	n.d.	n.d.	861270	2418600	2238200	n.d.	448220	532000	375820	2248100	3052000	n.d.	n.d.	n.d.	n.d.	n.d.	n.d.	n.d.	n.d.	n.d.	1878600	1056700	1395500	0	0	0	1	0	0	0	1	0	2	0
1282	CDIF630erm_03418	635	1	1	1	1	1	1	0	0	0	0	2	2	1092200	n.d.	347470	2324400	4559800	3201300	n.d.	n.d.	n.d.	n.d.	2757400	1972900	n.d.	n.d.	n.d.	n.d.	n.d.	n.d.	n.d.	n.d.	n.d.	n.d.	2191600	1683700	1	1	0	1	1	1	0	0	0	0	4
3	CDIF630erm_00005	633	12	12	11	10	11	11	15	12	11	11	8	13	34284000	14628000	12121000	7934800	19944000	18130000	44550000	18736000	204310000	4823000	14012000	30573000	30032000	21485000	22319000	19975000	21685000	22669000	24476000	22582000	29143000	38099000	21907000	30747000	15	12	11	7	7	9	12	12	14	10	9
121	CDIF630erm_00296	633	5	4	4	19	18	20	18	17	16	7	20	14	6647000	4604100	3500100	113730000	214970000	141950000	66348000	61835000	52349000	4239200	150500000	17633000	1741300	1872100	1529900	34292000	41728000	29693000	8760900	13280000	12613000	4877600	33366000	3984000	5	4	2	22	30	24	13	19	17	8	25
592	CDIF630erm_01499	632	19	19	16	15	15	13	21	20	20	17	23	25	80631000	56014000	48359000	22587000	37717000	25684000	134520000	73776000	76326000	20581000	74710000	114790000	12111000	13857000	14235000	6672400	6985800	5945800	16366000	15116000	14475000	21941000	13057000	17710000	18	22	21	12	17	12	25	21	23	21	20
1189	CDIF630erm_03063	631	2	2	2	2	2	1	2	2	1	0	0	0	1143400	929230	821180	431940	1095900	289320	1023700	291270	422860	n.d.	n.d.	n.d.	709000	831490	797180	n.d.	n.d.	n.d.	569590	n.d.	n.d.	n.d.	n.d.	n.d.	0	1	2	2	0	1	3	2	1	0	0
1518	CDIF630erm_04005	631	12	11	11	8	9	8	10	9	9	3	9	10	31657000	19555000	22936000	13843000	27620000	19399000	27380000	11869000	15633000	1469300	12754000	19818000	6263700	5956200	6239200	5264100	5921900	5537500	5873600	4585600	5273000	4699000	3673200	5148200	11	13	9	6	9	10	10	7	6	3	5
1380	CDIF630erm_03711	628	7	4	5	8	9	7	10	10	11	7	11	9	7906300	3777000	2956000	13112000	20239000	12346000	17704000	14938000	18081000	2935300	28578000	21382000	2858900	3234400	2607700	6202800	6614000	5776900	4357700	6919100	6513200	7275700	10371000	5670200	8	4	2	5	8	7	5	9	9	6	8
912	CDIF630erm_02422	627	1	1	1	1	2	1	5	4	5	2	3	3	879720	500550	325440	591140	720110	727840	11109000	3312100	6890700	375940	1741900	1582300	n.d.	n.d.	n.d.	n.d.	n.d.	n.d.	3377200	2516500	2974300	3015600	3340900	2601100	1	0	0	2	3	2	6	2	3	2	1
1032	CDIF630erm_02741	627	7	7	5	4	7	6	4	6	6	4	4	10	6778900	4479700	3048700	1063200	5411100	3277000	5136800	4326900	3543900	733110	2227300	6662000	1574400	1465300	1682700	1201900	1675200	1569500	1664400	1577000	1591200	1743600	1306700	1807100	4	5	2	1	7	6	4	4	6	3	3
1186	CDIF630erm_03059	626	14	10	13	15	16	16	11	6	9	4	2	5	31206000	13579000	12337000	16563000	31526000	24664000	17777000	6155900	6942300	896710	1288800	3728600	4899100	4127700	3198600	4388400	6053800	5016200	3087700	2521100	2025200	1833700	424600	1177300	14	10	12	11	16	16	14	7	6	4	1
1330	CDIF630erm_03540	626	32	32	32	18	18	18	44	46	46	30	35	37	1103600000	1118100000	902780000	144730000	286850000	185300000	6.8737e+09	6.6516e+09	5756800000	287190000	1.9588e+09	1.7567e+09	155370000	240780000	207530000	38519000	47735000	35297000	947420000	1373400000	1.0026e+09	218890000	381550000	270770000	57	58	60	27	27	25	209	228	184	65	90
1229	CDIF630erm_03265	625	1	2	1	3	1	1	0	1	1	1	1	2	318400	598210	185320	166880	175850	n.d.	n.d.	70282	55930	74664	183920	86399	n.d.	n.d.	n.d.	n.d.	n.d.	n.d.	n.d.	n.d.	n.d.	n.d.	n.d.	n.d.	0	2	0	3	0	1	0	0	1	1	1
880	CDIF630erm_02352	623	1	2	2	2	2	2	2	4	2	0	1	1	1215600	1478300	701960	502100	1264800	1070000	3547400	3413600	2772700	n.d.	725020	898830	n.d.	1343700	987960	n.d.	1239800	1228600	1576400	2351700	1621500	n.d.	n.d.	n.d.	1	0	0	2	1	1	1	4	2	0	1
1181	CDIF630erm_03054	623	59	55	56	69	69	70	53	65	67	50	75	72	793790000	330480000	298630000	1181600000	1.6973e+09	1426200000	1088000000	1124700000	947980000	255390000	1246400000	1.5215e+09	86510000	61092000	62816000	203400000	166140000	172850000	94055000	152700000	132630000	163970000	160730000	159100000	86	66	76	113	111	114	80	113	110	97	129
389	CDIF630erm_01006	621	0	1	2	4	4	3	0	0	0	0	2	2	n.d.	588470	684280	2235100	3842300	1995900	n.d.	n.d.	n.d.	n.d.	1768500	1869100	n.d.	n.d.	n.d.	1216600	1166400	1179500	n.d.	n.d.	n.d.	n.d.	n.d.	n.d.	0	1	2	4	1	1	0	0	0	0	3
514	CDIF630erm_01356	621	2	2	2	2	2	2	1	1	1	2	2	2	2808700	2404000	2525100	1250600	1547800	1402900	1414000	1411100	1459000	432770	1796400	1726800	n.d.	n.d.	n.d.	1186500	1034200	1079100	n.d.	n.d.	n.d.	1738000	n.d.	1255900	2	1	0	0	1	2	1	0	0	2	0
1018	CDIF630erm_02707	615	59	56	59	49	50	50	58	56	58	39	57	51	2646700000	1.8417e+09	1.8846e+09	969300000	1.5758e+09	1174700000	2577100000	1101000000	1.8262e+09	145570000	1336500000	1292400000	282630000	274560000	323720000	151930000	160770000	159200000	219720000	140920000	203990000	114970000	149310000	130920000	175	168	190	102	115	113	173	114	152	85	120
490	CDIF630erm_01305	614	15	12	13	9	11	9	15	14	13	11	10	11	33291000	20959000	16237000	10890000	29045000	18359000	52257000	35646000	24453000	6742800	14786000	26073000	5854300	6295200	5564300	5937500	7848500	6208200	8611800	9029800	6176500	8811700	5569300	7582000	16	8	12	8	12	8	14	12	9	10	7
1284	CDIF630erm_03422	613	1	1	1	4	3	5	4	2	3	7	10	9	498850	354250	528090	4576300	3455800	10320000	6580700	143110	1838900	4687400	10043000	23274000	n.d.	n.d.	n.d.	1865100	1377000	2176300	2834500	201150	895400	10067000	4073600	9272400	1	1	1	2	2	5	4	1	1	8	5
99	CDIF630erm_00236	610	30	33	31	24	25	26	27	30	29	22	22	29	683510000	527190000	526180000	287490000	288670000	338810000	567940000	369620000	387030000	64282000	213040000	406700000	74458000	81824000	87787000	49668000	37491000	45184000	51194000	48370000	47543000	52451000	32714000	50667000	60	57	57	47	49	46	45	48	48	44	34
917	CDIF630erm_02443	610	1	2	2	1	1	1	4	4	4	3	1	1	650630	1180300	2358000	134340	199160	325990	6467700	2413000	2444500	214740	318220	417600	n.d.	1484100	n.d.	n.d.	n.d.	n.d.	1817500	1448100	1497700	n.d.	n.d.	n.d.	1	2	2	1	1	1	3	2	2	3	1
1179	CDIF630erm_03052	610	22	19	16	27	26	27	23	23	24	21	26	27	100210000	51657000	43419000	158110000	219130000	186550000	122090000	99988000	118490000	23279000	122880000	151120000	18500000	16972000	15689000	38248000	32990000	29530000	17063000	22695000	21560000	30849000	24316000	24563000	22	22	17	33	32	32	20	28	26	24	26
563	CDIF630erm_01459	607	9	9	7	7	11	6	3	4	5	3	5	4	12119000	6453700	5482900	3937800	10957000	5831600	2509800	1492400	1830500	498700	3140400	2334400	2565200	2557500	2541400	1718900	2878600	2092400	1416600	1144400	1296600	1460800	1481700	1094300	9	9	6	7	12	7	3	4	5	2	3
875	CDIF630erm_02343	607	11	7	7	4	5	5	8	10	8	2	3	6	26385000	12723000	7646900	3848200	12468000	11248000	35659000	18520000	18420000	1121200	7972100	13227000	9304700	9230500	7305500	4034200	7421900	6649900	13055000	8130700	8721100	5278600	6233800	8497300	12	7	7	3	6	4	11	4	8	1	4
788	CDIF630erm_02030	605	3	4	3	1	1	1	6	6	8	0	0	0	6199900	2836400	2307900	766130	1786700	2456200	9032400	6411800	7659400	n.d.	n.d.	n.d.	2702300	2341000	2322000	n.d.	n.d.	n.d.	2138200	1918000	2165800	n.d.	n.d.	n.d.	5	2	2	1	1	1	3	3	5	0	0
1383	CDIF630erm_03715	605	2	3	3	3	2	1	3	3	3	0	0	0	1915300	1880100	1661000	n.d.	1975000	587910	1774600	1429300	965510	n.d.	n.d.	n.d.	992260	1609200	1059100	n.d.	1356800	n.d.	n.d.	n.d.	n.d.	n.d.	n.d.	n.d.	1	3	2	3	1	0	2	2	2	0	0
1020	CDIF630erm_02713	601	14	11	12	7	11	10	14	14	12	11	11	11	28875000	18106000	7733000	7012700	68837000	54362000	65148000	23073000	23918000	6471700	19750000	27994000	12806000	13452000	9341300	8796400	12633000	14170000	19168000	17362000	15135000	20180000	9320000	17339000	17	8	8	5	11	11	15	11	11	11	8
1305	CDIF630erm_03478	601	0	0	1	1	1	1	0	0	0	0	0	0	n.d.	n.d.	957620	211010	466430	321630	n.d.	n.d.	n.d.	n.d.	n.d.	n.d.	n.d.	n.d.	n.d.	n.d.	n.d.	n.d.	n.d.	n.d.	n.d.	n.d.	n.d.	n.d.	0	0	1	1	1	0	0	0	0	0	0
933	CDIF630erm_02495	597	15	13	15	14	15	15	15	16	18	11	16	15	71662000	52939000	49479000	43397000	64149000	61953000	95740000	73708000	72868000	10937000	55886000	82835000	15838000	19189000	18018000	17323000	14693000	15979000	20148000	22230000	17587000	19744000	14039000	18790000	15	16	14	13	14	15	17	20	17	13	16
984	CDIF630erm_02621	595	8	12	10	32	34	33	21	26	26	17	28	21	17042000	18250000	10449000	274830000	538650000	316510000	126510000	287840000	173910000	14859000	389280000	83866000	3401000	5395300	3989400	65358000	82859000	56600000	22285000	59074000	32489000	15231000	73558000	13410000	7	12	11	36	50	45	25	39	32	18	47
1147	CDIF630erm_03002	595	25	22	24	21	22	21	23	20	22	13	23	23	323840000	160470000	150900000	98707000	175010000	116350000	208240000	108750000	143580000	19316000	100950000	128300000	42332000	42347000	43392000	31781000	31197000	30024000	35141000	33598000	33969000	29298000	25520000	28009000	33	29	32	22	30	26	27	26	26	18	22
1338	CDIF630erm_03569	594	12	13	12	9	11	10	7	4	7	8	6	6	37246000	25370000	24655000	15170000	24849000	20471000	18469000	7488900	10233000	2748500	11569000	12433000	8690400	11421000	11931000	7500600	7546800	6823900	5165400	3981200	4388300	6489400	5517600	5567300	11	13	10	7	10	9	6	2	5	7	4
584	CDIF630erm_01486	593	3	4	3	3	5	3	3	2	3	3	2	3	28470000	20306000	16094000	36332000	28316000	29376000	26370000	19489000	21986000	6156000	16816000	20269000	18455000	20346000	19510000	28508000	17066000	18070000	19079000	20160000	17561000	22781000	13007000	13759000	3	4	4	3	7	5	3	1	5	4	1
1381	CDIF630erm_03712	593	7	6	8	6	6	6	9	10	10	8	11	9	18201000	9751400	7390700	16073000	27435000	23253000	36797000	41001000	36417000	4661300	74844000	27088000	5506800	5861800	3977200	7865200	9057000	8251500	7316400	11797000	9944300	9139400	21180000	8751600	5	6	7	7	7	6	11	11	15	7	13
1218	CDIF630erm_03239	592	6	4	5	6	6	5	13	19	17	3	16	5	4496500	3511400	3075900	2962100	7069900	4773700	21173000	37260000	28309000	559610	64199000	2812800	1186800	955680	1448400	1382600	1707300	1459800	3065700	9117000	6103600	1074200	18306000	896660	3	3	4	5	4	5	7	19	15	0	20
1083	CDIF630erm_02846	591	1	2	2	1	1	1	6	3	5	3	2	2	642800	778530	2099300	445370	740530	653020	5656300	1306000	3232600	472470	935870	1056900	n.d.	n.d.	n.d.	n.d.	n.d.	n.d.	1302100	955610	1229200	2516400	1051500	1074100	1	3	2	1	1	1	4	2	3	3	1
1323	CDIF630erm_03529	591	3	2	2	0	0	0	1	0	2	1	1	1	663900	457490	447040	n.d.	n.d.	n.d.	420580	n.d.	492670	20321000	380640	395590	n.d.	n.d.	n.d.	n.d.	n.d.	n.d.	n.d.	n.d.	n.d.	n.d.	n.d.	n.d.	3	1	1	0	0	0	1	0	0	1	0
1126	CDIF630erm_02939	589	3	4	3	5	6	5	3	2	4	3	6	4	4123500	11239000	1339500	3967600	10855000	8644900	4337500	1890700	2864300	1014900	5690800	4302300	2980600	2362200	1766300	3038100	4121900	4397900	2896400	2947100	2287000	4628500	3040400	2831700	2	4	2	3	4	4	2	1	3	2	4
237	CDIF630erm_00565	588	0	2	1	2	2	2	1	2	2	0	2	1	n.d.	55684000	1041700	1449000	3984300	3303200	3112100	1624500	2128500	n.d.	1253100	2210100	n.d.	n.d.	n.d.	1894600	2713200	3450200	n.d.	n.d.	n.d.	n.d.	n.d.	n.d.	0	2	2	1	1	1	2	2	1	0	3
1331	CDIF630erm_03541	586	1	1	1	4	6	4	3	3	4	3	4	2	786950	546530	405940	1614100	8967400	6737200	4320800	925870	4985700	317680	1821000	3809800	n.d.	n.d.	n.d.	2140500	3342000	3059600	1642900	1120000	2105300	1187200	1133700	2118100	1	1	1	4	6	4	4	4	4	2	3
1367	CDIF630erm_03673	586	1	2	1	0	1	0	0	0	0	0	0	0	435840	1105000	305280	n.d.	n.d.	n.d.	n.d.	n.d.	n.d.	n.d.	n.d.	n.d.	n.d.	n.d.	n.d.	n.d.	n.d.	n.d.	n.d.	n.d.	n.d.	n.d.	n.d.	n.d.	0	2	0	0	1	0	0	0	0	0	0
1371	CDIF630erm_03699	586	32	35	33	30	31	31	30	26	30	22	31	32	1.4792e+09	1187200000	1129500000	705670000	1.0515e+09	971480000	1.5064e+09	292180000	528760000	191630000	549100000	1090600000	271750000	287900000	303070000	180500000	174990000	188080000	212500000	66643000	109250000	256270000	108420000	200510000	75	69	80	57	52	60	60	32	56	39	52
297	CDIF630erm_00829	584	4	5	6	1	3	1	1	3	2	0	0	1	4305700	3873700	3989500	924700	1970000	1449500	1032300	2005600	1358300	n.d.	n.d.	9089600	1639900	2451000	2527600	n.d.	1504000	n.d.	n.d.	1637800	n.d.	n.d.	n.d.	n.d.	2	3	5	1	3	1	1	0	0	0	0
1058	CDIF630erm_02799	582	21	22	21	14	17	13	0	0	0	0	0	0	139740000	112180000	95323000	41537000	60006000	47899000	n.d.	n.d.	n.d.	n.d.	n.d.	n.d.	40646000	44246000	45238000	20430000	19552000	18744000	n.d.	n.d.	n.d.	n.d.	n.d.	n.d.	22	20	22	12	17	14	0	0	0	0	0
27	CDIF630erm_00101	576	2	4	2	1	2	1	1	1	1	0	1	1	2137900	31202000	1459500	695530	1133900	824840	931030	325150	362860	n.d.	756610	610040	17255000	15588000	17577000	n.d.	n.d.	n.d.	n.d.	n.d.	n.d.	n.d.	n.d.	n.d.	1	3	2	1	2	1	1	2	1	0	1
714	CDIF630erm_01834	576	0	0	1	0	0	1	1	1	1	0	0	0	n.d.	n.d.	132360	n.d.	n.d.	2129400	333290	187060	240170	n.d.	n.d.	n.d.	n.d.	n.d.	n.d.	n.d.	n.d.	n.d.	n.d.	n.d.	n.d.	n.d.	n.d.	n.d.	0	0	1	0	0	1	1	0	1	0	0
1193	CDIF630erm_03083	575	1	1	0	1	1	1	0	0	0	0	0	0	657390	310960	n.d.	530690	584280	426660	n.d.	n.d.	n.d.	n.d.	n.d.	n.d.	n.d.	n.d.	n.d.	n.d.	n.d.	n.d.	n.d.	n.d.	n.d.	n.d.	n.d.	n.d.	1	0	0	0	0	1	0	0	0	0	0
31	CDIF630erm_00112	571	18	18	18	12	11	12	22	21	20	7	15	13	96473000	84136000	45295000	22053000	36051000	31008000	151800000	87776000	131690000	4063800	43912000	25540000	21643000	25344000	19073000	11334000	11126000	8197300	24596000	21400000	34084000	8511100	12687000	8143400	24	19	17	13	12	9	24	25	29	6	16
473	CDIF630erm_01278	571	9	11	11	6	6	7	16	15	16	11	10	14	11789000	10923000	7010500	5121500	5371500	9413000	30459000	20300000	18726000	13500000	8567200	106280000	18352000	19913000	17560000	12323000	11070000	15331000	24295000	22885000	21845000	27154000	15791000	17969000	7	8	9	7	6	7	12	17	16	6	5
605	CDIF630erm_01551	571	0	0	0	0	0	0	14	16	17	1	1	4	n.d.	n.d.	n.d.	n.d.	n.d.	n.d.	39052000	32444000	28339000	134980	n.d.	1920100	n.d.	n.d.	n.d.	n.d.	n.d.	n.d.	5378100	7116300	4648500	n.d.	n.d.	1001600	0	0	0	0	0	0	10	13	10	0	1
1157	CDIF630erm_03018	570	34	30	31	30	32	33	32	33	35	21	28	36	386110000	178450000	191510000	283880000	518120000	578710000	623550000	240940000	350120000	46538000	217990000	510680000	79880000	56205000	68372000	85083000	88136000	94616000	102580000	61131000	74787000	74461000	44597000	92579000	60	53	63	58	65	75	84	55	65	26	38
1173	CDIF630erm_03043	568	10	13	12	7	9	7	12	13	15	4	5	6	25400000	24839000	26536000	9003900	13732000	10433000	28692000	18134000	22636000	926040	8274500	9353800	6657800	7697100	8967300	3324600	3426700	3691600	5720800	5578500	5429600	2801300	2491800	2804200	10	12	13	5	9	7	10	10	11	4	2
295	CDIF630erm_00826	566	28	27	27	21	24	22	23	25	25	19	21	22	155400000	98284000	84785000	59584000	96008000	72061000	92712000	82271000	82522000	11768000	69530000	80263000	16233000	16560000	14613000	10369000	10579000	9398500	10142000	11032000	10028000	11544000	9756800	9423000	28	31	27	26	20	24	21	26	28	19	23
463	CDIF630erm_01228	566	0	0	0	0	0	0	2	1	2	0	0	0	n.d.	n.d.	n.d.	n.d.	n.d.	n.d.	1431700	477320	1183400	n.d.	n.d.	n.d.	n.d.	n.d.	n.d.	n.d.	n.d.	n.d.	900880	n.d.	1034600	n.d.	n.d.	n.d.	0	0	0	0	0	0	2	0	0	0	0
853	CDIF630erm_02279	566	12	9	14	9	9	8	10	9	11	6	9	8	30245000	21177000	22733000	8222600	17221000	16775000	33738000	15515000	19003000	1214700	13028000	9889700	6117600	8200600	7162900	4387600	4512500	5588600	7842300	5239800	6558400	3565800	4394600	3463900	10	8	15	11	8	7	11	11	9	4	10
685	CDIF630erm_01746	565	8	8	7	13	14	11	5	7	8	7	8	8	15597000	9194900	6673800	20725000	39823000	23867000	8602000	8773100	7812900	2048700	12618000	8671400	2608900	3281700	3383100	6541600	6536900	4564600	2102800	2666500	1968100	3095900	3959500	2613100	7	3	6	10	14	8	3	6	5	5	5
516	CDIF630erm_01358	559	1	3	3	3	2	2	2	3	4	0	2	2	675590	2173700	1952000	2994000	3793300	2570100	1924700	2192000	3981800	n.d.	4569100	4354800	n.d.	2284000	1525400	2716200	2353300	1956100	1911200	2060600	2169800	n.d.	n.d.	n.d.	1	1	2	2	2	3	0	2	4	0	1
302	CDIF630erm_00834	558	21	19	23	29	28	28	24	26	27	20	32	30	263920000	185760000	183590000	376980000	598980000	439160000	377010000	402030000	301080000	87163000	529870000	520760000	61482000	68621000	65517000	128490000	121290000	106220000	75387000	104360000	74691000	118420000	123030000	118610000	30	25	31	41	39	38	30	33	39	33	50
558	CDIF630erm_01443	558	17	15	16	14	19	15	14	15	18	10	10	10	147140000	86003000	88220000	41205000	103430000	77938000	120710000	88612000	88505000	8960000	37826000	44478000	20255000	21714000	23163000	12892000	16095000	13792000	14827000	17874000	16507000	10045000	9162400	9131300	23	18	18	11	19	13	17	14	18	10	12
258	CDIF630erm_00670	555	2	3	4	1	3	2	3	2	3	0	2	1	4779600	3517800	4811500	1678900	3479300	2453700	4160700	4089400	4328400	n.d.	3283900	n.d.	3041400	4019500	4976100	n.d.	2906700	2649500	3266200	3666400	3284900	n.d.	2828600	n.d.	0	2	4	2	3	2	3	2	3	0	2
1272	CDIF630erm_03374	555	24	25	23	31	31	31	2	2	2	0	1	1	103460000	88520000	59508000	115070000	239760000	152580000	1473400	1026300	182030	n.d.	746010	516990	5029200	19358000	14463000	23736000	32278000	24235000	232110	250460	n.d.	n.d.	n.d.	n.d.	25	23	21	31	32	32	1	2	1	0	1
401	CDIF630erm_01026	554	2	4	4	1	2	2	0	1	2	2	1	1	1302400	1748000	1462500	423450	1554200	1022800	n.d.	208720	435850	36618	243150	235860	1124300	1383000	1072200	n.d.	1299800	n.d.	n.d.	n.d.	n.d.	n.d.	n.d.	n.d.	1	4	4	1	1	1	0	1	2	1	1
855	CDIF630erm_02282	554	24	23	22	14	17	12	25	24	27	11	21	20	129820000	83434000	71151000	48801000	85580000	77113000	189510000	107030000	131370000	9517300	79415000	100700000	24700000	24842000	24212000	21284000	20139000	19272000	28508000	25883000	28105000	17153000	21230000	22331000	25	24	28	17	19	14	30	33	32	13	19
842	CDIF630erm_02233	551	2	2	2	2	2	2	0	0	0	1	2	1	1153800	696780	802430	1156300	1865500	1120100	n.d.	n.d.	n.d.	83801	1598800	410030	627300	619810	773090	1111600	1145400	750330	n.d.	n.d.	n.d.	n.d.	1163200	n.d.	1	1	1	2	2	1	0	0	0	0	2
1307	CDIF630erm_03484	550	1	1	2	4	5	5	0	0	0	0	0	1	n.d.	176680	1226500	3605000	8155700	4978100	n.d.	n.d.	n.d.	n.d.	n.d.	1219200	n.d.	n.d.	1811700	3765800	3908400	3007400	n.d.	n.d.	n.d.	n.d.	n.d.	n.d.	1	0	3	3	6	5	0	0	0	0	0
1064	CDIF630erm_02812	547	15	14	15	13	18	17	22	21	21	12	14	18	64938000	30422000	21280000	24116000	63275000	61485000	86446000	55821000	63490000	8329400	39061000	64212000	9867200	7832300	6281400	7535500	8537400	8361900	9398100	10265000	11344000	10714000	7894100	9935600	14	18	16	13	17	20	25	22	24	12	15
12	CDIF630erm_00030	545	1	1	0	0	0	0	2	2	2	0	1	1	698060	360740	n.d.	n.d.	n.d.	n.d.	2103800	1302400	1725400	n.d.	243860	464490	n.d.	n.d.	n.d.	n.d.	n.d.	n.d.	1547900	1257000	1289800	n.d.	n.d.	n.d.	0	0	0	0	0	0	1	1	1	0	0
231	CDIF630erm_00530	543	1	1	0	1	3	2	1	1	2	3	6	3	537340	361800	n.d.	384340	2021100	2223000	556270	239200	579180	263180	8928300	3158100	n.d.	n.d.	n.d.	n.d.	1593200	1769800	n.d.	n.d.	n.d.	1385000	2372700	1429000	1	1	0	1	2	2	0	0	2	2	4
776	CDIF630erm_01996	543	5	4	3	21	22	20	11	18	18	5	4	5	3041100	1661600	1770300	114620000	152100000	85762000	82892000	48465000	79143000	2250700	2586800	6851700	1590300	1291600	1520600	62970000	53069000	33729000	22401000	24099000	26615000	4321400	1165800	3049500	4	4	2	28	31	21	13	20	17	3	3
134	CDIF630erm_00315	542	45	44	49	38	37	37	51	53	53	31	53	52	1.5132e+09	1.069e+09	1323700000	655770000	749950000	771000000	2282400000	1219200000	1.6731e+09	196780000	1.4793e+09	1174700000	172720000	186050000	220560000	110840000	82358000	88034000	191220000	159450000	215420000	142560000	203940000	138220000	76	79	90	54	56	68	137	111	125	47	101
1043	CDIF630erm_02764	542	10	11	11	11	10	11	1	0	1	10	9	13	56245000	34977000	20144000	20671000	45277000	34792000	426840	n.d.	201740	6835400	16865000	48710000	10148000	9346600	7095700	5779200	8411200	6821700	n.d.	n.d.	n.d.	10761000	4794700	9021700	12	12	12	9	12	10	0	0	0	12	8
1345	CDIF630erm_03586	542	4	4	5	1	1	1	6	5	4	1	1	2	4006200	1774900	3005400	n.d.	918260	632160	17212000	3239400	4564200	93403	974830	n.d.	3045500	2186100	2885700	n.d.	n.d.	n.d.	4289400	2741400	3345600	n.d.	n.d.	n.d.	5	2	4	1	1	1	6	4	5	1	1
860	CDIF630erm_02291	541	24	24	26	19	20	22	23	23	22	14	19	20	310200000	227110000	230960000	69177000	119100000	102090000	187390000	136880000	138630000	17156000	84449000	100020000	52851000	59889000	57773000	24235000	28993000	26124000	36735000	34467000	34653000	32617000	22193000	25717000	32	35	36	20	26	25	30	28	26	12	19
798	CDIF630erm_02068	540	7	6	6	7	11	9	5	4	5	1	5	2	9399200	5512800	5382700	6374300	15524000	10786000	7035300	3441300	3093900	n.d.	3637300	2120500	2255400	2229500	2244300	2740400	3243100	2789800	1925500	2087600	1209300	n.d.	1731300	1272200	8	6	4	8	12	6	5	5	3	1	4
330	CDIF630erm_00879	537	17	20	18	10	13	12	12	13	13	2	4	3	65823000	44644000	32049000	10529000	20705000	16125000	25613000	22684000	22722000	287720	2468600	1615500	9349500	9688400	7074800	2853500	3117300	2984900	3703200	5179500	4629300	329750	775880	424000	21	24	21	8	11	10	9	13	13	2	4
664	CDIF630erm_01702	537	4	4	4	9	9	7	5	5	5	7	7	5	5193400	3827000	3895200	11219000	21176000	10014000	5355300	4415300	3684200	1622100	6639900	4122600	2122000	2256600	2955900	3899600	4198500	3451300	2173600	2929500	2534800	3639700	2706800	2923800	3	3	4	8	7	5	4	4	5	4	7
1430	CDIF630erm_03811	537	2	2	2	0	0	0	2	1	1	0	0	0	832920	565000	431140	n.d.	n.d.	n.d.	730400	50772	134780	n.d.	n.d.	n.d.	667030	701540	720490	n.d.	n.d.	n.d.	n.d.	n.d.	n.d.	n.d.	n.d.	n.d.	1	0	2	0	0	0	2	1	1	0	0
1200	CDIF630erm_03108	534	4	3	2	4	4	4	4	4	4	1	0	3	6688600	2417000	2381400	4789400	9394200	8102700	13966000	3971600	4717300	n.d.	n.d.	1799300	4689700	3972300	2787400	2618900	3000900	3594800	6938600	4254700	4424700	n.d.	n.d.	2763500	3	2	3	3	3	2	4	4	5	1	0
1346	CDIF630erm_03587	534	3	5	5	0	0	0	2	2	3	0	0	2	823860	2159300	1871200	n.d.	n.d.	n.d.	1155400	883450	1162400	n.d.	n.d.	n.d.	n.d.	898490	842590	n.d.	n.d.	n.d.	698780	695450	568850	n.d.	n.d.	n.d.	3	4	5	0	0	0	2	1	1	0	0
1185	CDIF630erm_03058	533	1	2	2	2	2	3	2	1	2	2	2	2	1476700	2649100	939370	929130	1279000	1611000	3423600	1392200	1487100	581270	1519300	667120	n.d.	n.d.	n.d.	n.d.	n.d.	n.d.	2325400	n.d.	n.d.	2438600	1649200	n.d.	1	2	1	1	2	2	2	1	2	1	1
212	CDIF630erm_00461	532	27	29	29	24	25	24	25	28	24	19	25	26	436770000	304140000	258190000	273580000	483780000	389760000	491210000	288140000	283890000	54107000	236190000	338430000	74467000	65915000	64686000	64410000	67495000	62479000	58200000	58447000	52339000	64097000	45722000	58428000	46	50	50	47	42	41	42	52	41	34	46
901	CDIF630erm_02400	530	18	15	17	21	23	22	16	12	17	7	11	11	69482000	45472000	37689000	106790000	170950000	163710000	96854000	21070000	63787000	4732400	20169000	30639000	19400000	20221000	17016000	40748000	42254000	38137000	23705000	8234400	20854000	12537000	7467000	11174000	17	17	15	28	27	31	16	8	23	7	8
1426	CDIF630erm_03799	529	14	13	9	12	12	12	9	8	10	9	7	8	37367000	26274000	12720000	25366000	43727000	38844000	23286000	15261000	19141000	4280800	14650000	18772000	8001100	9018900	5781000	8562500	10629000	10963000	5771200	5834900	6419200	5979700	5084400	5435600	10	12	9	10	14	12	8	8	12	6	8
1184	CDIF630erm_03057	528	17	18	18	7	8	7	25	22	24	11	17	15	28247000	26151000	18591000	6571500	15143000	10457000	73824000	36643000	52768000	4642500	22436000	24513000	5641300	6798000	4958500	3452200	4592100	3728100	9476000	6850500	8375300	7699200	5414000	5514300	13	13	17	4	8	8	19	19	16	8	15
382	CDIF630erm_00999	526	0	0	0	1	4	2	0	1	1	2	4	2	n.d.	n.d.	n.d.	588280	3671500	2532700	n.d.	91958	151530	287840	725270	1206800	n.d.	n.d.	n.d.	n.d.	n.d.	n.d.	n.d.	n.d.	n.d.	n.d.	n.d.	n.d.	0	0	0	1	5	2	0	1	0	2	4
1177	CDIF630erm_03049	525	10	11	11	11	11	12	3	4	2	5	4	5	24005000	15895000	14777000	13804000	23668000	18126000	2008100	990730	826340	1050800	2789500	4086000	4659300	4753900	6205200	4355000	6189500	5127900	466550	567060	264030	1947200	1125700	1920200	10	11	9	9	13	11	3	4	0	3	3
1254	CDIF630erm_03314	525	2	2	2	3	2	2	5	3	3	4	7	7	1102900	1141200	667920	5136300	1817400	4110200	21052000	1118900	5644700	7784200	18452000	48156000	796800	772670	562150	4452200	1278900	2975800	8150400	468410	3079800	30017000	7096200	25089000	3	1	2	3	2	2	5	0	2	4	6
1117	CDIF630erm_02921	523	13	10	8	14	15	13	15	6	11	14	14	16	43119000	23144000	25306000	95352000	117360000	160020000	149040000	6006800	49757000	53995000	124490000	305260000	10413000	10637000	11888000	29148000	23915000	35803000	30159000	2336700	14510000	56545000	30129000	63373000	13	12	12	33	25	24	27	5	16	30	23
374	CDIF630erm_00974	522	16	16	14	25	26	24	10	8	8	20	30	25	53385000	42253000	30598000	242810000	365950000	324880000	31743000	8039300	20807000	21519000	264590000	129980000	13477000	13408000	11498000	59212000	57568000	58005000	6928800	3590700	5886000	25131000	50868000	20620000	16	19	12	35	35	35	10	8	15	14	45
704	CDIF630erm_01815	520	3	1	1	4	4	4	2	3	3	2	5	4	2671000	173560	196890	5606300	5187500	4342600	2264200	1294400	2976600	726460	6407000	3542900	2338800	n.d.	n.d.	3622000	3678800	3891500	2307100	1593800	3223400	2691000	1901300	2823900	3	0	0	2	3	2	1	2	4	2	2
1122	CDIF630erm_02926	519	47	50	47	45	46	47	0	1	0	0	0	1	1.8521e+09	1212300000	1.0693e+09	918180000	1265100000	1388300000	n.d.	n.d.	n.d.	n.d.	n.d.	n.d.	145320000	143910000	138350000	114800000	99755000	131720000	n.d.	n.d.	n.d.	n.d.	n.d.	n.d.	100	92	88	78	74	101	0	1	0	0	0
400	CDIF630erm_01021	517	3	3	4	2	2	2	9	7	6	0	0	2	n.d.	1771000	5952900	787890	1515000	1944700	46839000	15796000	27052000	n.d.	n.d.	2014600	n.d.	n.d.	3803300	n.d.	n.d.	n.d.	14353000	5992300	10363000	n.d.	n.d.	1853900	4	3	4	2	1	1	9	6	6	0	0
1040	CDIF630erm_02759	516	0	0	0	0	1	1	0	0	0	0	1	1	n.d.	n.d.	n.d.	n.d.	n.d.	84649	n.d.	n.d.	n.d.	n.d.	115510	54333	n.d.	n.d.	n.d.	n.d.	n.d.	n.d.	n.d.	n.d.	n.d.	n.d.	n.d.	n.d.	0	0	0	0	1	1	0	0	0	0	1
170	CDIF630erm_00371	516	10	11	12	8	10	11	11	10	10	3	6	6	26066000	22409000	21671000	10694000	17512000	20255000	34717000	15043000	20028000	634440	5712500	9376400	7130100	7192200	7232600	4821500	5471700	5617300	6560200	4356900	5667700	2933200	2869500	3767400	13	12	14	5	8	11	14	7	8	3	5
340	CDIF630erm_00904	516	7	5	6	7	8	8	8	8	9	3	4	8	27636000	8605100	9803100	13169000	31872000	25339000	26104000	17507000	21639000	958120	13510000	20031000	13623000	11127000	10041000	10739000	15142000	12163000	13843000	11826000	13580000	6185300	10075000	11146000	7	5	6	7	8	4	7	7	11	3	4
962	CDIF630erm_02582	514	10	9	9	19	20	20	1	1	1	0	2	1	21658000	17827000	14644000	124140000	241110000	177560000	2065100	1560800	1337200	n.d.	3700300	2489900	5896600	6773300	5495800	33920000	42129000	33270000	n.d.	n.d.	n.d.	n.d.	n.d.	n.d.	10	8	11	25	28	25	1	0	0	0	2
583	CDIF630erm_01485	513	14	14	13	16	15	17	17	16	18	11	16	17	32062000	23620000	17675000	16424000	21385000	27089000	37659000	24416000	34418000	4800300	28444000	35827000	5361500	5995400	5033100	4390800	3564200	5277700	5606900	5583900	6717600	7269000	4938500	5466300	16	15	12	10	15	18	14	14	15	9	10
137	CDIF630erm_00320	511	27	26	29	26	27	26	27	27	28	24	30	25	828390000	547260000	465150000	472350000	781660000	642720000	498060000	332440000	387460000	78624000	429470000	490130000	121920000	132240000	107950000	113620000	120710000	108100000	61913000	67727000	68679000	95513000	78593000	79588000	45	42	40	37	41	41	44	38	42	29	38
149	CDIF630erm_00345	510	3	3	5	8	7	8	20	17	17	26	25	27	7313500	9117400	9876200	21253000	29356000	23902000	247450000	124650000	126510000	148080000	400370000	934210000	1419100	2881900	3278100	5774200	5481400	5283100	41493000	29586000	25312000	180130000	84688000	181090000	5	2	4	10	7	7	27	24	24	41	40
967	CDIF630erm_02588	510	1	1	1	0	2	2	6	8	8	12	20	19	1003300	876530	1043100	n.d.	2213600	930090	19105000	17825000	25445000	25253000	297620000	186360000	n.d.	n.d.	n.d.	n.d.	697460	358350	4223900	6118400	5875000	41121000	70743000	35828000	0	1	0	0	2	1	7	10	8	15	34
1296	CDIF630erm_03463	510	22	24	23	18	18	19	20	13	17	13	19	21	538250000	413710000	350810000	281070000	390130000	339620000	300370000	58013000	112410000	64951000	187960000	468070000	112600000	114140000	112160000	87719000	82929000	83189000	59321000	17268000	30439000	79908000	45635000	100640000	44	52	49	39	37	34	37	18	22	30	23
1454	CDIF630erm_03872	509	26	24	23	20	22	21	22	24	24	16	19	22	202400000	119930000	82440000	87918000	174010000	132640000	198390000	129220000	145130000	29726000	110480000	141680000	53394000	48786000	37974000	38874000	49185000	41364000	45835000	49293000	43272000	56820000	36285000	46131000	39	30	21	22	27	26	35	34	28	19	23
162	CDIF630erm_00359	507	20	18	19	18	16	18	13	10	9	9	12	13	45853000	25953000	22904000	23507000	54984000	47742000	20977000	8654600	13647000	3051500	16392000	18145000	7557900	9213400	7870200	8862400	10175000	10327000	4776800	3256000	4484400	6880100	5029700	4484000	19	14	21	12	15	20	11	11	12	8	9
600	CDIF630erm_01542	504	1	2	0	1	2	1	3	3	3	4	3	3	413770	297070	n.d.	506530	2009600	1118900	2694900	2563900	2259100	1609900	3385400	2592300	n.d.	n.d.	n.d.	n.d.	1839400	n.d.	1492800	2064000	1645700	3018200	2373700	1955900	0	2	0	0	3	1	1	2	2	5	1
1208	CDIF630erm_03120	504	4	4	4	2	3	3	8	8	8	3	4	6	6606000	3298400	2596500	894240	4690100	5865300	27269000	18364000	22710000	1787800	5203600	12881000	2425300	1821900	1780800	n.d.	2185700	2360200	5151700	4365800	6049400	3449400	2160100	4075800	2	4	2	2	3	3	9	9	14	2	4
1397	CDIF630erm_03743	504	2	2	0	0	2	2	4	3	4	2	3	5	1384000	997690	n.d.	n.d.	2164800	1627700	3854100	862220	2134300	322350	2279100	3659000	894610	997780	n.d.	n.d.	1206300	n.d.	1649000	876360	1664400	2293900	1489400	1731400	2	2	0	0	2	2	3	1	4	2	3
398	CDIF630erm_01018	501	13	10	10	8	11	10	10	9	8	3	5	6	36478000	19559000	12974000	11117000	26846000	24668000	26762000	12788000	10180000	1208700	10291000	10397000	7638200	7926400	5397800	5362200	7004700	6867100	5117000	5027700	4186600	3124600	3561100	3816000	13	12	7	7	9	8	12	9	10	2	7
944	CDIF630erm_02556	500	28	28	28	21	22	23	24	23	22	12	14	17	287050000	213640000	185990000	106930000	160810000	131290000	207020000	97984000	112510000	13793000	61613000	106060000	39723000	44598000	43809000	25852000	24396000	24342000	28427000	20300000	21536000	22104000	13948000	20115000	39	27	27	21	21	22	27	16	20	13	13
1414	CDIF630erm_03781	500	23	21	22	16	16	18	22	22	22	18	21	21	306540000	246700000	221720000	80156000	96783000	127130000	322700000	165970000	170660000	31453000	175120000	179130000	55149000	58063000	57499000	25551000	19753000	28764000	50883000	39605000	40762000	44875000	38857000	39587000	34	28	24	17	17	26	29	27	32	19	24
955	CDIF630erm_02574	499	35	36	35	32	32	33	33	30	31	23	31	32	719640000	452100000	491920000	261690000	405120000	305990000	452110000	240030000	268720000	50334000	206620000	256930000	96423000	88456000	105810000	63340000	56757000	51956000	57215000	48303000	48219000	53496000	36256000	44264000	74	56	77	46	55	54	58	46	47	26	37
1387	CDIF630erm_03728	499	5	5	4	4	6	5	8	8	7	7	9	8	6452700	4116700	3140500	4519600	7408500	5706300	14336000	12157000	9847600	1758600	13079000	11308000	2276300	2475100	1944300	2875200	3111800	2549500	3996500	4170800	4467800	4595400	4385200	3692800	3	2	3	2	5	4	9	5	6	6	9
397	CDIF630erm_01014	498	5	3	2	3	3	4	2	2	4	1	1	1	2812900	653330	492220	193650000	231060000	219210000	1517400	828950	2194600	129680	515330	1000400	147410000	n.d.	n.d.	231960000	186030000	253190000	n.d.	n.d.	n.d.	n.d.	n.d.	n.d.	5	3	2	1	1	3	2	0	2	0	1
960	CDIF630erm_02580	498	14	15	14	19	18	19	7	6	7	4	5	4	125770000	82011000	77949000	284000000	438040000	333960000	11747000	5600000	9055100	1073300	7789100	2865700	19699000	23065000	25240000	87119000	82346000	77419000	1702300	2144100	2120700	1368000	3722100	1240500	23	26	25	46	41	49	4	7	6	3	6
910	CDIF630erm_02415	497	2	2	3	0	1	1	1	2	2	0	1	1	5896500	3885900	5453100	n.d.	1088600	1204400	1053400	1391800	1277300	n.d.	464920	574200	4353400	4053800	4575500	n.d.	n.d.	n.d.	n.d.	n.d.	n.d.	n.d.	n.d.	n.d.	2	2	2	0	0	1	0	1	2	0	0
396	CDIF630erm_01013	496	11	8	9	11	12	12	10	10	11	6	6	7	34322000	42151000	28826000	29438000	51794000	39829000	56553000	45170000	52014000	3448000	15466000	13229000	11289000	13076000	9879500	12703000	13362000	13191000	14031000	16073000	19072000	11932000	8031300	7745700	12	10	10	12	12	15	13	14	12	5	5
168	CDIF630erm_00366	494	13	9	9	13	13	14	13	13	14	5	10	12	57266000	29553000	14894000	27433000	62064000	56149000	84491000	34411000	41876000	5378900	21582000	33947000	12759000	11002000	7368400	9780100	14135000	13869000	14009000	9575400	10406000	11715000	7081200	8492500	16	8	6	11	18	11	19	10	10	5	5
33	CDIF630erm_00114	493	20	17	19	14	16	16	19	20	24	15	21	22	106970000	55486000	41954000	34610000	74452000	59883000	138210000	95392000	106790000	13731000	84279000	113600000	16855000	14915000	11560000	11220000	14988000	12993000	18159000	19670000	18772000	25162000	14256000	17023000	28	20	22	15	20	17	26	21	29	19	23
877	CDIF630erm_02347	493	21	21	19	20	20	19	22	19	21	19	21	25	79185000	48003000	43032000	38975000	54126000	42702000	87477000	47309000	57738000	16263000	71179000	93296000	10287000	9500200	10261000	8429700	7153900	7205800	9832700	8938600	9669600	15669000	12438000	13960000	24	17	21	24	22	18	24	24	21	22	25
1378	CDIF630erm_03709	493	1	1	1	0	0	0	2	1	1	1	1	1	1187100	601350	425310	n.d.	n.d.	n.d.	743180	645850	712310	140130	473290	527780	n.d.	n.d.	n.d.	n.d.	n.d.	n.d.	n.d.	n.d.	n.d.	n.d.	n.d.	n.d.	0	0	0	0	0	0	1	0	0	0	0
749	CDIF630erm_01907	492	3	3	5	2	3	3	2	1	2	2	3	3	11658000	7859900	7695900	3203300	4334100	4610100	3783500	1890800	3187400	934320	6318300	6430400	4192100	4616900	3984000	2220600	1517100	1964800	1968200	1454700	2347900	3959900	3597000	2775000	3	3	3	1	2	5	3	1	3	2	2
1389	CDIF630erm_03730	492	6	6	5	5	8	6	9	10	9	7	6	8	20572000	11098000	7129700	16802000	37931000	26461000	61007000	32430000	37930000	6940700	26399000	45425000	6009900	5715800	4312700	9510200	11973000	8429400	10756000	10130000	10039000	13413000	9666600	12407000	9	6	2	6	9	7	11	9	9	6	7
391	CDIF630erm_01008	491	0	0	0	1	0	0	0	0	0	0	1	0	n.d.	n.d.	n.d.	1067000	n.d.	n.d.	n.d.	n.d.	n.d.	n.d.	1125200	n.d.	n.d.	n.d.	n.d.	n.d.	n.d.	n.d.	n.d.	n.d.	n.d.	n.d.	n.d.	n.d.	0	0	0	1	0	0	0	0	0	0	2
1013	CDIF630erm_02699	491	1	2	2	4	5	5	1	1	1	2	2	2	1482600	1405700	1355100	4404200	8451500	6847700	1006000	850690	706610	270900	1470600	2105700	n.d.	1246200	1131600	3291300	3272900	3009700	n.d.	n.d.	n.d.	951570	850900	1022400	0	1	1	4	3	6	0	1	0	1	0
624	CDIF630erm_01600	489	5	6	5	6	5	5	3	5	4	3	3	4	17430000	9129400	4498500	4401700	5197400	5774400	6009100	5487600	7292900	589340	2328700	4386000	4959400	4824700	3352200	2948600	2486300	3524800	4082300	2201600	3743300	2021200	1649900	2818400	6	6	4	6	4	5	3	4	4	0	1
268	CDIF630erm_00693	486	9	6	5	2	3	3	11	7	9	0	4	3	9752900	3586500	3840700	755380	1494100	2478600	33464000	5520500	15101000	n.d.	3887900	1731100	1939200	1762400	1625100	503420	630190	1318200	8411100	1941100	5648200	n.d.	1398600	630540	5	7	4	0	2	3	15	7	12	0	5
321	CDIF630erm_00864	486	1	1	1	0	0	0	1	2	2	1	2	2	656070	406410	316620	n.d.	n.d.	n.d.	561880	1902500	2673500	55490	909390	801330	n.d.	n.d.	n.d.	n.d.	n.d.	n.d.	n.d.	n.d.	n.d.	n.d.	n.d.	n.d.	1	0	0	0	0	0	0	2	2	1	1
716	CDIF630erm_01839	485	1	0	0	3	3	4	0	0	0	0	0	0	1857800	n.d.	n.d.	2139400	9427900	6529600	n.d.	n.d.	n.d.	n.d.	n.d.	n.d.	n.d.	n.d.	n.d.	2307700	4650600	3614300	n.d.	n.d.	n.d.	n.d.	n.d.	n.d.	1	0	0	2	5	2	0	0	0	0	0
981	CDIF630erm_02613	485	1	1	1	1	1	1	0	0	0	0	2	1	1051600	954670	443570	1521100	1579800	3005800	n.d.	n.d.	n.d.	n.d.	5267600	1222200	n.d.	n.d.	n.d.	n.d.	n.d.	n.d.	n.d.	n.d.	n.d.	n.d.	n.d.	n.d.	1	0	0	1	0	0	0	0	0	0	2
455	CDIF630erm_01214	484	0	0	0	0	1	0	1	0	0	0	0	0	n.d.	n.d.	n.d.	n.d.	n.d.	n.d.	n.d.	n.d.	n.d.	n.d.	n.d.	n.d.	n.d.	n.d.	n.d.	n.d.	n.d.	n.d.	n.d.	n.d.	n.d.	n.d.	n.d.	n.d.	0	0	0	0	1	0	1	0	0	0	0
1116	CDIF630erm_02918	484	4	3	5	9	8	9	8	10	6	4	6	8	2720700	1112400	1354800	5714400	11050000	7284800	6934900	9924700	5087300	388810	2768400	4799500	1135200	1041400	1063400	1826900	2588300	1994400	1433300	2950300	1591700	1005900	1062700	1613200	2	1	3	8	8	6	4	13	4	2	2
1278	CDIF630erm_03399	484	1	2	1	4	4	5	6	1	4	2	2	3	913150	1434200	1032100	2369200	3163900	4566400	6747100	166290	1150700	226080	1966500	2581700	n.d.	1558700	n.d.	1997900	1740700	1580000	1972800	n.d.	1342700	2108000	1572500	1976300	1	2	1	3	4	5	5	0	2	1	1
293	CDIF630erm_00823	483	15	14	14	14	14	13	13	16	16	14	19	17	614770000	333510000	345850000	320610000	487920000	423280000	875270000	654580000	579810000	134630000	759400000	1.0154e+09	197730000	175800000	192650000	180940000	160620000	155040000	273060000	289520000	212020000	369800000	304930000	376010000	26	22	25	25	19	19	30	45	46	26	33
560	CDIF630erm_01454	483	11	8	10	6	6	5	9	10	10	7	6	7	28918000	26493000	23996000	13115000	19133000	16541000	30034000	26502000	25409000	3449000	22761000	31162000	9082100	10761000	10399000	8349100	8047000	8033700	7272100	8672500	6890600	6836300	7747200	6811200	9	5	10	6	6	4	8	9	10	6	7
731	CDIF630erm_01881	483	3	3	4	2	3	3	2	2	2	1	2	3	18194000	8887500	5779200	4448300	7720500	12914000	16460000	6889600	8293200	722600	4815000	10847000	10299000	6382000	5394500	4410600	4895900	8672200	9364300	6577500	7055100	n.d.	4154200	8073500	2	3	6	1	2	3	3	2	3	1	3
1429	CDIF630erm_03810	482	6	3	2	4	4	3	5	3	3	0	3	4	6562400	2666000	4623900	4224500	4283900	4174200	7745400	2924800	3441600	n.d.	2795200	5404700	2488600	3360900	3914000	2179000	2607100	3115200	3425500	3223400	3066200	n.d.	2485500	2841600	4	2	1	3	3	3	4	2	3	0	2
32	CDIF630erm_00113	481	28	25	24	23	25	25	31	31	33	22	33	32	497160000	318740000	157790000	189400000	464070000	290520000	1239300000	518310000	1182200000	116740000	664910000	634060000	77284000	65862000	35214000	36538000	57191000	45247000	154720000	85590000	161590000	104290000	100060000	87692000	48	38	29	34	45	39	63	53	63	42	61
587	CDIF630erm_01490	481	13	12	12	9	11	10	15	15	13	17	18	24	42675000	27791000	26023000	23925000	46557000	34276000	114590000	68346000	61553000	31776000	74980000	222570000	11850000	11217000	12050000	12142000	12048000	10642000	20047000	18330000	17725000	36359000	18762000	43661000	15	12	18	8	16	10	24	18	15	28	21
358	CDIF630erm_00947	480	31	27	30	28	29	27	37	34	37	25	41	33	1.9289e+09	1184400000	1188300000	836380000	1217900000	1115000000	3.2414e+09	2.0089e+09	2313400000	219480000	1.9959e+09	1.8514e+09	339480000	320780000	358970000	262440000	229260000	256760000	486150000	469110000	505810000	340880000	525930000	463010000	57	51	55	42	45	45	103	83	86	40	90
387	CDIF630erm_01004	480	2	4	4	5	7	6	3	4	3	6	6	7	2036600	1691500	1680900	4695300	10701000	8277300	2788800	1575200	2425200	1467500	9343100	9579500	1313100	1541500	1665500	3035600	2471300	2975800	1357800	972560	1553000	3656200	3691100	2727700	1	1	4	4	6	5	1	3	2	2	5
913	CDIF630erm_02425	480	9	9	10	6	6	6	8	11	11	5	9	8	30411000	22098000	18740000	11722000	23184000	16837000	45643000	35404000	44910000	5990800	33209000	17554000	12268000	12665000	11239000	8251200	9526600	8212900	14116000	18048000	18631000	16432000	21989000	9213800	10	5	7	4	8	3	9	10	9	6	10
837	CDIF630erm_02195	478	7	7	5	2	4	4	4	4	4	3	3	2	7853900	8854600	3546400	282550	4816700	4399400	17479000	11855000	17966000	1383400	2278800	1851400	3731600	4727800	3149900	3503200	2891200	2721500	5933800	7762700	7485400	2925500	3071300	2797200	5	6	1	0	3	2	5	3	4	3	1
770	CDIF630erm_01981	477	1	1	1	0	1	1	1	1	1	1	1	0	776180	359020	409660	n.d.	407360	864570	864940	852190	935680	n.d.	491580	n.d.	n.d.	n.d.	n.d.	n.d.	n.d.	n.d.	n.d.	n.d.	n.d.	n.d.	n.d.	n.d.	1	1	1	0	0	2	1	1	1	1	1
1273	CDIF630erm_03378	477	2	2	2	3	3	3	6	2	5	6	7	7	989980	1673000	692600	2372200	2657900	3955500	13115000	961150	3990500	1756100	10447000	13321000	n.d.	2190400	n.d.	2306500	2098200	2420200	4278800	773810	1534200	3935900	3633600	4367700	1	1	2	4	2	3	8	0	3	4	4
1281	CDIF630erm_03409	477	0	0	0	0	0	0	0	0	0	1	0	2	n.d.	n.d.	n.d.	n.d.	n.d.	n.d.	n.d.	n.d.	n.d.	199960	n.d.	1053500	n.d.	n.d.	n.d.	n.d.	n.d.	n.d.	n.d.	n.d.	n.d.	n.d.	n.d.	n.d.	0	0	0	0	0	0	0	0	0	1	0
1283	CDIF630erm_03421	477	6	7	6	12	12	12	11	4	11	12	14	15	9589400	9432700	8124700	52761000	72419000	74631000	51863000	2569400	19790000	18536000	81153000	142560000	2724200	4326200	3991500	18430000	15966000	17697000	10662000	881830	4966800	24093000	18023000	28074000	4	5	6	14	15	16	12	0	6	15	16
1447	CDIF630erm_03858	476	6	6	6	8	8	8	5	6	6	6	6	8	22623000	16542000	12926000	17313000	25877000	22001000	13916000	13741000	12568000	2785400	14569000	17037000	9813500	10843000	9082700	11218000	10052000	10182000	5558100	7741500	6832300	8608000	7820900	6954500	6	4	6	6	7	8	4	5	6	5	5
1144	CDIF630erm_02998	475	7	4	5	11	10	10	4	4	6	5	6	7	12608000	5399200	4508200	13890000	16603000	13583000	6209700	4858800	4829800	2258200	5495700	6185000	3467000	3423600	2879200	5987300	4878300	4778000	2501600	2852500	2385100	6125800	3222100	3155200	8	2	4	11	8	8	4	4	6	4	3
1271	CDIF630erm_03372	475	4	3	4	8	7	7	1	4	2	0	4	1	9544300	11738000	11436000	56434000	76891000	84179000	1175900	5070400	1394200	n.d.	6854500	351640	5192300	8241200	7267600	24372000	21203000	25845000	n.d.	3368500	n.d.	n.d.	3602100	n.d.	6	3	4	11	10	11	2	3	2	0	4
954	CDIF630erm_02573	474	0	1	1	0	0	0	1	1	1	1	2	1	n.d.	402440	304780	n.d.	n.d.	n.d.	1046000	721940	798320	42231	970300	240700	n.d.	n.d.	n.d.	n.d.	n.d.	n.d.	n.d.	n.d.	n.d.	n.d.	n.d.	n.d.	0	0	1	0	0	0	0	1	1	1	2
1274	CDIF630erm_03379	474	0	0	0	1	0	1	2	0	1	2	2	2	n.d.	n.d.	n.d.	390380	n.d.	574020	2631200	n.d.	643440	983570	2926400	3170100	n.d.	n.d.	n.d.	n.d.	n.d.	n.d.	n.d.	n.d.	n.d.	4029100	2070900	2056100	0	0	0	2	0	0	2	0	1	2	2
492	CDIF630erm_01307	473	1	2	1	0	0	0	1	0	1	1	1	0	878080	318770	455610	n.d.	n.d.	n.d.	22827	n.d.	66394	76213	729620	n.d.	n.d.	n.d.	n.d.	n.d.	n.d.	n.d.	n.d.	n.d.	n.d.	n.d.	n.d.	n.d.	0	1	0	0	0	0	1	0	0	1	1
1085	CDIF630erm_02854	473	1	0	1	4	4	4	0	0	0	1	0	0	1149700	n.d.	320630	53407000	77476000	83691000	n.d.	n.d.	n.d.	269600	n.d.	n.d.	n.d.	n.d.	n.d.	60542000	52884000	69372000	n.d.	n.d.	n.d.	n.d.	n.d.	n.d.	1	0	0	5	3	6	0	0	0	1	0
1223	CDIF630erm_03247	469	10	10	9	7	8	7	12	12	12	5	9	9	21612000	16127000	10545000	6632200	9553700	8895700	34327000	22239000	21737000	1372700	11849000	14293000	4256200	4976300	4164000	3281600	2895800	3224800	5293400	6394100	5464100	3160000	3129800	3237100	8	7	8	4	6	8	11	10	11	4	9
353	CDIF630erm_00936	468	11	11	10	11	12	13	7	7	6	4	3	4	29217000	25062000	20046000	20155000	32897000	27989000	12760000	9615100	7944800	2233500	7610600	8361000	7188400	8597600	8404600	8629500	8686400	8091000	4871400	4950000	4746200	6981600	4691600	4433500	10	8	12	7	10	8	5	4	6	3	3
1276	CDIF630erm_03383	468	1	1	1	0	0	0	1	1	1	1	1	1	1148400	717260	677740	n.d.	n.d.	n.d.	1974500	882410	779880	117000	437140	347980	n.d.	n.d.	n.d.	n.d.	n.d.	n.d.	n.d.	n.d.	n.d.	n.d.	n.d.	n.d.	1	1	1	0	0	0	1	1	1	1	0
186	CDIF630erm_00396	467	4	6	6	3	3	5	3	2	4	3	1	2	4106300	4029700	4112500	788020	4497100	5349100	1936000	448210	1294200	1148600	3457000	442070	2055200	2871100	2158000	2097300	2153900	2669100	3321100	1730100	2043900	2813400	n.d.	n.d.	3	3	4	1	3	5	2	1	2	2	1
1033	CDIF630erm_02742	467	14	10	10	12	13	12	9	13	13	8	12	11	29130000	16577000	13207000	17208000	36702000	22890000	28797000	16875000	19120000	4808200	21689000	17806000	5809200	6198600	4926300	6013400	7108300	5809700	5317400	5411900	4624400	8119000	5075300	5270100	13	7	8	11	10	10	8	12	7	8	12
1088	CDIF630erm_02865	467	0	0	0	0	0	0	0	1	0	1	0	0	n.d.	n.d.	n.d.	n.d.	n.d.	n.d.	n.d.	n.d.	n.d.	n.d.	n.d.	n.d.	n.d.	n.d.	n.d.	n.d.	n.d.	n.d.	n.d.	n.d.	n.d.	n.d.	n.d.	n.d.	0	0	0	0	0	0	0	1	0	1	0
1188	CDIF630erm_03062	467	7	6	6	2	4	6	8	5	7	4	4	4	7345300	2717400	3281800	482130	4733000	3760800	10645000	2968900	6683400	619290	4061800	2893500	1585500	1483600	1315700	705980	1500100	1136600	2297100	1147600	1732100	1611200	1842700	1206100	7	3	7	0	3	3	8	4	3	2	3
34	CDIF630erm_00116	465	25	26	26	25	25	24	27	25	25	19	24	26	238690000	144650000	151870000	187420000	326950000	202610000	208520000	147180000	154070000	27591000	150970000	151320000	51667000	53743000	50189000	60440000	68777000	62677000	41134000	43959000	39403000	49773000	37173000	45097000	36	33	33	35	37	30	34	32	34	24	31
927	CDIF630erm_02478	465	18	19	20	16	15	16	19	18	19	17	22	21	175890000	126640000	102850000	76487000	125480000	111220000	272970000	186730000	196150000	42132000	174000000	219920000	39381000	38581000	31758000	27294000	28844000	26232000	48499000	46874000	44799000	49414000	40713000	48862000	21	20	23	23	20	20	30	27	27	25	29
457	CDIF630erm_01216	464	14	13	13	12	15	13	12	16	17	9	15	16	100030000	80005000	87221000	35365000	82073000	68607000	88640000	95050000	104370000	5932700	53906000	70082000	17412000	22788000	24120000	11146000	14164000	12730000	20618000	20828000	18279000	13596000	12296000	12747000	16	13	19	12	18	15	13	13	21	9	13
667	CDIF630erm_01705	464	19	20	18	23	23	24	20	17	18	22	28	24	254490000	214260000	136140000	254010000	415210000	318410000	189190000	100580000	144000000	700700000	702610000	572410000	239370000	307170000	231570000	362790000	378810000	340840000	174510000	139760000	174770000	820490000	808480000	573490000	25	31	25	33	38	35	24	20	21	45	47
1412	CDIF630erm_03779	464	25	22	23	20	20	20	25	26	25	16	24	24	365180000	206660000	173760000	128200000	149450000	206550000	461210000	264330000	286910000	32341000	251860000	292750000	40218000	37583000	32725000	23342000	18188000	27470000	50050000	40592000	38313000	28667000	34802000	37713000	40	31	40	31	27	32	48	40	39	20	40
138	CDIF630erm_00321	463	2	1	2	0	0	1	3	3	4	0	1	1	1694700	637410	793040	n.d.	n.d.	n.d.	2967200	1847600	3829400	n.d.	704650	589050	1282400	n.d.	1118200	n.d.	n.d.	n.d.	1721200	1095700	1693200	n.d.	n.d.	n.d.	2	0	1	0	0	1	3	2	1	0	1
623	CDIF630erm_01599	463	1	1	1	1	1	1	1	2	1	0	1	1	195820	155540	154820	140550	157970	217010	219500	96002	211260	n.d.	131810	n.d.	n.d.	n.d.	n.d.	n.d.	n.d.	n.d.	n.d.	n.d.	n.d.	n.d.	n.d.	n.d.	1	1	1	0	1	1	1	2	1	0	1
668	CDIF630erm_01709	463	2	1	1	1	1	1	1	1	1	0	2	2	3392600	2437700	1383900	903750	1481500	990850	1947500	796700	1081400	n.d.	2013400	2288300	1801500	2227000	n.d.	n.d.	n.d.	n.d.	n.d.	n.d.	n.d.	n.d.	1900600	1967000	3	1	1	1	1	1	1	1	1	0	2
961	CDIF630erm_02581	463	26	26	26	32	33	33	5	6	4	8	12	9	289930000	203780000	170080000	849470000	1423000000	1151800000	6058600	3869800	1704900	2843900	31042000	14031000	34627000	37776000	37458000	164580000	180640000	161930000	598190	757440	307420	2236300	4859300	1874600	42	40	37	73	75	74	6	6	4	6	16
768	CDIF630erm_01979	462	3	3	2	3	3	2	1	1	1	0	0	0	3612300	1372300	968910	1161600	1802700	2672300	838650	551430	519380	n.d.	n.d.	n.d.	n.d.	n.d.	n.d.	996930	1217700	1995900	n.d.	n.d.	n.d.	n.d.	n.d.	n.d.	1	3	1	3	1	3	1	1	1	0	0
1057	CDIF630erm_02793	462	3	3	2	1	1	1	1	1	1	0	1	1	5246100	3262600	2722600	2087200	2811100	2602500	3224500	1214300	1189700	n.d.	1432000	1768200	3899100	3464900	3510500	n.d.	n.d.	n.d.	n.d.	n.d.	n.d.	n.d.	n.d.	n.d.	3	1	2	1	1	1	1	1	1	0	1
1244	CDIF630erm_03294	462	4	4	4	2	2	2	1	2	2	1	1	1	1728700	2183100	2850500	686850	1467200	898870	n.d.	931230	1117900	50834	466150	185360	703710	1551800	1785800	682340	1052900	578510	n.d.	862850	958390	n.d.	n.d.	n.d.	2	3	4	1	2	1	1	3	1	1	1
1461	CDIF630erm_03880	462	0	0	0	0	1	0	1	0	2	0	0	0	n.d.	n.d.	n.d.	n.d.	687630	n.d.	537810	n.d.	490720	n.d.	n.d.	n.d.	n.d.	n.d.	n.d.	n.d.	n.d.	n.d.	n.d.	n.d.	n.d.	n.d.	n.d.	n.d.	0	0	0	0	1	0	0	0	2	0	0
307	CDIF630erm_00839	461	2	2	2	5	5	5	2	1	1	1	2	1	2542200	2114100	483500	8622900	14207000	11782000	1230000	836220	497550	139240	3118800	568120	2332900	2805800	n.d.	6405700	6511700	5369700	n.d.	n.d.	n.d.	n.d.	2484800	n.d.	1	0	1	3	5	5	1	0	1	0	1
1358	CDIF630erm_03615	461	1	1	1	2	3	3	3	1	1	3	4	5	1349700	722930	456140	2161300	1623200	4079000	2289700	1184400	1695200	1270000	5969000	6031800	n.d.	n.d.	n.d.	2438800	2392900	2732500	2007200	n.d.	n.d.	3617400	3988000	3425700	2	1	1	2	1	2	3	1	1	3	3
1213	CDIF630erm_03135	460	8	10	8	7	7	6	7	6	7	5	4	6	14401000	11329000	8887800	8117000	8213100	6191600	7499300	5920900	11482000	1475500	6382300	10583000	4014600	4186700	4424800	4320600	2467300	2561900	2481200	2964300	3095900	4524900	3392000	4338200	7	8	5	5	6	4	6	5	8	5	3
1155	CDIF630erm_03012	459	6	7	6	4	4	5	9	9	8	0	5	3	29755000	20012000	14985000	13069000	18776000	17532000	56233000	45778000	34759000	n.d.	15388000	12780000	16007000	13593000	12192000	14124000	12612000	12871000	24067000	28825000	21374000	n.d.	12345000	11441000	7	7	5	3	5	7	8	13	9	0	5
1437	CDIF630erm_03829	459	8	8	8	7	8	7	11	10	11	8	10	12	11724000	10853000	7220000	7006000	9150300	11339000	29841000	22732000	26519000	5378000	15280000	29234000	5252900	6009600	5017500	3818700	4546300	4661400	6382000	6454900	7375100	8053300	5954000	8373700	4	7	7	4	7	6	9	12	15	6	13
1519	CDIF630erm_04006	459	8	8	10	5	8	10	8	9	10	5	6	6	21907000	15223000	11307000	6135300	19051000	48312000	19794000	13305000	13216000	1077800	6984500	41590000	12340000	13002000	9737600	6990200	10980000	10923000	10561000	10234000	9982700	7919800	7770100	8988900	5	9	10	6	7	7	6	10	10	2	4
869	CDIF630erm_02331	458	2	3	2	2	2	2	1	1	1	5	5	5	2885000	2182800	816260	827370	791550	959340	617710	162220	831250	2352900	9631900	21969000	n.d.	1034900	1921600	1712300	898740	1763000	1763200	813240	2082300	9113100	5477000	6855000	4	2	4	2	4	2	3	2	4	8	7
894	CDIF630erm_02387	458	16	12	12	21	22	20	16	17	15	10	14	17	40265000	24819000	17430000	53377000	82394000	67064000	66320000	76676000	40813000	6442500	57458000	57600000	9287300	8713900	7121300	16657000	15679000	15930000	13377000	21786000	12664000	13148000	15580000	14658000	16	9	10	23	21	20	17	23	17	9	16
1196	CDIF630erm_03088	458	3	3	3	5	3	4	3	3	3	0	2	2	2809100	2435500	1883600	3332300	4824300	4600100	10653000	11969000	6354300	n.d.	814940	805680	3326700	4781100	3726700	5211600	7850200	6055500	3031100	2589900	2451400	n.d.	1920500	1739100	2	3	2	4	3	3	1	2	2	0	2
1396	CDIF630erm_03742	458	6	5	5	6	9	7	5	4	7	8	7	9	2037500	7051800	5549200	16019000	28336000	24248000	12078000	5211000	13439000	4557800	11415000	20841000	4014700	7791500	6759400	10278000	10355000	8440500	4893500	4150900	6751600	12212000	6144800	9505600	5	5	4	7	9	7	4	4	8	8	4
20	CDIF630erm_00089	457	0	1	0	0	1	1	0	1	1	1	0	0	n.d.	715230	n.d.	n.d.	976780	823270	n.d.	n.d.	514590	199860	n.d.	n.d.	n.d.	n.d.	n.d.	n.d.	n.d.	n.d.	n.d.	n.d.	n.d.	n.d.	n.d.	n.d.	0	1	0	0	1	0	0	1	1	1	0
1110	CDIF630erm_02909	457	10	12	12	7	6	7	11	11	11	5	8	9	29644000	21237000	16624000	11447000	20612000	13208000	35381000	22222000	20125000	2723200	15220000	18857000	8304100	8408100	7240700	6047500	7418500	5249100	8115300	7928900	6283900	8077600	5741500	7090500	11	9	12	5	6	5	15	9	9	5	7
1217	CDIF630erm_03238	457	1	1	1	1	0	1	4	6	7	1	6	1	2106400	950510	n.d.	906340	n.d.	2181400	8867300	17545000	16344000	276070	25706000	1075000	n.d.	n.d.	n.d.	n.d.	n.d.	n.d.	4321700	9415000	7661300	n.d.	18173000	n.d.	1	1	1	1	0	1	4	5	9	1	9
1045	CDIF630erm_02769	456	0	0	0	3	4	4	0	0	0	3	3	4	n.d.	n.d.	n.d.	3520200	8066600	5783800	n.d.	n.d.	n.d.	516130	3939300	5256900	n.d.	n.d.	n.d.	2382300	3371400	2950300	n.d.	n.d.	n.d.	1974700	2014400	2297900	0	0	0	2	5	2	0	0	0	3	2
146	CDIF630erm_00342	455	8	8	8	6	6	6	16	16	17	16	18	19	16098000	10699000	9935500	9736500	14104000	14778000	186870000	117550000	119180000	57721000	184230000	444340000	5174500	5501300	5227500	5023600	5257300	5209800	43376000	36393000	33080000	91558000	50182000	113540000	9	8	9	8	7	5	24	21	21	34	32
310	CDIF630erm_00842	455	6	5	6	12	12	12	1	3	3	3	2	1	12823000	7337200	6103500	28988000	78009000	50632000	1099100	3461400	1578400	319350	4940800	1769600	5043700	4694200	3989900	10784000	21537000	12375000	n.d.	2295100	1413900	n.d.	2947700	n.d.	5	5	3	11	13	7	1	2	2	3	2
372	CDIF630erm_00968	455	5	5	5	6	5	6	8	8	7	8	13	12	10506000	6183100	4806100	5307500	10449000	8808300	18555000	13120000	14276000	4505900	26999000	29102000	4685300	5377100	4678100	5264200	4392300	4115400	6135300	6629000	6393400	13715000	11099000	9740100	5	1	2	5	4	5	6	9	6	8	12
411	CDIF630erm_01120	455	1	1	1	1	1	1	1	1	1	1	1	1	597040	390380	338250	n.d.	340350	343350	643750	459850	558160	115100	643320	607800	n.d.	n.d.	n.d.	n.d.	n.d.	n.d.	n.d.	n.d.	n.d.	n.d.	n.d.	n.d.	2	1	1	1	1	1	2	1	1	1	2
742	CDIF630erm_01896	455	5	5	2	3	5	3	6	7	5	3	4	3	6365500	3678500	1560000	1687100	5552600	2294200	11845000	6754000	5816400	862280	4694500	3340700	3279800	2932800	1823100	2181400	3630800	2488100	5021200	4031200	3516600	3279400	3017900	2183900	2	5	1	2	5	2	6	7	5	3	2
940	CDIF630erm_02511	455	0	0	0	1	1	0	0	0	0	0	2	0	n.d.	n.d.	n.d.	824780	1375900	n.d.	n.d.	n.d.	n.d.	n.d.	6435200	n.d.	n.d.	n.d.	n.d.	n.d.	n.d.	n.d.	n.d.	n.d.	n.d.	n.d.	n.d.	n.d.	0	0	0	0	1	0	0	0	0	0	2
1135	CDIF630erm_02962	454	12	11	13	9	9	9	17	15	15	12	12	14	63278000	36716000	32438000	18589000	31310000	19634000	174500000	83957000	83288000	12004000	49802000	93829000	11624000	12451000	10716000	6526700	6025200	5639300	23180000	17291000	18144000	17617000	13478000	18349000	19	13	17	7	9	8	26	21	20	13	14
1370	CDIF630erm_03698	454	1	1	1	3	2	3	1	1	1	0	0	0	1287300	n.d.	n.d.	1316400	2029800	2050700	n.d.	495840	514020	n.d.	n.d.	n.d.	n.d.	n.d.	n.d.	999250	1424200	1103400	n.d.	n.d.	n.d.	n.d.	n.d.	n.d.	1	1	1	0	2	1	1	1	0	0	0
235	CDIF630erm_00534	453	6	5	5	5	4	5	3	4	4	4	4	4	16674000	5906900	8049900	5885300	14121000	12642000	7987000	5597400	6791000	1091200	5273200	8032000	5138000	3610600	4264100	3334900	4386200	4514400	5017100	4327600	3086200	3378200	2013100	3235300	6	6	5	6	5	7	4	2	4	5	4
817	CDIF630erm_02142	453	15	9	9	9	11	12	17	17	21	9	12	13	55854000	32475000	17929000	27372000	55814000	51129000	118260000	85118000	88131000	8168400	44854000	62945000	11632000	11297000	8192900	12646000	14383000	13808000	19641000	21243000	19171000	14317000	12092000	13668000	14	10	9	9	12	9	17	17	21	8	13
625	CDIF630erm_01602	452	4	5	4	2	2	3	3	5	6	2	2	1	4073400	2876400	1865500	1565300	2575500	2274900	3726500	4607800	4376900	231600	1136200	1038500	1439200	1545900	1186900	1523300	1574800	1642300	1327700	1655900	1371500	n.d.	1423600	n.d.	2	4	4	1	0	2	1	4	4	1	1
628	CDIF630erm_01610	452	1	2	1	2	5	4	1	2	2	2	2	2	1048600	368500	222700	1232300	2995400	4726300	1692300	1560200	1736700	n.d.	1567700	1970400	n.d.	n.d.	n.d.	1202200	1160600	2255300	n.d.	1294600	1246100	n.d.	1162700	1305500	0	1	0	1	4	4	1	2	1	2	1
963	CDIF630erm_02583	452	0	0	0	2	2	2	1	1	1	0	0	0	n.d.	n.d.	n.d.	1666200	2193600	1935500	346710	393170	1053600	n.d.	n.d.	n.d.	n.d.	n.d.	n.d.	1573900	1426800	1383600	n.d.	n.d.	n.d.	n.d.	n.d.	n.d.	0	0	0	1	1	3	0	1	0	0	0
1096	CDIF630erm_02880	451	10	10	12	11	11	10	12	12	12	6	11	10	102930000	76575000	71315000	64060000	115290000	92373000	184080000	133110000	119200000	5582300	80539000	56441000	36266000	36257000	39322000	38344000	33144000	29350000	46006000	48239000	40772000	15222000	29648000	19796000	15	14	18	17	21	19	21	28	24	11	18
1109	CDIF630erm_02907	451	14	14	14	12	12	11	13	13	14	7	8	11	49268000	39210000	26403000	29533000	41455000	28785000	41354000	30774000	31037000	4165100	17256000	25054000	9521200	10013000	9836800	8584000	8525600	7037100	6677400	7213400	6098200	7057300	5394900	6066600	11	12	15	12	14	8	12	14	9	5	5
1258	CDIF630erm_03320	451	0	1	1	0	0	0	0	0	0	0	0	0	n.d.	248570	112570	n.d.	n.d.	n.d.	n.d.	n.d.	n.d.	n.d.	n.d.	n.d.	n.d.	n.d.	n.d.	n.d.	n.d.	n.d.	n.d.	n.d.	n.d.	n.d.	n.d.	n.d.	0	1	1	0	0	0	0	0	0	0	0
538	CDIF630erm_01405	450	8	5	5	8	8	8	11	12	11	3	9	9	11074000	4060600	3987500	4910800	9218400	9849000	23757000	19004000	24165000	1339500	11804000	15922000	3006600	3340300	3100100	2806500	2672000	3122500	4107300	4721900	5339700	3521600	3031000	3339500	8	5	3	6	4	7	12	10	12	4	8
1039	CDIF630erm_02758	450	0	0	0	5	4	5	6	0	3	8	8	9	n.d.	n.d.	n.d.	1981200	2500000	2287100	4623100	n.d.	1138300	1766000	8030600	14442000	n.d.	n.d.	n.d.	1358200	1283000	1797800	1411900	n.d.	1042300	3249400	2970100	3705600	0	0	0	5	3	5	6	0	3	7	7
1440	CDIF630erm_03832	450	9	9	9	11	10	11	13	12	12	7	10	11	28822000	19243000	11731000	17064000	29618000	22645000	47275000	30840000	35409000	6077900	19783000	34979000	6405400	6832200	5478200	6330800	6383100	5653500	7746800	8091400	8538100	8899100	6156500	7052000	7	10	7	8	12	9	11	11	14	7	9
1212	CDIF630erm_03134	449	6	7	4	4	7	5	7	3	6	1	3	3	14182000	12623000	7439900	5763000	15030000	8516400	12295000	2045200	6225800	673100	3843400	3645600	3140300	4794600	5072000	3777000	3895200	3681900	3208000	2526200	2833500	n.d.	2537800	2271400	5	5	3	3	7	3	6	2	4	1	2
1344	CDIF630erm_03585	449	23	25	25	21	19	21	23	21	23	16	19	20	572250000	414330000	401230000	261820000	381480000	317310000	398660000	201940000	280220000	57469000	221990000	360860000	73704000	85680000	84020000	56358000	54446000	49785000	41352000	38199000	44998000	63489000	40530000	52904000	37	44	45	30	29	35	36	34	34	24	32
1354	CDIF630erm_03609	449	6	6	5	5	5	5	7	6	4	3	3	4	7745200	4364300	3308900	1176700	3516500	3061300	12645000	3246800	3959200	553710	2948500	3702500	2258000	2005000	2197400	1248600	1564100	1447900	2204600	1684100	2320600	1836600	1656400	1665200	2	4	6	4	6	4	6	6	3	4	2
98	CDIF630erm_00234	448	21	19	20	16	17	16	16	17	16	13	16	16	211840000	144960000	144380000	91585000	143720000	106960000	119470000	85767000	86624000	19387000	66002000	127540000	32217000	35469000	34180000	21880000	22742000	19147000	18647000	18361000	16231000	26211000	12968000	20674000	27	26	29	17	19	17	17	16	20	12	17
827	CDIF630erm_02177	448	11	9	10	6	7	9	10	9	10	9	8	9	37214000	26060000	25394000	14943000	24210000	20843000	34525000	22395000	21431000	5177800	27561000	31958000	12781000	13304000	13458000	10076000	9920200	7287800	10597000	9421300	8507700	11663000	9823700	9880900	11	8	12	7	7	10	11	11	10	8	7
1301	CDIF630erm_03468	448	0	1	1	2	3	1	0	0	0	2	2	2	n.d.	599690	490980	1439500	3440200	1577500	n.d.	n.d.	n.d.	2039700	1569100	594360	n.d.	n.d.	n.d.	1755700	2013000	n.d.	n.d.	n.d.	n.d.	n.d.	1468800	n.d.	0	1	0	2	2	1	0	0	0	1	2
526	CDIF630erm_01374	446	4	5	5	5	6	6	3	4	4	3	0	1	3302600	6066400	4171000	4299100	7542100	5851700	3156200	3189600	1553900	844800	n.d.	n.d.	2506600	3783600	3233400	2639100	2241700	2035500	1491200	1917100	1296700	2614900	n.d.	n.d.	2	5	5	3	4	2	2	1	3	3	0
476	CDIF630erm_01284	445	7	7	7	5	4	5	9	11	10	5	10	8	27583000	17091000	16332000	14530000	19468000	28330000	161270000	137560000	128020000	3180600	49218000	60157000	13917000	9328600	8373300	9623200	8101500	11761000	41778000	50358000	42608000	13388000	15841000	19978000	9	10	9	6	5	7	16	28	18	4	13
1101	CDIF630erm_02887	445	2	1	1	0	0	0	0	0	0	0	0	0	1925200	1024900	945730	n.d.	n.d.	n.d.	n.d.	n.d.	n.d.	n.d.	n.d.	n.d.	n.d.	n.d.	n.d.	n.d.	n.d.	n.d.	n.d.	n.d.	n.d.	n.d.	n.d.	n.d.	1	0	1	0	0	0	0	0	0	0	0
1261	CDIF630erm_03347	445	1	1	2	0	0	0	3	3	3	2	3	2	393580	408400	599400	n.d.	n.d.	n.d.	3345800	5601200	3758900	266210	1620000	635430	n.d.	n.d.	634910	n.d.	n.d.	n.d.	1501400	3281100	1907900	1127100	1274700	n.d.	0	0	2	0	0	0	2	3	3	0	3
581	CDIF630erm_01482	444	4	5	4	5	2	4	6	5	5	1	2	2	2543000	6819300	1951600	2926600	2101600	2764000	10973000	6821900	5580500	172380	1414700	1850800	1599500	2459400	1709600	1466800	1748900	1665600	2491000	3120500	2514100	n.d.	1340600	1444800	4	5	4	6	2	3	4	4	4	0	1
1056	CDIF630erm_02792	444	4	5	5	4	6	4	2	1	1	0	0	0	4683300	4572100	2825000	4069100	5624000	2826700	3209400	446610	552820	n.d.	n.d.	n.d.	1864900	2149200	2668200	2327400	1610000	1569800	1674200	n.d.	n.d.	n.d.	n.d.	n.d.	2	4	4	4	3	4	2	1	1	0	0
679	CDIF630erm_01724	442	0	0	0	0	0	0	1	1	1	1	0	2	n.d.	n.d.	n.d.	n.d.	n.d.	n.d.	1223100	609590	669790	154540	n.d.	841970	n.d.	n.d.	n.d.	n.d.	n.d.	n.d.	n.d.	n.d.	n.d.	n.d.	n.d.	n.d.	0	0	0	0	0	0	0	0	0	0	0
1502	CDIF630erm_03985	442	0	0	1	0	0	0	1	0	0	0	0	0	n.d.	n.d.	n.d.	n.d.	n.d.	n.d.	n.d.	n.d.	n.d.	n.d.	n.d.	n.d.	n.d.	n.d.	n.d.	n.d.	n.d.	n.d.	n.d.	n.d.	n.d.	n.d.	n.d.	n.d.	0	0	1	0	0	0	2	0	0	0	0
895	CDIF630erm_02389	441	10	12	13	15	13	14	10	12	12	10	14	13	38320000	33664000	31373000	61008000	81440000	71938000	60892000	50497000	50362000	11944000	179490000	85659000	11491000	14257000	12111000	21533000	19234000	18917000	16222000	16028000	14096000	22308000	46770000	22380000	11	14	10	18	14	17	10	11	12	10	21
1100	CDIF630erm_02886	441	15	15	15	9	11	11	12	11	13	7	10	10	88909000	63328000	57705000	24350000	35399000	30607000	55563000	53953000	45918000	5849600	28045000	29659000	17560000	20553000	20774000	8684400	8393100	8698400	11926000	15649000	13036000	9519300	8519100	7367000	15	16	14	8	9	11	10	12	12	6	10
0	CDIF630erm_00001	439	5	4	4	5	6	6	7	6	9	7	5	9	8259500	5358200	4360800	5436300	13244000	9721100	9731200	5593000	7251200	1565200	5395300	11286000	3243900	4789100	2935400	4560200	4929500	4764100	3053400	2805800	2728700	3829900	2685800	4096500	4	3	2	3	5	3	4	3	6	7	6
1036	CDIF630erm_02747	438	4	3	3	6	6	5	6	7	7	1	4	5	8178500	3059800	2600000	4809300	6739000	5458800	16733000	11152000	11896000	126160	3216400	5603800	2639900	2064900	1974400	1899900	1624400	1767600	4099200	3744100	3712900	n.d.	1789000	2758600	4	2	2	3	5	3	8	8	7	1	3
791	CDIF630erm_02036	437	3	1	2	6	6	6	2	5	6	4	8	6	3151700	510680	1114300	6326200	10664000	10884000	2207700	2476100	3517800	445890	9048300	7552500	1678500	n.d.	1263800	3386300	3459400	4094900	1127200	1581100	1844300	1694100	3982300	3365600	1	0	2	5	4	5	1	2	6	2	6
1332	CDIF630erm_03544	437	12	9	10	2	6	7	22	23	24	13	20	18	43358000	17057000	14310000	1311400	9580800	7025800	912870000	736450000	636030000	18041000	178170000	126680000	6531200	5200900	4653400	372810	1320900	1339500	99979000	129650000	103400000	16964000	31577000	16874000	14	7	7	1	5	7	46	55	51	17	29
156	CDIF630erm_00353	436	7	6	7	5	5	5	6	5	4	3	4	5	13733000	7259400	6080400	3897800	5465100	5915400	10646000	4510100	3212600	261760	3467100	5954900	5079300	5243300	4853500	3866900	3177300	3708700	3622900	2666500	2807100	3615300	2365900	3044000	7	7	6	3	3	4	5	5	3	3	3
249	CDIF630erm_00641	436	19	14	18	11	12	11	9	10	9	4	5	3	117580000	82436000	98669000	32615000	37047000	24818000	29180000	31132000	19764000	851310	8128800	4923000	23336000	24565000	35503000	12202000	9813000	10127000	6288500	10686000	7493000	1325400	2719000	1646800	25	13	25	10	9	11	9	10	8	4	3
256	CDIF630erm_00666	436	3	1	2	0	0	0	2	0	2	0	0	0	1118200	170270	242440	n.d.	n.d.	n.d.	951080	n.d.	826960	n.d.	n.d.	n.d.	547450	n.d.	761390	n.d.	n.d.	n.d.	506440	n.d.	742340	n.d.	n.d.	n.d.	2	1	2	0	0	0	1	0	1	0	0
968	CDIF630erm_02589	436	0	0	0	0	0	0	10	10	10	18	26	25	n.d.	n.d.	n.d.	n.d.	n.d.	n.d.	113190000	28695000	34907000	37921000	623230000	455250000	n.d.	n.d.	n.d.	n.d.	n.d.	n.d.	18874000	21402000	23579000	97404000	220990000	138070000	0	0	0	0	0	0	9	10	11	26	49
198	CDIF630erm_00415	435	1	1	1	0	0	0	6	9	7	1	3	3	364760	246330	523180	n.d.	n.d.	n.d.	6806100	18322000	23228000	n.d.	3098400	2227900	n.d.	n.d.	n.d.	n.d.	n.d.	n.d.	3115200	12875000	8015600	n.d.	2510500	1740400	0	0	1	0	0	0	5	9	9	1	2
959	CDIF630erm_02578	435	11	11	11	17	18	18	0	0	1	0	1	0	41455000	31941000	27791000	156160000	261170000	171600000	n.d.	n.d.	54875	n.d.	1952000	n.d.	10648000	16506000	14958000	57634000	56274000	44396000	n.d.	n.d.	n.d.	n.d.	n.d.	n.d.	9	8	8	25	30	22	0	0	1	0	1
737	CDIF630erm_01889	433	0	0	0	0	0	0	23	24	23	19	26	24	n.d.	n.d.	n.d.	n.d.	n.d.	n.d.	412130000	397080000	318910000	69341000	377450000	489410000	n.d.	n.d.	n.d.	n.d.	n.d.	n.d.	61792000	100650000	66163000	78738000	67680000	92359000	0	0	0	0	0	0	42	45	43	33	42
979	CDIF630erm_02611	433	0	0	0	0	0	0	15	14	16	10	15	13	n.d.	n.d.	n.d.	n.d.	n.d.	n.d.	87261000	62316000	60893000	9706200	51811000	68673000	n.d.	n.d.	n.d.	n.d.	n.d.	n.d.	12861000	13861000	13063000	17588000	12066000	15766000	0	0	0	0	0	0	13	19	18	11	17
209	CDIF630erm_00457	432	15	15	16	10	12	12	12	13	13	7	10	12	73879000	39489000	42440000	29738000	51451000	40641000	42779000	31651000	32761000	3485300	23803000	36147000	12296000	11071000	12638000	10231000	10410000	9654900	7802000	8349000	7278300	7824000	7959300	7956200	21	15	17	11	11	14	15	12	12	6	7
1008	CDIF630erm_02693	432	5	3	3	3	4	5	5	5	6	2	3	4	9477800	6243400	4977700	1581900	5797400	8694600	11146000	9080600	10433000	365410	3241400	3636600	3093000	3825100	3073800	2525800	2601300	3263000	3230700	3723600	3918400	n.d.	2394500	2163900	5	4	4	2	1	4	5	4	7	1	1
1334	CDIF630erm_03550	432	4	4	3	6	8	7	5	5	4	5	6	4	2030200	2506300	1552400	4511900	12152000	7568900	4288400	2378200	1794900	1544300	3722900	4914400	2168300	2039100	1530100	3072800	4188600	3141500	1787700	1499000	1320700	4072800	2478800	2933600	4	4	2	4	7	4	4	5	3	4	5
100	CDIF630erm_00237	431	2	3	3	0	0	0	0	0	0	0	0	0	1112500	1520500	1038800	n.d.	n.d.	n.d.	n.d.	n.d.	n.d.	n.d.	n.d.	n.d.	n.d.	1011600	813020	n.d.	n.d.	n.d.	n.d.	n.d.	n.d.	n.d.	n.d.	n.d.	0	2	1	0	0	0	0	0	0	0	0
475	CDIF630erm_01282	431	10	10	9	13	12	13	12	13	13	9	10	11	42799000	24003000	26865000	47459000	97641000	74975000	71956000	63731000	63585000	16116000	37505000	77134000	9861400	10717000	12479000	16781000	19399000	16791000	13437000	15152000	13469000	19720000	11130000	15829000	11	12	11	12	16	14	19	17	15	10	10
1166	CDIF630erm_03034	431	5	5	4	4	5	5	9	9	9	5	5	7	7196500	5516200	2936300	2684600	8412200	5810700	29046000	11824000	14474000	1840100	6738500	11510000	2998300	3372100	2172900	1896700	2919900	2485700	4440700	3639100	3701000	3957600	3253200	3601000	4	3	2	1	6	2	9	5	9	4	2
851	CDIF630erm_02275	430	1	2	2	4	4	4	3	6	5	0	1	0	1353500	1635900	2687900	6528100	7795400	10129000	7565300	8458900	7955200	n.d.	n.d.	n.d.	n.d.	1755600	3223100	4500200	3015200	5320400	4137900	5110200	4122000	n.d.	n.d.	n.d.	0	3	1	2	3	4	3	5	2	0	1
1295	CDIF630erm_03462	430	28	29	28	25	25	25	27	26	28	22	29	28	3.4868e+09	2.0281e+09	1.8516e+09	1.5372e+09	2152500000	2169200000	2762700000	605260000	953890000	371750000	1.6903e+09	3.2648e+09	542430000	422450000	509590000	384100000	331990000	376890000	400270000	132140000	199110000	365940000	339040000	567750000	161	150	161	115	98	124	105	68	90	109	125
1513	CDIF630erm_03997	430	8	8	6	14	14	15	12	13	13	10	10	12	13900000	13051000	7138000	27457000	47723000	37204000	26168000	18558000	29688000	5085300	23303000	30639000	3635500	4479900	3032900	8368600	8719000	7413500	5043900	5331000	6004600	10069000	6394600	7960600	8	8	5	9	14	13	12	8	16	9	10
1103	CDIF630erm_02891	429	0	0	0	0	0	0	0	1	1	0	1	0	n.d.	n.d.	n.d.	n.d.	n.d.	n.d.	n.d.	157550	219550	n.d.	n.d.	n.d.	n.d.	n.d.	n.d.	n.d.	n.d.	n.d.	n.d.	n.d.	n.d.	n.d.	n.d.	n.d.	0	0	0	0	0	0	0	1	1	0	1
1035	CDIF630erm_02745	429	15	13	13	4	6	5	12	11	11	4	7	8	20610000	11263000	11479000	3359200	5737400	5329800	17009000	14539000	13497000	1038500	6226500	9831800	4278500	4470100	5425000	2633400	2294800	2523100	3741600	4330700	5087600	3437700	2470800	2846500	13	11	10	3	6	4	7	8	10	3	3
1500	CDIF630erm_03983	429	10	10	10	8	9	9	11	13	13	13	17	18	24682000	15619000	13921000	10254000	21344000	18540000	54241000	36991000	39964000	20884000	48548000	132930000	7394200	7566500	5956800	6020300	7027500	6273400	13954000	10591000	10364000	32096000	13110000	27383000	12	9	11	7	12	8	16	14	17	16	16
607	CDIF630erm_01554	428	3	3	3	5	4	3	4	5	4	2	2	3	5770800	3217400	3299600	4182100	6455800	3173000	4401000	4668900	2926800	2112200	6647500	9713900	5893700	5055200	5502900	3590200	3429500	3144600	3217000	2452900	3245800	6678200	4617400	2814200	3	3	3	5	2	2	3	5	2	2	2
969	CDIF630erm_02594	428	0	0	0	5	5	5	9	10	11	18	25	24	n.d.	n.d.	n.d.	2207400	5842700	3561100	42254000	46506000	47904000	84280000	454730000	442310000	n.d.	n.d.	n.d.	656280	1095600	765600	5940300	10034000	9337600	77833000	75291000	70125000	0	0	0	2	4	4	8	11	12	30	46
1113	CDIF630erm_02914	428	5	5	5	3	4	3	4	4	4	2	4	5	9043000	8225300	6482800	2016600	6454100	4371800	8243600	7987600	7154900	289830	5817600	7586500	3513600	4965900	4344200	2626200	3298900	2640300	2925300	3993800	3165700	n.d.	2465600	2752100	3	5	5	3	4	2	2	4	5	2	4
1353	CDIF630erm_03607	428	35	29	31	29	32	32	32	29	32	24	26	30	1386200000	912950000	792430000	496270000	908010000	738710000	1146600000	657000000	618760000	163910000	480990000	869340000	251500000	234600000	241660000	152570000	174990000	172980000	195800000	181600000	152460000	182210000	91432000	171200000	70	56	62	53	56	62	63	55	52	41	40
342	CDIF630erm_00907	427	7	8	6	6	6	7	7	7	8	2	4	5	14155000	7941300	28052000	4784600	9231700	9968000	9339000	6199200	41374000	730340	2996500	8050500	9276800	9457300	8900900	8358300	9438100	9222100	8469900	7790700	11039000	8915700	6967700	9558100	4	7	7	6	4	7	5	3	7	1	4
1322	CDIF630erm_03528	427	0	0	0	0	0	0	31	30	30	10	23	22	n.d.	n.d.	n.d.	n.d.	n.d.	n.d.	1.6378e+09	1318100000	1.5157e+09	33305000	364660000	270210000	n.d.	n.d.	n.d.	n.d.	n.d.	n.d.	207260000	231150000	236110000	43536000	67427000	42927000	0	0	0	0	0	0	82	86	94	17	39
499	CDIF630erm_01322	426	0	1	0	0	0	0	0	1	0	0	0	0	n.d.	n.d.	n.d.	n.d.	n.d.	n.d.	n.d.	n.d.	n.d.	n.d.	n.d.	n.d.	n.d.	n.d.	n.d.	n.d.	n.d.	n.d.	n.d.	n.d.	n.d.	n.d.	n.d.	n.d.	0	1	0	0	0	0	0	1	0	0	0
537	CDIF630erm_01403	426	8	8	8	9	8	8	7	8	9	6	5	5	28797000	15640000	10479000	19784000	34827000	26588000	15573000	15787000	18288000	2702400	12294000	15484000	6358600	5463000	4238200	6885800	8036600	6370300	4171900	5367200	4995900	5637000	4666300	4929700	9	10	7	9	10	8	6	5	8	5	3
828	CDIF630erm_02178	426	4	6	5	6	6	5	8	5	7	5	5	5	14176000	9098000	7604200	6637700	10780000	7422800	15416000	9535500	10691000	1730000	7898900	10033000	5329600	4595200	5209200	3782800	3689200	3390400	4768500	5016600	4616100	4770600	3623400	4120500	5	5	4	5	4	3	8	5	5	5	3
495	CDIF630erm_01311	425	6	7	7	3	5	5	9	6	7	2	3	3	8032600	8110400	4681300	3345300	5690900	4767200	13648000	9636600	10457000	694010	2345800	2771400	2430300	3088500	2172500	1839800	1860400	1887700	4071900	3588300	3764200	2280500	1651100	2081800	3	4	7	2	4	4	9	7	6	3	3
872	CDIF630erm_02338	425	2	1	1	1	1	2	1	1	1	0	1	0	1531900	551830	624540	429580	629070	n.d.	965200	439120	451110	n.d.	n.d.	n.d.	n.d.	n.d.	n.d.	n.d.	n.d.	n.d.	n.d.	n.d.	n.d.	n.d.	n.d.	n.d.	1	1	1	1	0	2	0	0	1	0	1
916	CDIF630erm_02442	425	0	0	0	0	0	0	1	1	1	0	1	2	n.d.	n.d.	n.d.	n.d.	n.d.	n.d.	695830	716060	788380	n.d.	n.d.	1928300	n.d.	n.d.	n.d.	n.d.	n.d.	n.d.	n.d.	n.d.	n.d.	n.d.	n.d.	n.d.	0	0	0	0	0	0	0	0	1	0	1
1059	CDIF630erm_02802	425	16	12	15	12	11	10	0	0	0	0	0	0	80604000	23013000	23494000	15396000	20554000	19210000	n.d.	n.d.	n.d.	n.d.	n.d.	n.d.	11269000	13561000	10791000	10237000	9068700	9691500	n.d.	n.d.	n.d.	n.d.	n.d.	n.d.	25	14	15	11	12	8	0	0	0	0	0
412	CDIF630erm_01121	424	20	19	21	15	20	20	22	22	22	12	22	19	223230000	138430000	106240000	115840000	332870000	251470000	245080000	216870000	204770000	41746000	135990000	168870000	54395000	50192000	45029000	45315000	76063000	64631000	48066000	54067000	55616000	74050000	47245000	48956000	17	17	19	15	23	28	23	25	28	14	28
637	CDIF630erm_01632	424	1	1	2	0	1	1	1	2	2	1	1	1	1354800	530460	821720	n.d.	854330	1035000	1148300	2724200	1329100	233080	969430	1082600	n.d.	n.d.	1043400	n.d.	n.d.	n.d.	n.d.	n.d.	1167900	n.d.	n.d.	n.d.	1	1	3	0	1	1	1	1	1	1	0
11	CDIF630erm_00024	423	14	13	11	12	12	12	13	12	12	16	20	20	133740000	94035000	78944000	85047000	107780000	111240000	125610000	70405000	107800000	94928000	382830000	861900000	62990000	55429000	57080000	63734000	52857000	54531000	54434000	43670000	60566000	270540000	163560000	313310000	16	15	17	17	16	20	24	17	18	33	29
101	CDIF630erm_00239	423	12	12	12	12	12	12	12	15	15	10	14	12	167690000	99193000	109250000	63091000	114020000	85014000	155910000	154930000	131740000	17669000	74611000	107990000	45220000	39089000	45078000	25653000	29365000	23496000	35299000	47385000	38059000	33512000	23170000	31604000	23	18	21	18	19	18	21	30	27	12	19
717	CDIF630erm_01844	423	4	4	4	3	3	3	4	5	5	6	3	4	4280300	2575000	2152200	760490	1760800	987870	6922100	4919700	6414600	1548700	2497500	6168900	2204400	1719100	1743700	1696800	1329000	994090	2457400	2464700	2194000	2264200	1817400	2388800	2	4	4	2	2	3	3	6	4	5	3
1199	CDIF630erm_03107	423	4	4	4	4	3	4	6	6	7	5	5	6	41614000	36432000	29416000	31466000	47052000	55451000	42674000	38382000	46589000	44218000	68803000	174600000	53016000	50143000	45742000	50251000	52309000	74516000	74379000	85041000	71113000	134450000	68440000	102250000	6	4	3	2	4	4	5	9	6	5	3
71	CDIF630erm_00159	422	2	2	2	0	0	0	1	0	1	0	1	1	2870100	2354100	315430	n.d.	n.d.	n.d.	2001200	n.d.	1396600	n.d.	1500100	1110500	n.d.	n.d.	n.d.	n.d.	n.d.	n.d.	n.d.	n.d.	n.d.	n.d.	n.d.	n.d.	1	1	2	0	0	0	1	0	1	0	1
929	CDIF630erm_02487	422	5	5	5	2	2	2	19	20	21	9	13	12	10788000	9364500	4333600	1513000	2409400	2298100	154820000	133770000	145100000	3843700	41669000	20112000	2771100	3447800	1851400	804260	n.d.	783980	34105000	41838000	42838000	5546700	13107000	5990500	5	2	4	3	2	3	24	26	29	6	15
124	CDIF630erm_00301	421	33	32	33	37	37	36	29	31	31	27	42	34	1.9647e+09	1.4836e+09	1377000000	3.341e+09	4611400000	3.606e+09	1428300000	2339600000	1.7413e+09	474560000	4437600000	2851000000	395140000	378730000	392440000	867940000	757540000	700730000	236190000	563790000	383990000	563600000	1.0073e+09	527080000	70	77	73	121	121	114	61	103	79	95	126
140	CDIF630erm_00331	421	2	1	2	7	7	5	0	0	0	0	0	1	2929200	n.d.	3678800	7236300	12087000	8571900	n.d.	n.d.	n.d.	n.d.	n.d.	75897	n.d.	n.d.	n.d.	3667500	3173400	3137500	n.d.	n.d.	n.d.	n.d.	n.d.	n.d.	2	1	2	6	6	6	0	0	0	0	0
660	CDIF630erm_01694	421	7	6	9	9	9	10	5	6	7	5	4	7	22316000	14916000	17584000	18009000	30998000	35306000	23778000	15901000	20427000	2134100	10794000	24290000	7817000	8980300	8144600	8768000	7270500	7468800	6669400	5954900	6054500	5257500	6516700	7118700	10	7	12	8	11	10	7	5	6	6	4
687	CDIF630erm_01753	421	0	1	1	0	0	0	1	1	0	2	1	1	n.d.	354530	418690	n.d.	n.d.	n.d.	1046300	954340	n.d.	n.d.	946730	1974000	n.d.	n.d.	n.d.	n.d.	n.d.	n.d.	n.d.	n.d.	n.d.	n.d.	n.d.	n.d.	0	0	0	0	0	0	0	0	0	2	1
787	CDIF630erm_02027	421	7	6	5	1	3	4	7	6	7	2	5	5	16744000	11687000	11194000	2851300	5924500	9345200	41595000	21105000	24862000	2712000	10898000	16223000	6052300	4527700	5321800	n.d.	4101900	7075900	12817000	9128400	8375200	5112300	4325500	6350100	9	5	5	1	2	5	10	8	9	1	4
1114	CDIF630erm_02915	421	8	7	8	6	5	7	6	8	7	3	5	6	11348000	10080000	6661300	4672300	7228200	7157200	12279000	11782000	9402000	964250	4101100	7228300	2559800	3511900	3267000	2715200	2711000	2598200	2755600	3703900	2588500	2699500	1708000	2563200	5	7	8	7	5	5	6	11	7	3	5
1029	CDIF630erm_02733	420	1	1	1	1	1	1	1	1	1	0	1	0	178340	166380	281050	84209	93508	165460	235830	n.d.	193720	n.d.	100620	n.d.	n.d.	n.d.	n.d.	n.d.	n.d.	n.d.	n.d.	n.d.	n.d.	n.d.	n.d.	n.d.	1	1	1	1	1	1	2	1	1	0	1
1148	CDIF630erm_03003	420	8	7	8	7	10	9	8	9	11	6	6	7	30067000	17491000	12903000	14771000	32768000	21043000	46220000	30770000	46319000	5884700	15512000	27934000	8867900	8574100	7093000	8238600	9007500	8762200	12019000	10909000	14640000	13051000	6768600	10173000	7	6	5	7	12	7	7	7	11	5	4
890	CDIF630erm_02379	419	5	3	4	2	3	2	9	7	8	1	1	3	3748900	2311900	2520100	1800800	2559500	1707500	17619000	7651600	9890300	225930	710160	2485500	1508600	1852900	1625100	1623500	1094400	1113400	3852600	2308100	3585100	n.d.	n.d.	1571400	5	3	3	0	4	2	9	4	9	1	0
985	CDIF630erm_02622	419	6	7	6	18	19	19	13	16	19	8	15	10	9329400	7441700	8864600	190020000	368570000	199490000	45809000	105490000	70455000	3443800	137880000	30965000	2246900	2543700	2928900	41021000	53991000	31706000	6356900	16132000	10762000	6603500	27395000	5359600	6	8	7	27	35	36	14	20	20	9	23
616	CDIF630erm_01570	418	4	4	3	5	6	5	6	6	7	5	8	8	9422000	2772500	2584600	5647800	11187000	10620000	13580000	9264700	10958000	2603600	11760000	15790000	2899300	2498700	1959400	3087000	4072700	4605700	3877900	3804300	4110700	5348000	3790700	4679200	3	4	3	5	6	4	6	5	5	6	6
440	CDIF630erm_01184	417	3	1	2	0	0	0	1	1	1	1	2	1	3181500	377490	1368000	n.d.	n.d.	n.d.	1664400	1822200	1383500	207420	1039200	822720	2024600	n.d.	1452500	n.d.	n.d.	n.d.	n.d.	n.d.	n.d.	n.d.	n.d.	n.d.	1	0	2	0	0	0	0	1	1	0	2
782	CDIF630erm_02015	417	5	5	5	4	4	4	3	4	2	1	1	4	5683400	4553300	3349400	1402200	3438400	1663900	2964100	3372900	1810100	75995	209910	1354100	2164900	2793300	2295500	1290000	1948800	1184900	2024700	1930500	1616000	n.d.	n.d.	1012300	5	2	2	2	3	2	2	4	2	1	2
150	CDIF630erm_00346	416	2	1	2	6	6	6	13	12	12	13	19	18	5686500	2335600	1504200	12818000	17387000	12609000	169620000	65638000	55538000	47827000	157870000	417790000	1720200	n.d.	n.d.	5110100	4078100	3644900	29479000	18562000	14025000	88217000	36497000	96752000	3	0	2	3	2	3	20	13	13	29	23
415	CDIF630erm_01132	416	12	13	14	10	12	12	5	3	2	13	13	18	64413000	58592000	50378000	31164000	61114000	55578000	15581000	2750500	1585900	61775000	31955000	321680000	20340000	23572000	17817000	13676000	15339000	11451000	4701300	1065800	682330	112360000	8503900	82714000	10	15	19	8	11	9	5	0	1	29	14
1351	CDIF630erm_03605	416	17	17	17	16	14	17	17	14	15	7	12	14	108460000	72408000	55462000	57616000	89999000	108160000	158740000	114380000	136110000	6241400	53527000	91716000	19603000	19106000	16051000	16511000	15907000	18220000	25224000	25815000	28111000	14563000	14076000	17347000	20	21	19	18	18	22	25	18	22	9	14
529	CDIF630erm_01377	415	10	12	10	10	7	8	9	10	9	6	7	8	34520000	28406000	20185000	14833000	15317000	16860000	21440000	12581000	13447000	1186100	7562400	11038000	7157500	9190200	8062900	5380500	5367900	5126600	6385000	5312700	4782900	3299500	3594600	3688800	9	13	11	9	6	6	8	11	9	4	6
577	CDIF630erm_01476	415	8	7	7	6	6	5	8	8	8	3	4	3	31862000	16534000	16192000	7298300	19275000	12192000	21708000	18783000	16359000	242040	5808100	7967100	5461600	4369600	5253600	3145500	4369600	3601200	6094000	5913200	4271700	n.d.	2404300	2920400	12	7	7	9	6	6	8	6	5	3	3
1143	CDIF630erm_02988	414	28	28	28	31	29	31	19	20	19	20	26	24	1.0096e+09	624270000	583530000	656700000	995820000	846140000	178490000	132770000	121670000	82017000	619830000	516660000	178190000	161540000	163030000	186040000	186100000	181160000	37556000	36940000	38127000	104150000	137900000	106560000	60	53	58	60	58	55	31	38	27	30	52
507	CDIF630erm_01333	412	12	15	15	15	14	14	15	16	17	10	16	15	259800000	170550000	174360000	77944000	133190000	99958000	321130000	237500000	275310000	16544000	113680000	141600000	79114000	56613000	67388000	31750000	34853000	35165000	71505000	74012000	70448000	42795000	30935000	37452000	32	25	27	18	18	20	30	27	24	11	15
661	CDIF630erm_01695	410	3	3	3	2	1	1	3	3	3	1	2	2	4937500	3381700	2864900	1287400	967480	2087600	3518400	3205200	2422100	421460	1333000	2371400	3342400	3815700	4648300	n.d.	n.d.	n.d.	1793500	3038000	2598400	n.d.	1875200	2076200	2	3	2	2	1	1	2	2	2	1	2
246	CDIF630erm_00627	409	1	2	0	2	4	4	0	0	0	1	1	1	904600	1938400	n.d.	923570	3952800	2233000	n.d.	n.d.	n.d.	317700	n.d.	972790	n.d.	1559600	n.d.	1323400	1439300	1516800	n.d.	n.d.	n.d.	n.d.	n.d.	n.d.	1	2	0	1	2	3	0	0	0	1	1
663	CDIF630erm_01697	409	10	11	11	7	5	9	11	12	13	9	8	11	28796000	19145000	14524000	12677000	10562000	19752000	26766000	23963000	28742000	4027200	12154000	25469000	9014500	9271600	7748700	6574600	4673100	7623600	8791600	8829200	7745600	10012000	4374000	7342700	8	11	8	5	5	8	12	9	13	9	5
1108	CDIF630erm_02905	409	8	8	9	7	7	8	8	8	9	6	6	5	28374000	17774000	18152000	7986100	9798500	11215000	18661000	12742000	14322000	1730500	10887000	9650300	6648900	7740800	7612900	3362700	2694200	2827000	4376200	4257300	4140800	3971200	3710400	3946600	8	9	8	6	8	7	8	6	12	4	6
1480	CDIF630erm_03917	409	14	13	15	11	12	10	11	12	14	9	10	10	59896000	60288000	42092000	21523000	32074000	27908000	42384000	29350000	29630000	5003800	15411000	29793000	13259000	16280000	15722000	11765000	12578000	10802000	13169000	13890000	12727000	9962700	8739400	10871000	17	13	14	10	12	8	13	11	15	7	9
122	CDIF630erm_00298	408	0	0	0	12	13	12	7	7	8	1	5	2	n.d.	n.d.	n.d.	35143000	85824000	46225000	14939000	10809000	8761200	176080	10190000	863080	n.d.	n.d.	n.d.	8842400	14631000	8938000	2383400	2598900	3142500	n.d.	4593900	331270	0	0	0	11	19	12	4	4	7	1	5
226	CDIF630erm_00525	408	19	20	18	24	25	26	20	21	22	18	23	21	1.0515e+09	684860000	569400000	1421800000	2513200000	1.835e+09	1.03e+09	702530000	901350000	132750000	1154300000	888010000	133010000	150380000	145580000	340810000	376970000	300400000	126230000	133690000	166950000	133730000	235950000	147960000	42	42	40	47	53	67	39	39	41	41	44
441	CDIF630erm_01186	408	8	7	8	7	7	8	5	3	3	1	3	5	37957000	26206000	20942000	25461000	37549000	42346000	11391000	6448300	4672400	1162900	4479700	10856000	11276000	12982000	10584000	12445000	12295000	15142000	4625900	5487700	3462100	n.d.	3543200	5719900	7	6	7	8	7	9	3	3	3	1	1
1127	CDIF630erm_02944	408	2	3	3	3	1	2	2	2	1	0	1	1	3415900	3146800	3391700	1569700	706150	689740	1950200	1373200	627800	n.d.	338770	326410	1746300	2331000	2592400	n.d.	n.d.	1864000	955950	887140	n.d.	n.d.	n.d.	n.d.	3	3	3	3	1	3	3	4	1	0	1
578	CDIF630erm_01478	407	11	10	10	10	11	12	12	12	12	8	11	10	78224000	56135000	43061000	40964000	64566000	51810000	120670000	64941000	89318000	11636000	54857000	47077000	16276000	17237000	13258000	11637000	12119000	11545000	20801000	16007000	19971000	18847000	12248000	12045000	15	10	12	12	13	17	19	15	16	12	13
995	CDIF630erm_02648	407	2	2	3	1	1	2	1	2	1	0	1	2	552280	249350	418020	107120	136050	511140	n.d.	325100	155180	n.d.	216060	39031	335110	255980	506390	n.d.	n.d.	n.d.	n.d.	n.d.	n.d.	n.d.	n.d.	n.d.	1	2	3	0	1	2	1	2	0	0	1
686	CDIF630erm_01751	405	0	0	0	0	0	0	0	0	0	1	1	3	n.d.	n.d.	n.d.	n.d.	n.d.	n.d.	n.d.	n.d.	n.d.	271350	639450	2740600	n.d.	n.d.	n.d.	n.d.	n.d.	n.d.	n.d.	n.d.	n.d.	n.d.	n.d.	n.d.	0	0	0	0	0	0	0	0	0	1	0
845	CDIF630erm_02248	405	7	6	8	5	4	5	8	8	10	7	8	8	11454000	9667100	8604300	9557500	11392000	9924800	36140000	35723000	36768000	5004500	31318000	28066000	4932800	6353000	6026900	4938500	4480000	3923900	10203000	10715000	10468000	10660000	16068000	9073900	4	4	6	5	4	5	12	10	8	6	9
1042	CDIF630erm_02763	405	14	13	14	14	14	15	16	16	17	19	22	18	167300000	123770000	100610000	152020000	256550000	191700000	173690000	142030000	170700000	85628000	396730000	372480000	36257000	40355000	28912000	51329000	49729000	46608000	40388000	45829000	44108000	90746000	91523000	77963000	21	21	17	21	21	20	22	22	18	26	34
683	CDIF630erm_01742	404	0	1	0	0	0	1	2	0	2	1	1	0	n.d.	n.d.	n.d.	n.d.	n.d.	1372100	2500400	n.d.	1271100	36592	185410	n.d.	n.d.	n.d.	n.d.	n.d.	n.d.	n.d.	n.d.	n.d.	n.d.	n.d.	n.d.	n.d.	0	1	0	0	0	1	1	0	1	0	1
1159	CDIF630erm_03020	403	1	1	1	1	1	1	1	1	1	1	2	2	1890900	1200200	1200400	1940000	2719100	1504800	2213800	1069800	1279800	1026200	9145000	13854000	n.d.	n.d.	n.d.	n.d.	n.d.	n.d.	n.d.	n.d.	n.d.	n.d.	n.d.	n.d.	0	1	0	0	1	1	2	0	0	1	0
657	CDIF630erm_01689	402	18	17	17	20	21	21	17	21	19	19	22	26	131840000	78768000	48121000	136620000	268270000	208690000	128130000	98536000	119570000	39290000	132840000	194380000	24675000	24070000	16471000	40170000	47801000	46122000	24179000	25577000	27056000	53963000	30520000	38650000	21	15	19	21	23	23	19	22	20	22	23
892	CDIF630erm_02385	402	6	4	4	7	9	7	9	8	8	6	7	8	8011900	3579900	1841600	5539800	9492300	10294000	21860000	8540500	9049400	1896100	9185000	10694000	2322700	2180800	1278400	2804500	2471800	2781500	3953200	3418000	3539600	3537500	4069500	2960700	6	3	2	5	9	5	8	8	6	5	9
173	CDIF630erm_00376	401	4	3	4	0	0	0	1	1	2	0	0	0	2175800	1724100	1096200	n.d.	n.d.	n.d.	1872600	1036800	2811600	n.d.	n.d.	n.d.	744300	1193000	1468300	n.d.	n.d.	n.d.	n.d.	n.d.	n.d.	n.d.	n.d.	n.d.	3	3	5	0	0	0	1	0	1	0	0
15	CDIF630erm_00034	401	6	6	6	3	3	4	4	6	7	2	2	4	4879500	5638200	5180100	2421500	4410900	6561500	4984800	5606100	7287100	974760	2670700	3608100	3056300	4192200	4265900	2446200	2494700	3178000	2416900	3558600	3259900	4424100	2212600	1898400	5	5	4	4	2	5	4	6	5	2	1
497	CDIF630erm_01314	401	0	0	0	0	0	1	0	1	1	0	2	2	n.d.	n.d.	n.d.	n.d.	n.d.	571390	n.d.	437780	737090	n.d.	1526200	1404200	n.d.	n.d.	n.d.	n.d.	n.d.	n.d.	n.d.	n.d.	n.d.	n.d.	n.d.	n.d.	0	0	0	0	0	0	0	0	0	0	1
512	CDIF630erm_01352	401	2	1	2	1	1	1	0	0	0	0	0	0	1994800	1027600	568170	n.d.	2055800	1715200	n.d.	n.d.	n.d.	n.d.	n.d.	n.d.	n.d.	n.d.	n.d.	n.d.	n.d.	n.d.	n.d.	n.d.	n.d.	n.d.	n.d.	n.d.	1	1	0	1	1	1	0	0	0	0	0
1298	CDIF630erm_03465	400	26	24	26	27	27	27	22	20	22	21	27	25	1091400000	635500000	637740000	667470000	1090100000	912700000	607720000	120810000	219530000	163060000	364390000	1170000000	162900000	155440000	170880000	181270000	164750000	153770000	92263000	33001000	48076000	168930000	78228000	209720000	61	64	71	85	65	62	49	30	35	48	44
224	CDIF630erm_00523	399	36	38	38	41	40	40	35	37	39	30	41	37	2506800000	1.9665e+09	1.8019e+09	3.4624e+09	5532200000	4.2874e+09	2759700000	1.7388e+09	2534300000	389960000	2645800000	2407700000	222290000	229660000	230100000	440630000	471660000	424370000	219760000	191330000	242900000	206080000	309820000	216620000	81	82	92	117	110	125	80	75	82	74	101
772	CDIF630erm_01984	399	3	2	1	2	2	2	11	10	10	5	8	8	2335100	689990	392520	766370	945640	836860	90692000	34717000	41342000	2518500	16205000	30725000	852020	n.d.	n.d.	733640	495300	502680	28406000	7525600	13955000	2757700	4897800	9444600	1	2	1	2	0	1	14	7	9	4	7
822	CDIF630erm_02158	399	21	22	21	20	21	18	24	26	25	17	24	22	137270000	80380000	74418000	77396000	130240000	111820000	378600000	257990000	226820000	16596000	94535000	163430000	30948000	27910000	27435000	25012000	26338000	27382000	61971000	62820000	50185000	32426000	23987000	38527000	31	36	33	24	28	22	40	42	40	19	29
897	CDIF630erm_02394	399	1	1	1	1	2	2	6	6	5	2	3	3	2370500	2043400	1085200	1193000	2159500	1660700	6745500	6859000	8860900	1790400	4906500	5118300	n.d.	n.d.	n.d.	n.d.	3018800	2789500	4128400	5445600	6891200	n.d.	3935300	4160900	1	1	1	1	0	2	4	4	4	2	1
1077	CDIF630erm_02840	399	15	13	13	9	12	10	16	16	18	5	10	9	39482000	27447000	18930000	9706400	25516000	18630000	49568000	53630000	61049000	1331700	22021000	17147000	9056000	10813000	6311600	6872200	9754700	8532000	10456000	7875800	9888700	3921200	7094700	7050100	17	15	14	9	12	8	20	17	14	4	9
1197	CDIF630erm_03092	399	5	5	6	12	13	12	3	6	7	6	14	9	13015000	4802000	3926200	55237000	104190000	75239000	6205400	12196000	10925000	1898200	108810000	28311000	3350700	2736200	2504600	14544000	15067000	12362000	1847200	4122100	2844600	3026500	24544000	4816800	7	4	6	16	17	13	2	8	9	6	25
1211	CDIF630erm_03130	399	0	0	0	1	1	1	0	0	0	0	0	0	n.d.	n.d.	n.d.	325670	652130	351960	n.d.	n.d.	n.d.	n.d.	n.d.	n.d.	n.d.	n.d.	n.d.	n.d.	n.d.	n.d.	n.d.	n.d.	n.d.	n.d.	n.d.	n.d.	0	0	0	1	1	0	0	0	0	0	0
500	CDIF630erm_01323	398	25	26	24	23	24	24	24	27	29	22	29	25	991800000	865420000	891660000	697680000	869820000	707620000	1238500000	894340000	886150000	139200000	682290000	1114300000	182240000	214290000	245540000	167150000	147630000	150300000	179530000	188060000	192310000	188520000	166110000	210990000	63	46	44	44	44	47	48	45	53	56	55
589	CDIF630erm_01495	398	24	25	25	26	25	26	24	24	25	22	30	26	432740000	325740000	315470000	763230000	1.0736e+09	778810000	491020000	529160000	427870000	164040000	933260000	828550000	62974000	72482000	70696000	159640000	136000000	117950000	59424000	95005000	72140000	141230000	160590000	122620000	33	31	35	51	45	44	29	43	37	32	50
793	CDIF630erm_02038	398	2	1	1	0	2	2	1	1	1	1	0	0	1685800	736690	417660	n.d.	2281000	1927700	n.d.	n.d.	627420	270580	n.d.	n.d.	971060	n.d.	n.d.	n.d.	1426100	1368100	n.d.	n.d.	n.d.	n.d.	n.d.	n.d.	2	1	0	0	1	2	2	1	1	1	0
1235	CDIF630erm_03281	398	1	1	1	0	1	0	2	2	2	0	0	0	n.d.	n.d.	n.d.	n.d.	n.d.	n.d.	2405500	445380	958270	n.d.	n.d.	n.d.	n.d.	n.d.	n.d.	n.d.	n.d.	n.d.	n.d.	341670	661760	n.d.	n.d.	n.d.	1	1	1	0	1	0	2	0	2	0	0
1509	CDIF630erm_03993	398	32	30	31	30	31	31	30	34	32	23	41	32	1.8155e+09	1453800000	1267200000	2212600000	2.9691e+09	2611400000	1124300000	2.983e+09	2.0423e+09	199210000	4685800000	1437200000	308440000	280740000	280830000	461040000	501750000	466600000	178140000	599760000	327200000	245690000	938000000	251110000	96	90	97	134	112	118	76	145	101	75	178
37	CDIF630erm_00137;CDIF630erm_00122	397	29	29	29	29	30	31	31	30	32	27	30	30	6.6859e+09	4.0499e+09	2838700000	2879100000	5.8305e+09	5263300000	6.9303e+09	4764900000	4652700000	775800000	3.3084e+09	5416300000	1.0497e+09	772130000	673740000	627460000	831220000	884420000	827330000	860940000	852970000	733770000	669890000	897730000	99	90	77	69	88	92	85	88	90	79	75
104	CDIF630erm_00247	397	19	17	17	15	17	17	16	18	18	11	17	18	337640000	256260000	191180000	141830000	238160000	184940000	245330000	194330000	169250000	36169000	146140000	177630000	124160000	148070000	130000000	93098000	93468000	76501000	87693000	112700000	92240000	97672000	79294000	79873000	20	14	16	13	18	19	16	17	16	12	15
362	CDIF630erm_00951	397	6	5	6	3	5	4	4	3	4	2	1	3	11540000	6717700	3275100	1588100	6435300	5495200	4423800	1114900	1981100	280660	1582900	4420700	3459100	2569300	2125100	1739000	2736100	3518500	1509100	1236300	2088800	1628000	n.d.	2377700	6	4	4	1	6	4	4	3	4	1	0
489	CDIF630erm_01304	397	13	14	13	15	15	14	12	13	14	9	16	16	90941000	63447000	44287000	205690000	291500000	178960000	189190000	138580000	201500000	49307000	136210000	131980000	37265000	37824000	34819000	116030000	108040000	87099000	80917000	81138000	87401000	96159000	103880000	81279000	15	11	11	27	28	22	22	24	25	12	23
551	CDIF630erm_01432	397	20	19	20	22	22	23	14	16	15	9	15	14	934620000	542640000	452960000	768970000	1.5127e+09	1311500000	189850000	100490000	126310000	7855400	85641000	58325000	185250000	154110000	134460000	192430000	263990000	254270000	36984000	26539000	27484000	18680000	25776000	16030000	44	36	33	45	43	42	22	24	19	7	23
733	CDIF630erm_01883	397	1	1	0	0	0	0	23	23	24	18	18	22	2327000	1995600	n.d.	n.d.	n.d.	n.d.	833100000	303160000	748450000	55616000	94614000	310830000	n.d.	n.d.	n.d.	n.d.	n.d.	n.d.	135310000	71589000	158750000	73235000	24545000	62675000	0	1	0	0	0	0	47	36	52	25	18
852	CDIF630erm_02276	397	11	10	9	15	15	15	17	16	17	9	9	7	2.0211e+09	659650000	867180000	1296300000	1.9234e+09	943430000	1236600000	1201400000	1293200000	75014000	934300000	1.4591e+09	488150000	481450000	473510000	1184100000	1236700000	1103800000	1.0504e+09	1198900000	1155700000	605670000	535290000	484570000	18	20	26	21	24	27	25	30	34	17	18
1313	CDIF630erm_03517	397	10	8	9	7	8	7	11	11	10	6	6	9	48591000	41064000	31343000	16206000	25491000	24278000	68853000	54332000	56633000	5187300	25562000	31654000	17853000	21595000	20336000	10756000	9770500	10165000	14851000	20654000	21580000	12076000	14518000	11155000	13	10	14	9	10	8	18	17	16	7	10
992	CDIF630erm_02644	396	1	2	3	0	0	0	3	3	2	0	0	0	968910	2265600	3620100	n.d.	n.d.	n.d.	4550600	2365300	2684300	n.d.	n.d.	n.d.	n.d.	1579800	2082900	n.d.	n.d.	n.d.	1657200	1992500	1540400	n.d.	n.d.	n.d.	1	4	6	0	0	0	4	3	3	0	0
1131	CDIF630erm_02952	396	2	1	2	2	2	2	4	4	3	1	1	2	6033300	2971400	3898400	3522000	3122500	2616100	10980000	6593000	4945200	331690	5687500	7218600	3825700	n.d.	4476800	3848000	3253400	3221700	4793000	5840900	3497700	n.d.	n.d.	5406900	2	1	1	1	0	1	3	2	2	1	1
1170	CDIF630erm_03038	396	2	3	2	1	1	1	2	2	2	0	1	2	2778700	2348500	1439600	1291400	902160	2019000	1996400	2285500	1934300	n.d.	1795900	1630800	2315100	2376500	1641100	n.d.	n.d.	n.d.	n.d.	2618500	n.d.	n.d.	n.d.	1475600	1	3	2	1	1	1	3	2	2	0	1
123	CDIF630erm_00299	395	8	7	6	10	10	10	12	11	11	13	14	14	21608000	13084000	8070000	28021000	38331000	38862000	53842000	43764000	52560000	17678000	64457000	91646000	5488900	5406200	3560800	11064000	8739200	10136000	10371000	13252000	14105000	22629000	15923000	19662000	9	7	4	11	11	10	14	14	14	17	14
464	CDIF630erm_01229	395	2	3	3	2	1	2	2	2	2	1	2	2	2695400	2867300	2216400	2103500	2382300	3844800	4913700	1877100	2990800	772080	5747100	8641700	2480700	2383300	1956800	2217900	n.d.	2850200	2666400	1639500	2377500	n.d.	4788300	6415800	2	2	2	1	1	2	2	2	1	1	2
1133	CDIF630erm_02957	395	3	4	5	2	2	3	5	4	5	2	3	4	9120200	5605400	5774000	1667800	2324600	5016800	13891000	8805400	10369000	896880	3534700	7240000	3902400	2625300	2793800	2861200	2490900	3106900	3021300	3848500	3025600	4374700	1869400	2794100	2	4	6	2	2	4	5	3	4	2	1
1275	CDIF630erm_03382	395	4	4	4	2	3	3	8	5	6	2	2	3	13369000	10371000	9255800	9062700	15930000	12775000	52748000	17938000	15078000	1038600	5849800	8520800	7273300	11613000	11026000	9305500	10344000	8630400	26657000	17704000	12652000	6979900	6143400	7228300	4	3	5	2	4	2	9	3	3	1	2
1303	CDIF630erm_03475	395	1	2	2	1	1	0	1	1	1	1	1	1	2271700	2394500	2381700	1076000	1399700	n.d.	1220200	879490	928770	209310	1016000	881110	n.d.	n.d.	n.d.	n.d.	n.d.	n.d.	n.d.	n.d.	n.d.	n.d.	n.d.	n.d.	1	2	2	1	1	0	1	1	1	1	1
87	CDIF630erm_00203	394	17	16	15	16	17	17	16	16	17	13	14	15	240780000	147520000	142790000	130410000	162870000	139900000	258080000	123320000	159500000	19372000	88968000	140040000	62157000	61908000	66971000	48612000	43427000	42065000	54801000	42841000	54640000	37968000	32396000	35658000	20	19	22	20	21	22	23	22	27	15	15
136	CDIF630erm_00317	394	3	0	1	0	0	1	4	2	2	0	0	0	578540	n.d.	753490	n.d.	n.d.	843170	3687600	744330	1300900	n.d.	n.d.	n.d.	n.d.	n.d.	n.d.	n.d.	n.d.	n.d.	1439200	n.d.	1633500	n.d.	n.d.	n.d.	3	0	0	0	0	1	3	0	1	0	0
360	CDIF630erm_00949	394	0	0	0	1	2	2	0	0	0	2	3	2	n.d.	n.d.	n.d.	1018700	2049100	2955900	n.d.	n.d.	n.d.	609480	5103900	2582500	n.d.	n.d.	n.d.	n.d.	1242500	2179800	n.d.	n.d.	n.d.	2408400	2008500	1448000	0	0	0	1	1	2	0	0	0	2	4
421	CDIF630erm_01141	394	9	11	11	10	11	9	14	10	9	11	12	12	36517000	16803000	14950000	22103000	26962000	30491000	79880000	35169000	30771000	16729000	45425000	130810000	8544800	5660900	7123600	8103300	8727500	9030000	12240000	10494000	11422000	19434000	12296000	29550000	11	13	13	10	10	11	18	13	11	14	19
1023	CDIF630erm_02722	394	5	6	6	2	3	2	4	4	4	1	1	1	13282000	9511400	9539200	3172800	4364300	1973200	10611000	5025800	6134100	112590	405640	431030	5656400	5666000	5978400	5300800	3543900	3643100	4363300	2963400	3089000	n.d.	n.d.	n.d.	3	6	6	1	3	1	3	2	3	0	0
1253	CDIF630erm_03313	394	0	0	0	1	0	2	4	0	3	7	7	8	n.d.	n.d.	n.d.	672390	n.d.	1474900	7183900	n.d.	779830	4601700	19368000	22668000	n.d.	n.d.	n.d.	n.d.	n.d.	1075200	5299900	n.d.	1606700	5146900	11577000	11257000	0	0	0	1	0	3	5	0	1	6	10
90	CDIF630erm_00226	393	1	1	1	1	1	1	1	1	1	1	1	1	1022800	1238700	892680	671630	815510	1586500	1556600	1213000	1335500	93868	1269000	1402700	n.d.	n.d.	n.d.	n.d.	n.d.	n.d.	n.d.	n.d.	n.d.	n.d.	n.d.	n.d.	0	1	1	1	1	1	1	1	1	0	1
461	CDIF630erm_01225	393	0	0	0	1	1	2	2	3	3	1	1	0	n.d.	n.d.	n.d.	349860	593840	1020000	923820	1256400	914830	133000	598650	n.d.	n.d.	n.d.	n.d.	n.d.	n.d.	644050	595820	647790	672210	n.d.	n.d.	n.d.	0	0	0	0	2	1	1	3	2	0	1
693	CDIF630erm_01788	393	5	4	4	6	5	6	2	2	2	2	7	6	9154800	6423700	5026700	8237900	12234000	10659000	4464900	2425400	2312700	1305700	12806000	9114900	3800000	5169100	4144200	6036900	6862800	5387400	3359800	2831200	2286800	5736400	6856200	3818500	4	7	4	6	4	3	3	1	2	3	8
247	CDIF630erm_00631	392	3	3	3	4	3	4	6	7	9	3	4	4	16977000	12301000	10600000	7460600	10187000	11211000	47871000	39131000	51369000	496300	22120000	11429000	11751000	13159000	15058000	8385300	6107800	8867600	25286000	27958000	44338000	5872100	18924000	7777100	4	3	3	2	3	4	5	5	10	1	3
1198	CDIF630erm_03098	392	0	0	0	0	1	0	1	0	0	0	0	1	n.d.	n.d.	n.d.	n.d.	n.d.	n.d.	115140	n.d.	n.d.	n.d.	n.d.	n.d.	n.d.	n.d.	n.d.	n.d.	n.d.	n.d.	n.d.	n.d.	n.d.	n.d.	n.d.	n.d.	0	0	0	0	1	0	2	0	0	0	0
326	CDIF630erm_00872	391	6	7	9	4	5	5	6	4	4	3	4	4	16303000	10003000	8844100	5176200	9260300	7120200	11997000	6583200	6157000	1059100	3982700	3827800	4520300	4822800	4533300	3549400	3231800	2605000	4052700	3853800	3655500	3972800	1977800	1867000	5	7	8	4	6	4	5	3	6	3	1
369	CDIF630erm_00960	391	14	14	15	14	14	13	10	14	14	12	16	16	105010000	59399000	49334000	65679000	108390000	87068000	106110000	97058000	100160000	27599000	124140000	189450000	24773000	22956000	24571000	23860000	24576000	20418000	25262000	31359000	25131000	47886000	32081000	41625000	16	18	16	15	14	15	9	13	17	16	17
451	CDIF630erm_01199	391	23	24	24	31	30	31	21	20	21	21	28	27	1.7518e+09	1349200000	1292400000	4.0783e+09	5050400000	4575700000	575010000	449170000	440150000	752210000	4.0141e+09	3.9973e+09	241580000	243270000	239650000	768290000	660160000	694120000	82939000	62655000	56689000	641220000	648950000	588380000	89	81	86	178	164	199	47	49	37	101	156
649	CDIF630erm_01661	391	10	9	9	7	9	9	14	12	13	8	10	11	27104000	13238000	11203000	8147300	13632000	16026000	82704000	53689000	50998000	4956900	14255000	34734000	7951500	6849600	6595400	5474700	6614700	6130700	13093000	12826000	11467000	8412500	3997800	7258200	9	7	9	4	8	9	18	14	16	7	6
905	CDIF630erm_02405	391	1	1	1	3	3	3	1	0	0	0	0	0	1112100	487550	n.d.	1362000	1722000	1951700	11115000	n.d.	n.d.	n.d.	n.d.	n.d.	n.d.	n.d.	n.d.	834480	1129600	939100	n.d.	n.d.	n.d.	n.d.	n.d.	n.d.	0	1	1	3	2	2	1	0	0	0	0
524	CDIF630erm_01372	390	9	9	12	6	6	4	9	8	8	3	4	4	13974000	11982000	13097000	5372400	10075000	5680500	14079000	11931000	9290500	821940	4737800	6018300	2902000	4328800	4380600	2792900	3032400	2172900	2636500	3703300	2595500	2279600	1890200	2360200	6	7	13	6	7	2	8	7	6	1	3
633	CDIF630erm_01619	390	5	4	6	8	7	5	5	8	8	5	6	3	18601000	14105000	9848000	15370000	24132000	16304000	15551000	24134000	22882000	2515100	12107000	9403100	6561200	8497600	5448800	7270700	7109000	6029400	6376800	8096300	6334500	5480400	5621400	4808200	5	4	5	7	14	8	3	8	12	5	8
1195	CDIF630erm_03087	390	0	0	0	0	0	0	0	0	0	3	4	3	n.d.	n.d.	n.d.	n.d.	n.d.	n.d.	n.d.	n.d.	n.d.	756460	14554000	5899500	n.d.	n.d.	n.d.	n.d.	n.d.	n.d.	n.d.	n.d.	n.d.	2159800	7194300	2058700	0	0	0	0	0	0	0	0	0	1	5
110	CDIF630erm_00264	388	3	4	4	2	2	2	2	2	2	1	0	1	4957800	6995600	6081100	1359300	2027500	1726500	1953500	1787000	1740500	170010	n.d.	n.d.	2745400	3363700	3373200	1501600	1381400	1310100	1343800	1621500	1440800	n.d.	n.d.	n.d.	1	3	4	2	1	2	1	2	2	1	0
465	CDIF630erm_01230	387	13	12	12	13	13	13	13	13	13	11	13	13	108330000	61179000	41202000	106110000	170610000	150110000	242600000	75906000	116700000	26304000	138300000	144290000	28340000	27516000	25187000	40722000	44014000	41665000	45671000	23891000	36856000	45293000	48566000	42400000	20	16	17	18	18	20	22	18	20	18	18
1214	CDIF630erm_03140	387	0	1	1	5	3	2	0	0	0	0	0	0	n.d.	430180	407300	2340900	2021600	935580	n.d.	n.d.	n.d.	n.d.	n.d.	n.d.	n.d.	n.d.	n.d.	1280100	1150300	659080	n.d.	n.d.	n.d.	n.d.	n.d.	n.d.	0	1	0	5	2	0	0	0	0	0	0
1401	CDIF630erm_03760	387	3	4	2	2	3	2	1	2	2	4	6	4	4296900	2606900	1516000	883870	2201900	2248500	1955200	1794600	1764400	1243400	10484000	4689100	2128000	2413800	2394900	1697400	2018100	2445800	n.d.	n.d.	n.d.	2004300	2583100	2526400	3	4	2	1	3	1	1	2	1	2	3
239	CDIF630erm_00568	386	1	1	2	2	3	2	1	0	0	1	1	0	301460	753600	1139800	2963400	5125500	4785200	n.d.	n.d.	n.d.	225620	556790	n.d.	n.d.	n.d.	n.d.	5101300	4926700	4952300	n.d.	n.d.	n.d.	n.d.	n.d.	n.d.	1	1	2	2	3	1	1	0	0	2	0
385	CDIF630erm_01002	386	1	0	0	6	6	7	1	0	0	4	6	7	n.d.	n.d.	n.d.	8655500	13718000	11436000	n.d.	n.d.	n.d.	806290	10877000	13024000	n.d.	n.d.	n.d.	4456000	4552400	4849800	n.d.	n.d.	n.d.	2385300	4161600	3416400	1	0	0	5	6	6	1	0	0	2	6
1107	CDIF630erm_02900	386	17	16	17	19	18	16	21	19	20	10	14	13	126030000	68751000	51556000	87797000	139940000	136410000	135990000	137100000	157600000	14743000	65911000	74187000	31783000	30813000	23237000	27745000	27739000	27063000	25821000	30173000	31421000	20175000	19845000	15766000	25	20	20	29	23	26	33	29	30	15	20
1239	CDIF630erm_03287	386	0	0	0	0	0	0	2	6	4	8	12	10	n.d.	n.d.	n.d.	n.d.	n.d.	n.d.	1294300	6160900	4832900	21696000	252440000	108570000	n.d.	n.d.	n.d.	n.d.	n.d.	n.d.	322020	1337200	1696400	34397000	64983000	25086000	0	0	0	0	0	0	0	3	3	9	16
1262	CDIF630erm_03349	386	2	2	2	0	0	0	0	0	1	0	0	0	1860700	1663100	1367500	n.d.	n.d.	n.d.	n.d.	n.d.	n.d.	n.d.	n.d.	n.d.	1162800	1649200	n.d.	n.d.	n.d.	n.d.	n.d.	n.d.	n.d.	n.d.	n.d.	n.d.	1	1	0	0	0	0	0	0	1	0	0
801	CDIF630erm_02074	385	0	1	1	0	0	0	1	3	2	1	0	1	n.d.	429130	n.d.	n.d.	n.d.	n.d.	979040	1870600	736520	n.d.	n.d.	n.d.	n.d.	n.d.	n.d.	n.d.	n.d.	n.d.	n.d.	n.d.	n.d.	n.d.	n.d.	n.d.	0	1	1	0	0	0	0	3	2	1	0
811	CDIF630erm_02134	385	2	2	3	2	0	2	2	1	2	0	0	0	1673700	2345400	2000800	802340	n.d.	1893400	1906900	686180	1603200	n.d.	n.d.	n.d.	1207800	2256700	1614900	780820	n.d.	1218500	1220500	n.d.	1036900	n.d.	n.d.	n.d.	1	3	4	0	0	2	1	0	1	0	0
956	CDIF630erm_02575	385	4	5	5	5	6	4	4	7	5	2	2	3	6395800	4808700	3435300	4151800	6864700	4403600	4527900	6947400	5336800	703120	3198800	4266800	2151700	2927600	2579100	2792700	2784600	2583200	1996500	3091800	2142900	3504200	1920500	2137800	3	6	4	4	6	3	3	7	3	2	2
1404	CDIF630erm_03766	385	0	1	0	1	1	2	4	1	4	2	2	1	n.d.	n.d.	n.d.	356380	449890	1695800	3088900	477650	2120700	107670	570280	768370	n.d.	n.d.	n.d.	n.d.	n.d.	1132800	1133700	n.d.	1094100	n.d.	n.d.	n.d.	0	1	0	1	0	1	3	0	1	2	0
1408	CDIF630erm_03774	385	17	18	16	19	21	18	16	15	18	14	19	18	131100000	86145000	68504000	169460000	276290000	189360000	121740000	73221000	73245000	27354000	191960000	196270000	25095000	26350000	24517000	49045000	48322000	41561000	19680000	20029000	19811000	51434000	42099000	39330000	21	23	21	26	32	27	19	17	19	17	30
565	CDIF630erm_01462	384	7	11	8	10	8	10	12	10	10	6	11	10	62186000	34293000	24212000	22641000	41513000	38596000	55174000	45109000	46781000	2555900	25909000	36561000	14452000	12091000	10522000	8091700	10191000	11626000	12397000	15238000	13589000	6193100	7724000	10957000	10	13	11	7	8	9	11	11	15	3	8
883	CDIF630erm_02361	384	8	9	10	5	3	4	5	5	4	1	2	2	20369000	10579000	8982700	3825100	4399500	3676800	14589000	2889900	2825700	389880	2356700	2010200	5289300	6151900	4619200	3331400	3104800	2551700	3760300	3739700	2809000	n.d.	2308100	2089600	4	9	6	5	2	2	4	4	2	0	1
1017	CDIF630erm_02706	384	7	7	7	5	5	5	7	7	7	5	8	8	31418000	22168000	17101000	11117000	19890000	17602000	52237000	26772000	36677000	3291600	31647000	19901000	8670500	10406000	8146500	6292900	7390700	7143700	14317000	11242000	12811000	7008000	9461700	6781800	8	6	8	7	5	6	8	6	10	4	8
1403	CDIF630erm_03764	384	0	0	0	0	1	1	0	0	0	1	0	0	n.d.	n.d.	n.d.	n.d.	815080	597070	n.d.	n.d.	n.d.	n.d.	n.d.	n.d.	n.d.	n.d.	n.d.	n.d.	n.d.	n.d.	n.d.	n.d.	n.d.	n.d.	n.d.	n.d.	0	0	0	0	2	0	0	0	0	1	0
1470	CDIF630erm_03898	384	2	1	1	2	3	1	1	1	1	0	0	0	1476800	460320	549060	797730	1120900	385070	194850	139980	291990	n.d.	n.d.	n.d.	828770	n.d.	n.d.	783910	698500	n.d.	n.d.	n.d.	n.d.	n.d.	n.d.	n.d.	2	1	1	2	2	1	1	1	1	0	0
325	CDIF630erm_00871	383	3	4	3	3	5	4	6	6	3	1	3	3	4164300	3276800	292920	3709200	8499200	6498900	8259200	5151300	5260900	587240	1924100	8055500	2699900	3107500	2515900	2595200	3772900	2998500	3039100	3004500	3623100	n.d.	2341600	5678300	2	3	2	1	5	1	3	4	2	1	2
753	CDIF630erm_01922	383	2	2	2	3	3	3	3	2	3	1	3	4	2838500	911090	936890	1123800	3151900	2348200	2746700	1731100	2165500	90425	1794600	1701200	1550600	n.d.	n.d.	1220900	1527400	1368500	1245800	1413000	1670600	n.d.	1341300	1209700	3	1	2	2	2	1	1	1	2	1	1
755	CDIF630erm_01943	383	19	19	19	18	17	19	2	1	1	1	1	1	398150000	234680000	202040000	262330000	337630000	367400000	4754600	1850800	1274800	415070	2663000	1589800	136470000	125370000	125680000	131250000	124780000	141030000	1580700	n.d.	n.d.	n.d.	n.d.	n.d.	25	20	23	22	31	24	3	1	1	1	1
952	CDIF630erm_02570	383	3	2	3	6	6	6	3	2	3	4	4	3	6746500	7124100	6885900	14882000	20325000	14846000	11201000	10135000	12256000	2706000	16970000	14197000	5460800	8371900	7799000	14117000	13133000	9975700	7470000	9615700	9721000	9962100	11361000	9919400	3	2	3	5	5	4	3	3	3	3	4
767	CDIF630erm_01978	382	9	10	11	8	9	9	8	10	10	4	5	5	27884000	22775000	16105000	10705000	18918000	16533000	16477000	17946000	15310000	1033300	5257000	5660100	5991900	8042500	7082400	5373600	5546100	5113300	4194400	4351300	4161100	2616600	2749600	2525900	7	9	10	7	7	4	4	11	9	2	3
1216	CDIF630erm_03203	382	0	1	1	0	0	0	1	1	1	0	0	0	n.d.	137990	127040	n.d.	n.d.	n.d.	1878300	2099800	1234000	n.d.	n.d.	n.d.	n.d.	n.d.	n.d.	n.d.	n.d.	n.d.	n.d.	n.d.	n.d.	n.d.	n.d.	n.d.	0	1	1	0	0	0	1	0	0	0	0
337	CDIF630erm_00897	381	9	8	10	9	8	7	0	0	0	0	0	0	14354000	8461100	8985400	12680000	16366000	13648000	n.d.	n.d.	n.d.	n.d.	n.d.	n.d.	2935000	2696800	2512700	3726300	3514200	3884200	n.d.	n.d.	n.d.	n.d.	n.d.	n.d.	10	7	12	7	11	5	0	0	0	0	0
868	CDIF630erm_02330	381	8	12	10	5	6	5	4	5	6	1	2	2	20230000	13937000	11333000	18095000	31592000	8391000	10147000	6272600	8352400	188680	1900200	2304700	10903000	12761000	7826100	5815500	6141900	6675000	9341300	6519400	6120800	n.d.	2704100	n.d.	6	8	4	3	3	2	3	2	3	0	1
966	CDIF630erm_02587	381	0	0	0	0	1	1	5	6	5	15	22	21	n.d.	n.d.	n.d.	n.d.	621010	237430	6117500	6507300	6946500	13550000	127560000	82717000	n.d.	n.d.	n.d.	n.d.	n.d.	n.d.	1513900	2406600	2233200	17893000	35388000	22248000	0	0	0	0	1	0	3	5	2	17	26
1242	CDIF630erm_03291	381	0	0	0	0	0	0	6	6	5	15	14	12	n.d.	n.d.	n.d.	n.d.	n.d.	n.d.	12158000	10589000	6307000	64962000	272550000	392770000	n.d.	n.d.	n.d.	n.d.	n.d.	n.d.	5283600	6197100	3342200	130660000	88867000	151380000	0	0	0	0	0	0	3	6	4	21	18
298	CDIF630erm_00830	380	4	4	3	2	3	2	2	3	3	2	4	3	6667600	4798500	2681600	3006200	5143300	2817700	4791100	4227300	3888000	432920	2149800	2136600	2601900	3402100	2312600	2993200	2674200	2725100	2339300	2598400	2259200	1708500	1328100	1415100	5	6	2	1	3	2	2	2	2	1	3
934	CDIF630erm_02497	380	23	23	26	16	16	19	24	25	29	10	15	17	99146000	65836000	54392000	18227000	26665000	39387000	129090000	89075000	78104000	5974300	30871000	29506000	12533000	13395000	12007000	5869900	5154200	7919800	12633000	15555000	12210000	7686900	6782100	5784900	23	25	26	14	12	23	24	34	26	9	16
1054	CDIF630erm_02784	380	7	11	11	20	21	18	22	23	22	20	26	25	19461000	17561000	23035000	97178000	100050000	61910000	158930000	108770000	95480000	78668000	274910000	491220000	5252400	5373600	7073500	24898000	18088000	14412000	21071000	21660000	16660000	60917000	48948000	86394000	3	8	11	23	23	13	21	27	23	34	46
1515	CDIF630erm_03999	380	2	4	4	4	4	4	3	3	3	4	6	5	18437000	14381000	14794000	17600000	24035000	15551000	20025000	15017000	17092000	3256500	19737000	19379000	19818000	20201000	21139000	17967000	17637000	11514000	12304000	13078000	12361000	12324000	14222000	10274000	2	4	2	3	4	3	5	2	1	3	5
1236	CDIF630erm_03283	379	5	4	6	2	1	2	10	8	9	5	4	6	10251000	7092100	8092600	1191600	1552700	1489400	25617000	14763000	21010000	2281700	5760100	9932500	3286900	5028200	3377100	n.d.	n.d.	n.d.	5945300	5033900	6678600	3861900	3197400	4641100	3	2	7	2	0	1	6	10	9	2	4
399	CDIF630erm_01020	378	9	6	8	4	5	5	13	15	13	2	4	4	22409000	8355600	9663300	5166000	8055500	5424900	82690000	54222000	65738000	815500	10428000	8323200	5956900	4704100	5653600	2782800	2439800	2125200	20468000	22383000	21355000	1196700	3643600	1899800	10	3	5	3	3	5	18	13	14	2	3
446	CDIF630erm_01194	378	19	18	18	18	19	18	15	16	17	16	26	20	1189600000	968990000	877840000	1.9777e+09	2674400000	2351400000	412230000	195440000	245400000	455170000	2840700000	2684900000	161370000	179910000	174530000	412810000	357250000	368080000	52771000	31021000	38358000	435760000	512520000	391540000	60	50	61	78	86	86	32	25	33	63	101
705	CDIF630erm_01816	378	23	22	20	25	24	24	23	24	25	14	17	18	157630000	118780000	81545000	156050000	213550000	176240000	166800000	109600000	133720000	15302000	79085000	70145000	28395000	30227000	23735000	38319000	33614000	33176000	22842000	22513000	24563000	21141000	19873000	15282000	30	19	15	28	29	23	26	25	25	14	21
228	CDIF630erm_00527	377	30	28	28	31	32	32	28	30	30	24	36	32	4634800000	3.372e+09	2899100000	5397100000	8674200000	6.2725e+09	4.1816e+09	2717300000	4.113e+09	568460000	3.9211e+09	2826800000	709140000	766640000	750900000	1275600000	1310600000	1150100000	539350000	508580000	713510000	484950000	813690000	444880000	140	104	112	151	176	185	146	108	105	69	128
425	CDIF630erm_01146	377	5	5	5	2	3	3	4	4	5	0	1	3	7296300	4394600	4854900	1986600	3537800	3637000	6216600	4895500	5353600	n.d.	n.d.	485110	2561600	2369900	3021700	2246300	2000600	2479400	2185400	2072900	2106800	n.d.	n.d.	n.d.	5	5	3	2	2	4	2	0	3	0	1
809	CDIF630erm_02111	376	0	0	0	0	0	0	0	0	0	1	1	2	n.d.	n.d.	n.d.	n.d.	n.d.	n.d.	n.d.	n.d.	n.d.	241470	7012700	8842200	n.d.	n.d.	n.d.	n.d.	n.d.	n.d.	n.d.	n.d.	n.d.	n.d.	n.d.	n.d.	0	0	0	0	0	0	0	0	0	1	1
188	CDIF630erm_00398	376	3	4	3	4	4	3	3	3	3	3	4	2	6020300	7505300	4436500	6482000	9277200	6273500	9331500	9066200	7558000	1291200	7035500	4264200	2454800	3590000	2943400	3843100	3662800	2823700	3709200	5210900	3842000	3674900	3529400	2723200	3	4	3	4	2	2	2	2	2	2	3
386	CDIF630erm_01003	376	0	0	0	3	3	3	0	0	0	1	1	3	n.d.	n.d.	n.d.	2073300	1822200	2772700	n.d.	n.d.	n.d.	n.d.	1574100	3280600	n.d.	n.d.	n.d.	1462200	2153800	1872200	n.d.	n.d.	n.d.	n.d.	n.d.	n.d.	0	0	0	3	1	1	0	0	0	1	1
899	CDIF630erm_02397	376	3	3	4	0	0	0	1	1	1	0	0	0	3190200	1587300	1634600	n.d.	n.d.	n.d.	1331200	1187200	657680	n.d.	n.d.	n.d.	1229200	1224600	930330	n.d.	n.d.	n.d.	n.d.	n.d.	n.d.	n.d.	n.d.	n.d.	2	3	2	0	0	0	1	1	2	0	0
227	CDIF630erm_00526	375	23	23	23	31	31	32	23	25	26	16	32	28	624160000	456120000	403900000	993820000	1.6438e+09	1372900000	641740000	526050000	673360000	106110000	951280000	636650000	185810000	171250000	178110000	384550000	387920000	386910000	167540000	168220000	208390000	172310000	339490000	166510000	39	38	35	69	75	75	40	50	57	32	70
763	CDIF630erm_01965	375	3	3	3	3	2	3	3	3	3	3	3	3	35923000	28539000	23773000	6518700	6535600	10234000	54784000	40302000	52783000	5440400	38029000	23578000	22703000	27310000	23868000	6088400	4421000	7432700	33442000	28937000	37657000	22812000	31290000	16980000	4	4	4	3	3	5	5	4	4	4	3
519	CDIF630erm_01364	373	1	1	1	2	1	2	2	2	2	1	1	1	2429700	1101400	832410	1224800	1002200	1746500	2919100	1836300	1200200	289620	688950	851980	n.d.	n.d.	n.d.	n.d.	n.d.	n.d.	1902500	1411100	1027700	n.d.	n.d.	n.d.	1	1	1	1	1	1	2	1	1	1	1
593	CDIF630erm_01500	373	2	1	1	0	1	0	1	1	1	0	0	0	339390	220570	207610	n.d.	n.d.	n.d.	277670	211390	318310	n.d.	n.d.	n.d.	n.d.	n.d.	n.d.	n.d.	n.d.	n.d.	n.d.	n.d.	n.d.	n.d.	n.d.	n.d.	2	1	0	0	1	0	1	0	1	0	0
1191	CDIF630erm_03067	373	6	6	5	2	4	4	6	7	7	2	3	4	20920000	11967000	10262000	4125700	14081000	20688000	15491000	14271000	17931000	546500	5473500	14239000	9115600	9987100	8740500	4823800	6363100	5509500	7079800	8281100	9106900	2490400	4756100	5850700	9	5	12	3	6	5	6	11	12	4	5
1306	CDIF630erm_03483	373	0	0	0	0	2	0	1	1	1	0	0	2	n.d.	n.d.	n.d.	n.d.	2384400	n.d.	1048600	618090	n.d.	n.d.	n.d.	2188300	n.d.	n.d.	n.d.	n.d.	n.d.	n.d.	n.d.	n.d.	n.d.	n.d.	n.d.	n.d.	0	0	0	0	2	0	1	0	1	0	0
958	CDIF630erm_02577	372	11	13	12	15	16	16	3	4	4	4	7	5	73882000	60293000	54392000	303300000	562570000	369280000	6246200	8596600	6029200	1200000	17080000	6943600	14516000	18675000	18767000	105830000	123390000	100000000	1029100	3058300	2008200	1839900	5182700	1927700	15	17	21	32	37	38	3	4	4	3	8
1312	CDIF630erm_03516	372	5	5	5	4	5	3	3	3	3	3	3	5	16802000	12857000	14501000	5825900	17334000	3005400	10151000	10113000	13034000	1551300	9025600	9956000	6976400	7238700	6945200	4659000	6112500	4117400	9617100	7024400	8199400	9608000	5338700	5715500	7	5	5	3	4	2	3	1	2	3	1
1375	CDIF630erm_03704	372	1	0	0	0	0	0	1	0	0	0	0	1	n.d.	n.d.	n.d.	n.d.	n.d.	n.d.	1543800	n.d.	n.d.	n.d.	n.d.	n.d.	n.d.	n.d.	n.d.	n.d.	n.d.	n.d.	n.d.	n.d.	n.d.	n.d.	n.d.	n.d.	1	0	0	0	0	0	1	0	0	0	0
1246	CDIF630erm_03298	371	2	2	2	2	2	2	0	0	0	0	0	0	4642000	2783900	2149400	6472800	8021000	8208000	n.d.	n.d.	n.d.	n.d.	n.d.	n.d.	2697700	2427200	2089400	6589400	5162300	6043200	n.d.	n.d.	n.d.	n.d.	n.d.	n.d.	2	2	2	2	2	1	0	0	0	0	0
1441	CDIF630erm_03835	371	15	15	16	13	13	14	15	10	13	13	15	16	191900000	96693000	135510000	81869000	148500000	131080000	106190000	40863000	54529000	27877000	101560000	180460000	41903000	40169000	46627000	38469000	41968000	34001000	19049000	16536000	16090000	43133000	33287000	44985000	20	18	15	16	16	18	16	10	14	16	18
735	CDIF630erm_01885	370	0	0	0	0	0	0	10	9	10	5	5	7	n.d.	n.d.	n.d.	n.d.	n.d.	n.d.	31315000	15762000	32394000	1944500	5998300	15379000	n.d.	n.d.	n.d.	n.d.	n.d.	n.d.	6408500	6205500	10307000	5778200	3132000	5321600	0	0	0	0	0	0	10	5	12	4	4
750	CDIF630erm_01909	370	13	15	15	10	8	10	12	13	12	11	10	12	54593000	42432000	40280000	19036000	20965000	23118000	51305000	21232000	33201000	5440500	22839000	29595000	11372000	14662000	14620000	7173700	7696600	6999400	9097000	5884000	9504900	12040000	10028000	9237400	13	14	15	7	9	9	12	8	11	11	8
1194	CDIF630erm_03084	370	5	2	2	8	8	8	3	4	3	5	7	7	14296000	2795000	1223100	23046000	54417000	42124000	15643000	7158100	6122700	572160	17521000	28254000	4872100	1807500	995270	10424000	17421000	13868000	6078400	3637900	2829300	2073900	5532500	8873700	9	4	4	12	10	11	5	6	4	3	7
361	CDIF630erm_00950	369	1	1	1	1	2	2	1	1	1	1	1	1	1243000	439770	772970	975290	1522500	1269900	1020600	742750	570730	464440	2830700	1033200	n.d.	n.d.	n.d.	n.d.	n.d.	n.d.	n.d.	n.d.	n.d.	n.d.	n.d.	n.d.	0	0	1	1	1	0	1	0	0	0	1
1015	CDIF630erm_02702	369	4	4	3	3	4	3	1	1	2	0	1	1	12264000	6245300	5157800	4365600	3189000	3254300	791830	735560	661400	n.d.	564590	758040	6106700	5469600	4688600	3871500	n.d.	3841300	n.d.	n.d.	n.d.	n.d.	n.d.	n.d.	5	3	3	3	4	2	1	0	1	0	0
1302	CDIF630erm_03471	369	1	2	2	1	1	1	2	2	2	1	0	1	3088900	4833300	4223400	3468700	3665100	2547100	1940100	997750	1774500	25840	n.d.	186750	n.d.	5944900	7609600	n.d.	n.d.	n.d.	n.d.	n.d.	n.d.	n.d.	n.d.	n.d.	0	1	1	1	0	0	1	1	1	1	0
1496	CDIF630erm_03966	369	1	2	2	0	0	0	0	0	1	0	0	0	1062500	256560	1676100	n.d.	n.d.	n.d.	n.d.	n.d.	666970	n.d.	n.d.	n.d.	n.d.	n.d.	n.d.	n.d.	n.d.	n.d.	n.d.	n.d.	n.d.	n.d.	n.d.	n.d.	1	1	0	0	0	0	0	0	1	0	0
1	CDIF630erm_00002	368	15	15	14	12	14	14	13	12	12	10	15	14	137070000	99611000	91204000	71741000	124640000	119290000	101250000	68939000	75079000	19009000	85716000	117160000	20373000	23714000	23318000	24527000	21656000	21463000	16328000	15596000	14871000	24424000	14841000	20010000	19	15	15	13	17	17	12	13	14	11	17
741	CDIF630erm_01893	367	0	0	0	0	0	0	15	14	14	11	12	17	n.d.	n.d.	n.d.	n.d.	n.d.	n.d.	82525000	67398000	81496000	16559000	115920000	125160000	n.d.	n.d.	n.d.	n.d.	n.d.	n.d.	14340000	17815000	20479000	24190000	31737000	26077000	0	0	0	0	0	0	18	15	21	13	19
1038	CDIF630erm_02750	367	11	11	9	15	13	12	7	7	7	10	21	13	51254000	29801000	21644000	59766000	94973000	74138000	37624000	25214000	19279000	11511000	191800000	77155000	9938800	11314000	9265800	23377000	22047000	19985000	8189600	8177800	7117100	15252000	38772000	14220000	11	8	8	15	13	13	6	9	7	9	28
634	CDIF630erm_01621	365	4	4	5	4	4	3	3	4	4	3	1	3	12564000	9073800	7638700	5366600	14984000	6465100	6460100	7679200	5906400	1624900	1280000	6752400	4999400	6672900	5692300	4722400	5118300	4404600	3431500	4713500	3202300	5666800	n.d.	4329900	4	4	2	3	4	2	3	3	3	2	1
1115	CDIF630erm_02916	365	8	7	7	6	7	6	7	8	9	6	8	7	53882000	31087000	22933000	17361000	28290000	27122000	49779000	40230000	39912000	5033100	27685000	34488000	12946000	12258000	9095400	6933800	8487800	7624300	11899000	13979000	12349000	9638900	8411200	8307800	8	5	7	6	8	6	7	9	9	4	7
22	CDIF630erm_00091	364	10	9	11	5	6	8	10	11	10	5	6	8	41342000	23005000	21633000	7555700	9626400	14912000	43569000	34193000	31836000	2570900	12722000	15486000	9787500	9430100	8584500	3760400	2761900	4936000	9351200	12138000	10617000	5033000	4830400	4792300	10	8	10	4	5	8	8	10	12	5	8
1405	CDIF630erm_03769	364	2	2	2	2	2	2	2	2	2	2	2	2	3419600	2684800	4207100	12923000	15307000	14978000	15967000	9190200	10233000	2074000	27124000	11109000	4022300	5004900	3737500	11380000	8344100	9162000	7660500	6836400	7587800	7506000	16981000	6643900	2	2	2	4	3	3	2	3	2	3	3
862	CDIF630erm_02299	363	1	1	1	0	1	0	1	0	0	1	0	0	1235900	1055600	770780	n.d.	1747800	n.d.	34861	n.d.	n.d.	128830	n.d.	n.d.	n.d.	n.d.	n.d.	n.d.	n.d.	n.d.	n.d.	n.d.	n.d.	n.d.	n.d.	n.d.	1	1	1	0	1	0	1	0	0	1	0
976	CDIF630erm_02605	363	14	13	15	10	12	12	0	0	0	0	0	0	119010000	77951000	70767000	40825000	56674000	73784000	n.d.	n.d.	n.d.	n.d.	n.d.	n.d.	26801000	29536000	27511000	17582000	13244000	19067000	n.d.	n.d.	n.d.	n.d.	n.d.	n.d.	10	14	18	11	12	10	0	0	0	0	0
1165	CDIF630erm_03033	363	2	2	2	0	0	0	2	2	2	2	0	0	838050	2730700	2160800	n.d.	n.d.	n.d.	3145500	5388500	6110400	503870	n.d.	n.d.	n.d.	n.d.	n.d.	n.d.	n.d.	n.d.	n.d.	n.d.	n.d.	n.d.	n.d.	n.d.	2	1	2	0	0	0	2	1	1	2	0
203	CDIF630erm_00435	362	1	1	1	2	2	1	0	0	0	0	0	0	520040	597540	589860	923250	1113100	971530	n.d.	n.d.	n.d.	n.d.	n.d.	n.d.	n.d.	n.d.	n.d.	937050	878330	n.d.	n.d.	n.d.	n.d.	n.d.	n.d.	n.d.	0	0	0	1	1	1	0	0	0	0	0
707	CDIF630erm_01819	362	2	4	3	4	4	4	4	4	4	1	1	1	1969700	2762200	632380	3523900	6742600	4611400	13315000	6321900	11059000	153100	1887500	646260	2378400	2128000	n.d.	1679700	2919000	2219900	2919000	2599900	2992900	n.d.	n.d.	n.d.	1	4	1	3	2	2	5	2	3	1	1
553	CDIF630erm_01434	361	4	5	4	2	2	2	5	4	4	2	1	1	4844200	4275400	1428800	1313300	3443200	3229700	6566600	6106000	3726900	1420000	757820	598320	2376900	2543300	1769200	n.d.	n.d.	n.d.	2030600	2385700	2678000	n.d.	n.d.	n.d.	2	5	1	2	2	1	4	2	3	2	1
893	CDIF630erm_02386	361	0	0	0	1	0	1	0	0	0	0	1	1	n.d.	n.d.	n.d.	387700	n.d.	945050	n.d.	n.d.	n.d.	n.d.	1313100	1127100	n.d.	n.d.	n.d.	n.d.	n.d.	n.d.	n.d.	n.d.	n.d.	n.d.	n.d.	n.d.	0	0	0	1	0	0	0	0	0	0	1
488	CDIF630erm_01303	360	3	3	4	3	3	4	1	0	1	2	1	2	6291800	4335400	3504800	4002100	5760300	6226800	2028200	n.d.	1023000	1457300	3957800	5650800	4301200	6028200	5424300	5480600	5469600	6031800	n.d.	n.d.	n.d.	n.d.	n.d.	n.d.	3	2	2	1	3	2	0	0	0	1	1
1434	CDIF630erm_03818	360	4	3	3	3	3	1	3	2	3	2	3	5	4207200	1695900	989280	1257200	1475600	724570	1878700	1316300	1898400	511900	2579400	3845500	1343400	1362700	883120	1194300	1391900	n.d.	1487700	1388500	1315400	1872200	1415300	1530000	4	1	0	2	3	1	2	1	3	1	3
92	CDIF630erm_00228	359	26	25	28	31	29	30	33	36	35	26	36	32	269800000	196540000	165430000	433740000	599850000	447720000	1389800000	2.0547e+09	1313800000	96518000	1172500000	478560000	34309000	41395000	37200000	83162000	76177000	64714000	129800000	331760000	203630000	87030000	177120000	65062000	37	36	38	45	55	50	78	95	87	51	71
95	CDIF630erm_00231	359	13	13	14	19	20	21	22	23	23	14	29	24	118200000	85196000	64870000	347960000	521950000	356760000	1.4909e+09	2174800000	1.6185e+09	138790000	1.8554e+09	849830000	31356000	34981000	29485000	118670000	113230000	91945000	324190000	601110000	363090000	206980000	338150000	166650000	25	18	21	40	45	37	96	168	136	34	134
527	CDIF630erm_01375	359	1	2	2	2	2	2	1	0	0	0	0	0	1732800	1273300	1008900	979940	2598100	2360100	1679400	n.d.	n.d.	n.d.	n.d.	n.d.	n.d.	n.d.	n.d.	n.d.	n.d.	n.d.	n.d.	n.d.	n.d.	n.d.	n.d.	n.d.	0	1	0	0	0	0	1	0	0	0	0
748	CDIF630erm_01906	359	10	11	12	8	9	9	8	8	9	5	8	9	63822000	31267000	35104000	17936000	31475000	47496000	53705000	22955000	28549000	2557300	19125000	27270000	14280000	13247000	16154000	8424700	8481400	9898400	10690000	6785600	8721500	9679000	7162800	8843800	15	15	16	7	9	11	10	10	10	5	7
792	CDIF630erm_02037	359	0	0	0	5	5	7	2	1	1	2	2	0	n.d.	n.d.	n.d.	3397700	6443900	7599300	1612600	276810	254960	558020	1705500	n.d.	n.d.	n.d.	n.d.	2588000	2505500	3576500	n.d.	n.d.	n.d.	n.d.	n.d.	n.d.	0	0	0	4	4	5	3	1	1	2	1
826	CDIF630erm_02176	359	1	1	0	0	1	0	1	1	1	0	0	0	1070100	37868	n.d.	n.d.	96112	n.d.	70321	65090	138530	n.d.	n.d.	n.d.	n.d.	n.d.	n.d.	n.d.	n.d.	n.d.	n.d.	n.d.	n.d.	n.d.	n.d.	n.d.	1	1	0	0	1	0	1	2	1	0	0
965	CDIF630erm_02586	359	2	3	1	10	10	10	5	6	6	3	5	7	1033800	2168100	524870	9534400	13836000	11407000	5163300	2581900	4295000	565540	5210200	5612900	866630	1211700	n.d.	2667500	2776900	2109100	1431600	1345300	1593700	1965000	1923600	1403100	1	3	1	8	11	10	5	5	8	3	3
1343	CDIF630erm_03584	359	4	5	5	4	2	4	11	14	12	7	14	9	6368600	4279000	3451800	3275900	2614700	4311800	35864000	96000000	37641000	5313100	105680000	34019000	1589500	1852700	1548600	1620600	968350	1582500	5694800	21704000	6291900	9474700	23413000	6443200	3	5	6	3	2	4	15	20	6	7	20
147	CDIF630erm_00343	358	4	2	3	4	5	5	18	19	18	20	22	25	3755300	1554000	873140	3830800	9970000	7525400	130940000	63994000	78124000	69485000	127420000	473180000	693820	498160	355610	1187800	1688100	1651300	19711000	13152000	11955000	82393000	26107000	86762000	3	2	2	3	6	4	20	21	20	31	21
413	CDIF630erm_01130	358	16	15	15	16	16	16	10	8	8	12	12	14	257210000	129020000	158810000	124870000	194440000	144440000	56081000	22265000	23206000	23038000	61164000	228510000	86987000	72290000	86405000	74549000	72553000	60195000	21493000	14765000	13408000	58170000	30547000	83862000	30	22	28	23	14	18	13	5	6	14	15
706	CDIF630erm_01817	358	1	1	1	2	2	0	1	2	2	0	0	0	1129600	602280	482660	1771900	3536900	n.d.	1684400	1381000	1412900	n.d.	n.d.	n.d.	n.d.	n.d.	n.d.	1790700	2295200	n.d.	n.d.	1194000	1075000	n.d.	n.d.	n.d.	1	0	0	4	1	0	1	1	2	0	0
1089	CDIF630erm_02866	358	12	11	12	12	12	11	14	15	15	10	13	13	288750000	170430000	184350000	71441000	100730000	81352000	543590000	391900000	418860000	46095000	173560000	271360000	75877000	68503000	82592000	27811000	26489000	24940000	114040000	132350000	129840000	77045000	59712000	81747000	20	19	25	11	16	13	38	34	30	16	19
1129	CDIF630erm_02947	358	7	5	5	5	6	5	6	5	5	4	10	10	10621000	5930800	5092200	6509300	13255000	6403400	8120600	7232500	6744200	1658600	20299000	21888000	3699900	3985600	3997200	4399900	4968200	3125200	3179800	4238800	3460300	5664500	7223500	6676300	4	6	4	4	5	4	5	5	6	4	9
199	CDIF630erm_00420	357	4	3	4	4	5	5	6	6	6	3	4	3	3012200	3024100	2001400	3596200	5173700	4292600	12634000	7642600	8383000	1417000	7935600	5621700	1841600	3241800	2142500	3113800	2657100	2265700	4648900	4289500	5228400	4990600	5814400	3913000	2	3	2	3	4	4	7	5	8	2	6
1172	CDIF630erm_03042	357	6	6	4	3	4	4	5	6	6	0	3	3	10521000	2991500	2033200	3252200	6039900	6753800	6808600	5928400	6565300	n.d.	2335200	3524600	3188100	2144700	2235300	2287300	2484300	1970200	3450000	3101500	3182800	n.d.	1896400	2258400	8	6	2	5	2	3	4	8	6	0	2
21	CDIF630erm_00090	356	3	2	3	2	1	2	0	0	1	1	1	1	2416600	550120	1267800	1044100	319850	260830	n.d.	n.d.	n.d.	93205	n.d.	508650	1147900	n.d.	792340	982240	n.d.	n.d.	n.d.	n.d.	n.d.	n.d.	n.d.	n.d.	3	2	1	2	1	2	0	0	1	1	1
171	CDIF630erm_00372	356	10	8	9	9	9	9	6	7	8	8	8	8	49462000	21156000	23765000	27578000	44369000	32152000	18398000	18637000	16903000	2849200	16266000	22541000	10289000	8853600	8010300	8808300	9050600	8607900	6027200	5588800	5423100	6700500	5237500	6503800	12	9	10	9	10	9	6	9	7	5	6
535	CDIF630erm_01401	356	1	0	0	0	0	0	1	1	1	1	0	0	907200	n.d.	n.d.	n.d.	n.d.	n.d.	654740	462020	553020	146490	n.d.	n.d.	n.d.	n.d.	n.d.	n.d.	n.d.	n.d.	n.d.	n.d.	n.d.	n.d.	n.d.	n.d.	1	0	0	0	0	0	0	1	1	1	0
982	CDIF630erm_02619	356	14	14	14	18	18	18	16	20	21	13	18	18	56298000	43111000	36675000	201040000	356280000	231250000	186000000	313220000	214960000	16908000	192320000	78252000	10246000	12286000	11406000	49135000	57338000	42808000	27888000	63059000	38296000	20220000	36916000	15128000	12	14	13	24	28	25	21	31	31	15	26
1395	CDIF630erm_03740	356	0	0	0	0	1	0	0	0	0	0	0	0	n.d.	n.d.	n.d.	n.d.	n.d.	n.d.	n.d.	n.d.	n.d.	n.d.	n.d.	n.d.	n.d.	n.d.	n.d.	n.d.	n.d.	n.d.	n.d.	n.d.	n.d.	n.d.	n.d.	n.d.	0	0	0	0	1	0	0	0	0	0	0
522	CDIF630erm_01368	355	7	8	7	5	4	6	6	4	4	5	5	5	18753000	13099000	9788000	6829600	6459000	9448500	9406000	2164900	4212900	919470	5473700	7015000	5642300	5981600	5519000	3829600	3801100	3525000	4078200	2504600	2585700	2449000	2203200	2748600	8	8	5	3	4	5	7	1	2	4	1
604	CDIF630erm_01549	355	0	0	1	1	0	1	10	15	13	2	4	5	n.d.	n.d.	96113	26770	n.d.	43734	36143000	43145000	30270000	702140	6336000	4960500	n.d.	n.d.	n.d.	n.d.	n.d.	n.d.	8737800	15399000	9463600	1424100	2389300	1385000	0	0	0	0	0	0	9	14	15	2	4
799	CDIF630erm_02069	355	3	2	2	1	1	0	2	2	1	0	2	2	1929200	1677100	815620	753110	1411700	n.d.	1805500	1248300	932520	n.d.	1095500	890610	1495700	1791500	1138800	n.d.	n.d.	n.d.	1165400	1038700	n.d.	n.d.	1049400	763580	3	1	1	1	1	0	1	2	1	0	1
1443	CDIF630erm_03839	355	11	10	11	9	12	12	11	12	14	4	8	9	65919000	36374000	36558000	24698000	30374000	45001000	80111000	41974000	53571000	1495500	19203000	24823000	16224000	15599000	16474000	11124000	9024200	12622000	18125000	12895000	15038000	6804800	7793000	8633000	17	12	12	8	12	11	15	11	17	3	8
627	CDIF630erm_01607	354	1	2	1	2	2	2	3	1	2	0	1	1	457360	308920	n.d.	928720	1389500	1178300	2593700	246140	1027200	n.d.	174410	110890	n.d.	n.d.	n.d.	1210700	1057400	954420	1101200	n.d.	1005200	n.d.	n.d.	n.d.	1	2	1	2	1	1	2	0	1	0	1
790	CDIF630erm_02035	354	6	6	4	10	10	10	5	5	5	7	10	8	6773600	3520900	1282300	11658000	22382000	20813000	6065600	5569900	4408400	2063400	13594000	12309000	1951700	1489200	620560	3039400	4041200	4264000	1655100	2181500	1593700	3383700	3630500	2454700	1	3	2	5	8	12	4	4	4	5	10
1423	CDIF630erm_03795	354	18	17	17	17	16	16	17	18	16	12	13	16	106710000	70984000	45204000	53754000	100780000	75803000	117760000	51549000	65381000	11367000	38152000	86525000	20864000	22742000	15214000	18314000	22995000	18828000	19814000	20367000	18389000	22922000	11955000	21956000	19	24	19	17	15	13	22	20	11	9	10
903	CDIF630erm_02403	353	1	1	1	0	0	0	0	0	0	0	0	0	n.d.	1035100	877000	n.d.	n.d.	n.d.	n.d.	n.d.	n.d.	n.d.	n.d.	n.d.	n.d.	n.d.	n.d.	n.d.	n.d.	n.d.	n.d.	n.d.	n.d.	n.d.	n.d.	n.d.	1	0	1	0	0	0	0	0	0	0	0
481	CDIF630erm_01292	353	20	18	20	16	17	18	22	21	21	18	26	22	212230000	150360000	129750000	112960000	173570000	168430000	407890000	284740000	283490000	38250000	177940000	232120000	81545000	67637000	65405000	54567000	57176000	65375000	127610000	116410000	116730000	79408000	71111000	81129000	35	29	31	26	27	34	39	40	31	28	39
1260	CDIF630erm_03327	353	3	2	4	4	5	4	5	1	4	3	6	10	4085300	3181800	1501800	2999300	7054600	3733200	8546900	n.d.	2836100	3010100	7203600	23254000	3016100	3344600	2290800	3029400	3919200	4022600	3504000	n.d.	2930300	9770900	4300300	11761000	2	3	3	4	5	4	5	1	3	3	5
580	CDIF630erm_01481	352	5	4	4	5	5	5	4	4	3	3	3	4	9522100	4661300	5513200	5826000	6350300	7627800	6175900	3890500	2379300	510850	1837500	4400300	2942600	2845600	3373000	2603100	2220500	2590900	2133200	1646600	1353600	1491500	1092800	1808000	5	3	4	3	3	3	4	4	3	3	2
879	CDIF630erm_02349	352	5	6	5	6	5	6	9	10	11	4	7	6	12491000	6748900	6079500	7934400	8898000	12162000	25560000	28824000	31930000	2160000	12565000	10464000	5739900	4508500	4015400	4573100	5783900	5313200	8877800	12580000	12900000	8464500	6823200	5267700	6	4	4	4	4	6	7	11	10	3	7
1028	CDIF630erm_02730	352	2	3	2	2	2	3	2	2	4	3	3	3	1377300	1836400	1325600	332940	1144200	6454900	1083700	1307000	2831900	352090	1591800	497680	n.d.	1562000	1186600	n.d.	1009400	n.d.	913210	1524200	1275400	1231500	801810	n.d.	1	3	1	2	2	3	1	2	3	2	2
1498	CDIF630erm_03977	352	0	0	0	0	2	2	0	0	0	1	0	0	n.d.	n.d.	n.d.	n.d.	129980	77723	n.d.	n.d.	n.d.	167180	n.d.	n.d.	n.d.	n.d.	n.d.	n.d.	n.d.	n.d.	n.d.	n.d.	n.d.	n.d.	n.d.	n.d.	0	0	0	0	1	2	0	0	0	1	0
881	CDIF630erm_02359	351	5	4	4	4	4	4	7	6	7	4	2	3	12317000	10039000	4291100	3579700	6351100	4832300	12474000	5959100	7131700	1440400	3856800	5720300	3645600	3714500	2636100	3006100	3308400	3129300	4548900	4234600	4594200	4565400	3394100	3884600	5	3	2	3	3	3	5	5	6	4	2
1174	CDIF630erm_03045	351	0	0	1	0	0	0	2	3	2	0	0	0	n.d.	n.d.	1766300	n.d.	n.d.	n.d.	1679900	1713800	1045700	n.d.	n.d.	n.d.	n.d.	n.d.	n.d.	n.d.	n.d.	n.d.	1297100	1148300	1161300	n.d.	n.d.	n.d.	0	0	1	0	0	0	1	3	1	0	0
431	CDIF630erm_01163	350	2	1	3	2	2	3	2	2	2	1	1	1	2313100	765590	1621200	1857100	2481700	2034200	3608300	3163100	2401600	354130	1361000	1319400	1240000	n.d.	1269700	1523500	1366200	1314900	2126200	2666800	1810500	n.d.	n.d.	n.d.	2	0	2	1	1	2	5	2	2	1	1
442	CDIF630erm_01187	350	7	7	8	12	10	12	9	15	13	11	15	16	7329200	4273000	5088000	26350000	30155000	28777000	12062000	31949000	21391000	4647300	30753000	35920000	1711600	1419700	1731200	5628500	5727100	5762300	1938100	5016800	3008100	4903600	4781700	4378300	6	7	6	12	12	14	6	19	11	10	14
673	CDIF630erm_01718	349	2	3	3	2	2	2	2	4	2	2	3	3	5704800	5140600	5765000	3675200	6676000	3581300	7818300	9771400	5400100	710570	9401700	6034900	3630500	4468400	4876300	3819100	4479400	3260100	4676100	6441100	4929000	3608500	5823000	3218900	3	2	3	2	2	1	4	6	2	1	2
1348	CDIF630erm_03590	349	3	3	3	2	2	2	6	4	5	3	3	3	6973500	4210500	3575400	1474400	2884300	2295900	11086000	4995500	8640800	1284700	5375500	5321900	3602800	4285400	3497000	1601100	1882100	1926500	5074100	3506200	5075200	5462800	3907100	3716100	1	2	3	0	1	1	5	2	3	2	1
1474	CDIF630erm_03911	349	4	4	4	3	3	3	11	11	11	7	7	8	16405000	9405700	8616000	7905800	13579000	12437000	94479000	81638000	87958000	5930600	23854000	41842000	7872500	7322500	6917100	5762800	6925700	7205500	24284000	32487000	31670000	12324000	8891700	13604000	4	4	5	3	3	3	14	14	13	7	6
26	CDIF630erm_00100	348	1	1	1	2	1	1	0	0	0	1	1	1	116310	216730	143830	169540	264470	40120	n.d.	n.d.	n.d.	34135	106510	140020	n.d.	n.d.	n.d.	n.d.	n.d.	n.d.	n.d.	n.d.	n.d.	n.d.	n.d.	n.d.	0	1	0	1	1	0	0	0	0	0	0
582	CDIF630erm_01484	348	11	9	11	10	9	10	12	11	13	8	10	11	49042000	25169000	16381000	22092000	43183000	38945000	57272000	28227000	35039000	6110300	30729000	46040000	11212000	11673000	6780300	9428600	10350000	10707000	11065000	9125300	8941500	12324000	8835300	9401700	16	14	13	12	14	14	18	14	14	11	12
796	CDIF630erm_02063	348	4	4	3	3	3	3	1	1	1	2	1	1	3619900	3345700	1983200	2659900	4771000	3749100	498490	471440	521510	614100	1205800	942130	1597500	2119800	1793700	2566000	3034300	2608600	n.d.	n.d.	n.d.	3390500	n.d.	n.d.	2	2	1	1	3	1	1	1	1	2	0
1034	CDIF630erm_02743	348	2	2	2	3	5	3	3	3	3	2	0	4	2316000	897320	688440	4202500	14194000	7068200	6071900	5222200	7157200	365920	n.d.	6111900	3112800	2087800	1797800	2470700	3817400	3178000	3228500	3065500	2813500	n.d.	n.d.	3699800	2	1	0	1	4	2	3	2	4	1	0
1399	CDIF630erm_03748	348	6	7	7	8	10	9	8	7	7	9	8	9	16842000	11059000	8397400	23476000	41527000	42969000	26983000	14166000	19097000	10985000	44491000	55999000	5414900	5796000	4771000	12513000	11185000	9607100	7401500	6595900	7650200	20258000	13678000	14997000	7	6	6	9	12	5	8	5	7	10	7
384	CDIF630erm_01001	347	8	4	6	10	8	10	8	4	6	5	10	9	16722000	4567600	6222200	17133000	24778000	36261000	23098000	4926900	9062200	1945300	14978000	24022000	4182600	3388900	2784700	7286900	6333100	9794900	5483500	3085200	3746800	4772500	4167000	7307500	6	4	4	9	7	13	8	4	4	3	11
428	CDIF630erm_01160	347	2	2	3	6	7	7	9	8	8	5	6	9	4449800	1599000	2030000	5215000	8425000	9577500	13821000	8827000	9248300	1518400	7294100	15598000	3406400	2676900	3649100	4826400	4619800	5172600	5482200	4438600	4931700	5762400	3429300	7326500	1	2	4	6	6	7	11	7	7	3	5
935	CDIF630erm_02498	347	0	0	0	0	0	0	1	1	1	0	0	0	n.d.	n.d.	n.d.	n.d.	n.d.	n.d.	729700	448320	292870	n.d.	n.d.	n.d.	n.d.	n.d.	n.d.	n.d.	n.d.	n.d.	n.d.	n.d.	n.d.	n.d.	n.d.	n.d.	0	0	0	0	0	0	0	1	0	0	0
1476	CDIF630erm_03913	347	1	1	0	1	1	2	3	5	5	3	2	2	3447200	2562000	n.d.	2607400	4045000	3547000	40952000	37305000	36807000	1999600	7220900	9888800	n.d.	n.d.	n.d.	n.d.	n.d.	2327700	22936000	28141000	23216000	7046000	5867200	7354000	3	1	0	0	1	2	5	7	7	2	2
669	CDIF630erm_01710	346	2	2	2	3	3	3	3	4	4	5	5	7	3270600	804200	1215600	3235900	6359500	4291000	11875000	7398700	8382700	1296900	4941800	13686000	1881300	n.d.	1192000	2237600	2849500	2107200	4428400	4068500	3846300	3601900	2647800	3473400	1	2	2	3	2	1	2	5	3	7	3
863	CDIF630erm_02315	346	3	1	2	5	4	5	2	2	2	2	3	2	1403500	559830	758310	2719900	4754900	4229600	1665700	1276000	1219000	373730	2502300	1189700	852190	n.d.	914190	1410700	1872700	1607300	960060	1101500	935980	1408300	1270300	814670	3	2	2	3	3	4	2	2	2	2	2
891	CDIF630erm_02383	346	13	13	11	7	8	8	3	2	3	5	7	9	38159000	32307000	30516000	11133000	24075000	14870000	4410100	281760	1130900	3609200	11696000	19787000	9827200	15094000	16978000	6081700	8008300	6106500	3164200	n.d.	1144900	6420200	5215300	6749300	17	10	13	6	6	6	3	1	2	5	7
1422	CDIF630erm_03793	346	3	3	3	1	4	2	3	3	4	2	4	5	5588300	2001800	1613800	968720	3819300	814840	3652600	2096800	4053300	619610	3544300	4465600	2564400	1884800	1627200	n.d.	1811100	n.d.	2211400	1889100	2399500	n.d.	1530100	2210400	2	3	2	1	3	2	4	1	4	2	2
230	CDIF630erm_00529	345	25	25	26	34	33	35	27	27	28	23	33	26	2689600000	1.5744e+09	1284600000	2589500000	5258900000	4.0125e+09	2401600000	1.5641e+09	2.0583e+09	277090000	1.8228e+09	1.5328e+09	456870000	464320000	408760000	837310000	904330000	895110000	418680000	375900000	477530000	304060000	496060000	310790000	78	51	55	116	146	169	88	75	81	27	87
238	CDIF630erm_00566	344	1	1	1	0	0	0	0	0	0	0	0	0	344900	364970	322240	n.d.	n.d.	n.d.	n.d.	n.d.	n.d.	n.d.	n.d.	n.d.	n.d.	n.d.	n.d.	n.d.	n.d.	n.d.	n.d.	n.d.	n.d.	n.d.	n.d.	n.d.	0	1	0	0	0	0	0	0	0	0	0
848	CDIF630erm_02255	344	0	1	0	0	1	1	1	1	1	0	1	1	n.d.	12960000	n.d.	n.d.	37033000	23747000	89708000	158890000	126570000	n.d.	101750000	52283000	n.d.	n.d.	n.d.	n.d.	n.d.	n.d.	n.d.	n.d.	n.d.	n.d.	n.d.	n.d.	0	1	0	0	1	1	1	0	1	0	1
931	CDIF630erm_02492	344	6	7	4	6	5	5	6	5	5	3	6	6	8895500	7939300	3854300	7412200	14074000	9440600	8561600	5258200	6990300	2295600	8622600	12165000	3954500	4930100	3321800	5852800	7390100	5804100	5081400	3486500	4207200	8795200	6120700	6445600	4	3	3	3	5	4	5	3	4	3	5
1082	CDIF630erm_02845	344	9	9	9	8	8	8	10	11	9	7	8	8	35952000	28503000	23276000	27619000	41251000	32937000	47898000	46090000	37086000	5953700	39827000	53608000	14948000	16074000	13993000	20438000	20042000	19084000	22780000	23757000	20720000	22699000	20024000	26222000	11	14	11	12	11	13	12	20	9	7	14
1073	CDIF630erm_02833	343	3	3	3	3	3	2	5	5	4	1	3	2	6053900	4051600	3468800	1899300	1934700	2703700	11713000	5014000	8441500	227220	4640300	2060200	2831400	3829900	3552900	1531300	1579300	2352300	4052600	3281900	3236400	n.d.	1969700	1801100	4	3	2	1	3	1	7	5	5	1	2
1098	CDIF630erm_02884	343	4	3	3	4	5	5	4	4	3	4	5	5	6791500	3666300	2387600	5583900	15426000	13949000	8809800	6809300	6769900	1927700	10580000	15969000	2409200	2641900	1858100	3807600	5044000	4879400	5498300	4696000	3933900	2181300	3529900	4840300	5	2	2	4	4	6	4	4	4	3	5
18	CDIF630erm_00087	341	3	2	3	3	3	3	0	0	0	2	3	2	3734800	981620	1268300	2556800	4491900	3815400	n.d.	n.d.	n.d.	781220	3956700	2616500	n.d.	n.d.	n.d.	1823300	1993200	2139500	n.d.	n.d.	n.d.	n.d.	n.d.	n.d.	1	1	0	2	3	2	0	0	0	0	2
375	CDIF630erm_00975	341	0	0	0	1	2	3	0	0	0	0	0	0	n.d.	n.d.	n.d.	585370	1368000	2434100	n.d.	n.d.	n.d.	n.d.	n.d.	n.d.	n.d.	n.d.	n.d.	n.d.	n.d.	n.d.	n.d.	n.d.	n.d.	n.d.	n.d.	n.d.	0	0	0	0	1	2	0	0	0	0	0
1192	CDIF630erm_03069	341	2	1	1	2	3	2	3	2	2	0	1	2	6682600	544000	758040	573860	5020500	5253100	7631500	4385300	4055100	n.d.	339600	1086000	4880100	n.d.	n.d.	3518000	4156700	4409800	4440400	n.d.	n.d.	n.d.	n.d.	n.d.	2	0	0	0	3	1	3	1	1	0	1
125	CDIF630erm_00304	340	0	0	1	0	0	0	0	0	0	0	0	0	n.d.	n.d.	n.d.	n.d.	n.d.	n.d.	n.d.	n.d.	n.d.	n.d.	n.d.	n.d.	n.d.	n.d.	n.d.	n.d.	n.d.	n.d.	n.d.	n.d.	n.d.	n.d.	n.d.	n.d.	0	0	1	0	0	0	0	0	0	0	0
378	CDIF630erm_00993	340	21	18	21	23	22	24	21	21	21	22	29	25	1348300000	716660000	617830000	2.9351e+09	3.7492e+09	4733900000	1.7451e+09	1091600000	958970000	742330000	3.9908e+09	5491900000	160660000	115610000	105910000	480310000	420440000	622460000	200870000	168040000	122780000	566550000	555210000	666450000	56	48	55	91	71	103	58	54	43	88	111
502	CDIF630erm_01327	340	7	6	6	4	8	8	10	7	9	5	6	8	10647000	6145700	4632300	4025100	10199000	8725700	25157000	15828000	14193000	2954100	7030900	13479000	4020200	3284300	2822900	3308100	4187100	4107700	4900200	5360600	4653400	5079700	2839200	4173600	8	9	5	4	9	6	11	6	8	4	6
840	CDIF630erm_02215	340	0	0	0	0	0	0	0	1	1	0	0	0	n.d.	n.d.	n.d.	n.d.	n.d.	n.d.	n.d.	1225800	1308900	n.d.	n.d.	n.d.	n.d.	n.d.	n.d.	n.d.	n.d.	n.d.	n.d.	n.d.	n.d.	n.d.	n.d.	n.d.	0	0	0	0	0	0	0	1	1	0	0
986	CDIF630erm_02628	340	0	0	0	3	3	2	0	0	0	0	1	1	n.d.	n.d.	n.d.	1343800	3610800	1181100	n.d.	n.d.	n.d.	n.d.	594660	606140	n.d.	n.d.	n.d.	n.d.	n.d.	n.d.	n.d.	n.d.	n.d.	n.d.	n.d.	n.d.	0	0	0	2	3	0	0	0	0	0	1
1300	CDIF630erm_03467	340	10	9	7	7	9	8	10	6	9	8	8	10	16783000	12230000	6072600	5855500	10151000	8061200	21336000	2914000	9091600	4887100	10557000	30547000	4085100	4480500	2788700	3163500	3153700	2604000	4383000	1240100	2648100	8470200	3279900	6899400	10	7	6	5	11	4	12	3	9	7	6
102	CDIF630erm_00243	339	7	9	7	9	7	8	10	9	10	5	9	8	27028000	17921000	8952300	16018000	30751000	18676000	28772000	21604000	22105000	3866600	24181000	25096000	7813900	7493400	4677800	6433200	8948800	7888600	6998200	7401900	7217300	8149300	7835100	7851800	7	9	5	8	7	8	11	8	12	5	10
287	CDIF630erm_00814	339	11	11	11	10	10	11	12	12	13	13	14	14	63143000	45583000	40834000	25816000	37104000	33269000	71679000	54169000	63756000	13824000	33166000	51537000	14498000	15603000	13576000	10027000	9608400	9762000	13198000	14855000	13449000	17432000	6998800	11076000	9	10	10	8	9	8	11	12	14	13	10
861	CDIF630erm_02292	339	3	2	4	3	4	3	5	5	5	5	7	6	4236200	1771100	3133800	1503000	5503300	3182000	64752000	8047300	8587200	2137300	9451300	13455000	5760500	4922200	5287800	5745100	5642900	5883100	6863500	8377100	8130500	10023000	7759300	9919300	4	2	2	3	4	3	4	4	4	5	5
1209	CDIF630erm_03123	339	0	0	0	0	0	0	1	0	0	1	0	1	n.d.	n.d.	n.d.	n.d.	n.d.	n.d.	875980	n.d.	n.d.	143330	n.d.	1094100	n.d.	n.d.	n.d.	n.d.	n.d.	n.d.	n.d.	n.d.	n.d.	n.d.	n.d.	n.d.	0	0	0	0	0	0	1	0	0	0	0
114	CDIF630erm_00271	338	3	1	3	1	4	3	3	2	1	2	2	3	3585700	879290	2302300	815510	2550900	1677300	5777000	2949800	1466700	555610	1812100	10013000	3078700	n.d.	3098900	n.d.	2529200	2424100	2201300	3784300	n.d.	2265700	1964800	2740700	3	1	2	1	3	1	2	2	1	2	1
181	CDIF630erm_00388	338	5	5	5	1	2	2	5	5	5	1	1	1	5715600	3403800	2400400	n.d.	2030900	794800	5129700	2752600	5196100	150160	514010	773790	2249600	2125200	1590800	n.d.	n.d.	n.d.	1914000	1352400	2204900	n.d.	n.d.	n.d.	3	2	3	1	2	2	2	3	5	0	0
336	CDIF630erm_00894	338	1	1	1	1	1	1	0	0	1	1	1	1	1102100	600920	n.d.	657200	829890	795290	n.d.	n.d.	n.d.	181750	1456200	702920	n.d.	n.d.	n.d.	n.d.	n.d.	n.d.	n.d.	n.d.	n.d.	n.d.	n.d.	n.d.	1	1	1	1	1	1	0	0	1	1	1
454	CDIF630erm_01207	338	12	9	9	8	8	8	12	10	10	9	8	7	55045000	26388000	20133000	14986000	32582000	24992000	74132000	48558000	53415000	5894600	18153000	26268000	13078000	13074000	9235100	6031200	9050300	8062200	16587000	16464000	17078000	10482000	6884300	8550000	11	7	8	9	9	10	14	11	14	8	6
546	CDIF630erm_01416	338	9	7	9	8	8	8	7	7	8	7	8	10	49332000	33106000	31275000	31794000	54161000	39387000	54939000	39548000	41480000	11580000	62674000	73558000	12790000	15405000	13194000	13862000	15249000	12295000	13589000	15168000	13140000	21497000	20910000	18173000	9	8	9	10	8	9	9	9	9	9	9
762	CDIF630erm_01964	338	0	0	0	0	0	0	0	9	5	0	2	0	n.d.	n.d.	n.d.	n.d.	n.d.	n.d.	n.d.	20860000	3090500	n.d.	2116000	n.d.	n.d.	n.d.	n.d.	n.d.	n.d.	n.d.	n.d.	8308000	1823900	n.d.	n.d.	n.d.	0	0	0	0	0	0	0	12	0	0	2
1003	CDIF630erm_02685	338	8	7	8	7	7	6	10	10	9	3	5	7	17223000	11360000	10583000	6112000	11316000	9985600	17951000	15257000	12418000	656500	6148900	5992000	4382700	4771500	3761100	2845900	3667100	2837700	3513200	4300500	3020600	2219400	2326400	1562000	7	6	9	5	8	8	7	10	7	2	4
1012	CDIF630erm_02698	338	7	7	8	8	7	8	6	4	4	5	6	8	20987000	13089000	12252000	23537000	32981000	32506000	9571500	5838000	4566200	2997400	8847200	14753000	6547500	5620900	5755500	10789000	10190000	9672600	4245500	4544500	3236200	5562100	4398900	4665000	6	5	6	9	5	8	7	4	4	3	6
453	CDIF630erm_01201	337	4	6	7	3	4	2	4	5	6	3	3	4	8609700	5088500	4953900	3609200	5813300	2773400	7859800	4286900	9147800	1072200	1496100	4107700	2983400	2854400	2915100	2788000	3101600	2624000	2045700	2543600	2589400	n.d.	n.d.	n.d.	3	6	4	2	2	2	3	1	6	2	2
789	CDIF630erm_02034	337	7	8	5	13	12	14	7	8	7	6	15	13	10916000	4851000	1501100	16157000	23078000	39666000	16589000	9689800	8140400	2203900	37717000	23378000	3173700	2321100	477350	5770600	6654500	8754000	3546200	3635100	3258400	3522400	8699400	4102100	5	4	2	9	9	13	7	6	6	6	18
834	CDIF630erm_02184	337	4	4	4	3	2	3	9	9	9	8	7	9	1150900	6258300	4242000	1391500	3100100	4225800	29350000	16747000	23069000	6719200	16789000	31156000	n.d.	2924900	2147700	905670	1432100	1917800	6298100	7089000	7623300	14851000	7870300	12640000	3	3	3	2	1	3	6	4	6	7	3
1138	CDIF630erm_02971	337	11	11	11	11	11	11	10	9	9	8	9	9	78737000	54025000	51714000	41977000	61228000	54121000	43034000	26834000	28605000	5850200	28700000	41766000	13633000	15726000	16390000	12455000	11537000	11273000	8481400	7937900	7404200	9179500	6581100	9553000	17	13	14	12	15	12	11	10	10	8	9
349	CDIF630erm_00927	336	0	0	0	1	1	1	0	0	0	0	0	1	n.d.	n.d.	n.d.	657430	784890	773030	n.d.	n.d.	n.d.	n.d.	n.d.	894110	n.d.	n.d.	n.d.	n.d.	n.d.	n.d.	n.d.	n.d.	n.d.	n.d.	n.d.	n.d.	0	0	0	0	1	1	0	0	0	0	0
448	CDIF630erm_01196	336	19	18	18	21	20	22	15	14	15	19	25	22	646560000	408000000	364360000	1082500000	1.5068e+09	1.4705e+09	235450000	72078000	126030000	209420000	1309000000	1375500000	107800000	109250000	122320000	343120000	298140000	310920000	35770000	19420000	30577000	276260000	313000000	292450000	28	31	39	51	47	54	17	24	16	41	61
1299	CDIF630erm_03466	335	26	24	24	26	24	26	21	18	20	21	27	27	4.1192e+09	2820300000	2514500000	2274700000	2826800000	2355500000	2777000000	419940000	1219700000	786640000	2775300000	4674200000	643470000	590430000	613240000	590110000	481910000	459060000	382850000	90831000	244160000	720850000	462980000	722790000	93	90	91	105	88	85	114	34	55	89	81
1325	CDIF630erm_03533	335	17	17	18	11	11	12	24	28	28	15	25	21	198300000	182310000	183500000	30748000	55502000	39114000	2315300000	2866300000	2.0379e+09	117910000	743030000	618090000	43176000	56715000	63999000	12739000	13269000	9529700	395680000	715050000	505850000	149160000	171560000	132380000	19	21	21	13	13	10	62	81	64	21	36
265	CDIF630erm_00681	334	0	0	0	0	1	0	1	0	0	0	0	0	n.d.	n.d.	n.d.	n.d.	n.d.	n.d.	819630	n.d.	n.d.	n.d.	n.d.	n.d.	n.d.	n.d.	n.d.	n.d.	n.d.	n.d.	n.d.	n.d.	n.d.	n.d.	n.d.	n.d.	0	0	0	0	1	0	1	0	0	0	0
347	CDIF630erm_00915	334	3	3	3	1	1	1	0	0	1	0	1	1	2196500	1735100	1272400	711980	1351600	1042100	n.d.	n.d.	n.d.	n.d.	n.d.	959510	1649200	1577000	1280000	n.d.	n.d.	n.d.	n.d.	n.d.	n.d.	n.d.	n.d.	n.d.	2	2	1	0	1	1	0	0	1	0	1
882	CDIF630erm_02360	334	1	3	3	2	2	3	0	0	1	0	0	0	1177700	1926600	1221500	806380	1068800	1809700	n.d.	n.d.	n.d.	n.d.	n.d.	n.d.	n.d.	1367800	1205300	n.d.	n.d.	n.d.	n.d.	n.d.	n.d.	n.d.	n.d.	n.d.	1	4	3	1	0	2	0	0	1	0	0
1086	CDIF630erm_02862	333	6	7	10	4	6	5	11	10	10	5	10	9	17755000	11814000	9999300	5204200	15338000	10623000	21131000	18406000	19472000	1222900	12082000	10034000	4717700	5181900	3849900	3666200	4830100	4848200	4612900	5453400	6362100	4639600	4688500	4811000	4	5	8	1	4	5	9	7	9	2	10
1130	CDIF630erm_02950	333	11	10	10	11	12	11	12	10	11	8	11	11	57964000	44323000	33091000	25139000	41167000	35964000	78828000	51556000	58914000	8556600	43913000	50364000	11009000	12427000	9854600	8841200	9733100	10093000	14459000	13803000	14483000	9500500	7930500	10999000	17	13	15	10	13	14	20	12	13	7	11
1315	CDIF630erm_03520	333	10	9	9	12	11	11	18	14	15	8	12	13	47025000	22617000	19706000	43287000	65425000	65549000	160650000	89199000	96044000	5159700	40665000	58797000	13008000	11257000	9092300	20021000	18764000	20664000	31962000	27302000	25164000	13220000	12393000	17764000	13	8	8	17	13	14	22	23	23	8	15
223	CDIF630erm_00522	332	23	23	23	26	27	27	21	22	23	18	30	26	1102100000	587670000	475110000	2587900000	4642400000	3.9108e+09	896780000	437660000	695110000	375120000	2398900000	2764000000	132400000	119020000	101890000	543020000	611920000	585230000	102450000	74088000	104330000	294080000	349950000	368380000	47	42	50	59	74	67	34	40	39	55	77
858	CDIF630erm_02285	332	2	3	3	1	0	1	4	3	4	1	2	2	1525600	1914100	1261600	308950	n.d.	746980	5987700	4166600	5575100	211840	2285000	1955600	1110100	1199300	964540	n.d.	n.d.	n.d.	1911900	2561900	2785800	n.d.	1806800	1148000	2	2	3	0	0	1	4	2	3	1	0
1202	CDIF630erm_03110	332	6	6	7	5	6	5	8	7	9	4	6	4	14062000	14938000	10321000	8392400	13335000	11934000	22389000	23026000	24978000	2007000	12608000	12505000	6339800	8660300	5203100	4937400	4546800	5068300	6170800	7803400	7189700	7068000	5744700	5435000	4	5	2	4	5	2	7	8	8	1	6
262	CDIF630erm_00674	331	4	4	4	4	4	4	8	7	6	2	5	4	9019800	9382900	5383700	6357200	11883000	12579000	33503000	21239000	22338000	1152100	12570000	7491900	5766900	7566600	4580300	6699700	6910000	7699000	12360000	7771200	6827800	n.d.	7882400	4911200	4	4	3	3	4	3	8	6	7	2	3
364	CDIF630erm_00953	331	6	6	6	3	3	3	1	1	1	0	1	1	12717000	11345000	9973600	3857500	5523300	4143500	n.d.	n.d.	286050	n.d.	319200	n.d.	5881700	7131500	7150200	3987400	3480700	3611400	n.d.	n.d.	n.d.	n.d.	n.d.	n.d.	3	5	3	3	2	3	1	1	1	0	1
417	CDIF630erm_01135	331	3	2	2	1	1	1	2	1	1	1	1	1	2898400	1433600	1215600	602600	587720	807730	2210100	773220	1024100	41606	583000	603160	1524600	1473300	n.d.	n.d.	n.d.	n.d.	n.d.	n.d.	n.d.	n.d.	n.d.	n.d.	2	2	2	1	0	0	2	1	1	1	1
1044	CDIF630erm_02765	331	9	7	8	8	8	7	3	2	3	6	8	9	33334000	19319000	12741000	8947500	19698000	12673000	5937600	2646100	3700300	2415000	13460000	23946000	7379300	7437700	4690400	3855000	5243300	3650800	2542700	1375100	1943300	4219700	3772600	6003300	12	7	6	6	9	9	1	1	2	6	8
1431	CDIF630erm_03813	331	13	11	14	8	8	8	9	11	12	3	8	10	9113200	6168600	6668400	4658700	7208200	7432100	9679200	10576000	15627000	304060	4084500	9633500	3285100	3584000	4368000	2418200	1858000	2684700	3018900	3479800	5992900	1239800	2404400	2946000	10	9	11	6	3	6	6	10	13	2	3
643	CDIF630erm_01648	330	5	5	4	7	5	7	3	3	2	7	5	6	8690100	7774600	4988600	9677700	14674000	13758000	4443700	2289800	2231600	4619800	16918000	23344000	2365600	3265800	2218700	6118200	3766600	5353300	4222300	2044000	3384500	8279500	7876700	6428800	5	5	2	6	5	8	2	3	2	8	4
1022	CDIF630erm_02720	330	0	0	0	0	0	0	0	1	1	0	0	0	n.d.	n.d.	n.d.	n.d.	n.d.	n.d.	n.d.	n.d.	459920	n.d.	n.d.	n.d.	n.d.	n.d.	n.d.	n.d.	n.d.	n.d.	n.d.	n.d.	n.d.	n.d.	n.d.	n.d.	0	0	0	0	0	0	0	1	1	0	0
1499	CDIF630erm_03978	330	1	1	1	3	3	2	4	3	3	0	5	3	400930	308370	184750	509810	2096500	1633600	2551100	1427200	929960	n.d.	2615600	1438900	n.d.	n.d.	n.d.	n.d.	1329700	1194400	692040	852310	788430	n.d.	815340	670080	0	0	1	2	3	2	1	3	3	0	5
253	CDIF630erm_00657	329	6	5	5	7	8	6	8	8	8	3	5	7	11596000	6726000	5471700	20157000	38087000	23235000	21067000	9539900	14721000	2971800	9308400	21595000	4746400	4636900	4472800	8655200	8860100	9326800	4652600	4610800	5709500	7862700	7245100	7643700	7	7	7	14	10	9	10	6	10	3	5
754	CDIF630erm_01941	329	1	1	1	3	3	3	0	1	2	0	0	0	321220	330680	211480	1894900	4140600	2445300	n.d.	290830	793420	n.d.	n.d.	n.d.	n.d.	n.d.	n.d.	1564700	2778600	1900800	n.d.	n.d.	2158400	n.d.	n.d.	n.d.	1	1	0	1	2	4	0	1	1	0	0
1319	CDIF630erm_03524	329	1	1	0	0	1	1	0	0	0	1	1	1	795830	745950	n.d.	n.d.	430530	844860	n.d.	n.d.	n.d.	6125.6	n.d.	682580	n.d.	n.d.	n.d.	n.d.	n.d.	n.d.	n.d.	n.d.	n.d.	n.d.	n.d.	n.d.	1	0	0	0	0	1	0	0	0	1	1
25	CDIF630erm_00099	328	1	1	1	2	2	2	1	1	1	1	1	3	n.d.	781330	598130	1252900	1766400	1436600	792830	468370	484330	175740	542620	1783800	n.d.	n.d.	n.d.	n.d.	1677200	1537600	n.d.	n.d.	n.d.	n.d.	n.d.	1728000	1	1	1	2	2	2	1	1	1	1	1
108	CDIF630erm_00262	328	1	1	0	0	0	0	0	2	2	0	0	1	n.d.	689290	n.d.	n.d.	n.d.	n.d.	n.d.	88037	692750	n.d.	n.d.	535880	n.d.	n.d.	n.d.	n.d.	n.d.	n.d.	n.d.	n.d.	n.d.	n.d.	n.d.	n.d.	1	1	0	0	0	0	0	1	2	0	0
373	CDIF630erm_00972	328	0	0	0	1	1	1	0	0	0	0	0	0	n.d.	n.d.	n.d.	583830	n.d.	797850	n.d.	n.d.	n.d.	n.d.	n.d.	n.d.	n.d.	n.d.	n.d.	n.d.	n.d.	n.d.	n.d.	n.d.	n.d.	n.d.	n.d.	n.d.	0	0	0	1	1	1	0	0	0	0	0
503	CDIF630erm_01328	328	12	11	12	8	8	8	11	14	15	8	8	11	95372000	60076000	55722000	26127000	58249000	47348000	141080000	93088000	96480000	7237300	33937000	68510000	26969000	27345000	28946000	19305000	19951000	18243000	31395000	36247000	33925000	21625000	16076000	18207000	15	18	16	6	8	9	16	17	22	9	10
713	CDIF630erm_01832	328	2	2	2	4	4	5	7	7	8	5	6	5	2354300	994940	473430	2126500	3938100	4567400	9896500	6164300	8363200	1070300	4897400	3712100	1765600	1383400	n.d.	1439200	1703900	1757500	3616600	2934800	2983100	2392400	2491300	1560000	2	1	1	2	4	4	7	5	7	3	6
779	CDIF630erm_02003	328	1	1	1	0	0	0	4	4	4	1	1	1	594620	304610	279800	n.d.	n.d.	n.d.	4455700	3453700	2971100	115210	419250	464430	n.d.	n.d.	n.d.	n.d.	n.d.	n.d.	1422000	1617600	1190600	n.d.	n.d.	n.d.	0	1	0	0	0	0	2	3	1	1	0
174	CDIF630erm_00378	327	17	16	18	13	12	14	12	9	9	9	10	12	112350000	58763000	54968000	28345000	48806000	46699000	57308000	12603000	16392000	6082800	19455000	36208000	15339000	13923000	13671000	7689900	8754600	8296600	10243000	4447400	4770000	8203000	5007200	8157400	20	19	25	14	12	14	13	6	7	9	7
469	CDIF630erm_01268	326	0	0	0	0	1	0	0	0	0	0	0	0	n.d.	n.d.	n.d.	n.d.	264150	n.d.	n.d.	n.d.	n.d.	n.d.	n.d.	n.d.	n.d.	n.d.	n.d.	n.d.	n.d.	n.d.	n.d.	n.d.	n.d.	n.d.	n.d.	n.d.	0	0	0	0	1	0	0	0	0	0	0
710	CDIF630erm_01823	326	0	0	1	0	0	0	2	3	3	3	3	3	n.d.	n.d.	n.d.	n.d.	n.d.	n.d.	4273200	3797400	4275800	727360	4757000	3478600	n.d.	n.d.	n.d.	n.d.	n.d.	n.d.	2499000	2231700	2188300	2415100	2399200	2286100	0	0	1	0	0	0	2	2	2	2	3
477	CDIF630erm_01285	325	2	2	2	0	0	0	3	3	2	0	1	1	2361500	978800	1483900	n.d.	n.d.	n.d.	4217000	9478200	8683300	n.d.	801230	1269300	1376500	n.d.	2105500	n.d.	n.d.	n.d.	2640400	6624400	5434500	n.d.	n.d.	n.d.	1	1	1	0	0	0	3	5	2	0	1
479	CDIF630erm_01289	325	5	4	3	5	5	6	8	8	7	4	5	4	8986300	4722700	4918500	5139200	2777600	9910900	32074000	44358000	20039000	2927600	12535000	3558900	3726300	4207900	4195700	2578000	1570500	3103000	12096000	14284000	11405000	6086200	6107200	4153100	7	5	3	2	2	5	15	10	12	4	3
1121	CDIF630erm_02925	325	3	3	3	2	2	2	0	0	0	0	0	0	10761000	7740000	6064500	1373900	1754600	1322900	n.d.	n.d.	n.d.	n.d.	n.d.	n.d.	4725200	5626400	5338600	3111700	2728100	2367400	n.d.	n.d.	n.d.	n.d.	n.d.	n.d.	2	1	3	1	0	1	0	0	0	0	0
1459	CDIF630erm_03878	325	0	0	0	1	1	1	0	0	0	0	0	0	n.d.	n.d.	n.d.	579250	n.d.	467970	n.d.	n.d.	n.d.	n.d.	n.d.	n.d.	n.d.	n.d.	n.d.	n.d.	n.d.	n.d.	n.d.	n.d.	n.d.	n.d.	n.d.	n.d.	0	0	0	1	1	1	0	0	0	0	0
780	CDIF630erm_02005	323	1	1	1	1	1	2	0	1	1	0	0	0	450520	253390	236270	199130	391120	1731300	n.d.	205060	234200	n.d.	n.d.	n.d.	n.d.	n.d.	n.d.	n.d.	n.d.	n.d.	n.d.	n.d.	n.d.	n.d.	n.d.	n.d.	0	1	0	1	0	1	0	0	1	0	0
1120	CDIF630erm_02924	323	3	2	4	2	2	2	0	0	0	0	0	1	10442000	4766500	13362000	5807300	4477100	4981500	n.d.	n.d.	n.d.	n.d.	n.d.	328590	6655700	6257900	10238000	7222500	3846900	4996200	n.d.	n.d.	n.d.	n.d.	n.d.	n.d.	4	4	3	1	2	2	0	0	0	0	0
1232	CDIF630erm_03278	323	2	2	2	1	1	1	3	2	3	1	1	0	2289600	1644900	1104500	480190	657260	465990	4600700	1979800	2227900	85444	854540	n.d.	n.d.	n.d.	n.d.	n.d.	n.d.	n.d.	1956600	1663900	1410900	n.d.	n.d.	n.d.	1	1	0	0	0	1	2	2	1	0	0
24	CDIF630erm_00098	322	0	1	1	2	2	2	0	0	1	0	0	0	n.d.	703460	867350	2014500	4565900	4286700	n.d.	n.d.	1144300	n.d.	n.d.	n.d.	n.d.	n.d.	n.d.	2765600	3641700	3423300	n.d.	n.d.	n.d.	n.d.	n.d.	n.d.	0	1	2	1	3	0	0	0	1	0	0
720	CDIF630erm_01867	322	10	8	9	8	8	8	10	12	12	9	12	13	68514000	34992000	27787000	18038000	40874000	33318000	77529000	57064000	57965000	11367000	41592000	85051000	20283000	16808000	15062000	11204000	12822000	12866000	19805000	20702000	19190000	20328000	15462000	28021000	15	10	9	9	10	8	15	12	12	13	11
898	CDIF630erm_02396	322	1	1	0	2	2	2	2	1	2	0	3	2	n.d.	614240	n.d.	2183900	2780200	2095900	1375600	310850	752550	n.d.	3660400	2624800	n.d.	n.d.	n.d.	2124700	1473700	1488300	778480	n.d.	569510	n.d.	2077600	1784100	1	1	0	2	1	2	3	1	0	0	3
1456	CDIF630erm_03874	322	7	6	6	3	4	4	2	2	2	1	1	1	13131000	6680500	5239900	2013900	2339500	2752200	1312200	902170	1309300	180010	n.d.	388950	2887700	2664200	2730300	1401300	1609900	1367400	1302700	1299300	1785100	n.d.	n.d.	n.d.	8	5	8	2	1	2	1	1	3	0	1
1458	CDIF630erm_03877	322	0	0	0	0	0	0	0	0	0	1	0	0	n.d.	n.d.	n.d.	n.d.	n.d.	n.d.	n.d.	n.d.	n.d.	120460	n.d.	n.d.	n.d.	n.d.	n.d.	n.d.	n.d.	n.d.	n.d.	n.d.	n.d.	n.d.	n.d.	n.d.	0	0	0	0	0	0	0	0	0	1	0
644	CDIF630erm_01654	321	2	2	2	0	0	0	3	3	3	1	2	2	2281400	1367500	1272000	n.d.	n.d.	n.d.	3782000	3174600	2795800	236500	1405600	1966300	n.d.	1519000	1502600	n.d.	n.d.	n.d.	2527000	2105800	1597800	n.d.	n.d.	1535000	0	1	1	0	0	0	2	1	2	1	0
1161	CDIF630erm_03029	321	4	5	2	2	3	3	3	2	3	1	0	2	3009700	1357200	1227000	1099300	1587100	2389000	6027700	1439300	2396100	n.d.	n.d.	1509000	1714300	1269100	1158300	1162200	1292100	1534400	2221100	1151100	1192500	n.d.	n.d.	1139300	5	4	1	1	2	2	3	4	1	1	0
1386	CDIF630erm_03727	321	10	7	8	7	7	8	10	10	11	10	11	11	61159000	51304000	44078000	55507000	59635000	51979000	267120000	146260000	196830000	22943000	168020000	210060000	25690000	32560000	31453000	35239000	27042000	26535000	98866000	72676000	79486000	62961000	77576000	90124000	14	9	11	10	10	11	25	23	22	16	24
1427	CDIF630erm_03801	321	3	2	1	3	2	2	4	4	3	2	1	1	3313100	1795800	821510	22829000	27177000	28265000	15136000	8472000	9413700	1090300	421360	3352300	6222600	n.d.	n.d.	6041800	n.d.	n.d.	11207000	10637000	11264000	n.d.	n.d.	7972300	3	2	0	1	1	1	5	2	2	2	2
200	CDIF630erm_00425	320	0	0	0	1	1	1	1	1	1	1	0	0	n.d.	n.d.	n.d.	417410	759710	801640	799350	1457000	1157500	274900	n.d.	n.d.	n.d.	n.d.	n.d.	n.d.	n.d.	n.d.	n.d.	n.d.	n.d.	n.d.	n.d.	n.d.	0	0	0	1	1	1	1	0	0	1	0
252	CDIF630erm_00650	319	2	2	2	1	1	0	1	1	1	0	0	0	1365100	965180	505020	n.d.	189560	n.d.	433490	217590	270700	n.d.	n.d.	n.d.	674330	903260	530320	n.d.	n.d.	n.d.	n.d.	n.d.	n.d.	n.d.	n.d.	n.d.	0	2	1	1	1	0	1	0	0	0	0
900	CDIF630erm_02398	319	1	1	1	4	5	5	5	5	5	1	2	1	3002800	1823800	1434700	8166800	16501000	9185100	12994000	10767000	10746000	381020	3451700	2033300	n.d.	n.d.	n.d.	6379000	6359600	4497300	5002400	6001900	5615900	n.d.	5648200	n.d.	1	1	1	3	4	4	3	2	4	1	2
1230	CDIF630erm_03273	319	1	1	1	0	0	0	1	1	1	1	0	1	893000	506210	681570	n.d.	n.d.	n.d.	1131600	736780	707920	352330	n.d.	1340000	n.d.	n.d.	n.d.	n.d.	n.d.	n.d.	n.d.	n.d.	n.d.	n.d.	n.d.	n.d.	0	0	0	0	0	0	1	1	1	1	0
1372	CDIF630erm_03700	319	12	13	10	12	13	13	10	7	11	8	11	12	350170000	169400000	123130000	152910000	313740000	267330000	275530000	39838000	113240000	54827000	254440000	461510000	104460000	86546000	62708000	78461000	84091000	93605000	75325000	24438000	52796000	101540000	75050000	120110000	20	20	14	16	21	21	16	8	11	15	16
681	CDIF630erm_01726	318	1	1	1	0	0	0	1	1	0	0	1	0	575320	427330	488230	n.d.	n.d.	n.d.	769970	1056700	n.d.	n.d.	n.d.	n.d.	n.d.	n.d.	n.d.	n.d.	n.d.	n.d.	n.d.	n.d.	n.d.	n.d.	n.d.	n.d.	2	2	0	0	0	0	0	1	0	0	1
773	CDIF630erm_01991	318	7	6	6	8	9	9	9	8	7	6	7	6	21523000	13943000	7935500	13211000	22901000	17066000	23780000	11204000	12980000	2666300	13968000	13044000	6249600	6376500	5410000	7799800	8162300	6875500	5759400	7054000	6129200	5616600	7158300	6305700	8	4	8	8	7	8	10	8	7	4	7
1160	CDIF630erm_03028	318	1	1	1	1	1	1	2	2	2	0	0	0	1827100	1272300	1161300	231130	391690	691620	3427900	2296900	1850000	n.d.	n.d.	n.d.	n.d.	n.d.	n.d.	n.d.	n.d.	n.d.	1971800	1857900	1349200	n.d.	n.d.	n.d.	1	1	1	0	0	0	1	3	2	0	0
1366	CDIF630erm_03665	318	2	0	1	2	3	3	0	0	1	0	0	1	543870	n.d.	45624	801750	2533800	1680200	n.d.	n.d.	75760	n.d.	n.d.	n.d.	n.d.	n.d.	n.d.	1182300	1670500	1066900	n.d.	n.d.	n.d.	n.d.	n.d.	n.d.	1	0	1	1	2	1	0	0	1	0	0
117	CDIF630erm_00274	316	0	0	0	0	0	0	1	0	0	0	0	0	n.d.	n.d.	n.d.	n.d.	n.d.	n.d.	2221500	n.d.	n.d.	n.d.	n.d.	n.d.	n.d.	n.d.	n.d.	n.d.	n.d.	n.d.	n.d.	n.d.	n.d.	n.d.	n.d.	n.d.	0	0	0	0	0	0	1	0	0	0	0
505	CDIF630erm_01330	316	18	16	16	14	15	15	15	17	17	7	13	13	164700000	84880000	72342000	70937000	92953000	87628000	178880000	136360000	174350000	5442600	53986000	57949000	23584000	25482000	20470000	17645000	14808000	16330000	24949000	31557000	30015000	11797000	11937000	11810000	28	23	26	16	18	20	21	25	22	10	17
590	CDIF630erm_01496	316	1	1	1	1	1	1	0	0	0	0	0	0	1027500	387460	225270	350710	740590	955020	n.d.	n.d.	n.d.	n.d.	n.d.	n.d.	n.d.	n.d.	n.d.	n.d.	n.d.	n.d.	n.d.	n.d.	n.d.	n.d.	n.d.	n.d.	0	1	1	1	0	1	0	0	0	0	0
1436	CDIF630erm_03828	316	14	13	14	9	10	11	13	14	14	11	16	17	159620000	82981000	61403000	36998000	82598000	164940000	194610000	139120000	151600000	36554000	211810000	261200000	39957000	31165000	27719000	25666000	32248000	38080000	45254000	47282000	49850000	59877000	62266000	65763000	16	14	14	9	12	15	20	18	23	14	24
80	CDIF630erm_00168	315	26	23	25	19	19	20	23	20	20	18	17	19	492870000	348650000	289300000	227280000	374730000	305460000	447620000	344900000	346590000	59500000	216450000	444210000	117140000	95472000	89463000	69396000	70413000	69406000	96072000	85078000	78954000	85564000	59528000	101510000	37	23	27	20	21	22	31	27	25	30	21
775	CDIF630erm_01995	315	0	0	0	6	6	6	5	3	4	0	1	1	n.d.	n.d.	n.d.	14672000	16399000	9948200	6284800	3260100	4958700	n.d.	714320	371920	n.d.	n.d.	n.d.	6844300	4955700	4005800	1968900	2984300	3417400	n.d.	n.d.	n.d.	0	0	0	7	7	7	4	2	4	0	1
971	CDIF630erm_02596	315	0	0	0	2	2	1	6	5	5	8	10	11	n.d.	n.d.	n.d.	976440	2269100	852260	11032000	8401000	10772000	7640800	70764000	67969000	n.d.	n.d.	n.d.	1031200	1710700	n.d.	2446100	4136900	4886300	12307000	24269000	19616000	0	0	0	0	2	0	4	4	3	9	12
1010	CDIF630erm_02695	315	3	3	3	6	7	7	3	3	4	2	4	4	16725000	10391000	8830000	9296400	14514000	21618000	40785000	10991000	11518000	954360	14931000	9051600	8704000	8473100	8420100	6551300	5566400	9656800	17835000	7280500	7314000	8277600	7185100	3970100	5	4	5	6	6	6	4	4	4	1	6
309	CDIF630erm_00841	314	5	3	4	8	8	7	2	3	4	1	3	2	14584000	8327800	7022500	18185000	33268000	25178000	2338400	3635900	2423700	369430	8946000	4704800	6388300	5972000	5557800	13320000	13623000	11489000	1014700	2395100	1763000	2135000	4844400	2696200	6	4	6	7	10	7	1	2	5	2	3
671	CDIF630erm_01716	314	2	2	2	1	1	1	1	1	1	2	1	2	1842400	1329200	1277100	742910	996970	595710	952720	1009900	883360	615500	438620	2442300	1061100	n.d.	1287900	n.d.	n.d.	n.d.	n.d.	n.d.	n.d.	n.d.	n.d.	n.d.	1	0	1	0	1	1	1	1	1	2	0
815	CDIF630erm_02140	314	8	10	10	9	8	8	8	8	8	5	4	4	28101000	22433000	19758000	14231000	25484000	16968000	35748000	35308000	28734000	13448000	19309000	20847000	17445000	19427000	17351000	16125000	15512000	13222000	16489000	23753000	22371000	11571000	20187000	15626000	8	9	10	6	9	8	10	7	9	2	3
1031	CDIF630erm_02738	314	8	7	8	7	7	7	7	7	6	5	3	6	33641000	23151000	22881000	8428300	15806000	10570000	36133000	9939500	7421300	764180	2940900	7632100	8843900	9401700	11261000	5094100	6180000	4640500	10194000	9077200	6671500	3774400	3278400	5603900	9	6	5	7	9	7	8	6	8	5	2
370	CDIF630erm_00963	313	9	9	9	6	9	6	6	6	6	5	4	5	43250000	34354000	36425000	30054000	46258000	27832000	21208000	9204600	15481000	4763500	12898000	17457000	11061000	13170000	14354000	12494000	11651000	8980400	6154400	4169200	5995500	12362000	5841800	8008200	8	9	11	7	12	7	8	6	4	4	3
414	CDIF630erm_01131	313	9	5	7	8	6	6	0	0	0	18	11	20	32067000	13698000	12579000	17528000	19537000	17978000	n.d.	n.d.	n.d.	132780000	53856000	676060000	8501200	6402600	5278700	6858100	5763800	6395500	n.d.	n.d.	n.d.	170700000	14921000	167150000	8	5	7	7	7	6	0	0	0	40	12
570	CDIF630erm_01467	313	3	3	4	2	2	2	3	3	4	1	1	1	8115500	6068000	6487700	1030100	1879400	1123000	6220400	3883600	4046400	196110	1623000	1324900	3052000	3120500	4069000	n.d.	2333600	1767100	2348000	1796500	2009700	n.d.	n.d.	n.d.	3	4	4	2	2	1	4	2	3	1	0
1406	CDIF630erm_03770	313	9	10	8	8	8	8	8	8	9	6	7	8	61401000	39897000	40362000	33199000	53326000	49568000	67217000	52072000	55002000	5377300	34556000	43086000	16282000	15713000	16761000	16302000	15806000	15197000	18324000	19701000	15533000	11463000	11205000	14129000	15	11	9	8	13	8	17	11	11	5	6
1142	CDIF630erm_02981	312	0	0	0	0	1	0	0	0	0	1	0	1	n.d.	n.d.	n.d.	n.d.	1092400	n.d.	n.d.	n.d.	n.d.	268980	n.d.	243530	n.d.	n.d.	n.d.	n.d.	n.d.	n.d.	n.d.	n.d.	n.d.	n.d.	n.d.	n.d.	0	0	0	0	1	0	0	0	0	1	0
1356	CDIF630erm_03611	312	9	8	9	12	9	10	7	9	9	6	6	6	20151000	16455000	13582000	11341000	17731000	13874000	17647000	14169000	14488000	2333100	10085000	9862800	4239300	6640400	5976300	4502300	3802700	3766100	3617000	4216600	3707500	4131200	3689700	2956800	6	5	5	9	6	8	6	9	6	5	6
1467	CDIF630erm_03890	312	6	8	6	6	5	5	5	5	5	3	4	6	20557000	17117000	15034000	13996000	17166000	15139000	16087000	9698300	11325000	4513900	11087000	18197000	5997800	7715200	7700100	6937400	5957800	5607900	4728900	5467400	3915600	12412000	6174100	7497400	7	8	8	7	8	6	6	6	6	4	8
1485	CDIF630erm_03926	312	0	0	0	0	1	1	0	1	1	1	1	3	n.d.	n.d.	n.d.	n.d.	571740	565860	n.d.	319850	n.d.	299620	652930	5831200	n.d.	n.d.	n.d.	n.d.	n.d.	n.d.	n.d.	n.d.	n.d.	n.d.	n.d.	n.d.	0	0	0	0	0	1	0	1	1	1	0
338	CDIF630erm_00898	311	2	2	2	1	1	2	0	0	0	0	0	0	2433100	2322400	1815900	923660	553050	3840100	n.d.	n.d.	n.d.	n.d.	n.d.	n.d.	n.d.	n.d.	n.d.	n.d.	n.d.	n.d.	n.d.	n.d.	n.d.	n.d.	n.d.	n.d.	1	1	1	1	0	1	0	0	0	0	0
618	CDIF630erm_01575	311	1	2	1	1	2	1	1	1	1	0	0	0	176250	687340	170740	101530	251410	167290	145700	114760	224380	n.d.	n.d.	n.d.	n.d.	n.d.	n.d.	n.d.	n.d.	n.d.	n.d.	n.d.	n.d.	n.d.	n.d.	n.d.	0	2	1	0	2	1	1	1	1	0	0
830	CDIF630erm_02180	311	4	3	5	2	3	2	2	1	2	0	1	1	3742500	2567000	2705300	1855600	2624000	1555900	866900	168430	595750	n.d.	183510	144800	1631200	2168200	1645000	2258600	1870400	1510800	765570	n.d.	704890	n.d.	n.d.	n.d.	2	2	3	2	3	2	1	1	1	0	1
1016	CDIF630erm_02705	311	6	4	4	7	7	6	10	9	10	6	7	8	28600000	6423800	7652500	13981000	22483000	17027000	49812000	21336000	23527000	2383800	12427000	22334000	8534800	5359800	5444200	7293800	7840400	7721300	11402000	8656300	8531200	6913900	6415700	8220300	9	4	3	10	9	8	9	8	12	4	9
1112	CDIF630erm_02912	311	2	1	2	1	1	1	3	2	1	0	0	0	2186700	120860	584980	67176	218840	173370	2308700	1466400	725500	n.d.	n.d.	n.d.	n.d.	n.d.	n.d.	n.d.	n.d.	n.d.	1394100	1369300	n.d.	n.d.	n.d.	n.d.	2	1	0	1	0	0	2	2	1	0	0
1452	CDIF630erm_03864	311	1	0	0	1	1	2	1	1	1	0	2	1	1319500	n.d.	n.d.	442610	763940	2346700	1286500	565950	1309600	n.d.	771000	177210	n.d.	n.d.	n.d.	n.d.	n.d.	n.d.	n.d.	n.d.	n.d.	n.d.	n.d.	n.d.	1	0	0	0	0	1	1	1	2	0	2
28	CDIF630erm_00108	310	0	0	0	1	1	0	1	0	0	0	0	0	n.d.	n.d.	n.d.	1758000	n.d.	n.d.	1253600	n.d.	n.d.	n.d.	n.d.	n.d.	n.d.	n.d.	n.d.	n.d.	n.d.	n.d.	n.d.	n.d.	n.d.	n.d.	n.d.	n.d.	0	0	0	1	1	0	0	0	0	0	0
157	CDIF630erm_00354	310	2	3	3	2	3	2	2	2	2	1	0	1	4121800	3099500	3008700	2176400	5936400	2443100	3149800	1694600	1394600	234160	n.d.	780910	2546400	2135100	2324600	1892000	2856700	1979600	1994500	1686800	1153000	n.d.	n.d.	n.d.	1	3	4	2	3	2	1	1	1	1	0
259	CDIF630erm_00671	309	1	1	3	3	3	2	1	2	3	1	1	1	1214600	683550	1849900	2757800	3713700	3664500	1010300	3191600	2799500	161110	n.d.	606820	n.d.	n.d.	2494200	2513100	2722700	2887100	n.d.	3263800	n.d.	n.d.	n.d.	n.d.	1	1	2	4	2	1	1	2	3	1	1
504	CDIF630erm_01329	309	10	10	10	8	9	9	10	10	11	7	8	10	105880000	65427000	52130000	29001000	52779000	47350000	98334000	89737000	98720000	10371000	32224000	43741000	31125000	30655000	29965000	16284000	15952000	16545000	31220000	40385000	41424000	19547000	10568000	15105000	15	14	10	7	6	12	13	14	14	7	5
573	CDIF630erm_01471	309	1	1	1	1	2	1	4	2	3	2	2	3	1509100	785740	463130	896780	2433500	n.d.	3572600	2178900	2763300	1658100	918380	1909500	n.d.	n.d.	n.d.	n.d.	n.d.	n.d.	1784100	1860400	1786300	n.d.	n.d.	n.d.	2	1	1	1	2	1	3	1	2	2	2
1075	CDIF630erm_02837	309	12	12	12	9	9	8	14	14	15	7	11	8	39706000	37271000	28058000	16899000	23839000	17119000	35711000	32523000	29053000	3126900	23696000	18136000	6705500	9944100	8561500	5746200	5050300	4522700	6296000	7510500	6084800	6063500	5441800	4541300	8	10	8	5	9	5	12	11	14	6	10
1382	CDIF630erm_03714	309	12	10	11	8	7	8	6	8	6	6	9	9	34948000	30211000	21741000	15049000	18365000	15162000	12687000	9794900	7959900	1503300	12044000	12950000	5645900	7790300	6327700	5054000	4089800	3664000	3151500	3846000	3502600	3236400	3259100	2941900	11	11	7	9	8	6	4	8	7	6	9
130	CDIF630erm_00309	308	1	1	1	3	4	4	3	3	3	0	1	1	434390	322680	284630	3298500	5461300	4280900	2574500	2188400	2171100	n.d.	1296100	2545000	n.d.	n.d.	n.d.	2128800	1860300	2027400	1539400	1663300	1543000	n.d.	n.d.	n.d.	1	0	0	1	3	3	1	1	2	0	1
232	CDIF630erm_00531	308	19	20	21	19	18	18	22	21	23	17	27	24	891950000	682300000	696040000	390590000	470460000	467910000	1084100000	391600000	559750000	257390000	997650000	1.8298e+09	191420000	201290000	222660000	158250000	134250000	149750000	213940000	105430000	134210000	407450000	265540000	415270000	40	33	41	33	38	44	75	35	39	32	55
466	CDIF630erm_01240	308	0	0	1	0	0	0	1	1	0	0	0	0	n.d.	n.d.	213940	n.d.	n.d.	n.d.	595410	361420	n.d.	n.d.	n.d.	n.d.	n.d.	n.d.	n.d.	n.d.	n.d.	n.d.	n.d.	n.d.	n.d.	n.d.	n.d.	n.d.	0	0	0	0	0	0	1	0	0	0	0
1201	CDIF630erm_03109	308	8	7	6	9	10	10	7	6	6	6	9	7	28305000	23618000	15914000	32989000	46835000	35788000	26651000	15493000	17150000	6928600	38636000	35908000	12634000	15135000	12427000	22186000	19752000	18691000	10341000	9648000	9462600	18159000	17546000	18980000	12	6	8	12	12	12	10	6	8	7	13
371	CDIF630erm_00965	306	0	0	1	1	1	0	0	0	0	0	0	0	n.d.	n.d.	n.d.	n.d.	572790	n.d.	n.d.	n.d.	n.d.	n.d.	n.d.	n.d.	n.d.	n.d.	n.d.	n.d.	n.d.	n.d.	n.d.	n.d.	n.d.	n.d.	n.d.	n.d.	0	0	1	1	1	0	0	0	0	0	0
126	CDIF630erm_00305	306	5	6	6	6	6	6	17	20	20	8	12	11	18291000	11153000	10313000	12904000	16356000	14647000	159350000	196310000	149380000	7134600	50158000	43077000	5353200	4864300	4356300	5494800	4813400	4514600	29161000	59147000	39156000	14240000	11672000	10715000	4	5	4	5	6	5	22	29	25	8	13
947	CDIF630erm_02559	306	19	16	17	16	16	16	18	18	17	14	16	17	790980000	564340000	481740000	332370000	519150000	482900000	720830000	570560000	562490000	62412000	333940000	357810000	189000000	204650000	188000000	119370000	112940000	125370000	155590000	169120000	161910000	93935000	97330000	101810000	36	29	37	31	28	32	37	38	37	18	25
957	CDIF630erm_02576	306	1	3	3	0	0	0	0	3	1	0	1	1	650690	1572300	1442500	n.d.	n.d.	n.d.	n.d.	775150	941790	n.d.	531340	580560	n.d.	1248400	1120500	n.d.	n.d.	n.d.	n.d.	n.d.	n.d.	n.d.	n.d.	n.d.	0	2	2	0	0	0	0	3	0	0	0
1269	CDIF630erm_03359	306	1	0	1	6	6	7	0	0	0	0	0	0	13704000	n.d.	5558900	9620000	22362000	15121000	n.d.	n.d.	n.d.	n.d.	n.d.	n.d.	n.d.	n.d.	n.d.	3740700	5285900	3794200	n.d.	n.d.	n.d.	n.d.	n.d.	n.d.	1	0	1	3	7	6	0	0	0	0	0
937	CDIF630erm_02504	305	11	12	13	9	7	8	1	1	1	0	0	0	74594000	62800000	43754000	21371000	39341000	20589000	1353900	1665100	992090	n.d.	n.d.	n.d.	28148000	23237000	16064000	11453000	17188000	16409000	n.d.	n.d.	n.d.	n.d.	n.d.	n.d.	12	9	9	8	9	9	0	0	1	0	0
1055	CDIF630erm_02791	305	3	3	2	2	3	2	2	2	2	1	1	1	8876600	7832700	5045000	3840300	12772000	4239600	7405900	4143700	4106700	428610	1347000	2014000	4737700	7211700	5924400	4920600	3764300	4439400	4950700	4078600	3527500	n.d.	n.d.	n.d.	1	3	2	2	2	2	2	3	1	1	1
1402	CDIF630erm_03761	305	1	0	1	0	0	0	0	0	0	0	0	0	n.d.	n.d.	417780	n.d.	n.d.	n.d.	n.d.	n.d.	n.d.	n.d.	n.d.	n.d.	n.d.	n.d.	n.d.	n.d.	n.d.	n.d.	n.d.	n.d.	n.d.	n.d.	n.d.	n.d.	1	0	0	0	0	0	0	0	0	0	0
1487	CDIF630erm_03930	305	5	5	5	5	5	5	4	4	4	5	5	5	18537000	14158000	13701000	14189000	16788000	13333000	9043200	8740000	10474000	3696500	12082000	13845000	5985300	7210200	8371300	7337200	5649200	5113000	2965000	4713300	4666800	6990800	4948100	5351100	8	6	6	6	8	8	4	4	6	4	9
980	CDIF630erm_02612	304	0	1	1	0	0	0	13	14	13	13	13	14	n.d.	1628100	1303800	n.d.	n.d.	n.d.	118960000	317500000	84297000	24219000	81855000	119400000	n.d.	n.d.	n.d.	n.d.	n.d.	n.d.	64229000	73894000	69455000	93491000	73267000	83646000	0	1	0	0	0	0	28	19	19	16	19
1228	CDIF630erm_03264	304	2	2	2	8	6	7	4	3	4	4	4	5	3319300	1429800	700410	9202700	11175000	11771000	2631100	2092000	2004500	1784900	7387400	8534700	1773900	1142700	n.d.	4241200	3179800	3742100	1343700	1285100	1069200	2187200	2642900	2553700	2	1	1	8	5	8	2	2	3	4	4
1377	CDIF630erm_03707	304	9	7	9	5	7	8	7	7	8	6	5	6	31652000	18539000	18526000	9575800	21608000	16143000	16788000	20497000	20537000	4309300	10418000	12049000	8589500	8667000	8478600	5324800	7151800	5427900	5987100	9854200	7445100	7751800	5018000	4502100	8	4	8	2	6	9	5	5	7	5	3
1479	CDIF630erm_03916	304	1	1	1	1	1	1	1	1	1	0	1	1	1776300	1815300	1790500	1213100	2106200	n.d.	946610	1712200	1181700	n.d.	999320	1383500	n.d.	n.d.	n.d.	n.d.	n.d.	n.d.	n.d.	n.d.	n.d.	n.d.	n.d.	n.d.	1	1	1	1	1	1	1	1	1	0	1
217	CDIF630erm_00472	303	3	3	2	3	4	3	2	1	2	2	1	2	3763200	3904900	2255000	1935100	4461200	3127600	2358800	1788000	2309900	863390	n.d.	2348100	2843200	4583100	2903400	2686800	3562400	2590400	1679200	n.d.	2444700	n.d.	n.d.	2104200	3	3	3	2	4	3	1	1	2	2	1
299	CDIF630erm_00831	303	6	6	5	13	13	13	12	15	14	10	15	11	10644000	7841400	5148200	48723000	88155000	67013000	26492000	53745000	36265000	4035300	101590000	32045000	2918300	3080100	2485000	13546000	16864000	14864000	5477700	15079000	10025000	7696100	23489000	7679600	4	4	4	14	16	18	9	13	13	8	22
888	CDIF630erm_02370	303	22	20	19	19	20	19	23	21	22	16	22	22	491850000	295870000	221970000	191290000	407370000	352260000	372860000	280550000	362960000	68420000	339840000	450220000	104310000	92043000	83044000	64169000	82318000	82795000	72737000	73947000	83457000	97433000	79439000	92104000	44	28	31	24	34	40	37	40	38	32	32
586	CDIF630erm_01489	302	2	2	1	4	5	5	4	4	4	3	3	5	1500200	75904000	453780	1504700	6567400	5901600	3817300	2765400	2870300	155090	2943800	3829800	1695500	n.d.	n.d.	2356500	2827800	2835200	1606100	2192600	2666500	3470400	n.d.	1771500	1	2	0	1	5	1	2	3	1	3	2
688	CDIF630erm_01767	302	32	32	31	29	31	32	10	11	12	16	25	22	4.1821e+09	2302500000	2162300000	3.3086e+09	5351000000	4335700000	64579000	31388000	34304000	78036000	513300000	728660000	919560000	768980000	884170000	989430000	1099800000	1.0469e+09	14367000	10446000	11224000	139600000	142200000	162540000	133	112	151	131	160	155	12	25	31	41	60
876	CDIF630erm_02344	302	4	4	4	4	3	3	5	5	4	1	2	2	15825000	12356000	10043000	5356500	9708600	7343300	20612000	20398000	13952000	160200	6881100	3475200	4483700	5561800	5409700	4369000	3371700	2860800	5813600	7396200	4872000	n.d.	3778900	1855100	5	5	6	3	3	2	5	7	5	0	3
1168	CDIF630erm_03036	302	3	3	3	0	0	0	2	1	2	0	0	0	2721800	2050500	1518300	n.d.	n.d.	n.d.	1769200	1085500	1874500	n.d.	n.d.	n.d.	1691200	1739100	1563400	n.d.	n.d.	n.d.	n.d.	n.d.	n.d.	n.d.	n.d.	n.d.	1	0	2	0	0	0	1	1	2	0	0
1342	CDIF630erm_03583	302	1	1	1	4	6	5	1	1	1	0	4	4	2163200	1006200	768590	3202600	7464400	5257900	903900	962200	961730	n.d.	5467800	2922900	n.d.	n.d.	n.d.	1905400	2401800	1915800	n.d.	n.d.	n.d.	n.d.	3042100	1319900	0	0	1	4	4	1	0	0	1	0	4
205	CDIF630erm_00449	301	0	0	0	1	1	1	0	1	0	0	0	0	n.d.	n.d.	n.d.	246520	675880	551130	n.d.	354430	n.d.	n.d.	n.d.	n.d.	n.d.	n.d.	n.d.	n.d.	n.d.	n.d.	n.d.	n.d.	n.d.	n.d.	n.d.	n.d.	0	0	0	0	1	1	0	1	0	0	0
459	CDIF630erm_01223	301	5	5	5	6	6	6	1	0	0	0	1	2	15039000	7994400	8054200	15703000	26976000	19636000	n.d.	n.d.	n.d.	n.d.	971830	636250	3778100	3589000	3828500	6559700	7772900	6157700	n.d.	n.d.	n.d.	n.d.	n.d.	n.d.	3	3	4	6	5	4	1	0	0	0	1
572	CDIF630erm_01470	301	4	3	4	1	1	1	2	2	3	0	0	0	5158100	2759900	4741500	358850	1133300	885290	2868500	1153700	2275100	n.d.	n.d.	n.d.	2615200	2307000	3984300	n.d.	n.d.	n.d.	1815600	1729200	1909600	n.d.	n.d.	n.d.	0	2	3	0	1	1	1	2	2	0	0
1024	CDIF630erm_02723	301	2	2	1	2	2	2	2	3	3	0	1	1	7509600	2324100	948910	817650	7054100	7141500	6903800	4533900	5825800	n.d.	716980	830070	2994000	1452500	n.d.	n.d.	3333300	4161700	3523000	2262500	2710900	n.d.	n.d.	n.d.	3	2	0	2	3	4	3	2	2	0	0
1388	CDIF630erm_03729	301	0	1	0	0	0	0	1	0	1	0	0	0	n.d.	n.d.	n.d.	n.d.	n.d.	n.d.	7386200	n.d.	n.d.	n.d.	n.d.	n.d.	n.d.	n.d.	n.d.	n.d.	n.d.	n.d.	n.d.	n.d.	n.d.	n.d.	n.d.	n.d.	0	1	0	0	0	0	2	0	1	0	0
91	CDIF630erm_00227	300	8	8	8	13	13	14	18	23	22	10	19	17	137950000	109650000	74929000	123140000	193200000	172600000	406230000	600370000	474360000	28958000	415660000	233290000	21404000	23962000	18271000	63647000	63083000	60557000	137870000	304580000	220780000	94726000	207670000	97476000	6	7	6	13	14	14	22	31	36	11	25
128	CDIF630erm_00307	300	6	4	5	6	6	7	9	11	9	4	7	6	11812000	6956700	8776000	12144000	16737000	14081000	63041000	86438000	59710000	1986500	14591000	18495000	5544600	6562500	7428100	7279300	6429900	5637900	14581000	25813000	17426000	7988800	7549700	8722500	7	3	5	4	6	5	9	13	10	4	8
380	CDIF630erm_00998;CDIF630erm_00995	300	3	3	3	4	4	4	2	3	3	4	4	3	3145600	3353400	1077900	14076000	14385000	23383000	13002000	12206000	9368400	3359900	30761000	26683000	3549600	2757800	2417400	10821000	7146200	13681000	7387000	9855300	7202500	10508000	18302000	14236000	2	2	3	4	4	7	3	4	4	3	5
452	CDIF630erm_01200	300	1	1	1	0	0	0	2	1	1	0	0	0	1288500	1099400	1033500	n.d.	n.d.	n.d.	3269500	762700	917420	n.d.	n.d.	n.d.	n.d.	n.d.	n.d.	n.d.	n.d.	n.d.	n.d.	n.d.	n.d.	n.d.	n.d.	n.d.	0	1	2	0	0	0	1	1	0	0	0
1123	CDIF630erm_02929	300	0	1	1	1	1	1	0	0	0	0	1	1	n.d.	155310	181400	n.d.	1070100	653420	n.d.	n.d.	n.d.	n.d.	n.d.	845860	n.d.	n.d.	n.d.	n.d.	n.d.	n.d.	n.d.	n.d.	n.d.	n.d.	n.d.	n.d.	0	0	1	1	1	1	0	0	0	0	1
1238	CDIF630erm_03286	300	0	0	0	0	0	0	0	0	0	0	2	2	n.d.	n.d.	n.d.	n.d.	n.d.	n.d.	n.d.	n.d.	n.d.	n.d.	3849100	405210	n.d.	n.d.	n.d.	n.d.	n.d.	n.d.	n.d.	n.d.	n.d.	n.d.	n.d.	n.d.	0	0	0	0	0	0	0	0	0	0	2
482	CDIF630erm_01293	299	9	11	10	7	6	7	10	10	10	9	7	9	20743000	15959000	12298000	6934600	7831600	10052000	21944000	12848000	13588000	1886900	9363600	14238000	4294000	4919000	3720700	2856800	2570000	3233800	5052200	4064400	3765800	4177700	3033200	3341600	9	9	11	5	7	6	7	9	7	7	3
615	CDIF630erm_01569	299	3	3	3	4	4	3	2	3	2	2	3	3	4502200	3999200	3946000	2313200	4783700	3749400	4659800	3737500	2873500	834040	4127500	4304800	2520900	2899100	3181300	2164000	2837500	2506400	2658600	2640900	2229700	3509300	2694500	2645300	2	1	2	3	2	2	2	2	1	2	2
856	CDIF630erm_02283	299	0	1	1	1	1	2	0	0	0	0	0	0	n.d.	253880	154080	555820	369070	1176300	n.d.	n.d.	n.d.	n.d.	n.d.	n.d.	n.d.	n.d.	n.d.	n.d.	n.d.	n.d.	n.d.	n.d.	n.d.	n.d.	n.d.	n.d.	0	0	0	1	1	1	0	0	0	0	0
666	CDIF630erm_01704	297	8	7	9	11	12	12	9	10	10	14	18	17	171550000	104180000	78831000	183930000	313660000	216920000	129740000	60663000	99473000	95727000	539450000	590430000	36927000	35242000	27556000	62060000	67169000	53269000	24717000	19460000	27781000	110060000	132740000	134650000	13	12	13	17	16	20	14	13	14	23	28
878	CDIF630erm_02348	297	2	1	1	2	2	3	3	2	2	2	1	2	4876500	1854800	1677400	1599700	2817100	2438600	13954000	5154800	5242400	1721900	944830	2672800	n.d.	n.d.	n.d.	1901900	2228000	n.d.	n.d.	n.d.	n.d.	n.d.	n.d.	n.d.	1	0	0	1	1	1	2	0	0	2	0
911	CDIF630erm_02419	297	0	0	0	0	0	0	1	0	1	0	0	0	n.d.	n.d.	n.d.	n.d.	n.d.	n.d.	945370	n.d.	477420	n.d.	n.d.	n.d.	n.d.	n.d.	n.d.	n.d.	n.d.	n.d.	n.d.	n.d.	n.d.	n.d.	n.d.	n.d.	0	0	0	0	0	0	1	0	1	0	0
1002	CDIF630erm_02681	297	9	10	8	9	8	9	11	11	10	6	9	9	43934000	20167000	8964200	12954000	29710000	22859000	36771000	24193000	27019000	2031500	12422000	14950000	7199200	7010600	4601900	5236900	7004200	6677700	6498700	6641300	7216800	5839700	3164200	4009100	9	8	6	6	8	8	9	10	10	5	6
1237	CDIF630erm_03285	297	0	0	0	0	0	0	0	0	0	2	3	3	n.d.	n.d.	n.d.	n.d.	n.d.	n.d.	n.d.	n.d.	n.d.	879010	9002000	2645000	n.d.	n.d.	n.d.	n.d.	n.d.	n.d.	n.d.	n.d.	n.d.	n.d.	n.d.	n.d.	0	0	0	0	0	0	0	0	0	2	4
1363	CDIF630erm_03648	297	2	1	2	2	2	2	3	3	3	2	2	3	3239200	675960	879100	1236200	2095800	1796000	3231300	2474800	2642600	371390	2092400	4522600	1628200	n.d.	n.d.	1765900	1802700	1934700	1507100	1603100	1715400	n.d.	2764600	2607100	1	0	1	1	2	2	2	3	2	1	2
1451	CDIF630erm_03863	297	4	4	3	2	3	3	6	6	7	5	7	6	11511000	5792500	4139400	3577100	8435500	7280600	18573000	11456000	11311000	854520	7478700	10377000	3917100	3210600	3063600	3436700	3748500	3232100	5394500	5293900	4818300	2921400	3118400	4530700	4	4	2	3	5	5	8	11	10	5	6
131	CDIF630erm_00310	296	0	1	2	1	1	1	1	1	0	0	0	0	n.d.	1057900	10657000	492480	650050	505930	1113500	580240	n.d.	n.d.	n.d.	n.d.	n.d.	n.d.	n.d.	n.d.	n.d.	n.d.	n.d.	n.d.	n.d.	n.d.	n.d.	n.d.	0	0	0	0	0	0	1	0	0	0	0
651	CDIF630erm_01663	296	0	0	0	0	0	0	0	0	0	0	0	1	n.d.	n.d.	n.d.	n.d.	n.d.	n.d.	n.d.	n.d.	n.d.	n.d.	n.d.	n.d.	n.d.	n.d.	n.d.	n.d.	n.d.	n.d.	n.d.	n.d.	n.d.	n.d.	n.d.	n.d.	0	0	0	0	0	0	0	0	0	0	0
1465	CDIF630erm_03886	296	2	1	1	1	1	1	3	3	3	2	2	2	927090	321790	280230	2415700	4426800	3786300	4340100	3390400	3597000	96039	2485600	1711700	n.d.	n.d.	n.d.	n.d.	n.d.	n.d.	2627700	3302600	2887300	n.d.	n.d.	n.d.	1	0	0	2	1	1	1	4	0	1	2
924	CDIF630erm_02469	295	1	1	1	1	1	1	1	1	1	1	1	1	44600000	38450000	37603000	47294000	52358000	44005000	42118000	8187900	16914000	31291000	18493000	85290000	n.d.	n.d.	n.d.	n.d.	n.d.	n.d.	n.d.	n.d.	n.d.	n.d.	n.d.	n.d.	2	2	2	2	2	2	1	1	1	3	1
513	CDIF630erm_01354	295	4	5	3	4	5	4	6	6	6	4	4	4	7768200	7256400	4601100	7142200	14365000	8931700	13679000	9656600	11190000	2149300	7869200	4830900	5240200	6454300	4193600	5924100	6486900	4734100	5553600	6310600	5812900	5492600	5012700	4958500	4	5	3	4	3	4	2	6	7	4	3
727	CDIF630erm_01876	295	8	6	7	8	7	7	10	10	9	1	4	1	41628000	10859000	29258000	20191000	39682000	31771000	51297000	18487000	20603000	n.d.	2157200	992180	12559000	7318700	7544000	10654000	15722000	11252000	13749000	8216300	7710400	n.d.	2329100	n.d.	9	10	7	8	7	8	10	10	9	1	4
1316	CDIF630erm_03521	295	10	9	9	9	11	10	12	11	11	7	9	9	106980000	78987000	62420000	145860000	221720000	181910000	252970000	191070000	169540000	20338000	109690000	111560000	30785000	35958000	37353000	78970000	66352000	65279000	65578000	74465000	54301000	41358000	35941000	42899000	14	11	14	17	14	17	23	21	18	9	13
368	CDIF630erm_00959	294	4	3	4	4	4	3	5	4	3	5	8	8	14233000	6844600	7745500	16397000	18709000	20089000	32389000	20169000	25967000	5382800	68442000	59849000	10651000	6733400	6924700	15805000	12890000	15440000	13999000	14235000	16523000	10198000	24171000	20539000	7	3	8	5	4	3	9	8	4	6	13
697	CDIF630erm_01797	294	1	1	0	0	0	0	0	1	1	0	0	0	1790100	405850	n.d.	n.d.	n.d.	n.d.	n.d.	631400	567040	n.d.	n.d.	n.d.	n.d.	n.d.	n.d.	n.d.	n.d.	n.d.	n.d.	n.d.	n.d.	n.d.	n.d.	n.d.	1	1	0	0	0	0	0	1	1	0	0
1071	CDIF630erm_02829	294	0	0	0	3	1	4	0	1	1	0	0	0	n.d.	n.d.	n.d.	1040200	1178700	1802300	n.d.	902820	852670	n.d.	n.d.	n.d.	n.d.	n.d.	n.d.	891020	n.d.	1212500	n.d.	n.d.	n.d.	n.d.	n.d.	n.d.	0	0	0	2	0	3	0	1	0	0	0
184	CDIF630erm_00394	293	7	7	8	5	6	7	6	5	5	5	7	6	16437000	8091900	8705500	5899200	10742000	13089000	10584000	5883500	6639200	2157300	7613300	15483000	4489200	3866300	4699200	3903800	4739500	4933200	3654900	2953500	3273700	4194100	2609700	3966900	8	4	4	2	6	5	4	5	6	5	6
306	CDIF630erm_00838	293	0	0	0	1	0	2	0	0	0	0	0	0	n.d.	n.d.	n.d.	712840	n.d.	898450	n.d.	n.d.	n.d.	n.d.	n.d.	n.d.	n.d.	n.d.	n.d.	n.d.	n.d.	n.d.	n.d.	n.d.	n.d.	n.d.	n.d.	n.d.	0	0	0	0	0	1	0	0	0	0	0
658	CDIF630erm_01690	293	6	4	4	1	1	3	6	5	5	1	1	0	11399000	7463500	6499400	95681	144850	2091900	13869000	4700100	6017600	179390	1163500	n.d.	3447200	4643000	4189900	n.d.	n.d.	2063000	4086000	2587800	3171000	n.d.	n.d.	n.d.	7	3	4	0	0	3	7	2	5	0	1
925	CDIF630erm_02473	293	1	1	0	2	2	0	0	0	0	0	0	0	945730	262870	n.d.	2780100	5043700	n.d.	n.d.	n.d.	n.d.	n.d.	n.d.	n.d.	n.d.	n.d.	n.d.	2713800	3365300	n.d.	n.d.	n.d.	n.d.	n.d.	n.d.	n.d.	0	0	0	1	2	0	0	0	0	0	0
1080	CDIF630erm_02843	293	11	10	11	9	9	9	11	12	10	6	6	7	41683000	30525000	24247000	22501000	36233000	23889000	34693000	29198000	19353000	2743900	11113000	14103000	14724000	16415000	14548000	13037000	12363000	9800400	8224100	9913400	9181400	6992200	7564600	8586700	8	9	13	10	10	7	4	11	9	6	7
1136	CDIF630erm_02968	293	1	1	1	3	3	3	1	1	0	0	0	0	1175500	544380	500030	1952700	3347300	2094800	935660	559210	n.d.	n.d.	n.d.	n.d.	n.d.	n.d.	n.d.	1613300	1800200	1275400	n.d.	n.d.	n.d.	n.d.	n.d.	n.d.	0	1	0	3	3	1	0	0	0	0	0
1257	CDIF630erm_03319	293	3	4	5	1	2	1	5	3	4	1	3	5	4803100	5411100	7307400	512800	1495500	460670	7833400	3346200	2027800	199100	2375500	4613300	2339700	3351100	3820200	n.d.	1086500	n.d.	2791400	2385500	1772300	n.d.	2560200	2635100	4	3	2	1	2	2	5	5	5	1	1
1259	CDIF630erm_03325	293	11	12	11	9	9	9	11	10	11	9	8	8	60020000	59892000	45344000	41222000	61934000	46331000	72832000	54413000	47040000	10886000	31630000	43436000	15360000	20041000	18386000	17745000	16691000	13791000	16038000	17449000	17086000	19206000	10597000	13988000	10	8	9	9	10	7	10	8	10	9	6
1314	CDIF630erm_03518	293	9	10	9	9	8	9	10	11	12	8	9	10	40459000	27613000	27758000	23013000	20598000	32581000	167640000	180080000	134690000	10757000	51743000	59965000	11121000	10800000	12135000	10062000	9643000	9286800	31974000	53633000	37838000	17616000	17447000	17189000	8	8	6	8	7	9	16	16	15	9	10
1324	CDIF630erm_03532	293	2	1	1	0	0	0	4	3	4	2	3	4	53096	72652	68797	n.d.	n.d.	n.d.	3615000	4385900	4608600	45348	593800	960550	n.d.	n.d.	n.d.	n.d.	n.d.	n.d.	1938200	2044400	3705100	602130	987270	466430	2	0	0	0	0	0	3	5	4	1	3
182	CDIF630erm_00389	292	1	1	1	0	0	0	2	0	1	0	0	0	1099900	482630	n.d.	n.d.	n.d.	n.d.	3215800	n.d.	n.d.	n.d.	n.d.	n.d.	n.d.	n.d.	n.d.	n.d.	n.d.	n.d.	n.d.	n.d.	n.d.	n.d.	n.d.	n.d.	0	1	1	0	0	0	2	0	1	0	0
394	CDIF630erm_01011	292	0	0	0	0	1	0	5	5	4	2	4	4	n.d.	n.d.	n.d.	n.d.	778650	n.d.	23751000	22604000	7855800	1573800	7365500	10174000	n.d.	n.d.	n.d.	n.d.	n.d.	n.d.	5798900	9339300	8743400	6782100	3269200	4007400	0	0	0	0	1	0	3	4	3	2	3
1000	CDIF630erm_02676	292	9	8	8	10	10	9	10	9	9	7	11	10	88202000	79406000	70804000	75567000	105630000	83179000	82931000	75166000	79395000	8349600	57342000	59623000	29930000	33186000	34574000	41658000	38711000	35018000	26170000	31747000	31415000	23045000	22882000	24404000	16	15	17	14	14	19	13	16	18	7	16
1413	CDIF630erm_03780	292	5	6	6	6	4	8	9	8	9	4	5	7	11864000	9115600	8175300	4610800	6359300	11151000	22552000	12807000	13774000	1601400	7486300	13509000	4249600	5015000	5025000	3224000	2934500	4044500	5570400	5406400	5875000	6111600	4072900	5475300	3	6	6	5	2	7	7	9	8	3	4
1439	CDIF630erm_03831	292	7	5	5	5	5	5	7	7	6	4	5	5	9570300	6289900	4586000	5315200	6181100	7247200	17800000	14679000	11563000	1908400	9001700	9477200	3504100	3131200	2751300	3018700	2949500	3257800	4270100	4923600	3880400	5729100	3581200	3718400	6	4	5	3	5	5	7	5	4	3	3
132	CDIF630erm_00312	291	7	7	7	7	8	7	8	9	7	3	5	5	12823000	8038800	6020300	4871200	7930100	7511900	14887000	7554200	10006000	410250	4309900	3998900	2994400	2886100	2673200	2188300	2203100	2412200	4035200	3098900	4073200	1530100	1947800	1625500	5	8	6	6	6	7	9	7	8	2	4
520	CDIF630erm_01365	291	7	8	7	5	6	6	7	8	7	7	6	5	22744000	14838000	10903000	5508100	12840000	14694000	17104000	9319600	8539200	2948400	8441000	11974000	5118000	4228800	3951300	3431500	2853300	3712000	3542900	3527200	2945600	4255900	2904700	3541100	6	7	6	4	5	8	8	6	7	6	5
1139	CDIF630erm_02972	291	12	11	13	11	11	11	11	12	12	6	10	8	58548000	28903000	20084000	25864000	38397000	45868000	43284000	29752000	28710000	2520600	13154000	15198000	8887500	8420400	6065200	7571400	8363700	8274000	7045100	7448800	6621600	6639000	3339400	5861300	15	9	10	10	13	12	12	10	11	7	10
1310	CDIF630erm_03513	291	9	10	10	5	5	6	5	5	6	2	2	3	16165000	14484000	13924000	4139300	7484700	7863600	8762500	4579100	6062700	572570	2282200	3380300	4118800	6206100	4585100	2853700	3229300	2433400	3083100	2550600	2623200	2357400	1792200	2253700	6	10	7	3	4	2	4	4	5	2	2
163	CDIF630erm_00361	290	24	27	26	26	25	25	23	22	24	24	29	26	5.9826e+09	4668600000	4573200000	7.1255e+09	6.1641e+09	6.7851e+09	5069000000	3.0257e+09	3.4184e+09	1307100000	5647300000	8697500000	1341400000	1.5169e+09	1.7402e+09	2160500000	1320800000	1.6451e+09	973780000	857590000	901730000	1.8975e+09	1371700000	1.9431e+09	148	135	172	142	125	158	163	116	112	128	129
849	CDIF630erm_02270	290	13	11	9	9	10	8	7	8	8	5	5	6	47617000	19476000	17042000	16663000	34366000	13522000	11905000	9032500	13553000	2379500	11837000	14358000	8287000	9671900	7912700	6463300	6933800	5960600	3225300	3534100	3686000	5004400	4721700	5206400	13	10	8	11	10	5	6	7	6	5	5
964	CDIF630erm_02584	290	1	1	1	1	1	2	0	0	0	0	1	0	1370900	721000	541040	n.d.	1583100	1263300	n.d.	n.d.	n.d.	n.d.	n.d.	n.d.	n.d.	n.d.	n.d.	n.d.	n.d.	n.d.	n.d.	n.d.	n.d.	n.d.	n.d.	n.d.	0	1	0	1	1	2	0	0	0	0	1
1400	CDIF630erm_03751	290	5	4	4	2	2	2	3	3	3	2	2	2	12534000	9628200	8884400	3115000	4055400	3517300	8538400	5156600	5719900	534580	1905900	3191500	4595400	5696100	6242800	4206500	3672500	n.d.	4548100	3737100	4122800	3611500	2200300	2561400	5	3	3	2	2	2	4	3	2	1	2
1471	CDIF630erm_03902	290	5	7	7	3	3	3	4	6	4	3	4	5	17191000	21995000	10171000	5563800	6820400	8880500	10914000	9337100	7308400	1919100	8941800	9696500	6489400	9961100	10244000	5431000	3564100	4519400	4522500	6026600	4676600	6923000	3938000	3791800	3	6	6	3	3	3	1	8	4	4	4
470	CDIF630erm_01270	289	10	10	9	15	15	15	11	9	9	9	9	9	48948000	34178000	23166000	141050000	340570000	209640000	54244000	31549000	39857000	6809000	54968000	29791000	18906000	17839000	15159000	58364000	86659000	66021000	21692000	18986000	21504000	11424000	22767000	12211000	13	9	10	19	25	25	15	11	13	7	14
544	CDIF630erm_01411	289	5	5	5	2	2	2	2	2	2	2	1	1	12231000	8260300	5732300	1642600	3447300	2967300	2692500	2155100	2584700	477310	1236700	1458200	3791000	5041800	3016400	1743300	2502900	2148500	1686600	1977800	2007200	1666100	n.d.	n.d.	2	2	3	1	2	1	1	2	1	1	1
1145	CDIF630erm_02999	289	2	2	2	3	3	2	1	1	1	0	1	1	1035300	1060700	807200	993070	1976800	1099700	386320	296610	599050	n.d.	403300	691780	926930	1228900	1255900	841930	1011300	990950	n.d.	n.d.	n.d.	n.d.	n.d.	n.d.	2	1	1	2	2	1	0	0	1	0	0
1267	CDIF630erm_03357	289	2	2	2	10	14	14	0	0	0	0	0	0	1311700	1383600	1039800	56159000	117560000	77739000	n.d.	n.d.	n.d.	n.d.	n.d.	n.d.	437250	361350	587340	41575000	50085000	39893000	n.d.	n.d.	n.d.	n.d.	n.d.	n.d.	2	0	1	13	12	13	0	0	0	0	0
1442	CDIF630erm_03837	289	11	9	9	7	8	7	7	6	8	4	4	5	52459000	24409000	20387000	10477000	19213000	15740000	18839000	9793400	15470000	1263300	3226000	8561800	12156000	10355000	8760400	5383900	6256100	5319000	5918900	4137900	5096700	3762800	1853700	3735400	13	12	9	6	8	6	4	5	6	4	2
83	CDIF630erm_00171	288	3	3	2	3	3	2	6	3	3	1	4	4	4106200	2751900	1346700	2012000	1964000	2821600	9732200	3712700	5085100	234730	3864800	4823200	1563900	1996200	1950300	1448200	1070600	2007800	2428600	3264800	2704100	n.d.	1862200	2107000	2	3	1	3	2	2	4	3	3	0	3
196	CDIF630erm_00413	287	0	0	0	0	0	0	5	6	6	3	4	4	n.d.	n.d.	n.d.	n.d.	n.d.	n.d.	18385000	70638000	44581000	1980100	13362000	8744600	n.d.	n.d.	n.d.	n.d.	n.d.	n.d.	12524000	60924000	40088000	9960000	12847000	7125500	0	0	0	0	0	0	4	7	7	3	3
304	CDIF630erm_00836	287	7	5	5	7	7	7	2	4	4	2	5	5	9281000	6097800	8377100	27182000	43029000	27252000	1705400	5384100	5006100	790630	13360000	9292400	2105700	2862700	3946000	11275000	10302000	9104300	736240	1954400	1965300	2256700	4403200	2702600	8	6	5	8	8	8	1	1	4	3	5
1516	CDIF630erm_04000	287	0	0	0	0	0	0	1	1	0	0	0	0	n.d.	n.d.	n.d.	n.d.	n.d.	n.d.	253350	189510	n.d.	n.d.	n.d.	n.d.	n.d.	n.d.	n.d.	n.d.	n.d.	n.d.	n.d.	n.d.	n.d.	n.d.	n.d.	n.d.	0	0	0	0	0	0	0	1	0	0	0
821	CDIF630erm_02155	286	1	0	0	0	0	0	1	0	0	1	0	0	1196300	n.d.	n.d.	n.d.	n.d.	n.d.	1168000	n.d.	n.d.	230940	n.d.	n.d.	n.d.	n.d.	n.d.	n.d.	n.d.	n.d.	n.d.	n.d.	n.d.	n.d.	n.d.	n.d.	1	0	0	0	0	0	1	0	0	1	0
991	CDIF630erm_02640	286	4	4	3	2	1	1	3	2	2	1	2	1	11444000	7254200	4301300	1016700	1350400	1163800	5021500	2934700	3126200	461340	1808200	3653900	4189100	4069700	3744000	n.d.	n.d.	n.d.	2817300	3237400	2891000	n.d.	n.d.	n.d.	3	3	3	2	1	1	1	2	1	1	2
1279	CDIF630erm_03401	286	0	0	0	1	2	2	2	0	1	1	1	1	n.d.	n.d.	n.d.	470010	1591600	1277800	1951300	n.d.	1111700	134040	860260	1138200	n.d.	n.d.	n.d.	n.d.	987130	943780	1145300	n.d.	n.d.	n.d.	n.d.	n.d.	0	0	0	0	1	2	2	0	0	1	1
921	CDIF630erm_02460	285	3	2	2	3	5	3	7	7	7	2	7	8	6404900	1935300	2660500	2977700	13811000	8992100	16810000	11269000	11897000	573740	10963000	10967000	2122600	1618700	1635900	1935400	3124400	3175100	3331000	3590800	3221300	1978600	3519800	3387700	4	3	2	3	6	4	6	7	8	3	8
1376	CDIF630erm_03705	285	2	3	2	0	1	0	5	5	5	3	3	6	2624000	1659700	1609200	n.d.	975400	n.d.	11606000	7302500	5895500	961150	6054400	10872000	n.d.	n.d.	n.d.	n.d.	n.d.	n.d.	4395400	3507500	3383900	2561200	2724000	4929700	1	1	2	0	1	0	5	2	2	1	2
1472	CDIF630erm_03904	285	0	0	0	0	1	1	0	0	0	0	0	0	n.d.	n.d.	n.d.	n.d.	436840	259470	n.d.	n.d.	n.d.	n.d.	n.d.	n.d.	n.d.	n.d.	n.d.	n.d.	n.d.	n.d.	n.d.	n.d.	n.d.	n.d.	n.d.	n.d.	0	0	0	0	1	1	0	0	0	0	0
376	CDIF630erm_00985	284	1	1	1	5	5	5	0	2	2	3	6	6	420080	167310	n.d.	1514800	3497600	3525500	n.d.	33018	422270	348740	9529400	5964700	n.d.	n.d.	n.d.	n.d.	3249100	3051000	n.d.	n.d.	n.d.	n.d.	4615800	2826400	0	1	1	3	2	4	0	1	2	2	6
804	CDIF630erm_02088	284	2	2	2	0	1	1	2	2	1	0	1	2	5323800	4421300	4215200	n.d.	7381700	7249300	4449200	5318000	709680	n.d.	1778900	479460	5401300	5614100	5440100	n.d.	n.d.	n.d.	5501400	5738500	n.d.	n.d.	n.d.	n.d.	1	1	1	0	1	1	2	2	0	0	1
816	CDIF630erm_02141	284	8	8	9	6	8	7	10	11	12	7	6	6	26861000	18548000	16547000	7449100	12562000	9430600	21421000	23879000	25338000	3021200	8614300	11777000	9037300	7567400	6926300	4720300	5079700	4426800	6554000	8431300	7409500	5776700	4599200	4590700	6	6	7	7	5	8	9	9	9	6	5
1243	CDIF630erm_03292	283	1	1	1	1	1	1	1	1	2	1	1	1	1750300	2042700	1246400	828680	2561800	1593700	1723000	1141100	2656800	296210	580080	2147700	n.d.	n.d.	n.d.	n.d.	n.d.	n.d.	n.d.	n.d.	n.d.	n.d.	n.d.	n.d.	1	1	1	1	1	0	1	1	2	0	0
250	CDIF630erm_00643	283	2	2	1	0	0	0	0	0	1	0	0	0	1861300	1641400	1221000	n.d.	n.d.	n.d.	n.d.	n.d.	n.d.	n.d.	n.d.	n.d.	n.d.	n.d.	n.d.	n.d.	n.d.	n.d.	n.d.	n.d.	n.d.	n.d.	n.d.	n.d.	1	2	0	0	0	0	0	0	1	0	0
393	CDIF630erm_01010	283	2	2	2	4	4	4	8	8	7	9	7	8	4466700	3318400	2226600	7163100	23065000	8060500	255410000	263280000	236630000	51163000	129760000	280030000	2218400	2585400	1844900	5114800	10823000	4138200	96440000	136140000	94732000	88833000	69280000	113530000	4	3	3	2	5	5	18	17	15	14	8
665	CDIF630erm_01703	283	5	7	7	10	10	10	4	5	4	5	5	6	19031000	13045000	9111900	24030000	45615000	37493000	18320000	13252000	8930700	2998400	15920000	24960000	9548300	6602800	5112100	11502000	16364000	11314000	7096000	6643500	6259000	11034000	10002000	10483000	4	8	4	8	11	8	3	5	2	4	4
264	CDIF630erm_00680	282	6	5	5	2	3	3	1	2	4	3	4	4	4561400	3067000	2131800	563960	2949800	1771800	1935100	1865700	4506900	456590	1824600	3288900	2062300	2170000	1767500	1241600	1738700	1125000	n.d.	1318600	1979100	1788300	1148200	1304400	5	3	2	1	3	1	1	1	3	0	4
923	CDIF630erm_02468	282	2	2	2	2	2	2	2	2	2	2	1	2	988300	1790100	1289300	755530	1878400	1426700	2035900	750440	1443800	467010	647730	891090	n.d.	1618200	1112000	686330	1124300	903430	1126700	n.d.	1026800	1791000	n.d.	n.d.	2	2	1	1	2	1	2	2	3	2	1
1424	CDIF630erm_03796	282	1	1	1	0	0	0	1	1	1	0	0	0	856440	421330	273700	n.d.	n.d.	n.d.	749220	578630	512850	n.d.	n.d.	n.d.	n.d.	n.d.	n.d.	n.d.	n.d.	n.d.	n.d.	n.d.	n.d.	n.d.	n.d.	n.d.	0	1	1	0	0	0	1	1	0	0	0
450	CDIF630erm_01198	281	11	10	11	13	13	15	7	7	8	9	15	13	1266000000	921690000	901720000	2379700000	3.0383e+09	2633500000	392750000	225740000	289250000	445790000	3.3404e+09	2333500000	406420000	410040000	446770000	1196800000	1.0411e+09	1.038e+09	125840000	93450000	104350000	1.0455e+09	1205400000	957470000	40	28	54	78	87	96	24	18	25	32	75
575	CDIF630erm_01473	281	1	1	1	2	1	0	0	1	1	1	1	1	3002300	993280	1128800	969250	996070	n.d.	n.d.	911610	1163500	317920	820190	1149200	n.d.	n.d.	n.d.	n.d.	n.d.	n.d.	n.d.	n.d.	n.d.	n.d.	n.d.	n.d.	0	1	1	0	1	0	0	0	0	0	0
724	CDIF630erm_01872	281	3	5	5	3	2	3	4	3	4	0	0	0	2418900	3337600	2985500	834610	961660	2001600	4014600	2098400	1794100	n.d.	n.d.	n.d.	862750	1358700	1241200	824290	n.d.	971130	1251100	1255100	684990	n.d.	n.d.	n.d.	1	3	3	2	2	3	4	3	1	0	0
424	CDIF630erm_01144	280	4	5	6	4	4	4	4	5	4	4	4	3	10292000	12499000	10969000	10812000	13368000	7593700	7939400	6784900	6949700	1085400	5564600	3900100	5182500	5771100	4624600	5673300	4393400	3638900	2226600	2657800	2867400	2193200	2247500	2228700	4	6	9	6	5	5	2	8	2	4	3
997	CDIF630erm_02653	280	5	4	5	9	10	9	7	8	9	3	6	5	6062700	3664200	3142500	12395000	19710000	14678000	12008000	13636000	13941000	1077200	10423000	6524100	2356600	2687500	1928600	5215800	4931800	4449300	3053700	6242200	3794500	2639000	4408500	2790900	2	4	3	7	8	8	4	7	6	2	5
1090	CDIF630erm_02867	280	0	0	0	0	0	0	0	0	0	1	0	2	n.d.	n.d.	n.d.	n.d.	n.d.	n.d.	n.d.	n.d.	n.d.	388980	n.d.	1981300	n.d.	n.d.	n.d.	n.d.	n.d.	n.d.	n.d.	n.d.	n.d.	n.d.	n.d.	n.d.	0	0	0	0	0	0	0	0	0	1	0
1118	CDIF630erm_02922	280	0	1	1	2	4	4	0	0	0	3	2	4	n.d.	984480	462150	4978700	13451000	10806000	n.d.	n.d.	n.d.	1155800	476880	6245300	n.d.	n.d.	n.d.	6480800	6849600	5731700	n.d.	n.d.	n.d.	n.d.	n.d.	n.d.	0	1	0	3	4	3	0	0	0	1	1
89	CDIF630erm_00225	279	2	1	1	1	1	1	1	1	1	2	1	1	1431600	596760	551560	388860	568840	409620	834410	503710	723540	752630	587540	n.d.	n.d.	n.d.	n.d.	n.d.	n.d.	n.d.	n.d.	n.d.	n.d.	n.d.	n.d.	n.d.	3	1	1	1	1	1	1	1	1	1	1
419	CDIF630erm_01139	279	0	1	0	2	0	2	1	2	1	4	4	8	n.d.	288940	n.d.	1010400	n.d.	1357100	1181100	707730	507930	788300	4411900	15779000	n.d.	n.d.	n.d.	n.d.	n.d.	908640	n.d.	763150	n.d.	2576700	1808100	8201000	0	1	0	2	0	1	1	1	1	3	1
785	CDIF630erm_02018	279	1	1	0	3	3	2	1	1	1	1	1	1	5083500	3547900	n.d.	3433800	5926000	3705600	7220800	4411700	6470100	613730	4048200	4488500	n.d.	n.d.	n.d.	3785300	3676800	3849600	n.d.	n.d.	n.d.	n.d.	n.d.	n.d.	0	1	0	1	4	1	2	1	2	0	1
429	CDIF630erm_01161	278	0	0	0	0	0	0	0	0	0	0	1	0	n.d.	n.d.	n.d.	n.d.	n.d.	n.d.	n.d.	n.d.	n.d.	n.d.	930750	n.d.	n.d.	n.d.	n.d.	n.d.	n.d.	n.d.	n.d.	n.d.	n.d.	n.d.	n.d.	n.d.	0	0	0	0	0	0	0	0	0	0	1
261	CDIF630erm_00673	278	1	2	1	1	2	1	2	1	1	0	1	1	1070400	507210	523040	556810	571930	862570	1050700	482470	835960	n.d.	202580	117170	n.d.	n.d.	n.d.	n.d.	n.d.	n.d.	n.d.	n.d.	n.d.	n.d.	n.d.	n.d.	0	2	1	0	1	1	1	0	1	0	1
1255	CDIF630erm_03315	278	4	3	2	3	3	5	5	3	3	9	3	7	2045200	219660	446150	1138300	1479200	2062100	11944000	1329700	1985500	3141600	2815800	8537200	1159200	n.d.	978640	1050900	1116700	1486600	3139300	717300	1295200	5092900	1170000	2986700	2	2	1	3	2	5	4	1	1	7	2
82	CDIF630erm_00170	277	3	2	2	1	1	1	4	3	4	1	1	2	4625000	2640600	2111200	969380	866660	1415300	7825300	4562000	4751400	228410	1417900	1878000	2102900	2257000	1900000	n.d.	n.d.	n.d.	3150200	3201700	2665600	n.d.	n.d.	1503400	4	2	2	1	1	1	6	2	3	1	1
680	CDIF630erm_01725	277	3	3	2	0	0	2	3	3	3	2	1	2	2262800	713840	1057200	n.d.	n.d.	1593400	2803500	2277400	2547800	315220	346780	2131100	1408600	1643000	1506200	n.d.	n.d.	1127000	1662200	1666200	2095700	1667400	n.d.	1555500	3	2	2	0	0	3	3	2	1	2	1
1285	CDIF630erm_03423	277	0	0	0	4	4	4	3	2	3	4	3	2	n.d.	n.d.	n.d.	3671400	4297700	3851100	357580000	257500000	364170000	1501500	2082400	3210000	n.d.	n.d.	n.d.	101920000	100120000	89328000	211660000	79686000	148800000	189090000	98414000	147760000	0	0	0	1	1	1	2	2	1	3	1
1449	CDIF630erm_03861	277	1	0	0	1	3	2	2	1	1	0	0	0	847580	n.d.	n.d.	228710	2455300	1586200	5333300	692810	616770	n.d.	n.d.	n.d.	n.d.	n.d.	n.d.	n.d.	1212400	1134100	n.d.	n.d.	n.d.	n.d.	n.d.	n.d.	1	0	0	0	3	1	2	0	0	0	0
55	CDIF630erm_00142	276	18	18	19	16	16	17	18	17	19	14	18	17	2278000000	1.6795e+09	1418500000	682660000	973650000	643830000	1171200000	775220000	889420000	157060000	774370000	840370000	438920000	464890000	500390000	203940000	186960000	172200000	214920000	228930000	226270000	166520000	209310000	209810000	53	57	46	36	36	31	48	38	43	25	38
437	CDIF630erm_01179	276	0	0	0	0	0	1	0	0	0	0	0	0	n.d.	n.d.	n.d.	n.d.	n.d.	n.d.	n.d.	n.d.	n.d.	n.d.	n.d.	n.d.	n.d.	n.d.	n.d.	n.d.	n.d.	n.d.	n.d.	n.d.	n.d.	n.d.	n.d.	n.d.	0	0	0	0	0	1	0	0	0	0	0
759	CDIF630erm_01955	276	0	0	0	0	0	0	2	3	2	1	0	1	n.d.	n.d.	n.d.	n.d.	n.d.	n.d.	1697000	1708200	1719700	109070	n.d.	1477200	n.d.	n.d.	n.d.	n.d.	n.d.	n.d.	1239000	1273700	1994900	n.d.	n.d.	n.d.	0	0	0	0	0	0	2	2	2	1	0
1081	CDIF630erm_02844	276	7	7	7	7	5	6	6	5	6	4	3	3	17157000	13711000	13055000	9838000	14616000	12080000	17150000	10207000	5772700	1193700	7084400	9276500	4613900	6029500	5853400	5438500	5751100	4800400	5395100	4911100	4376400	4474900	3958500	4055600	4	7	7	6	5	5	9	3	4	5	2
242	CDIF630erm_00615	275	2	2	2	5	5	5	5	5	6	3	5	3	2940300	2129700	2054000	17982000	35073000	20237000	16121000	23019000	17784000	781470	26428000	9023100	4081400	n.d.	5932700	18319000	19245000	13852000	6024600	16668000	8973700	5700900	17362000	4589700	1	2	3	7	6	6	1	5	4	1	5
655	CDIF630erm_01679	275	1	1	0	1	0	0	0	0	1	0	0	0	57894	220450	n.d.	n.d.	n.d.	n.d.	n.d.	n.d.	n.d.	n.d.	n.d.	n.d.	n.d.	n.d.	n.d.	n.d.	n.d.	n.d.	n.d.	n.d.	n.d.	n.d.	n.d.	n.d.	1	1	0	1	0	0	0	0	1	0	0
1291	CDIF630erm_03449	275	2	2	1	0	0	0	2	1	1	0	0	0	686280	1636900	869530	n.d.	n.d.	n.d.	2738100	1160700	1817300	n.d.	n.d.	n.d.	n.d.	n.d.	n.d.	n.d.	n.d.	n.d.	n.d.	n.d.	n.d.	n.d.	n.d.	n.d.	2	2	0	0	0	0	2	2	2	0	0
1407	CDIF630erm_03771	275	5	4	4	5	5	5	6	6	7	4	6	6	16954000	13038000	14099000	15538000	19298000	16729000	20560000	21550000	19240000	1325200	11928000	17057000	7890600	9842500	12587000	10367000	7845700	8551400	5796900	11241000	10255000	6298200	7266200	8043600	8	5	4	6	5	5	6	8	6	4	6
518	CDIF630erm_01363	274	9	8	8	14	16	19	4	5	8	8	16	17	23607000	8090000	9928400	63992000	76910000	89368000	15330000	13577000	12751000	12437000	43144000	63195000	9045900	6313500	6750300	29789000	20378000	25368000	4980400	6304400	6021000	21515000	15598000	18655000	10	6	4	16	17	26	4	5	12	11	18
207	CDIF630erm_00455	273	0	0	0	1	1	2	2	1	2	2	3	3	n.d.	n.d.	n.d.	n.d.	666900	967340	1007300	247690	1369800	619630	2241000	3400000	n.d.	n.d.	n.d.	n.d.	n.d.	n.d.	n.d.	n.d.	1181700	n.d.	n.d.	1685700	0	0	0	1	0	2	1	0	1	2	1
285	CDIF630erm_00805	273	2	2	1	1	1	1	3	3	3	0	0	0	3203300	1952000	557110	822380	1410700	938350	5174900	1909200	2774600	n.d.	n.d.	n.d.	1632900	1548900	n.d.	n.d.	n.d.	n.d.	2131600	1148400	1277200	n.d.	n.d.	n.d.	1	1	0	1	1	1	3	1	0	0	0
292	CDIF630erm_00821	273	3	2	3	2	3	1	6	6	6	2	6	5	6868900	4243100	3378400	4396200	10846000	5387400	43929000	26688000	25165000	2164200	13612000	16568000	5909000	7078000	4199900	5959300	5941300	n.d.	22240000	19407000	20340000	12871000	8949900	12938000	3	1	1	0	3	1	7	9	11	2	8
530	CDIF630erm_01381	273	0	1	1	1	3	1	0	0	0	0	0	1	n.d.	884450	793940	n.d.	14865000	1240000	n.d.	n.d.	n.d.	n.d.	n.d.	56864	n.d.	n.d.	n.d.	n.d.	n.d.	n.d.	n.d.	n.d.	n.d.	n.d.	n.d.	n.d.	0	1	2	1	2	1	0	0	0	0	0
594	CDIF630erm_01509	273	2	2	2	3	3	3	3	3	3	3	3	3	7108300	4351500	4477500	11936000	17914000	12946000	17626000	14758000	17049000	6116800	28141000	37316000	3626700	3249400	3630600	6583600	6388200	4758600	6230800	6385200	6430100	16117000	11982000	15455000	1	2	3	4	3	1	3	5	6	5	4
682	CDIF630erm_01730	273	0	0	0	0	1	1	2	2	3	0	0	2	n.d.	n.d.	n.d.	n.d.	790120	1208200	3259500	2180800	3669500	n.d.	n.d.	1497500	n.d.	n.d.	n.d.	n.d.	n.d.	n.d.	1843500	2278400	2411600	n.d.	n.d.	1512800	0	0	0	0	1	1	1	1	3	0	0
928	CDIF630erm_02484	273	2	2	2	5	7	5	5	5	6	3	8	6	2695900	1911900	1331100	6419400	13917000	11015000	10012000	6654200	8514700	1887700	16587000	12276000	1833800	2030200	1500100	4733400	6084800	6217200	4290600	3873400	4593400	7332000	7909500	5331300	3	2	1	5	7	5	6	4	5	4	8
972	CDIF630erm_02599	273	1	0	1	1	2	2	7	3	5	3	1	3	1673400	n.d.	127530	967100	2624500	1367900	23917000	3257300	7203300	502690	281260	2077900	n.d.	n.d.	n.d.	n.d.	2967000	1767100	6852100	2270900	4456800	4084100	n.d.	2367400	0	0	1	0	1	1	6	3	5	2	0
1037	CDIF630erm_02749	273	4	3	4	5	3	4	4	3	3	2	1	3	6497000	5456100	3847900	5077500	4471600	6735800	7742900	2737400	4683800	391890	1549900	2215100	3986200	4485800	3671200	3237300	3460300	3625400	2915400	2228700	3353400	2762300	n.d.	2189500	5	4	4	2	2	4	4	2	4	1	1
1205	CDIF630erm_03115	273	0	0	0	0	0	0	2	2	2	2	1	2	n.d.	n.d.	n.d.	n.d.	n.d.	n.d.	402460	786760	852040	256950	450350	1021300	n.d.	n.d.	n.d.	n.d.	n.d.	n.d.	n.d.	792850	758900	1229000	n.d.	731040	0	0	0	0	0	0	1	2	1	2	0
176	CDIF630erm_00380	272	1	2	1	1	2	1	1	1	1	1	1	1	3157700	2611700	1576100	1014500	1141100	2303200	2367700	1502000	1028100	275490	724180	1517800	n.d.	n.d.	n.d.	n.d.	n.d.	n.d.	n.d.	n.d.	n.d.	n.d.	n.d.	n.d.	1	2	1	1	2	1	0	1	1	1	1
58	CDIF630erm_00145	271	21	21	21	17	17	18	19	19	19	14	20	21	2.1099e+09	1.6719e+09	1230800000	686930000	1.0391e+09	856490000	1.4728e+09	1.0442e+09	1220000000	195460000	898390000	1129500000	787310000	757990000	758210000	346990000	339810000	338500000	426190000	438300000	525110000	421610000	382060000	385510000	41	45	51	35	37	37	42	34	35	27	37
322	CDIF630erm_00868	271	1	2	1	1	1	1	6	5	6	4	3	4	940890	1136600	439000	606180	590720	n.d.	15710000	9604600	11392000	1277800	4480700	7232900	n.d.	1005900	n.d.	n.d.	n.d.	n.d.	5378600	4324000	4618800	2917300	1913900	2969400	0	3	1	1	1	1	7	4	6	4	3
359	CDIF630erm_00948	271	2	1	2	1	2	2	4	5	5	2	2	2	2205900	823350	1403300	841790	n.d.	1858100	10031000	10813000	7984200	707640	3581900	7309800	1907400	n.d.	2160200	n.d.	n.d.	2169800	3337000	4544200	3355300	1969900	2574200	3634800	3	0	2	1	2	2	4	6	3	2	1
218	CDIF630erm_00473	270	3	3	3	4	4	4	3	3	3	2	4	4	4711200	3586500	2611100	5695200	7083700	6677000	3114100	4277000	2732600	739800	5362600	7144900	3011900	3192500	2944300	4347800	3538700	3705000	1839800	4914700	2415200	3611500	3266500	2818700	4	4	4	4	4	3	2	3	3	3	4
377	CDIF630erm_00989	270	0	0	0	0	0	0	5	5	2	0	3	3	n.d.	n.d.	n.d.	n.d.	n.d.	n.d.	6950100	5807000	3619300	n.d.	2830500	4228700	n.d.	n.d.	n.d.	n.d.	n.d.	n.d.	2064700	2769300	n.d.	n.d.	1593800	2318200	0	0	0	0	0	0	2	4	1	0	1
515	CDIF630erm_01357	270	1	1	1	1	1	1	1	1	1	0	0	1	875910	489240	246840	379690	456490	807930	991680	615630	492950	n.d.	n.d.	808760	n.d.	n.d.	n.d.	n.d.	n.d.	n.d.	n.d.	n.d.	n.d.	n.d.	n.d.	n.d.	1	0	0	1	1	1	1	1	1	0	0
525	CDIF630erm_01373	270	6	6	5	4	5	4	5	6	6	2	5	5	22570000	14728000	13081000	10216000	14472000	13695000	40609000	17124000	15002000	1014300	8160200	12075000	7478600	9311500	8277000	7901300	7743900	7383600	6658800	5966300	5174000	7408800	4838200	7061200	6	8	7	5	5	7	7	7	4	2	5
752	CDIF630erm_01921	270	8	8	7	7	9	9	8	8	7	7	7	7	80805000	46383000	29064000	65354000	150910000	237120000	102520000	72925000	74894000	25502000	83963000	137180000	28305000	29002000	19393000	42430000	52262000	50488000	37809000	33969000	32161000	80748000	42874000	55199000	10	9	7	8	9	13	13	8	7	8	7
948	CDIF630erm_02560	270	10	11	11	10	12	11	9	12	11	6	10	8	196120000	127350000	125020000	123940000	170630000	153750000	273760000	158380000	168360000	8539200	94247000	147080000	48617000	44668000	47543000	40502000	38781000	37864000	47202000	44049000	43770000	21428000	31793000	37080000	22	24	25	23	22	23	32	29	33	13	24
978	CDIF630erm_02610	270	0	0	0	0	0	0	16	16	15	14	15	16	n.d.	n.d.	n.d.	n.d.	n.d.	n.d.	148230000	124960000	111410000	20400000	81496000	108410000	n.d.	n.d.	n.d.	n.d.	n.d.	n.d.	25119000	29952000	27209000	29963000	23682000	21106000	0	0	0	0	0	0	21	24	18	19	17
620	CDIF630erm_01584	269	2	3	2	1	1	0	0	0	0	0	0	0	1148400	1100300	643480	431420	635320	n.d.	n.d.	n.d.	n.d.	n.d.	n.d.	n.d.	710860	846180	731080	n.d.	n.d.	n.d.	n.d.	n.d.	n.d.	n.d.	n.d.	n.d.	0	3	0	0	1	0	0	0	0	0	0
626	CDIF630erm_01606	269	2	2	2	1	2	3	3	4	4	2	2	1	1784400	1252400	708550	n.d.	1772900	597260	3784200	3677300	4089000	1033400	1790500	n.d.	1276100	1434000	861160	n.d.	1328300	n.d.	1691800	1969800	1796900	3866500	1298100	n.d.	2	1	2	1	2	3	2	3	3	2	1
794	CDIF630erm_02039	269	3	2	1	8	13	11	5	5	5	5	7	7	2677500	901110	352780	10690000	32588000	26280000	6338500	4722300	3480700	1150900	8591200	6568100	1066700	615970	n.d.	4877500	7767100	4299900	1715100	1887500	1178800	2277000	2726200	2204700	1	1	0	5	12	6	4	3	2	3	6
311	CDIF630erm_00843	268	4	3	4	12	11	12	3	3	3	6	7	6	25968000	13703000	14088000	130720000	233790000	135280000	6096300	5848700	6404600	4592600	60832000	25594000	14623000	15040000	15487000	104150000	121630000	80571000	3223400	5329500	4370600	18720000	37745000	17993000	4	3	6	16	15	13	2	3	3	5	10
800	CDIF630erm_02071	268	1	1	0	1	1	1	2	2	1	0	2	1	971190	865650	n.d.	1075800	1735900	1201300	2139200	2133900	769090	n.d.	1672300	822620	n.d.	n.d.	n.d.	n.d.	n.d.	n.d.	1080400	1561000	n.d.	n.d.	n.d.	n.d.	1	0	0	0	1	1	2	1	1	0	2
1146	CDIF630erm_03000	268	7	7	7	9	10	9	0	0	0	0	0	0	18876000	15577000	13496000	25892000	38237000	32368000	n.d.	n.d.	n.d.	n.d.	n.d.	n.d.	4065500	5104000	4556300	8287200	8134900	7223400	n.d.	n.d.	n.d.	n.d.	n.d.	n.d.	7	7	5	7	8	6	0	0	0	0	0
1463	CDIF630erm_03882	268	4	3	3	0	2	2	3	1	4	1	1	1	5055600	2108200	1994800	n.d.	1257300	1456200	4184000	1505100	3690600	146770	802140	1148600	1580000	1680500	1624900	n.d.	n.d.	n.d.	1571100	n.d.	1827000	n.d.	n.d.	n.d.	6	4	3	0	1	1	2	1	3	1	0
236	CDIF630erm_00550	267	3	2	2	0	1	2	2	3	3	4	0	3	3873400	5302100	1342400	n.d.	347440	1895500	5373800	3523400	3905100	2926600	n.d.	4259200	2591400	6697400	1934900	n.d.	n.d.	n.d.	n.d.	n.d.	n.d.	9912300	n.d.	n.d.	2	2	0	0	1	2	2	3	2	4	0
630	CDIF630erm_01614	267	0	1	1	5	3	3	3	3	3	0	1	3	n.d.	804600	402110	2327800	2772400	3228700	4052000	2072800	2377100	n.d.	776200	1994500	n.d.	n.d.	n.d.	1604600	1207100	1813500	2016600	1512800	1099900	n.d.	n.d.	1208600	0	1	0	3	4	4	1	2	4	0	1
648	CDIF630erm_01660	267	5	4	5	5	5	5	7	7	7	4	4	6	9777800	4152200	6972600	9574400	13925000	10512000	26829000	18508000	19047000	1740700	6961300	15476000	4286100	3014800	2900200	4359800	5391100	4876500	6838800	6823100	5433700	5645800	3326600	5841300	5	4	5	6	8	5	10	10	10	3	4
739	CDIF630erm_01891	267	0	0	0	0	0	0	1	2	2	1	0	1	n.d.	n.d.	n.d.	n.d.	n.d.	n.d.	1042800	3655900	3047200	243440	n.d.	1331300	n.d.	n.d.	n.d.	n.d.	n.d.	n.d.	n.d.	1860000	1604700	n.d.	n.d.	n.d.	0	0	0	0	0	0	1	3	3	0	0
766	CDIF630erm_01977	267	1	1	0	0	0	0	0	2	2	1	2	1	1519000	721060	n.d.	n.d.	n.d.	n.d.	n.d.	1340700	1415800	83131	452640	1104000	n.d.	n.d.	n.d.	n.d.	n.d.	n.d.	n.d.	n.d.	n.d.	n.d.	n.d.	n.d.	1	1	0	0	0	0	0	3	1	0	1
907	CDIF630erm_02409	267	20	20	20	15	15	17	0	0	0	0	0	0	252400000	153100000	140770000	81792000	101020000	134360000	n.d.	n.d.	n.d.	n.d.	n.d.	n.d.	40492000	40897000	41490000	30403000	22824000	31852000	n.d.	n.d.	n.d.	n.d.	n.d.	n.d.	23	19	19	12	13	19	0	0	0	0	0
1340	CDIF630erm_03581	267	2	2	2	3	3	3	3	4	2	2	4	5	3784400	3025000	2208300	6783700	12536000	9319100	6384200	6144800	5007900	2942300	24722000	19012000	3886300	5246300	3962200	4968300	5883400	4940400	5901400	5180800	5474400	7805400	11964000	10124000	3	2	2	2	4	5	2	2	3	4	5
225	CDIF630erm_00524	266	12	12	12	14	15	15	12	11	13	9	15	12	120520000	76031000	57457000	218510000	402950000	306000000	148090000	94537000	149680000	28841000	178650000	102020000	39773000	37492000	32949000	100550000	119090000	100470000	41497000	39138000	54347000	61465000	72645000	37040000	13	16	16	21	25	22	16	16	20	16	22
444	CDIF630erm_01189	266	1	1	1	1	1	1	1	1	1	1	1	1	3238800	2337000	2974600	1933400	3479700	3011600	2535300	1610200	1756900	390210	2131400	1839600	n.d.	n.d.	n.d.	n.d.	n.d.	n.d.	n.d.	n.d.	n.d.	n.d.	n.d.	n.d.	1	1	1	1	1	1	1	1	1	1	1
922	CDIF630erm_02461	266	0	0	0	0	0	0	1	1	1	0	0	0	n.d.	n.d.	n.d.	n.d.	n.d.	n.d.	1553700	1371800	1019000	n.d.	n.d.	n.d.	n.d.	n.d.	n.d.	n.d.	n.d.	n.d.	n.d.	n.d.	n.d.	n.d.	n.d.	n.d.	0	0	0	0	0	0	1	1	1	0	0
449	CDIF630erm_01197	265	8	10	10	16	17	17	6	6	6	16	19	19	38852000	27345000	18605000	135370000	265500000	198560000	19598000	6097500	10105000	43967000	261640000	214490000	12527000	12515000	9917400	51930000	63388000	53547000	6637300	2934700	4266000	62869000	82803000	58369000	8	9	12	18	23	21	7	3	4	20	22
485	CDIF630erm_01297	265	8	9	7	9	10	11	10	9	8	5	8	8	25851000	15378000	11626000	19119000	34791000	30836000	37804000	18084000	21194000	2729300	19791000	15550000	10765000	10476000	8137000	12550000	12663000	13313000	11557000	10012000	12860000	9761200	12635000	8523700	9	7	5	7	10	10	11	6	6	3	8
712	CDIF630erm_01830	265	3	2	3	0	1	1	4	4	4	1	1	1	4360100	1804800	5078200	n.d.	1236400	2954600	20047000	11139000	15646000	251380	1488100	1419500	3810300	2229000	4652100	n.d.	n.d.	n.d.	7073900	5411300	6964300	n.d.	n.d.	n.d.	4	2	2	0	1	1	6	3	3	1	1
906	CDIF630erm_02406	265	14	14	14	13	12	12	0	0	0	0	0	0	148630000	77166000	82664000	51973000	64658000	78406000	n.d.	n.d.	n.d.	n.d.	n.d.	n.d.	38111000	29553000	32399000	26768000	20175000	27242000	n.d.	n.d.	n.d.	n.d.	n.d.	n.d.	16	15	17	12	12	13	0	0	0	0	0
608	CDIF630erm_01556	264	1	2	1	1	1	1	1	1	1	2	2	2	2077400	1855700	887530	975530	1655900	1547100	1221300	1121500	1145000	925550	2617300	3498300	n.d.	1974100	n.d.	n.d.	n.d.	n.d.	n.d.	n.d.	n.d.	4723400	2417600	2903900	1	2	1	1	2	1	1	1	1	1	1
690	CDIF630erm_01774	264	0	0	0	0	0	0	7	7	9	4	7	8	n.d.	n.d.	n.d.	n.d.	n.d.	n.d.	23993000	25608000	33157000	2630400	15381000	15671000	n.d.	n.d.	n.d.	n.d.	n.d.	n.d.	5808200	6916500	8486000	6560700	6044200	5161900	0	0	0	0	0	0	8	10	12	4	9
694	CDIF630erm_01790	264	1	0	1	2	2	1	2	2	3	0	0	1	352680	n.d.	131700	461060	303620	101460	1632700	724880	1800800	n.d.	n.d.	141680	n.d.	n.d.	n.d.	551320	n.d.	n.d.	1190900	855410	920630	n.d.	n.d.	n.d.	1	0	1	2	1	0	3	1	3	0	0
602	CDIF630erm_01544	263	6	5	6	4	4	5	4	4	4	5	5	6	24281000	22098000	18016000	6623700	11550000	8283300	16816000	18310000	13728000	2626800	8036400	11106000	9675000	16086000	12827000	7232600	6138800	5561600	10410000	14919000	10681000	6980700	4065200	5330000	5	6	7	4	3	4	4	4	4	6	3
646	CDIF630erm_01656	263	7	8	8	3	3	3	6	5	6	6	6	7	18210000	12540000	11844000	3356900	5104000	6854000	20860000	9192800	15631000	3164200	13336000	19998000	7695500	8628600	8661500	3834800	3054400	4461000	7449500	6268600	10286000	7961800	8211200	9869900	8	8	6	2	2	3	7	5	5	6	5
708	CDIF630erm_01820	263	1	1	1	0	0	0	1	1	0	0	0	0	1306800	701510	462110	n.d.	n.d.	n.d.	513540	455900	n.d.	n.d.	n.d.	n.d.	n.d.	n.d.	n.d.	n.d.	n.d.	n.d.	n.d.	n.d.	n.d.	n.d.	n.d.	n.d.	1	0	0	0	0	0	0	1	0	0	0
45	CDIF630erm_00131	262	9	8	8	7	8	7	11	11	11	7	8	7	26928000	16239000	17590000	9727600	14782000	12792000	104920000	98467000	67234000	4344700	19599000	20627000	6505700	6788200	7196600	4723800	4990000	4280200	14456000	23008000	15242000	7984300	6454400	5886900	11	7	8	8	7	5	15	18	12	8	7
320	CDIF630erm_00861	262	1	1	1	1	1	1	1	0	1	0	1	1	463090	343270	364870	245810	297200	491030	304270	n.d.	183350	n.d.	355630	361020	n.d.	n.d.	n.d.	n.d.	n.d.	n.d.	n.d.	n.d.	n.d.	n.d.	n.d.	n.d.	1	1	1	1	1	1	1	0	1	0	0
691	CDIF630erm_01775	262	0	0	0	0	0	0	5	7	7	3	7	7	n.d.	n.d.	n.d.	n.d.	n.d.	n.d.	37032000	37327000	33462000	2406600	23342000	19663000	n.d.	n.d.	n.d.	n.d.	n.d.	n.d.	14178000	20878000	16753000	9343200	12527000	8831800	0	0	0	0	0	0	4	6	10	3	6
808	CDIF630erm_02103	262	4	4	4	11	12	12	7	6	5	6	9	8	7604200	5055700	5411600	38659000	59717000	45846000	9536200	18582000	11265000	6565100	54308000	26721000	4214800	4425800	4641200	26296000	27809000	23012000	4854000	13028000	7699900	16804000	26124000	10704000	4	4	3	10	13	11	5	6	3	5	8
867	CDIF630erm_02324	262	6	5	5	4	5	5	5	4	4	1	2	1	11448000	8656300	11082000	3897000	5826800	5060800	9137700	5502500	3621400	106260	1318400	n.d.	3580600	3977600	5164800	2622300	2666400	2558300	3527800	2687000	1942600	n.d.	1372300	n.d.	6	4	5	3	5	3	5	3	3	1	2
229	CDIF630erm_00528	261	21	19	20	21	22	24	20	21	20	16	26	21	2863900000	2.0146e+09	1.5128e+09	4.2796e+09	6.5024e+09	5727900000	3.013e+09	1.7383e+09	2277300000	214280000	2259400000	1.8773e+09	675400000	761240000	625710000	1.4869e+09	1422800000	1387000000	722450000	579110000	763110000	342520000	709610000	501890000	81	88	78	122	132	129	76	73	83	44	83
281	CDIF630erm_00787	261	11	13	13	12	13	14	14	14	15	9	13	13	351790000	252950000	222860000	159330000	280440000	193780000	390890000	282030000	271170000	14878000	113380000	109530000	92669000	88293000	89153000	59602000	63671000	46813000	83293000	89424000	82392000	31631000	40287000	34306000	18	23	25	28	20	22	24	23	28	8	20
549	CDIF630erm_01428	261	13	12	12	13	14	13	14	14	14	12	16	16	141810000	83322000	61738000	82748000	159240000	114050000	139470000	106340000	119140000	28216000	139350000	140700000	28902000	27216000	22361000	23202000	27240000	24011000	22729000	26743000	27356000	25265000	31302000	26135000	17	12	15	13	17	19	20	19	14	12	22
632	CDIF630erm_01617	261	5	4	5	1	2	2	1	2	1	0	1	1	7541700	4459000	5278600	5336200	7183300	3819400	2302400	3214000	2400600	n.d.	8387500	5995600	5260500	5336700	6171700	n.d.	5359900	4268600	n.d.	n.d.	n.d.	n.d.	n.d.	n.d.	3	1	2	1	1	2	1	2	1	0	1
1206	CDIF630erm_03117	261	5	5	4	2	1	0	4	4	3	1	2	2	4603200	2608000	2708100	310220	679500	n.d.	3678700	2386100	2984100	283090	1688700	1717100	2146400	2681300	2397000	n.d.	n.d.	n.d.	2077600	1663000	2121000	n.d.	1330900	1353100	4	5	3	2	0	0	3	4	1	1	0
1517	CDIF630erm_04002	261	4	3	3	2	2	2	0	2	1	2	2	2	5887800	3943200	1162400	1581400	2438500	1926100	n.d.	1571400	1564900	1154700	2331300	2702600	2391900	2279900	1411200	3303200	1990500	2083300	n.d.	1725600	n.d.	n.d.	n.d.	n.d.	3	1	2	2	1	1	0	2	1	2	1
447	CDIF630erm_01195	260	20	20	19	24	24	23	14	12	14	17	23	22	597880000	474910000	442250000	1299300000	1.656e+09	1415900000	217430000	77147000	116250000	245920000	1093700000	1266900000	99965000	113300000	107430000	327730000	267790000	258660000	36993000	20969000	25164000	243870000	239000000	258310000	39	35	36	65	63	61	22	15	22	52	57
760	CDIF630erm_01957	260	0	0	0	1	0	0	1	0	0	0	0	0	n.d.	n.d.	n.d.	254740	n.d.	n.d.	239810	n.d.	n.d.	n.d.	n.d.	n.d.	n.d.	n.d.	n.d.	n.d.	n.d.	n.d.	n.d.	n.d.	n.d.	n.d.	n.d.	n.d.	0	0	0	0	0	0	1	0	0	0	0
1280	CDIF630erm_03408	260	0	1	1	0	0	0	0	0	1	0	0	0	n.d.	517970	459990	n.d.	n.d.	n.d.	n.d.	n.d.	n.d.	n.d.	n.d.	n.d.	n.d.	n.d.	n.d.	n.d.	n.d.	n.d.	n.d.	n.d.	n.d.	n.d.	n.d.	n.d.	0	1	0	0	0	0	0	0	1	0	0
255	CDIF630erm_00659	259	1	1	1	0	0	1	0	0	0	0	0	0	349640	302610	355560	n.d.	n.d.	n.d.	n.d.	n.d.	n.d.	n.d.	n.d.	n.d.	n.d.	n.d.	n.d.	n.d.	n.d.	n.d.	n.d.	n.d.	n.d.	n.d.	n.d.	n.d.	0	0	0	0	0	1	0	0	0	0	0
301	CDIF630erm_00833	259	2	1	1	9	9	9	0	0	0	1	4	0	1545000	685690	440350	12217000	26210000	16723000	n.d.	n.d.	n.d.	124710	3479700	n.d.	367440	n.d.	n.d.	4820000	6045300	5006200	n.d.	n.d.	n.d.	n.d.	957640	n.d.	2	1	0	11	11	10	0	0	0	0	3
318	CDIF630erm_00853	259	2	2	2	1	1	1	1	0	0	0	0	0	1705100	707940	482550	329340	572050	286690	1571800	n.d.	n.d.	n.d.	n.d.	n.d.	n.d.	635310	471010	n.d.	n.d.	n.d.	n.d.	n.d.	n.d.	n.d.	n.d.	n.d.	2	2	2	0	1	0	2	0	0	0	0
617	CDIF630erm_01571	259	3	2	3	2	2	2	2	2	0	1	2	3	6981100	2779600	4672400	2908900	4424300	3443900	3285600	2341100	n.d.	384140	2028300	4904300	2667300	3223900	3007500	2834100	2940600	2600700	n.d.	n.d.	n.d.	n.d.	n.d.	2805000	3	2	2	3	2	2	1	2	0	1	1
1226	CDIF630erm_03257	259	5	5	5	3	4	4	3	2	3	1	1	2	5842400	3893300	3346700	2094000	3990000	3431900	2826400	1455300	6643100	95069	298160	751100	1888800	2300300	2375400	1740700	2251500	1925300	1630000	2193300	2420600	n.d.	n.d.	994590	6	3	0	1	4	2	4	2	3	1	1
1309	CDIF630erm_03506	259	0	0	0	0	0	0	2	1	2	0	0	0	n.d.	n.d.	n.d.	n.d.	n.d.	n.d.	1978600	249990	1249300	n.d.	n.d.	n.d.	n.d.	n.d.	n.d.	n.d.	n.d.	n.d.	1471000	n.d.	1142700	n.d.	n.d.	n.d.	0	0	0	0	0	0	0	1	2	0	0
1241	CDIF630erm_03290	258	5	5	5	4	4	3	2	2	1	1	1	2	11341000	7676700	5559100	3365600	8197900	4684200	2496700	2245500	769460	289660	902260	2149600	3807200	3670300	3294100	2535100	3174700	2497400	1369400	1977700	n.d.	n.d.	n.d.	1456500	5	5	4	4	4	2	1	2	1	1	1
9	CDIF630erm_00011	257	1	1	1	1	1	1	0	0	0	3	2	2	955320	815140	n.d.	674440	921740	918860	n.d.	n.d.	n.d.	655580	1822500	3619400	n.d.	n.d.	n.d.	n.d.	n.d.	n.d.	n.d.	n.d.	n.d.	n.d.	n.d.	n.d.	1	0	1	0	1	0	0	0	0	2	0
333	CDIF630erm_00886	257	0	0	0	2	2	2	0	0	0	0	0	0	n.d.	n.d.	n.d.	1243200	1906100	1208800	n.d.	n.d.	n.d.	n.d.	n.d.	n.d.	n.d.	n.d.	n.d.	n.d.	n.d.	n.d.	n.d.	n.d.	n.d.	n.d.	n.d.	n.d.	0	0	0	1	0	1	0	0	0	0	0
308	CDIF630erm_00840	256	0	0	0	5	7	6	1	1	2	1	1	1	n.d.	n.d.	n.d.	7474100	11581000	7083800	758030	n.d.	1245000	126950	2128600	946990	n.d.	n.d.	n.d.	4181900	3801600	2859700	n.d.	n.d.	n.d.	n.d.	n.d.	n.d.	0	0	0	6	7	5	0	1	2	0	1
740	CDIF630erm_01892	256	0	0	0	0	0	0	12	13	13	12	16	13	n.d.	n.d.	n.d.	n.d.	n.d.	n.d.	225180000	215330000	216300000	35796000	381310000	298510000	n.d.	n.d.	n.d.	n.d.	n.d.	n.d.	57493000	81002000	74063000	59308000	134950000	85250000	0	0	0	0	0	0	20	20	22	18	39
1270	CDIF630erm_03371	256	0	0	0	1	2	2	0	0	0	0	0	0	n.d.	n.d.	n.d.	2276700	2665300	6005200	n.d.	n.d.	n.d.	n.d.	n.d.	n.d.	n.d.	n.d.	n.d.	2900800	n.d.	4583000	n.d.	n.d.	n.d.	n.d.	n.d.	n.d.	0	0	0	2	2	4	0	0	0	0	0
1445	CDIF630erm_03853	256	3	2	2	1	2	1	3	2	2	2	2	3	5614300	2876600	2054000	1145200	1757700	1277800	4942900	3272600	3346600	284600	4092200	5300000	2674300	2529300	1905600	n.d.	n.d.	n.d.	2326600	2537100	2306200	n.d.	2861300	2897800	3	2	2	1	3	0	3	2	2	2	1
1457	CDIF630erm_03875	256	5	5	4	7	7	6	4	5	4	5	5	5	28821000	15904000	12431000	12277000	25980000	25000000	18282000	8882900	9978500	5502600	13611000	23540000	11987000	9269600	11115000	9068800	10020000	8493000	6162400	5464100	4986200	18402000	6167300	9873800	5	6	4	6	6	5	5	4	5	2	5
920	CDIF630erm_02450	255	2	1	1	2	2	2	3	2	3	1	2	2	1276200	697530	258100	1070600	958760	1187500	2370900	900000	2865100	157310	2524000	3776500	n.d.	n.d.	n.d.	1224000	n.d.	969830	n.d.	n.d.	n.d.	n.d.	2261500	2684300	1	0	1	2	1	1	3	2	2	0	3
1204	CDIF630erm_03114	255	2	2	0	1	2	0	2	1	1	0	0	0	1398700	932580	n.d.	324020	1591600	n.d.	1191600	647690	698630	n.d.	n.d.	n.d.	756900	813690	n.d.	n.d.	917830	n.d.	628520	n.d.	n.d.	n.d.	n.d.	n.d.	1	2	0	0	2	0	2	1	0	0	0
319	CDIF630erm_00859	254	1	1	1	0	0	0	1	1	0	0	2	1	544490	520780	651150	n.d.	n.d.	n.d.	1207800	686330	n.d.	n.d.	711730	1026000	n.d.	n.d.	n.d.	n.d.	n.d.	n.d.	n.d.	n.d.	n.d.	n.d.	n.d.	n.d.	1	0	1	0	0	0	1	1	0	0	1
871	CDIF630erm_02336	254	1	1	0	1	2	1	0	0	0	0	0	0	101370	47074	n.d.	55505	125550	138560	n.d.	n.d.	n.d.	n.d.	n.d.	n.d.	n.d.	n.d.	n.d.	n.d.	n.d.	n.d.	n.d.	n.d.	n.d.	n.d.	n.d.	n.d.	2	0	0	1	2	1	0	0	0	0	0
909	CDIF630erm_02413	254	5	4	4	7	7	7	7	6	6	3	4	4	21681000	8335300	6627300	35640000	78475000	60050000	29636000	11351000	15367000	1038200	11482000	15842000	7127300	5267000	4633100	13784000	18643000	16724000	8329900	3807500	5310500	3681300	5058900	7581500	6	5	8	9	11	9	10	7	5	2	5
1105	CDIF630erm_02893	253	2	2	0	2	2	2	2	2	2	2	0	1	1629700	1340100	n.d.	1744600	2532000	2077900	2568900	1858300	2116700	378790	n.d.	534520	n.d.	n.d.	n.d.	1979100	1720600	2020500	n.d.	n.d.	n.d.	n.d.	n.d.	n.d.	2	0	0	1	1	1	2	1	1	2	0
1362	CDIF630erm_03627	253	0	1	2	1	2	2	0	0	2	0	0	0	n.d.	497870	294300	740850	2088300	1414000	n.d.	n.d.	415290	n.d.	n.d.	n.d.	n.d.	n.d.	n.d.	n.d.	1367700	1048100	n.d.	n.d.	n.d.	n.d.	n.d.	n.d.	0	1	1	1	2	2	0	0	2	0	0
35	CDIF630erm_00118	252	5	6	6	8	6	8	6	7	9	4	7	7	14016000	8641000	9460700	7981900	11113000	7789300	11877000	10786000	14314000	878330	8372200	10890000	9718800	6620300	10616000	6142100	5301400	4204200	6093800	6816300	7003900	5286700	4962900	6239000	3	6	6	8	5	4	4	6	7	3	8
677	CDIF630erm_01722	252	1	1	2	3	3	2	7	6	6	4	5	5	1825100	1114800	1094700	2037300	4948100	2537200	13584000	7653800	5234200	1261000	10587000	9575800	n.d.	n.d.	n.d.	1638400	2650000	1592100	4215400	3389600	2190800	3224800	4648400	3765000	1	1	1	1	4	1	7	5	2	1	4
1009	CDIF630erm_02694	252	2	1	2	0	0	0	2	2	2	0	0	0	1579900	757340	730990	n.d.	n.d.	n.d.	1670900	1166600	998760	n.d.	n.d.	n.d.	1050700	n.d.	896900	n.d.	n.d.	n.d.	1044400	1025700	852660	n.d.	n.d.	n.d.	2	0	0	0	0	0	1	1	1	0	0
1327	CDIF630erm_03536	252	1	1	0	0	0	0	6	6	6	2	2	2	662970	698740	n.d.	n.d.	n.d.	n.d.	31702000	29318000	20350000	564500	2371200	2597900	n.d.	n.d.	n.d.	n.d.	n.d.	n.d.	10012000	15474000	7559700	2065300	1803600	1802100	2	1	0	0	0	0	6	8	6	2	3
195	CDIF630erm_00412	251	0	0	0	0	0	0	2	3	3	0	2	1	n.d.	n.d.	n.d.	n.d.	n.d.	n.d.	99328	676540	1190500	n.d.	341720	93052	n.d.	n.d.	n.d.	n.d.	n.d.	n.d.	65164	524990	781600	n.d.	211120	n.d.	0	0	0	0	0	0	1	5	5	0	4
345	CDIF630erm_00913	251	9	10	11	11	10	12	7	8	8	7	8	7	53735000	36600000	33776000	48970000	64546000	53373000	50075000	56979000	49617000	7492300	36515000	39848000	31749000	28400000	32089000	37234000	34405000	32165000	27681000	44408000	37769000	31478000	28913000	26727000	10	10	10	14	8	14	7	11	8	4	8
379	CDIF630erm_00994	251	4	3	4	6	6	6	4	5	5	4	7	7	22986000	10387000	7781900	37217000	46050000	141920000	41154000	37711000	37869000	20888000	85058000	94821000	12402000	10505000	7110400	31599000	20158000	49328000	21450000	23700000	20840000	77177000	57879000	45174000	4	2	4	5	6	7	5	6	5	5	8
597	CDIF630erm_01513	251	24	23	24	22	21	22	24	24	24	21	25	26	474510000	307470000	262060000	143180000	242390000	192790000	530940000	483940000	396590000	50365000	218220000	370040000	96750000	83984000	81383000	41906000	46760000	45795000	89610000	108950000	85845000	65243000	55814000	76383000	40	38	39	24	31	35	41	53	44	29	33
756	CDIF630erm_01944	251	13	12	11	11	11	12	0	0	0	0	0	0	73519000	40507000	30060000	19790000	40894000	36950000	n.d.	n.d.	n.d.	n.d.	n.d.	n.d.	11929000	11857000	9792300	7490400	6744800	7160000	n.d.	n.d.	n.d.	n.d.	n.d.	n.d.	14	16	11	10	14	11	0	0	0	0	0
1320	CDIF630erm_03525	251	4	4	4	5	5	5	4	4	4	4	4	4	20331000	12309000	15367000	16958000	24604000	20221000	14955000	14938000	13416000	2024500	16369000	17113000	13745000	16967000	17225000	17293000	16223000	14405000	11446000	14830000	12328000	14471000	14120000	13088000	7	7	4	8	8	6	4	4	3	3	5
96	CDIF630erm_00232	250	7	6	7	9	8	9	9	9	9	6	11	8	70909000	43360000	35323000	137960000	143490000	91204000	561030000	778130000	657450000	35333000	461290000	216300000	18248000	17945000	15236000	50397000	34441000	32301000	124120000	227160000	203900000	52980000	146310000	67313000	11	6	6	15	13	12	31	45	52	17	41
206	CDIF630erm_00452	250	2	2	2	2	2	2	2	1	2	2	2	2	2230900	1224900	1436900	1980000	2139800	2291700	919160	155270	1308300	833900	2164100	2483200	1712500	1570500	1946600	2413100	1445400	2160400	637940	n.d.	1292900	3519200	1908100	2156900	2	2	2	2	1	2	1	0	1	1	2
210	CDIF630erm_00458	250	5	5	6	8	9	9	10	8	8	7	5	6	5409300	4792300	4659000	7104800	14568000	13411000	17683000	7734000	7623200	2390000	5252500	11185000	2470300	3255700	2651800	2762200	3493100	2799200	3138400	2646200	2510900	6376400	3344200	3850100	4	4	4	4	9	6	8	4	5	7	3
591	CDIF630erm_01497	250	1	1	1	1	1	1	2	1	1	1	1	1	2347300	2429000	1899300	1486100	2789700	3203200	4807700	2768200	2790600	325220	1804200	2346400	n.d.	n.d.	n.d.	n.d.	n.d.	n.d.	n.d.	n.d.	n.d.	n.d.	n.d.	n.d.	1	2	0	0	1	1	2	1	1	1	1
974	CDIF630erm_02601	250	3	3	4	4	3	4	0	0	0	0	1	1	8909200	5631600	7098400	3883700	3180300	6969100	n.d.	n.d.	n.d.	n.d.	3746700	6919700	5664300	6220900	4800000	2425800	1867000	3870100	n.d.	n.d.	n.d.	n.d.	n.d.	n.d.	3	2	3	3	1	3	0	0	0	0	1
1167	CDIF630erm_03035	250	1	0	1	0	0	0	2	1	1	2	1	2	226430	n.d.	273420	n.d.	n.d.	n.d.	251260	157830	457610	148410	1077100	913380	n.d.	n.d.	n.d.	n.d.	n.d.	n.d.	n.d.	n.d.	n.d.	n.d.	n.d.	n.d.	0	0	2	0	0	0	2	0	0	1	0
1289	CDIF630erm_03442	250	1	1	1	1	2	2	1	1	1	1	1	1	1080100	889580	513540	878930	2454500	2210500	1324000	1222000	844940	374020	1032000	1647300	n.d.	n.d.	n.d.	n.d.	1891400	1920200	n.d.	n.d.	n.d.	n.d.	n.d.	n.d.	1	0	1	1	2	1	1	1	1	1	1
1391	CDIF630erm_03734	250	4	4	4	3	3	3	3	3	3	4	3	4	11663000	9800800	8315900	2434300	6430400	3652300	6185300	2429100	4287200	446510	6772900	9438100	4299600	3965000	2529000	2785400	4495400	3091100	4778300	3157000	4990800	4711100	5626500	6195400	5	4	3	2	3	3	2	3	1	3	3
426	CDIF630erm_01147	249	4	4	4	1	2	1	3	3	3	4	1	2	8104300	5827500	5624000	871730	2731600	854470	4601100	2419900	3189200	921630	1177200	1841300	2628500	3279300	3248600	n.d.	n.d.	n.d.	1853800	1896300	1622100	2082400	n.d.	1435000	4	2	5	0	2	0	2	3	3	4	1
506	CDIF630erm_01331	249	8	8	8	8	7	8	11	11	11	10	7	10	85756000	47037000	38814000	28243000	62641000	129530000	299920000	219430000	212410000	7342100	42836000	53342000	76025000	62145000	57439000	37285000	45964000	46695000	92381000	91131000	92828000	48139000	45716000	47006000	12	10	10	10	7	10	19	16	12	12	7
904	CDIF630erm_02404	249	1	1	1	2	1	2	0	0	0	0	0	0	1793400	900690	1334500	3015500	551180	8363300	n.d.	n.d.	n.d.	n.d.	n.d.	n.d.	n.d.	n.d.	n.d.	4832900	n.d.	8077100	n.d.	n.d.	n.d.	n.d.	n.d.	n.d.	1	1	2	1	0	3	0	0	0	0	0
1169	CDIF630erm_03037	249	2	2	2	0	0	0	2	3	2	0	0	0	1633000	1083700	1219200	n.d.	n.d.	n.d.	1605100	2175700	1221500	n.d.	n.d.	n.d.	1197600	1504500	1638400	n.d.	n.d.	n.d.	n.d.	1187800	1559300	n.d.	n.d.	n.d.	2	2	2	0	0	0	2	2	2	0	0
1317	CDIF630erm_03522	249	10	9	9	9	9	9	10	11	13	7	8	10	57486000	36147000	37817000	30099000	46617000	34893000	143370000	119650000	102770000	5491600	29087000	41501000	15251000	15582000	19541000	14262000	13570000	11550000	30021000	37468000	26507000	12848000	12926000	13383000	13	7	7	8	10	12	15	14	14	7	7
36	CDIF630erm_00119	248	5	6	6	4	4	4	1	2	2	1	2	1	13854000	8752600	8687100	1849000	3011600	2512000	2516100	3356300	2420000	327260	1230600	603100	5432300	4544300	4481800	2462300	2159100	1897300	n.d.	2455900	1987300	n.d.	1982100	n.d.	4	5	4	2	3	3	0	1	0	1	1
73	CDIF630erm_00161	248	0	2	2	0	0	0	4	3	4	2	3	5	n.d.	730930	812120	n.d.	n.d.	n.d.	4466900	923470	3484900	224140	2645700	4378300	n.d.	1325100	1442300	n.d.	n.d.	n.d.	1402500	1092000	1357900	1353500	n.d.	1322300	0	1	2	0	0	0	3	3	2	1	1
1250	CDIF630erm_03310	248	0	1	1	0	0	0	0	0	0	0	0	0	n.d.	83509	119890	n.d.	n.d.	n.d.	n.d.	n.d.	n.d.	n.d.	n.d.	n.d.	n.d.	n.d.	n.d.	n.d.	n.d.	n.d.	n.d.	n.d.	n.d.	n.d.	n.d.	n.d.	0	1	1	0	0	0	0	0	0	0	0
1311	CDIF630erm_03514	248	1	2	2	1	2	1	0	1	1	0	0	0	898220	845810	n.d.	n.d.	1367100	1065800	n.d.	49742	67035	n.d.	n.d.	n.d.	n.d.	n.d.	n.d.	n.d.	n.d.	n.d.	n.d.	n.d.	n.d.	n.d.	n.d.	n.d.	0	2	2	1	2	1	0	0	1	0	0
1450	CDIF630erm_03862	248	3	3	3	3	3	3	3	2	3	1	2	2	8402700	5256600	3227700	1690900	5630500	4072100	4704300	2527900	2025000	105740	777650	2196900	2643800	2980400	2454700	1598000	2358300	1836800	1791200	2101500	1524000	n.d.	n.d.	1571200	3	3	3	3	2	2	3	2	3	0	2
190	CDIF630erm_00406	247	0	0	0	0	0	0	1	1	2	1	1	0	n.d.	n.d.	n.d.	n.d.	n.d.	n.d.	1223500	2471400	2106200	106790	615440	n.d.	n.d.	n.d.	n.d.	n.d.	n.d.	n.d.	n.d.	n.d.	n.d.	n.d.	n.d.	n.d.	0	0	0	0	0	0	0	1	1	0	0
458	CDIF630erm_01219	247	4	3	4	1	1	0	1	2	1	0	0	0	2729300	1097400	2107300	n.d.	n.d.	n.d.	515710	1278400	247660	n.d.	n.d.	n.d.	994000	1609100	1108100	n.d.	n.d.	n.d.	n.d.	1449700	n.d.	n.d.	n.d.	n.d.	3	3	3	1	1	0	0	2	0	0	0
1297	CDIF630erm_03464	247	18	15	18	19	18	18	17	14	15	14	17	17	1.6963e+09	1323100000	1190200000	1.0711e+09	1282600000	1174800000	818300000	190370000	373910000	287590000	758810000	1.4606e+09	355330000	374900000	357600000	296370000	241530000	254970000	141250000	49516000	82452000	368930000	187660000	331250000	36	32	42	35	34	33	31	21	26	30	34
135	CDIF630erm_00316	246	2	3	2	1	1	2	3	3	3	2	3	2	4233700	3510700	2999500	340610	545470	270370	5326300	3229100	3451500	337620	3951600	2958600	n.d.	2996400	n.d.	n.d.	n.d.	n.d.	3547100	3247000	3282800	1915300	3286700	2346200	1	1	1	0	1	1	3	2	2	0	4
167	CDIF630erm_00365	246	9	7	5	9	9	9	3	5	5	2	3	4	67515000	47025000	25467000	35197000	70082000	81506000	62589000	28108000	36011000	4894700	10252000	19566000	37886000	37227000	25356000	26460000	38889000	40600000	30812000	19304000	27242000	17100000	10050000	19398000	10	5	3	5	10	10	3	5	3	2	1
938	CDIF630erm_02506	246	0	0	0	1	1	1	0	0	0	0	0	1	n.d.	n.d.	n.d.	215380	399910	341440	n.d.	n.d.	n.d.	n.d.	n.d.	n.d.	n.d.	n.d.	n.d.	n.d.	n.d.	n.d.	n.d.	n.d.	n.d.	n.d.	n.d.	n.d.	0	0	0	1	0	0	0	0	0	0	0
1060	CDIF630erm_02803	246	2	2	2	1	1	0	0	0	0	0	0	0	7691000	1870600	1911400	874530	2409800	n.d.	n.d.	n.d.	n.d.	n.d.	n.d.	n.d.	5015100	2229600	2372800	n.d.	n.d.	n.d.	n.d.	n.d.	n.d.	n.d.	n.d.	n.d.	2	3	2	0	1	0	0	0	0	0	0
1495	CDIF630erm_03965	246	2	4	4	3	2	2	1	1	1	0	3	3	2546400	3550400	3083700	2099300	1970500	2125700	733350	403960	681750	n.d.	2751600	3156100	1420600	1508700	1671100	1502400	1649400	1868800	1651700	1412000	1846300	n.d.	1627700	1555100	1	3	3	3	1	2	0	1	1	0	2
562	CDIF630erm_01458	245	2	1	2	4	4	5	3	3	3	1	4	4	1821700	605220	2242900	6580000	10324000	8308000	2855900	2455700	1621100	494420	7932800	9053700	3503500	n.d.	2521700	5599900	5387800	4437900	2744600	5027100	2917800	n.d.	5231900	4385100	1	1	1	3	3	4	2	3	2	1	4
771	CDIF630erm_01982	245	5	4	5	3	3	3	4	3	4	1	1	2	13083000	8573300	8156000	3274700	4912900	4267300	11200000	4264000	3362100	n.d.	1140600	1317200	3829700	4901500	4503900	2082400	2093500	1975000	3433700	2711700	2934500	n.d.	n.d.	n.d.	9	3	5	2	3	3	6	2	4	1	0
833	CDIF630erm_02183	245	0	0	0	0	0	0	1	1	0	1	1	2	n.d.	n.d.	n.d.	n.d.	n.d.	n.d.	950670	1009600	n.d.	105910	196160	641690	n.d.	n.d.	n.d.	n.d.	n.d.	n.d.	n.d.	n.d.	n.d.	n.d.	n.d.	n.d.	0	0	0	0	0	0	1	0	0	1	0
1014	CDIF630erm_02700	245	0	1	0	3	3	4	0	1	1	0	2	1	n.d.	1409000	n.d.	2248300	2746100	5151000	n.d.	359160	367780	n.d.	3245100	1101300	n.d.	n.d.	n.d.	2646900	2268000	2453300	n.d.	n.d.	n.d.	n.d.	2389300	n.d.	0	1	0	1	0	3	0	0	1	0	2
328	CDIF630erm_00876	244	9	6	7	5	6	6	10	10	11	6	8	9	25485000	13477000	10858000	9323100	23115000	14732000	66280000	36128000	36871000	7112000	26100000	52673000	6725500	6430700	5193900	4836700	6671500	4411100	9937800	10707000	8572700	12485000	8042700	13091000	10	5	5	3	7	5	11	12	12	6	9
460	CDIF630erm_01224	244	0	2	3	0	0	1	3	3	4	2	3	3	n.d.	1509400	844060	n.d.	n.d.	496400	1703800	2471000	3984800	384220	1315900	2120700	n.d.	1402600	835360	n.d.	n.d.	n.d.	n.d.	1675200	1645000	1584600	1186400	889870	0	2	3	0	0	1	4	3	3	1	2
769	CDIF630erm_01980	244	5	5	5	7	8	5	7	7	7	4	5	8	12056000	7749500	5123400	11331000	28076000	18036000	19982000	13300000	14863000	2600900	11398000	19868000	3626800	4431500	3460500	5623600	8748400	7471700	5409300	6147800	5753500	6376600	5357500	6541600	5	2	3	6	8	5	4	5	5	5	3
805	CDIF630erm_02097	244	0	0	0	0	0	0	1	1	1	0	0	0	n.d.	n.d.	n.d.	n.d.	n.d.	n.d.	1147000	640290	1157000	n.d.	n.d.	n.d.	n.d.	n.d.	n.d.	n.d.	n.d.	n.d.	n.d.	n.d.	n.d.	n.d.	n.d.	n.d.	0	0	0	0	0	0	0	0	1	0	0
885	CDIF630erm_02366	244	3	2	1	3	3	3	3	3	3	1	2	1	3841600	2110200	1230100	2746300	6367600	4936200	6335100	3711800	4646200	765540	2165000	2696200	2499800	2625700	n.d.	2716300	3684900	3101500	3718900	3478300	3616200	n.d.	n.d.	n.d.	1	2	0	3	3	3	2	2	2	0	1
84	CDIF630erm_00173	243	2	3	2	0	1	1	3	3	4	1	1	0	1904700	3298800	1278900	n.d.	1158800	766810	3780400	2679000	3001300	120120	611900	n.d.	n.d.	2928000	n.d.	n.d.	n.d.	n.d.	1599800	1776200	1662300	n.d.	n.d.	n.d.	2	3	1	0	1	1	3	1	3	0	1
172	CDIF630erm_00373	243	2	3	4	3	4	6	4	3	5	3	1	2	1523600	1476800	2284300	805180	3311700	2939900	3709300	933840	2281200	458790	115980	2629300	1441100	1655300	1823700	1375600	1669400	1886000	1877900	1296500	1165900	1868900	n.d.	1520500	1	2	4	0	4	3	2	1	2	2	0
202	CDIF630erm_00434	242	2	3	4	1	2	2	4	4	3	2	2	2	3976600	2824900	3409100	726720	1265800	1215900	5186700	4698900	3906100	466320	1421000	1191900	1653400	1436900	1444000	n.d.	1248600	1337200	1801600	2325800	2652300	n.d.	1645200	1335200	1	1	2	1	1	2	1	3	2	1	2
430	CDIF630erm_01162	242	0	0	0	0	0	0	1	1	1	0	0	0	n.d.	n.d.	n.d.	n.d.	n.d.	n.d.	1251300	620970	501220	n.d.	n.d.	n.d.	n.d.	n.d.	n.d.	n.d.	n.d.	n.d.	n.d.	n.d.	n.d.	n.d.	n.d.	n.d.	0	0	0	0	0	0	1	0	0	0	0
722	CDIF630erm_01870	242	2	2	2	2	2	2	2	2	2	0	0	0	2519100	2015200	705730	1317500	1921600	1318700	1659300	1694700	1336500	n.d.	n.d.	n.d.	1499000	1934100	n.d.	1406300	1248600	953620	1002200	1521600	1063800	n.d.	n.d.	n.d.	2	2	2	1	0	1	2	2	2	0	0
1488	CDIF630erm_03931	242	5	5	5	5	5	4	5	5	4	5	3	3	13503000	9498200	7492200	7363800	12785000	8848400	12765000	11943000	9728300	3891800	7105600	8907200	5091900	5061000	4471000	5098000	5392300	4666900	3586800	4464000	4523200	9017300	4656400	5103500	5	6	6	6	5	4	6	6	6	3	3
141	CDIF630erm_00333	241	0	0	0	0	0	0	0	1	1	0	0	0	n.d.	n.d.	n.d.	n.d.	n.d.	n.d.	n.d.	413880	390580	n.d.	n.d.	n.d.	n.d.	n.d.	n.d.	n.d.	n.d.	n.d.	n.d.	n.d.	n.d.	n.d.	n.d.	n.d.	0	0	0	0	0	0	0	1	0	0	0
696	CDIF630erm_01794	241	4	2	2	2	2	2	3	3	2	1	2	3	4529200	1313000	737950	1250300	1759200	1828800	4416800	2213500	2005600	90916	1418200	2953800	1607900	1698400	1458200	1377900	1074300	1430400	2039900	1536500	1782600	n.d.	1256400	1705700	4	1	1	1	1	1	2	3	2	0	2
902	CDIF630erm_02401	241	1	1	1	5	7	6	3	1	3	2	3	3	2157600	2964700	2394100	9131100	18904000	14888000	10405000	1989100	7711700	536500	1696700	4004300	n.d.	n.d.	n.d.	6983400	7109700	5629100	4744300	n.d.	4514600	6025500	1437100	2689500	1	2	1	4	4	4	4	1	3	1	2
1234	CDIF630erm_03280	241	0	0	0	0	1	0	0	0	0	0	1	1	n.d.	n.d.	n.d.	n.d.	494390	n.d.	n.d.	n.d.	n.d.	n.d.	980100	588170	n.d.	n.d.	n.d.	n.d.	n.d.	n.d.	n.d.	n.d.	n.d.	n.d.	n.d.	n.d.	0	0	0	0	1	0	0	0	0	0	1
1328	CDIF630erm_03537	241	11	10	9	5	7	7	13	14	14	7	12	11	351610000	321720000	277270000	27042000	49822000	51755000	2156100000	1.5985e+09	1.8011e+09	72007000	549600000	389300000	95070000	131610000	136240000	21257000	22462000	26718000	513390000	719870000	643660000	109110000	153510000	113020000	19	13	12	3	6	9	34	68	56	11	24
1390	CDIF630erm_03732	241	2	2	3	4	4	4	4	4	4	3	3	4	2496700	1992000	2259200	2932900	5594800	5914900	8537500	4490800	6295900	1886200	4029200	7971100	2371700	2852500	1632400	2493900	3041100	3597500	4445400	2742200	4324500	7553400	3068300	4556900	2	2	1	2	3	5	3	2	3	3	2
234	CDIF630erm_00533	240	1	2	2	0	0	1	1	0	0	0	0	0	1456000	2888300	2488800	n.d.	n.d.	n.d.	659490	n.d.	n.d.	n.d.	n.d.	n.d.	n.d.	2569200	2360000	n.d.	n.d.	n.d.	n.d.	n.d.	n.d.	n.d.	n.d.	n.d.	0	2	3	0	0	1	1	0	0	0	0
324	CDIF630erm_00870	240	0	0	0	0	0	0	1	1	1	1	1	0	n.d.	n.d.	n.d.	n.d.	n.d.	n.d.	2007200	1377700	1496900	149560	367350	n.d.	n.d.	n.d.	n.d.	n.d.	n.d.	n.d.	n.d.	n.d.	n.d.	n.d.	n.d.	n.d.	0	0	0	0	0	0	0	0	0	0	1
676	CDIF630erm_01721	240	4	5	3	5	5	5	6	7	7	3	5	5	12904000	6230500	2960000	9860100	23861000	13481000	34320000	16071000	18187000	1454400	14520000	21943000	4586600	3554100	2121000	4705500	7110900	4964000	8262300	5740600	5704800	6809500	4839800	7360500	4	4	3	4	3	5	6	4	6	3	5
864	CDIF630erm_02318	240	5	3	3	4	4	4	7	7	7	5	5	7	8736300	4279900	2268100	3658300	3799100	5896100	15104000	9562300	9610600	960540	7087900	13036000	2861400	3516500	2930300	2443000	2625000	2735500	3824000	4011500	3390400	4303300	3354400	3910000	3	2	3	6	4	5	6	7	6	4	4
1171	CDIF630erm_03041	240	1	1	1	0	0	1	2	4	3	0	1	1	852290	377160	683250	n.d.	n.d.	419610	2022300	3039000	2270400	n.d.	388990	502730	n.d.	n.d.	n.d.	n.d.	n.d.	n.d.	1327800	1580500	1395300	n.d.	n.d.	n.d.	0	0	1	0	0	2	3	3	2	0	0
346	CDIF630erm_00914	239	8	9	8	8	8	8	8	9	8	5	8	8	273360000	216660000	157030000	114610000	188870000	167690000	164170000	123080000	152000000	22613000	82476000	139750000	92325000	105140000	99998000	53713000	55138000	56967000	53655000	61107000	57479000	55989000	36827000	47425000	18	17	16	12	12	14	16	18	13	11	10
112	CDIF630erm_00269	238	3	3	3	2	2	2	2	2	2	1	2	2	1676400	1038200	685260	374950	381570	435170	566510	216190	594210	109200	304840	466100	817740	587200	399800	393700	443150	319710	n.d.	307840	566660	n.d.	370480	481880	3	3	2	1	2	1	3	2	3	1	1
850	CDIF630erm_02272	238	3	3	2	2	3	2	1	1	1	2	0	0	3901800	2743200	1959700	1207500	1434400	1406200	n.d.	998300	768660	292250	n.d.	n.d.	2080300	2026300	2064000	1341900	1186500	1248400	n.d.	n.d.	n.d.	n.d.	n.d.	n.d.	2	2	0	0	4	0	1	2	1	2	0
1318	CDIF630erm_03523	238	9	8	7	7	8	7	9	11	10	5	7	6	121380000	107120000	70030000	43876000	61012000	59784000	183460000	166620000	143790000	14312000	62451000	47646000	52092000	69104000	51776000	31476000	33325000	37884000	64002000	86626000	69602000	57547000	56659000	29028000	9	9	7	8	7	11	13	14	14	7	10
1477	CDIF630erm_03914	238	3	3	2	4	3	3	12	11	13	2	4	5	4275000	4255400	4035500	4122000	5397900	3647000	89363000	93331000	80523000	1705200	10625000	13144000	2140200	3399100	3395600	3130900	2467800	1906700	26780000	46118000	36814000	5512200	6907400	6783800	2	3	2	4	2	3	11	14	14	2	4
1484	CDIF630erm_03923	238	0	0	0	0	0	0	1	1	2	0	0	1	n.d.	n.d.	n.d.	n.d.	n.d.	n.d.	1036300	861210	1166100	n.d.	n.d.	677050	n.d.	n.d.	n.d.	n.d.	n.d.	n.d.	n.d.	n.d.	n.d.	n.d.	n.d.	n.d.	0	0	0	0	0	0	1	1	2	0	0
29	CDIF630erm_00109	237	1	0	0	1	0	1	0	1	0	0	0	1	n.d.	n.d.	n.d.	107980	n.d.	116770	n.d.	1115500	n.d.	n.d.	n.d.	714010	n.d.	n.d.	n.d.	n.d.	n.d.	n.d.	n.d.	n.d.	n.d.	n.d.	n.d.	n.d.	1	0	0	0	0	1	0	1	0	0	0
498	CDIF630erm_01317	237	1	1	1	1	1	1	1	1	1	1	1	1	607710	560120	n.d.	n.d.	896170	345610	733760	272750	578840	165160	n.d.	519550	n.d.	n.d.	n.d.	n.d.	n.d.	n.d.	n.d.	n.d.	n.d.	n.d.	n.d.	n.d.	0	1	1	1	1	1	2	1	2	1	1
854	CDIF630erm_02281	237	1	1	2	3	4	1	5	3	4	1	1	2	1152800	796590	521220	653350	2638100	1238600	7068700	2760900	3583000	277370	838960	862580	n.d.	n.d.	n.d.	1558500	1130100	n.d.	2338800	1855400	1715100	n.d.	n.d.	1071200	1	1	2	3	1	1	3	2	1	0	0
889	CDIF630erm_02371	237	15	15	15	16	15	16	17	18	18	12	18	16	656590000	434720000	358740000	237910000	364290000	336890000	558580000	473360000	506720000	69311000	316290000	430830000	107610000	104590000	85736000	56862000	59548000	63055000	83288000	92981000	94046000	83026000	58126000	72832000	52	47	44	33	39	44	49	51	51	26	36
1095	CDIF630erm_02877	237	3	4	4	6	9	7	6	6	6	5	6	6	19963000	9565500	5816700	30294000	46131000	46815000	54859000	42031000	28214000	11089000	32818000	48257000	11132000	9586100	5537000	13979000	16755000	15892000	15300000	17004000	11546000	19228000	9890200	14953000	2	5	4	5	10	10	9	7	7	7	7
534	CDIF630erm_01400	236	2	2	2	1	2	3	1	1	2	1	1	1	1466200	793630	693320	1359800	755260	2109800	1149100	943850	1177100	350950	1386500	1905900	1279200	1030400	1133800	n.d.	1097700	1478800	n.d.	n.d.	1098700	n.d.	n.d.	n.d.	1	2	2	1	2	3	1	1	2	0	2
642	CDIF630erm_01645	236	2	1	1	0	0	0	1	1	1	0	1	1	596970	334190	357970	n.d.	n.d.	n.d.	1130700	640160	827750	n.d.	620520	341960	n.d.	n.d.	n.d.	n.d.	n.d.	n.d.	n.d.	n.d.	n.d.	n.d.	n.d.	n.d.	2	1	1	0	0	0	1	2	1	0	1
1469	CDIF630erm_03893	236	1	1	1	1	0	1	0	0	0	0	0	0	1507400	1293700	885440	841030	n.d.	608530	n.d.	n.d.	n.d.	n.d.	n.d.	n.d.	n.d.	n.d.	n.d.	n.d.	n.d.	n.d.	n.d.	n.d.	n.d.	n.d.	n.d.	n.d.	1	1	1	0	0	1	0	0	0	0	0
1025	CDIF630erm_02725	235	2	2	2	0	1	0	2	4	3	1	1	2	2468700	1489600	1849200	n.d.	n.d.	n.d.	1796000	830800	1992100	240190	719950	n.d.	1704500	1815500	2531700	n.d.	n.d.	n.d.	1305600	n.d.	n.d.	n.d.	n.d.	n.d.	2	1	2	0	2	0	1	4	2	1	0
1163	CDIF630erm_03031	235	0	0	0	0	0	0	0	1	1	0	2	0	n.d.	n.d.	n.d.	n.d.	n.d.	n.d.	n.d.	228050	384690	n.d.	1300900	n.d.	n.d.	n.d.	n.d.	n.d.	n.d.	n.d.	n.d.	n.d.	n.d.	n.d.	n.d.	n.d.	0	0	0	0	0	0	0	0	1	0	3
1180	CDIF630erm_03053	235	8	8	8	0	1	1	2	2	3	0	0	0	28224000	20705000	16941000	n.d.	204470	349900	1652700	548100	1234100	n.d.	n.d.	n.d.	8562000	10580000	10950000	n.d.	n.d.	n.d.	2074500	813640	1441900	n.d.	n.d.	n.d.	5	5	7	0	0	1	2	0	2	0	0
1521	CDIF630erm_04008	235	1	1	1	1	1	1	2	3	2	1	1	2	6025500	4005100	270590	1426600	2015400	322550	5780000	981180	346500	86813	324540	9147300	6520800	4418400	n.d.	1844600	1831100	n.d.	4450200	2532700	2981900	n.d.	n.d.	5661400	2	1	1	3	2	2	2	3	2	1	2
248	CDIF630erm_00633	234	1	1	1	1	1	1	1	1	1	1	1	1	261790	170430	224490	82122	232330	175000	311170	159470	249330	41198	172450	140510	n.d.	n.d.	n.d.	n.d.	n.d.	n.d.	n.d.	n.d.	n.d.	n.d.	n.d.	n.d.	1	1	1	1	1	1	1	1	1	1	1
887	CDIF630erm_02369	234	9	9	8	9	9	8	8	7	8	6	6	6	84580000	56976000	47264000	28310000	27400000	30090000	54027000	43063000	47495000	2754300	23111000	19562000	26476000	26433000	30143000	18116000	9685400	12892000	21225000	22361000	23155000	12939000	11161000	7777700	12	9	16	11	10	10	9	6	14	7	7
988	CDIF630erm_02633	234	1	0	1	0	0	0	0	0	0	0	1	1	1036700	n.d.	795130	n.d.	n.d.	n.d.	n.d.	n.d.	n.d.	n.d.	376940	747140	n.d.	n.d.	n.d.	n.d.	n.d.	n.d.	n.d.	n.d.	n.d.	n.d.	n.d.	n.d.	0	0	1	0	0	0	0	0	0	0	0
491	CDIF630erm_01306	233	7	4	4	6	5	5	5	6	4	3	4	5	11164000	9181200	8027900	10325000	19911000	15991000	15324000	16109000	13873000	2113700	11112000	13878000	6524900	6792900	6325000	7120800	7798000	9123300	7502400	6758500	6574200	7007800	7185800	7844700	7	3	4	5	5	3	5	4	3	2	2
761	CDIF630erm_01961	233	9	7	6	13	12	13	6	9	10	7	11	11	33182000	15944000	10465000	54586000	103670000	64869000	22266000	24806000	22648000	7252800	74845000	71090000	13624000	12232000	8659000	28977000	36378000	29237000	12223000	12884000	15796000	25058000	32815000	25504000	9	6	4	13	13	16	6	7	11	8	17
1074	CDIF630erm_02835	233	3	3	2	2	1	2	4	6	4	2	3	2	7888800	3942400	3267700	3327000	3700800	4993400	9058000	5547600	5802800	938950	4686500	5644300	4963000	4154500	4916500	3778400	3417000	4156600	5182000	4674700	5836900	3627900	4405200	4175400	3	4	3	3	1	2	3	4	4	3	3
1227	CDIF630erm_03263	233	0	0	0	1	1	1	0	0	0	0	0	0	n.d.	n.d.	n.d.	854950	765850	961780	n.d.	n.d.	n.d.	n.d.	n.d.	n.d.	n.d.	n.d.	n.d.	n.d.	n.d.	n.d.	n.d.	n.d.	n.d.	n.d.	n.d.	n.d.	0	0	0	1	0	1	0	0	0	0	0
1497	CDIF630erm_03970	233	2	1	2	0	0	1	2	1	1	0	0	0	2170200	768360	1167900	n.d.	n.d.	647480	2349500	825020	703370	n.d.	n.d.	n.d.	n.d.	n.d.	n.d.	n.d.	n.d.	n.d.	n.d.	n.d.	n.d.	n.d.	n.d.	n.d.	2	1	0	0	0	1	2	1	0	0	0
42	CDIF630erm_00127	232	21	21	23	20	22	21	16	22	22	14	18	19	1.924e+09	1205000000	1238200000	475340000	823740000	820560000	1.4628e+09	680730000	785560000	152030000	391120000	693770000	425110000	482090000	541220000	185530000	171290000	181160000	219800000	216350000	235590000	211790000	155140000	168910000	75	61	66	54	60	60	47	56	68	30	35
145	CDIF630erm_00341	232	1	2	0	4	6	3	13	14	14	16	18	18	483240	1076800	n.d.	8585700	20912000	16360000	177020000	91505000	59152000	73580000	197770000	510180000	n.d.	n.d.	n.d.	5073600	9228400	6389700	49574000	43741000	37073000	184510000	75267000	197650000	0	2	0	3	8	2	16	18	13	27	16
846	CDIF630erm_02249	232	1	3	2	2	1	1	1	2	2	0	1	0	822390	1253800	1217500	1152100	918980	716000	478160	1300700	1783300	n.d.	626230	n.d.	n.d.	n.d.	n.d.	n.d.	n.d.	n.d.	n.d.	n.d.	n.d.	n.d.	n.d.	n.d.	0	1	0	1	1	0	0	0	0	0	0
1087	CDIF630erm_02863	232	3	2	2	1	2	2	1	1	1	0	0	0	3083200	2508800	2129000	1220300	3474200	2719000	2964100	1388600	1380600	n.d.	n.d.	n.d.	1841000	2437600	2287800	n.d.	n.d.	n.d.	n.d.	n.d.	n.d.	n.d.	n.d.	n.d.	3	0	0	0	1	1	1	0	0	0	0
177	CDIF630erm_00381	231	2	3	3	0	0	0	1	1	0	0	0	0	2043000	710480	1237100	n.d.	n.d.	n.d.	350220	116840	n.d.	n.d.	n.d.	n.d.	1301000	1013900	819460	n.d.	n.d.	n.d.	n.d.	n.d.	n.d.	n.d.	n.d.	n.d.	1	4	1	0	0	0	1	0	0	0	0
542	CDIF630erm_01409	231	0	0	0	0	0	0	0	0	0	1	1	1	n.d.	n.d.	n.d.	n.d.	n.d.	n.d.	n.d.	n.d.	n.d.	268520	6560200	12652000	n.d.	n.d.	n.d.	n.d.	n.d.	n.d.	n.d.	n.d.	n.d.	n.d.	n.d.	n.d.	0	0	0	0	0	0	0	0	0	0	0
603	CDIF630erm_01546	231	1	1	1	1	2	1	2	2	2	0	0	1	1938600	854870	953550	6984100	3694900	1069600	3094300	3043800	3629700	n.d.	n.d.	922270	n.d.	n.d.	n.d.	n.d.	n.d.	n.d.	1867100	2696000	2666500	n.d.	n.d.	n.d.	0	1	0	0	2	0	2	2	0	0	0
127	CDIF630erm_00306	230	3	3	4	3	3	4	8	6	7	2	4	4	17972000	8790800	9274100	8063700	13596000	9281800	75117000	37674000	50916000	2157100	14029000	14586000	9201500	5446900	6419100	5895400	6763400	5227200	19659000	21489000	19247000	8747100	7581900	7595200	4	5	4	4	3	4	10	8	8	2	5
219	CDIF630erm_00474	230	1	1	1	1	1	1	1	1	1	0	0	0	1603200	641370	549440	n.d.	751410	364740	825320	899400	588910	n.d.	n.d.	n.d.	n.d.	n.d.	n.d.	n.d.	n.d.	n.d.	n.d.	n.d.	n.d.	n.d.	n.d.	n.d.	0	1	1	1	1	0	0	1	1	0	0
354	CDIF630erm_00938	230	0	0	0	1	0	0	0	1	1	0	1	1	n.d.	n.d.	n.d.	434280	n.d.	n.d.	n.d.	764120	567550	n.d.	616280	1580500	n.d.	n.d.	n.d.	n.d.	n.d.	n.d.	n.d.	n.d.	n.d.	n.d.	n.d.	n.d.	0	0	0	1	0	0	0	1	1	0	1
521	CDIF630erm_01366	230	3	2	3	2	1	2	4	3	4	2	3	2	4580200	2338600	1955300	1815400	2977800	3375500	5771100	3427400	4304400	124470	2606400	3609300	2622300	2274300	1640300	n.d.	n.d.	n.d.	2994200	2937100	3110700	n.d.	1894700	2874000	3	3	1	1	1	1	4	3	4	1	2
941	CDIF630erm_02524	230	0	0	0	0	0	0	1	2	1	0	0	0	n.d.	n.d.	n.d.	n.d.	n.d.	n.d.	1293500	1810000	784390	n.d.	n.d.	n.d.	n.d.	n.d.	n.d.	n.d.	n.d.	n.d.	n.d.	n.d.	n.d.	n.d.	n.d.	n.d.	0	0	0	0	0	0	1	1	1	0	0
1104	CDIF630erm_02892	230	1	0	0	1	1	1	1	1	1	0	0	0	651920	n.d.	n.d.	442530	1231100	1085100	1018300	531740	613430	n.d.	n.d.	n.d.	n.d.	n.d.	n.d.	n.d.	n.d.	n.d.	n.d.	n.d.	n.d.	n.d.	n.d.	n.d.	1	0	0	0	1	1	1	1	1	0	0
1483	CDIF630erm_03922	230	0	0	1	2	1	1	2	0	2	0	1	1	n.d.	n.d.	n.d.	325970	638110	846680	1934500	n.d.	1318400	n.d.	510990	636770	n.d.	n.d.	n.d.	n.d.	n.d.	n.d.	1061300	n.d.	905230	n.d.	n.d.	n.d.	0	0	1	1	1	1	1	0	1	0	0
721	CDIF630erm_01869	229	6	7	7	4	4	4	7	7	8	3	4	6	43915000	30347000	29591000	9182700	14664000	13715000	55442000	31650000	35658000	1793800	20344000	14222000	18321000	16109000	17333000	7114200	8053300	7790700	16061000	15725000	16270000	5054900	10057000	7354400	8	9	8	4	4	3	10	8	9	1	5
1049	CDIF630erm_02776	229	0	1	0	1	1	0	0	0	0	0	0	0	n.d.	1154700	n.d.	860450	1809100	n.d.	n.d.	n.d.	n.d.	n.d.	n.d.	n.d.	n.d.	n.d.	n.d.	n.d.	n.d.	n.d.	n.d.	n.d.	n.d.	n.d.	n.d.	n.d.	0	1	0	2	1	0	0	0	0	0	0
1453	CDIF630erm_03865	229	6	5	4	3	3	3	2	4	3	2	3	3	10831000	5198600	3393300	3383100	4701400	5122700	5247000	5037600	5068900	854270	4987500	57880000	7274000	6528600	5324600	6598200	8818500	6901300	7063400	8271600	7329600	7875400	7197400	11431000	5	3	4	3	3	3	2	4	3	2	3
930	CDIF630erm_02489	228	0	0	0	0	0	0	2	2	3	0	0	0	n.d.	n.d.	n.d.	n.d.	n.d.	n.d.	4842100	3703400	3879900	n.d.	n.d.	n.d.	n.d.	n.d.	n.d.	n.d.	n.d.	n.d.	4153200	4242700	3728000	n.d.	n.d.	n.d.	0	0	0	0	0	0	0	2	3	0	0
1175	CDIF630erm_03046	228	0	0	0	1	0	1	1	2	2	0	1	1	n.d.	n.d.	n.d.	1264600	n.d.	1339300	4839700	4519700	3977800	n.d.	1158300	1777000	n.d.	n.d.	n.d.	n.d.	n.d.	n.d.	n.d.	3920100	3189800	n.d.	n.d.	n.d.	0	0	0	1	0	1	1	2	2	0	1
484	CDIF630erm_01296	227	2	2	1	1	1	1	2	2	2	1	0	0	2336900	2526700	1484200	760640	1029300	795070	2159400	1487100	1536400	119370	n.d.	n.d.	1472800	2436100	n.d.	n.d.	n.d.	n.d.	1321300	1400900	1284700	n.d.	n.d.	n.d.	1	2	2	1	1	1	2	2	2	0	0
1053	CDIF630erm_02780	227	2	2	2	1	1	1	1	2	2	1	1	1	2206600	1287600	954390	22313	26007	22101	2437700	1539400	864570	150080	18251	11641	1627700	1493000	2431400	n.d.	n.d.	n.d.	n.d.	n.d.	n.d.	n.d.	n.d.	n.d.	0	1	2	0	2	0	1	2	2	1	2
243	CDIF630erm_00618	226	5	6	4	5	7	7	13	12	11	13	14	14	11757000	13835000	3961900	11519000	27194000	23736000	351690000	167080000	155580000	97538000	364410000	805540000	4363900	5412900	2299600	6969400	7770300	8657000	78903000	54087000	53941000	170010000	115240000	249800000	4	5	4	7	11	7	23	17	15	30	27
286	CDIF630erm_00812	226	2	4	4	1	2	1	2	2	1	0	1	2	2448500	3406700	3343400	1127100	5161800	1136300	29162000	449940	540950	n.d.	308510	17092000	n.d.	2717400	3615400	n.d.	n.d.	n.d.	n.d.	n.d.	n.d.	n.d.	n.d.	n.d.	3	3	3	0	2	1	2	2	1	0	1
1210	CDIF630erm_03125	226	1	2	2	2	2	2	2	2	2	0	3	3	2298400	1427700	1253500	1613100	3224100	2641800	4827700	2038200	2709000	n.d.	932820	2638000	n.d.	1091400	1107500	1594700	2090200	1957400	2897200	1620000	2038100	n.d.	1357000	1419800	0	1	2	2	2	2	2	2	2	0	3
1337	CDIF630erm_03564	226	0	0	0	0	0	0	1	1	1	0	0	0	n.d.	n.d.	n.d.	n.d.	n.d.	n.d.	901860	646000	692930	n.d.	n.d.	n.d.	n.d.	n.d.	n.d.	n.d.	n.d.	n.d.	n.d.	n.d.	n.d.	n.d.	n.d.	n.d.	0	0	0	0	0	0	0	1	0	0	0
93	CDIF630erm_00229	225	1	1	2	5	5	5	6	9	7	4	4	4	687260	512010	947350	6903200	9562300	7720500	27050000	52966000	35756000	2026300	17415000	6848500	n.d.	n.d.	1091000	5407600	6275400	4991500	11843000	30345000	19257000	7536200	14551000	4601900	0	1	1	3	4	4	5	11	5	3	5
323	CDIF630erm_00869	225	1	1	1	0	0	0	2	2	2	1	1	1	220830	190380	153900	n.d.	n.d.	n.d.	61101000	70504000	65566000	208620	n.d.	342230	n.d.	n.d.	n.d.	n.d.	n.d.	n.d.	81733000	73658000	80518000	n.d.	n.d.	n.d.	0	0	1	0	0	0	2	3	2	1	1
305	CDIF630erm_00837	224	0	0	0	2	2	2	0	0	0	0	1	1	n.d.	n.d.	n.d.	1388000	2628500	1682600	n.d.	n.d.	n.d.	n.d.	242720	82363	n.d.	n.d.	n.d.	1448000	1973700	1341400	n.d.	n.d.	n.d.	n.d.	n.d.	n.d.	0	0	0	1	2	1	0	0	0	0	1
528	CDIF630erm_01376	224	0	1	1	1	1	2	1	0	0	0	0	2	n.d.	740530	1314600	1058500	1075300	1880600	1473700	n.d.	n.d.	n.d.	n.d.	1005800	n.d.	n.d.	n.d.	n.d.	n.d.	n.d.	n.d.	n.d.	n.d.	n.d.	n.d.	n.d.	0	1	0	1	0	0	1	0	0	0	0
621	CDIF630erm_01588	224	0	0	0	0	0	1	0	0	0	0	0	0	n.d.	n.d.	n.d.	n.d.	n.d.	622420	n.d.	n.d.	n.d.	n.d.	n.d.	n.d.	n.d.	n.d.	n.d.	n.d.	n.d.	n.d.	n.d.	n.d.	n.d.	n.d.	n.d.	n.d.	0	0	0	0	0	1	0	0	0	0	0
662	CDIF630erm_01696	224	3	1	2	2	1	2	2	1	2	2	0	2	2583900	366190	690380	1588800	1802300	2935400	5518200	2099600	3385400	232580	n.d.	2377400	n.d.	n.d.	n.d.	1783900	n.d.	2658500	n.d.	n.d.	n.d.	n.d.	n.d.	n.d.	2	1	1	0	1	2	2	0	1	2	0
723	CDIF630erm_01871	224	3	3	3	2	2	1	1	2	1	2	3	3	7527500	6406800	4927100	1856300	3528600	1702500	3300600	2261400	1933900	424660	2397100	2531900	4254100	6603400	5182400	1959500	2177700	n.d.	n.d.	n.d.	n.d.	1490200	1652600	1396600	3	4	2	2	2	1	1	2	1	0	2
870	CDIF630erm_02335	224	3	2	4	5	4	5	5	5	5	5	4	4	8285500	2357200	4662000	8400200	9975900	8448500	18500000	6968600	9899000	5050900	13302000	21754000	3659800	2656700	2968600	3492000	3287900	2780900	5534900	3120300	3293400	11182000	5965800	9566100	4	1	1	3	4	3	5	5	6	9	3
1026	CDIF630erm_02728	224	5	4	4	5	4	5	4	5	4	4	4	3	12847000	5940800	4304000	11254000	14777000	17996000	11556000	12052000	12337000	1588400	10327000	12911000	4030500	5141700	3767800	6487900	6709400	7337800	4431300	6527100	5332200	6581800	5669700	7309600	4	2	2	7	5	6	4	2	4	4	5
725	CDIF630erm_01873	223	0	0	0	0	0	0	1	1	1	1	0	0	n.d.	n.d.	n.d.	n.d.	n.d.	n.d.	1081000	860170	587230	183160	n.d.	n.d.	n.d.	n.d.	n.d.	n.d.	n.d.	n.d.	n.d.	n.d.	n.d.	n.d.	n.d.	n.d.	0	0	0	0	0	0	0	1	1	1	0
1070	CDIF630erm_02828	223	3	3	3	3	3	3	3	3	3	3	3	3	112470000	82103000	81180000	56112000	90162000	30465000	73007000	36142000	59868000	14883000	57629000	56663000	52256000	64502000	65007000	45335000	43372000	32615000	36406000	44607000	36934000	47149000	36029000	30888000	3	4	3	3	3	3	2	4	3	3	3
619	CDIF630erm_01578	222	2	3	3	8	8	8	2	1	2	4	4	4	4931700	1678600	755660	16237000	26357000	13697000	3509500	1316700	2071100	1519800	15231000	6178200	1846300	2305800	n.d.	6254400	8257400	5159200	2423000	n.d.	1900400	3562000	6456100	3642500	2	2	4	6	9	8	1	1	2	3	6
678	CDIF630erm_01723	222	4	4	3	4	4	4	6	6	6	4	6	6	3949300	2164900	1622300	2367200	6173500	3268300	16357000	10760000	10105000	2153700	12536000	9284700	1900400	2149800	1682900	1749900	2146600	1803100	4267800	4235600	3355400	4472800	4040600	2900000	4	4	2	2	4	3	3	5	5	3	6
873	CDIF630erm_02339	222	1	1	1	2	2	1	0	2	2	0	1	1	1343900	734150	369540	3324800	4688600	1156700	n.d.	5350600	5557600	n.d.	1326600	4690600	n.d.	n.d.	n.d.	n.d.	n.d.	n.d.	n.d.	4248100	3908600	n.d.	n.d.	n.d.	0	1	0	1	2	0	0	3	0	0	1
179	CDIF630erm_00384	221	0	0	0	1	1	0	0	1	0	0	0	0	n.d.	n.d.	n.d.	457390	380560	n.d.	n.d.	304050	n.d.	n.d.	n.d.	n.d.	n.d.	n.d.	n.d.	n.d.	n.d.	n.d.	n.d.	n.d.	n.d.	n.d.	n.d.	n.d.	0	0	0	1	0	0	0	1	0	0	0
734	CDIF630erm_01884	221	0	0	0	0	0	0	10	10	10	6	6	7	n.d.	n.d.	n.d.	n.d.	n.d.	n.d.	76917000	40635000	85763000	5520900	21275000	34520000	n.d.	n.d.	n.d.	n.d.	n.d.	n.d.	26699000	19141000	35178000	18903000	10533000	14359000	0	0	0	0	0	0	14	11	12	6	6
823	CDIF630erm_02166	221	1	0	1	1	1	1	1	1	1	1	1	1	1553500	n.d.	941230	1793100	3063100	3263000	3108300	948160	1424600	1384000	2442000	2451500	n.d.	n.d.	n.d.	n.d.	n.d.	n.d.	n.d.	n.d.	n.d.	n.d.	2846700	1948600	1	0	0	1	1	0	1	1	1	1	2
945	CDIF630erm_02557	221	1	2	1	0	0	0	0	1	3	1	3	2	1045800	938640	n.d.	n.d.	n.d.	n.d.	n.d.	622960	9130300	285540	2881100	2642900	n.d.	n.d.	n.d.	n.d.	n.d.	n.d.	n.d.	n.d.	n.d.	n.d.	n.d.	n.d.	0	2	1	0	0	0	0	1	3	1	2
1156	CDIF630erm_03015	221	0	0	0	1	1	1	1	4	1	2	2	2	n.d.	n.d.	n.d.	148960	327510	224630	162920	7225400	695610	74610	1638100	1358900	n.d.	n.d.	n.d.	n.d.	n.d.	n.d.	n.d.	4596300	n.d.	n.d.	848200	726710	0	0	0	1	1	1	0	5	1	1	1
1224	CDIF630erm_03248	220	2	2	2	2	2	2	2	2	2	0	2	2	4198000	1685700	1076800	2526500	3102700	4683600	4657300	4539600	1243800	n.d.	3394100	2283200	2933000	2145700	1526300	3093500	3342600	3925500	3166000	3904200	n.d.	n.d.	2404800	2655600	2	3	2	2	2	1	1	3	2	0	2
278	CDIF630erm_00760	219	5	4	3	3	2	3	3	4	4	1	1	1	7247100	4002000	1980600	1080000	1939300	2269600	2852100	2401700	2360400	52355	201150	125790	2128700	2228700	1743800	2065600	1938000	1995900	1266500	1363200	1586100	n.d.	n.d.	n.d.	4	3	3	2	1	2	2	3	3	0	1
652	CDIF630erm_01667	219	7	6	7	7	7	6	7	7	7	5	5	5	38895000	31089000	24502000	18287000	26414000	28361000	30868000	20307000	25172000	5560200	20958000	22705000	13000000	16106000	13720000	10521000	10961000	10879000	9327500	8485600	10138000	13345000	9772900	8715200	11	8	12	10	9	12	10	10	9	5	8
645	CDIF630erm_01655	218	1	1	1	0	0	0	1	1	1	0	0	0	1968200	1490100	1292500	n.d.	n.d.	n.d.	2138000	1099100	1782200	n.d.	n.d.	n.d.	n.d.	n.d.	n.d.	n.d.	n.d.	n.d.	n.d.	n.d.	n.d.	n.d.	n.d.	n.d.	1	0	0	0	0	0	1	1	1	0	0
1067	CDIF630erm_02825	218	3	4	4	6	6	5	5	5	5	7	5	5	12710000	12000000	7299800	15499000	27917000	18728000	12142000	8782600	11152000	5504900	29316000	30244000	6127300	8087300	5162600	10419000	12884000	11323000	5612100	5172800	6001800	15308000	13821000	13194000	3	2	4	4	5	4	6	4	5	6	7
1464	CDIF630erm_03885	218	0	0	0	2	2	4	1	2	2	0	0	0	n.d.	n.d.	n.d.	754200	1334200	2671700	838370	839160	1408300	n.d.	n.d.	n.d.	n.d.	n.d.	n.d.	n.d.	n.d.	n.d.	n.d.	798680	1791900	n.d.	n.d.	n.d.	0	0	0	1	2	2	1	1	1	0	0
390	CDIF630erm_01007	217	4	2	2	6	7	6	5	7	7	2	6	4	4792500	1698200	912420	4831600	16048000	8579600	9002800	9694000	10664000	722420	4596400	6275300	2032000	n.d.	1692000	3382600	5123900	3636900	3618500	4391100	5009600	2920500	3123900	3035700	2	0	1	5	7	6	5	7	3	1	6
802	CDIF630erm_02079	217	1	1	1	1	1	0	0	0	0	0	0	0	3681200	2604200	3406800	373230	n.d.	n.d.	n.d.	n.d.	n.d.	n.d.	n.d.	n.d.	n.d.	n.d.	n.d.	n.d.	n.d.	n.d.	n.d.	n.d.	n.d.	n.d.	n.d.	n.d.	0	0	1	1	1	0	0	0	0	0	0
915	CDIF630erm_02436	217	2	0	3	2	1	1	0	0	1	1	0	0	1462900	n.d.	450830	884000	975050	563420	n.d.	n.d.	231360	78699	n.d.	n.d.	n.d.	n.d.	n.d.	n.d.	n.d.	n.d.	n.d.	n.d.	n.d.	n.d.	n.d.	n.d.	1	0	1	1	2	1	0	0	1	1	0
1134	CDIF630erm_02959	217	0	0	0	0	0	0	1	1	1	0	0	1	n.d.	n.d.	n.d.	n.d.	n.d.	n.d.	1228600	608560	661610	n.d.	n.d.	628770	n.d.	n.d.	n.d.	n.d.	n.d.	n.d.	n.d.	n.d.	n.d.	n.d.	n.d.	n.d.	0	0	0	0	0	0	1	0	1	0	0
72	CDIF630erm_00160	216	21	20	20	17	18	20	20	21	20	16	18	20	385630000	167210000	191310000	101630000	179460000	159350000	282890000	150820000	171400000	29216000	116720000	243870000	69266000	61531000	69172000	36309000	38858000	36513000	42754000	39847000	48676000	37142000	32902000	47150000	32	24	33	20	23	26	25	25	25	20	22
783	CDIF630erm_02016	216	7	7	8	7	7	7	6	7	6	5	5	7	32125000	23572000	17213000	11687000	20518000	22018000	20796000	13718000	13446000	2368900	8244800	10153000	9758300	11236000	9437100	6929000	7223400	6738500	6697700	6273800	6161900	5078900	4374100	3888200	8	6	8	5	5	5	8	8	6	4	4
950	CDIF630erm_02567	216	12	13	13	12	11	11	16	18	16	11	13	12	249640000	160410000	137350000	124930000	204030000	159470000	188100000	160760000	107430000	36352000	116500000	97768000	80021000	61676000	59641000	59716000	61806000	58549000	53439000	61523000	49389000	64857000	40253000	49759000	20	19	22	18	15	18	19	21	17	17	13
654	CDIF630erm_01675	215	3	3	3	6	7	7	4	4	6	7	6	5	3782200	1572300	603990	7086200	12990000	9992800	5015800	5634600	7958400	4542000	18664000	11536000	1608400	1631300	819360	3918100	3385000	3205600	2140400	4145000	3105000	6275800	8031500	4057900	3	1	1	6	8	6	2	3	5	6	7
166	CDIF630erm_00364	214	8	9	8	8	9	8	9	10	10	7	8	8	60389000	37440000	20530000	36536000	79232000	68001000	84196000	40159000	46044000	10410000	38601000	56062000	17262000	13887000	11558000	15236000	20342000	19452000	18356000	13449000	15202000	20010000	13037000	16630000	10	9	7	10	12	11	10	9	9	8	10
344	CDIF630erm_00910	214	1	3	1	2	2	2	3	3	3	2	3	3	379730	n.d.	n.d.	2272100	1022700	532090	610290	633580	2538000	232620	2410800	1065900	n.d.	n.d.	n.d.	1409700	n.d.	n.d.	793780	953910	1277000	1371000	1771500	1468900	1	3	1	2	2	2	1	3	3	1	2
819	CDIF630erm_02147	214	0	0	0	0	1	1	1	1	1	0	0	1	n.d.	n.d.	n.d.	n.d.	1545900	1616400	2831200	1114800	1515800	n.d.	n.d.	1216100	n.d.	n.d.	n.d.	n.d.	n.d.	n.d.	n.d.	n.d.	n.d.	n.d.	n.d.	n.d.	0	0	0	0	1	2	2	2	2	0	0
327	CDIF630erm_00874	213	4	4	4	5	6	6	2	2	2	3	7	6	20312000	21275000	16129000	20480000	32534000	36059000	7320000	5365500	5470800	3968300	30014000	25749000	4987600	8140300	7932500	7428400	6651500	7719600	3302800	3486700	3284700	6750200	8785800	6914000	9	6	7	4	7	7	2	2	1	6	7
719	CDIF630erm_01861	213	0	1	1	0	0	0	0	0	0	0	0	0	n.d.	795010	480630	n.d.	n.d.	n.d.	n.d.	n.d.	n.d.	n.d.	n.d.	n.d.	n.d.	n.d.	n.d.	n.d.	n.d.	n.d.	n.d.	n.d.	n.d.	n.d.	n.d.	n.d.	0	1	0	0	0	0	0	0	0	0	0
781	CDIF630erm_02014	213	7	7	7	6	5	5	6	7	7	1	2	2	13706000	9532800	8762400	6131700	8278400	7311800	15083000	9058600	10114000	373560	2289600	3239000	5048300	4788700	4717000	3911700	4046900	3544900	3702800	4197600	3453300	n.d.	1996100	2565500	4	5	6	3	3	4	4	6	6	1	1
1052	CDIF630erm_02779	213	0	0	0	0	0	0	0	0	1	0	0	1	n.d.	n.d.	n.d.	n.d.	n.d.	n.d.	n.d.	n.d.	504350	n.d.	n.d.	n.d.	n.d.	n.d.	n.d.	n.d.	n.d.	n.d.	n.d.	n.d.	n.d.	n.d.	n.d.	n.d.	0	0	0	0	0	0	0	0	0	0	0
1069	CDIF630erm_02827	213	0	1	1	0	0	0	0	1	0	0	0	0	n.d.	n.d.	498230	n.d.	n.d.	n.d.	n.d.	168060	n.d.	n.d.	n.d.	n.d.	n.d.	n.d.	n.d.	n.d.	n.d.	n.d.	n.d.	n.d.	n.d.	n.d.	n.d.	n.d.	0	1	1	0	0	0	0	1	0	0	0
857	CDIF630erm_02284	212	7	8	8	9	8	9	8	8	8	9	11	11	14838000	13054000	11256000	16617000	17747000	15198000	23229000	17410000	19472000	4888500	29752000	29726000	6893500	9591200	8461800	10463000	8042700	7825600	9829500	9995200	11866000	13800000	14429000	12470000	4	6	6	6	7	8	8	8	7	8	13
998	CDIF630erm_02654	212	3	2	1	4	5	4	4	3	3	2	2	3	1983500	1063800	54936	2757800	6312600	5439600	4921500	4673600	3556800	816220	1885900	3499400	1796100	1505800	n.d.	1982700	2968700	2513000	1567400	2978100	2458500	2287400	1950100	1723500	3	1	0	4	4	3	2	4	3	0	1
1050	CDIF630erm_02777	212	1	1	1	1	1	1	1	1	1	0	1	1	927670	574720	662500	322150	562190	462610	419780	339420	555120	n.d.	382800	293260	n.d.	n.d.	n.d.	n.d.	n.d.	n.d.	n.d.	n.d.	n.d.	n.d.	n.d.	n.d.	1	1	1	1	1	1	1	1	1	0	1
611	CDIF630erm_01561	211	5	5	6	6	6	5	5	6	6	3	4	4	18418000	7594100	7479000	14065000	22785000	14871000	10575000	10227000	7115300	1197700	7243500	7259100	6332600	5392100	3914700	6913900	7332700	5856900	3865000	5178200	3236900	4516900	3875300	3001500	3	4	6	5	5	5	4	6	6	2	2
812	CDIF630erm_02135	211	1	0	2	3	2	2	0	0	0	2	1	1	2264600	n.d.	1923400	3005300	3658500	2691000	n.d.	n.d.	n.d.	657260	1077300	931360	n.d.	n.d.	n.d.	2131700	2588700	2051800	n.d.	n.d.	n.d.	n.d.	n.d.	n.d.	1	0	1	3	2	2	0	0	0	1	1
120	CDIF630erm_00292	210	10	7	9	9	10	9	10	12	12	7	10	11	151500000	73944000	70245000	113240000	197490000	180100000	142240000	109750000	125690000	22459000	131840000	174470000	39015000	32133000	30079000	46270000	50945000	49392000	36286000	39561000	36861000	39992000	43172000	50166000	14	11	12	11	14	14	16	15	18	15	12
303	CDIF630erm_00835	210	1	1	1	5	5	5	2	3	3	1	4	2	2075900	908700	962680	3373600	7099400	3692400	826490	1525600	2056800	309270	3454300	785510	n.d.	n.d.	n.d.	3459900	4090100	1656900	n.d.	1644100	1606800	n.d.	2976700	n.d.	1	0	0	4	7	3	1	3	3	0	4
692	CDIF630erm_01776	210	0	0	0	1	0	0	6	4	4	4	2	4	n.d.	n.d.	n.d.	4847700	n.d.	n.d.	17774000	11873000	9801200	2212500	2804500	7146500	n.d.	n.d.	n.d.	n.d.	n.d.	n.d.	5411800	7874800	6013400	7727900	4705900	6085400	0	0	0	1	0	0	7	3	4	4	2
825	CDIF630erm_02175	210	6	8	8	9	10	10	7	8	6	7	10	12	50280000	35345000	32246000	77006000	120520000	78171000	42338000	24928000	29621000	9179600	47880000	52356000	13808000	14248000	12924000	30632000	29338000	23281000	13108000	10239000	10777000	14624000	13198000	14384000	8	8	10	9	13	10	8	10	7	7	12
1394	CDIF630erm_03738	210	4	4	4	4	2	4	4	2	2	2	3	3	7460500	3598000	3892500	5951000	2670100	6064200	9404000	3486100	4279400	515130	3518800	5701400	2866900	1749700	2118700	3122000	1316500	2341300	2413500	2516100	2756300	1885000	2005600	3172400	3	3	3	5	2	3	4	1	3	2	4
52	CDIF630erm_00139	209	24	24	27	21	19	20	19	21	22	16	20	19	2.0411e+09	1427600000	1383100000	693230000	934370000	839590000	1229800000	835370000	1.0262e+09	204080000	468470000	968520000	390420000	437720000	483530000	205850000	175270000	168650000	201000000	204830000	218020000	153020000	133880000	194920000	66	47	61	35	37	35	44	36	45	33	36
601	CDIF630erm_01543	209	7	7	6	8	8	6	7	6	7	3	4	5	17844000	11684000	7657900	13906000	25873000	13669000	8943300	7611000	9539000	1101000	4665400	7091100	5501300	6120500	5838500	5368400	6193300	5137000	2802900	3797000	3032300	6830000	2616700	3446700	7	6	6	8	6	6	5	5	6	3	3
702	CDIF630erm_01813	209	7	6	6	7	7	6	10	8	7	5	6	7	25033000	16440000	10913000	22547000	35372000	27481000	65359000	39471000	42170000	4927100	26386000	28784000	10761000	11921000	9864200	14155000	15754000	17268000	22911000	22691000	22170000	20581000	17784000	16836000	6	6	4	6	7	6	9	10	7	5	3
975	CDIF630erm_02602	209	1	1	1	1	1	1	0	0	0	0	0	0	4503900	3494300	2229900	1242300	1749500	1711500	n.d.	n.d.	n.d.	n.d.	n.d.	n.d.	n.d.	n.d.	n.d.	n.d.	n.d.	n.d.	n.d.	n.d.	n.d.	n.d.	n.d.	n.d.	1	1	1	1	0	1	0	0	0	0	0
1068	CDIF630erm_02826	209	5	5	4	3	3	3	4	3	2	5	4	4	16415000	9259700	6096200	7009700	12270000	9775100	13787000	6713800	5199900	2050000	9004900	4780600	4363500	4588300	4824000	7341700	5976000	5168200	3117700	3540100	3252400	4437300	5375600	4362400	6	5	6	3	4	2	5	3	2	5	4
1361	CDIF630erm_03623	209	0	0	0	1	1	1	1	1	1	0	0	1	n.d.	n.d.	n.d.	417490	832630	749900	675110	316490	290850	n.d.	n.d.	497100	n.d.	n.d.	n.d.	n.d.	n.d.	n.d.	n.d.	n.d.	n.d.	n.d.	n.d.	n.d.	0	0	0	1	1	0	0	1	0	0	0
1419	CDIF630erm_03790	209	7	6	6	6	6	6	7	6	7	5	7	7	83787000	36389000	40836000	29236000	51568000	42355000	62093000	40434000	37874000	5131700	18676000	42505000	23144000	18290000	18003000	16717000	17821000	16663000	16565000	16762000	14567000	17780000	7088800	12555000	10	6	7	8	9	9	13	11	8	9	7
1520	CDIF630erm_04007	209	8	9	9	5	6	6	7	7	7	2	5	6	43174000	27923000	17467000	13017000	23616000	16634000	28214000	21098000	24886000	1040200	7161200	14783000	14366000	13690000	16015000	9235900	9445700	7803300	9671100	10733000	11813000	7858300	7822700	7028000	9	7	8	7	6	5	5	6	7	2	3
403	CDIF630erm_01033	208	5	5	5	5	5	5	5	5	5	4	5	5	17484000	10311000	10550000	12772000	15904000	16695000	10042000	13320000	13693000	1618200	13938000	12830000	5568400	5418800	5725200	6695500	4963600	6486500	3086900	5818300	5094600	4512000	5316100	4712600	4	5	3	3	4	3	5	4	3	4	4
672	CDIF630erm_01717	208	0	0	0	3	3	3	2	2	2	1	1	1	n.d.	n.d.	n.d.	2592100	5461800	4544300	2901500	2937800	2234800	104300	913930	1039600	n.d.	n.d.	n.d.	2939200	3149500	2845500	2491100	3128400	2591000	n.d.	n.d.	n.d.	0	0	0	3	1	0	0	0	1	1	0
53	CDIF630erm_00140	207	14	14	14	12	10	11	14	15	13	13	15	14	1.6625e+09	1180900000	1.0642e+09	556890000	754290000	763470000	1350700000	734550000	788520000	102110000	465620000	758000000	356280000	363840000	348850000	159220000	141110000	161910000	210320000	190940000	174370000	127390000	123790000	161930000	46	34	28	23	29	31	29	30	35	33	24
79	CDIF630erm_00167	207	18	18	17	16	16	16	18	19	20	13	20	19	1.8868e+09	1.5264e+09	1306800000	669830000	907210000	794730000	1.5221e+09	1.0732e+09	1333900000	199710000	923440000	1.0678e+09	531210000	602720000	597440000	236060000	192860000	208710000	276740000	350680000	396580000	301270000	331300000	287040000	39	32	37	20	24	26	26	31	33	22	37
718	CDIF630erm_01859	206	6	6	6	4	5	5	4	4	5	3	6	5	26790000	17027000	17278000	9077100	20843000	8713300	7154000	5223200	8989600	1754300	9155800	7753100	7138100	6824800	7608800	6384900	6838200	4663900	4222100	4508000	3553400	7038200	3240300	2958500	6	7	6	4	3	4	3	4	4	3	4
1019	CDIF630erm_02708	206	12	10	10	8	9	8	9	11	9	5	9	9	130150000	96687000	90716000	36683000	62547000	45362000	84552000	45050000	63625000	4042700	46904000	41292000	28734000	35894000	36807000	15253000	15299000	14342000	19781000	15764000	18672000	10972000	15206000	11774000	11	11	13	10	8	10	10	10	11	4	10
1203	CDIF630erm_03113	206	2	1	1	1	1	1	0	0	0	1	0	1	1960600	684580	655880	653950	716600	643510	n.d.	n.d.	n.d.	384090	n.d.	1493200	n.d.	n.d.	n.d.	n.d.	n.d.	n.d.	n.d.	n.d.	n.d.	n.d.	n.d.	n.d.	2	1	0	0	1	0	0	0	0	1	0
698	CDIF630erm_01799	205	1	1	1	1	1	1	0	0	0	1	1	1	1074200	849300	1279000	1772100	1858900	2059700	n.d.	n.d.	n.d.	510520	1500300	2059700	n.d.	n.d.	n.d.	n.d.	n.d.	n.d.	n.d.	n.d.	n.d.	n.d.	n.d.	n.d.	0	0	1	1	0	0	0	0	0	0	0
847	CDIF630erm_02250	205	0	0	1	0	0	0	1	0	0	1	2	1	n.d.	n.d.	n.d.	n.d.	n.d.	n.d.	2494000	n.d.	n.d.	48355	1087400	1515000	n.d.	n.d.	n.d.	n.d.	n.d.	n.d.	n.d.	n.d.	n.d.	n.d.	n.d.	n.d.	0	0	1	0	0	0	1	0	0	1	0
1079	CDIF630erm_02842	205	8	7	8	5	5	5	5	5	5	4	3	3	26307000	18150000	14224000	10506000	20201000	13043000	16299000	12977000	13468000	2361700	6683300	9278600	7859700	7531100	7140200	5548500	7274600	5145500	5362600	5306200	5690600	6056500	4381000	4656600	6	7	7	5	4	5	3	6	5	5	4
1099	CDIF630erm_02885	204	1	1	1	1	1	1	1	1	1	1	1	1	1033000	635170	696340	263030	354980	474520	639870	377230	830920	121840	408260	344570	n.d.	n.d.	n.d.	n.d.	n.d.	n.d.	n.d.	n.d.	n.d.	n.d.	n.d.	n.d.	1	1	1	1	1	1	1	1	1	1	1
1149	CDIF630erm_03005	204	3	4	4	4	4	4	4	4	4	4	3	3	22349000	27323000	17212000	17823000	34350000	24330000	38276000	26226000	25009000	5949900	21646000	20616000	18567000	22429000	24701000	18646000	20786000	21378000	25179000	20640000	20983000	20757000	19626000	14796000	3	5	5	5	5	5	5	5	5	7	4
254	CDIF630erm_00658	203	8	9	9	9	10	10	7	8	8	8	12	11	11105000	4353400	5671000	7814300	13873000	13405000	11085000	7924600	9822200	3950100	17265000	16291000	4666800	4656300	3904200	5655100	5087700	6325400	3810100	3791500	4574000	8765200	6504300	6034300	6	6	7	8	11	12	7	6	7	5	9
836	CDIF630erm_02193	203	1	0	0	1	1	1	0	0	0	0	0	1	n.d.	n.d.	n.d.	309250	611610	508260	n.d.	n.d.	n.d.	n.d.	n.d.	n.d.	n.d.	n.d.	n.d.	n.d.	n.d.	n.d.	n.d.	n.d.	n.d.	n.d.	n.d.	n.d.	1	0	0	0	1	1	0	0	0	0	0
1349	CDIF630erm_03601	203	3	3	5	2	2	2	4	4	6	3	4	4	12139000	10013000	9352600	1613800	7110700	5143300	15332000	12107000	13982000	2030800	6334800	8196600	6822300	6340900	5490000	n.d.	5607500	4506200	6088900	6624300	5971300	5970900	2998700	4658600	2	3	5	2	1	2	3	6	6	4	5
743	CDIF630erm_01897	202	0	0	0	1	1	1	0	0	0	0	0	0	n.d.	n.d.	n.d.	331610	1137700	643430	n.d.	n.d.	n.d.	n.d.	n.d.	n.d.	n.d.	n.d.	n.d.	n.d.	n.d.	n.d.	n.d.	n.d.	n.d.	n.d.	n.d.	n.d.	0	0	0	1	1	0	0	0	0	0	0
1393	CDIF630erm_03736	202	0	0	0	1	1	1	1	1	0	0	1	1	n.d.	n.d.	n.d.	688060	934700	936990	1143900	616800	n.d.	n.d.	700260	635250	n.d.	n.d.	n.d.	n.d.	n.d.	n.d.	n.d.	n.d.	n.d.	n.d.	n.d.	n.d.	0	0	0	0	1	1	1	1	0	0	1
641	CDIF630erm_01639	201	0	1	1	1	1	1	1	1	1	0	1	1	n.d.	759110	380460	453040	1032100	n.d.	1002800	487800	678380	n.d.	388640	754910	n.d.	n.d.	n.d.	n.d.	n.d.	n.d.	n.d.	n.d.	n.d.	n.d.	n.d.	n.d.	0	1	1	1	1	2	1	1	2	0	1
675	CDIF630erm_01720	201	2	5	3	6	7	5	8	8	8	5	5	6	3528500	2170100	2047200	5062500	8502000	5028300	17731000	11376000	6279100	1538400	7058100	7161000	2066100	2021200	1970900	3353500	3511900	2783800	4470100	5429700	3275200	5210500	4053900	3858200	2	5	2	5	6	4	7	8	7	5	4
165	CDIF630erm_00363	200	8	7	6	4	5	5	7	8	7	2	3	5	47854000	15255000	10280000	8429900	24584000	24461000	42510000	20306000	22525000	2844000	9151800	16882000	14882000	9161500	6071700	8385200	10315000	12474000	12227000	8690400	8632200	13847000	6813100	10636000	11	6	4	3	7	4	7	6	4	2	3
472	CDIF630erm_01276	200	0	0	0	1	1	1	1	1	1	0	1	1	n.d.	n.d.	n.d.	147020	158030	107740	761620	699220	909270	n.d.	98581	106620	n.d.	n.d.	n.d.	n.d.	n.d.	n.d.	n.d.	n.d.	n.d.	n.d.	n.d.	n.d.	0	0	0	0	0	1	0	1	0	0	2
1001	CDIF630erm_02677	200	10	9	9	9	8	8	8	9	9	7	8	9	32621000	21216000	19847000	24827000	36938000	30079000	35815000	29136000	33584000	3661100	24972000	32942000	9081000	9866300	10801000	11584000	9916600	10202000	9068700	11260000	10523000	5697100	12961000	8135600	13	11	9	14	12	16	8	10	12	5	12
1512	CDIF630erm_03996	200	10	6	7	5	9	8	1	1	1	1	0	0	116140000	87888000	68951000	94910000	179270000	115480000	5755500	4667700	3876800	1051800	n.d.	n.d.	96320000	82600000	66464000	93921000	101200000	75622000	n.d.	n.d.	n.d.	n.d.	n.d.	n.d.	15	7	7	8	13	12	0	1	0	1	0
14	CDIF630erm_00032	199	2	1	2	0	0	0	1	1	1	0	0	0	772220	663200	969850	n.d.	n.d.	n.d.	1107100	530990	741230	n.d.	n.d.	n.d.	n.d.	n.d.	n.d.	n.d.	n.d.	n.d.	n.d.	n.d.	n.d.	n.d.	n.d.	n.d.	1	1	2	0	0	0	1	0	1	0	0
622	CDIF630erm_01596	199	0	1	0	0	0	0	1	1	1	0	0	0	n.d.	n.d.	n.d.	n.d.	n.d.	n.d.	390900	255610	266480	n.d.	n.d.	n.d.	n.d.	n.d.	n.d.	n.d.	n.d.	n.d.	n.d.	n.d.	n.d.	n.d.	n.d.	n.d.	0	1	0	0	0	0	1	1	0	0	0
711	CDIF630erm_01829	199	2	1	1	3	5	5	5	3	6	3	5	5	1917000	n.d.	n.d.	1619800	9834100	7161200	9105200	4640700	7596900	559250	10257000	12087000	1682500	n.d.	n.d.	2889700	3751200	3229100	3442300	3155100	4778500	4066400	5260400	4406700	3	1	1	2	7	4	7	3	5	3	13
1252	CDIF630erm_03312	199	2	3	3	4	3	4	5	3	4	5	6	5	2918300	3702900	3095400	19797000	14971000	23972000	58379000	1943200	18638000	33718000	76185000	217070000	3232200	2940200	3234800	14397000	7787100	12996000	26689000	1438000	10330000	81729000	34469000	101510000	0	1	3	6	4	4	8	1	5	10	8
222	CDIF630erm_00520	198	4	3	4	4	5	5	8	8	8	8	11	10	7456400	3981900	2936900	17510000	28807000	29034000	57106000	39019000	42502000	25614000	104850000	170460000	5921400	4001000	3266800	16697000	16878000	19799000	25655000	25013000	23733000	69822000	50935000	85854000	4	2	2	5	8	5	10	8	10	11	14
408	CDIF630erm_03162;CDIF630erm_01108	198	3	2	2	2	1	2	3	2	2	0	2	2	4788300	2654200	2004200	3659100	2827900	4658400	5700900	3098300	3552700	n.d.	3611900	3420900	2279000	2428600	1909900	3516700	n.d.	3234100	1999200	2488400	2465400	n.d.	2664200	2306400	3	1	2	2	1	1	4	1	2	0	2
784	CDIF630erm_02017	198	3	3	4	0	0	0	2	2	2	0	0	0	3653200	1584000	2019700	n.d.	n.d.	n.d.	1891600	1214700	1265200	n.d.	n.d.	n.d.	1428700	n.d.	1201900	n.d.	n.d.	n.d.	1112200	965240	925010	n.d.	n.d.	n.d.	3	1	2	0	0	0	1	0	1	0	0
148	CDIF630erm_00344	197	0	0	0	0	0	0	2	2	2	3	4	4	n.d.	n.d.	n.d.	n.d.	n.d.	n.d.	7553200	4062100	4350700	927720	8697300	18214000	n.d.	n.d.	n.d.	n.d.	n.d.	n.d.	4504200	3728200	4459100	6682600	8175600	9250700	0	0	0	0	0	0	2	3	1	3	5
610	CDIF630erm_01560	197	9	10	10	8	7	8	7	7	7	7	7	7	41974000	37206000	23567000	22607000	43513000	29762000	18219000	21424000	16672000	2995000	11793000	15476000	8248800	9901200	7426800	8271000	10305000	7778400	5216300	7462100	5720400	5606600	5138200	4716700	13	12	13	10	10	11	10	7	7	6	8
1308	CDIF630erm_03499	197	6	4	6	4	4	3	5	4	5	4	4	4	31634000	17897000	15403000	9660300	18630000	10563000	21674000	14196000	13768000	2182400	9708000	9782400	10587000	12887000	14724000	9906300	9859600	7385000	6723700	7180400	7901400	6111100	5616700	4168000	7	6	7	5	5	3	6	5	5	4	3
289	CDIF630erm_00816	196	3	2	2	3	2	2	1	2	1	0	0	1	5869900	3733700	2688600	3852600	4787700	3237900	1394900	2235200	1134500	n.d.	n.d.	1343800	2416700	2431400	1750400	2517100	1968500	1814400	n.d.	1783200	n.d.	n.d.	n.d.	n.d.	3	1	2	2	3	1	0	2	1	0	0
684	CDIF630erm_01745	196	1	1	0	2	4	3	2	1	2	0	3	3	1187100	n.d.	n.d.	n.d.	3957900	2613200	407990	770620	1084200	n.d.	2247400	1313700	n.d.	n.d.	n.d.	n.d.	1668700	1370800	n.d.	n.d.	801430	n.d.	n.d.	1004200	1	1	0	2	4	3	2	1	1	0	4
689	CDIF630erm_01768	196	5	5	5	2	3	3	0	0	0	2	4	4	18152000	11356000	7933800	1271700	4840500	2900400	n.d.	n.d.	n.d.	223000	7806900	5820800	4815400	5982200	4098200	2291000	3386000	3048800	n.d.	n.d.	n.d.	n.d.	4141200	3158700	4	3	5	3	3	4	0	0	0	2	3
1478	CDIF630erm_03915	195	5	3	4	3	3	3	5	6	5	4	5	6	4393600	1595400	1511600	1615100	2985900	2214600	7352300	5505400	4548200	1239800	6477300	5012600	1853200	1907200	1746900	1799100	2048800	1954300	2218700	2866100	3811200	3808000	4430200	3584900	1	3	3	3	3	2	3	4	5	3	4
653	CDIF630erm_01672	194	0	0	0	0	1	0	1	1	1	0	2	1	n.d.	n.d.	n.d.	n.d.	112570	n.d.	n.d.	325010	263850	n.d.	374620	15123	n.d.	n.d.	n.d.	n.d.	n.d.	n.d.	n.d.	n.d.	n.d.	n.d.	n.d.	n.d.	0	0	0	0	1	0	1	1	1	0	2
129	CDIF630erm_00308	194	5	8	7	6	6	7	11	11	9	6	9	10	66148000	51433000	40788000	29749000	47966000	40107000	155790000	142860000	128030000	9155500	55873000	71940000	39986000	36288000	34181000	27814000	26611000	24901000	62440000	77686000	72382000	42458000	29935000	37455000	5	8	9	7	8	7	18	16	16	5	12
480	CDIF630erm_01290	194	1	0	0	1	1	1	1	1	1	1	0	0	546530	n.d.	n.d.	533500	498700	360960	627530	401410	431190	112420	n.d.	n.d.	n.d.	n.d.	n.d.	n.d.	n.d.	n.d.	n.d.	n.d.	n.d.	n.d.	n.d.	n.d.	0	0	0	0	0	0	0	0	1	0	0
647	CDIF630erm_01659	194	3	3	3	4	5	4	3	4	3	2	6	5	30665000	24427000	19603000	22372000	42308000	21264000	24800000	21358000	18672000	4332200	26315000	23451000	17208000	23140000	18841000	17950000	20967000	14714000	13806000	16812000	13741000	21017000	18215000	14233000	3	3	4	4	6	4	3	4	4	2	7
1352	CDIF630erm_03606	194	10	10	9	9	9	9	10	10	8	8	8	8	178850000	104960000	84198000	110810000	207470000	149460000	238290000	202450000	145170000	22990000	115130000	171660000	44688000	41699000	36886000	43112000	50065000	39968000	46302000	69683000	48368000	43303000	28381000	42790000	16	15	13	16	15	16	22	17	11	9	13
1365	CDIF630erm_03657	194	4	3	3	4	4	4	0	0	0	2	2	3	4439300	1673900	1907200	4624200	4645100	4728700	n.d.	n.d.	n.d.	526420	1350100	3471000	1370200	1411800	1524400	3412000	2324800	1621900	n.d.	n.d.	n.d.	3020400	1217500	2275300	3	2	4	3	3	5	0	0	0	2	2
277	CDIF630erm_00740	193	0	0	0	0	0	0	1	1	1	0	1	1	n.d.	n.d.	n.d.	n.d.	n.d.	n.d.	14857000	4662200	13694000	n.d.	6232500	5512500	n.d.	n.d.	n.d.	n.d.	n.d.	n.d.	n.d.	n.d.	n.d.	n.d.	n.d.	n.d.	0	0	0	0	0	0	1	1	1	0	1
777	CDIF630erm_01998	193	7	7	7	6	7	7	6	7	6	8	7	7	49438000	36108000	30195000	24467000	45381000	36979000	34367000	23623000	17149000	5536700	33417000	37618000	14227000	14199000	15077000	12874000	12625000	12965000	8777900	9168200	8434300	8191300	11583000	11571000	11	9	7	7	14	10	9	8	6	6	7
884	CDIF630erm_02363	193	2	3	3	2	3	3	1	1	0	0	0	0	3138800	3204000	2295800	678810	4255800	4036300	708360	490050	n.d.	n.d.	n.d.	n.d.	2420400	2823700	2220500	n.d.	3155000	2861400	n.d.	n.d.	n.d.	n.d.	n.d.	n.d.	0	2	1	1	3	3	0	1	0	0	0
291	CDIF630erm_00819	192	4	3	3	2	4	4	3	3	4	4	5	5	5455600	5097900	2974200	4537100	8603000	17717000	5708800	4978500	8013900	2080500	8636900	16083000	2417100	3144500	3775000	5586500	4930500	8630000	2282200	2979200	4133700	5025200	4181600	5937500	5	4	2	3	4	5	3	3	6	3	6
674	CDIF630erm_01719	192	2	2	2	2	3	3	3	3	3	2	2	2	6563600	1702900	4238500	820140	2190000	1284300	6733000	2279800	1965200	586970	251550	2921200	2679400	2569600	3428300	1517100	2133200	1352100	2913100	2999400	2826100	2770000	n.d.	2097500	3	2	3	0	3	0	4	3	2	0	2
700	CDIF630erm_01811	192	5	5	5	4	5	5	6	5	6	1	6	6	13846000	8561100	7081500	6070500	17213000	15491000	19693000	13191000	12470000	156020	16595000	13972000	6211200	5910900	6453000	6979500	8259800	8197600	6550600	8310300	6903800	n.d.	8167100	6694300	6	5	7	5	6	9	5	6	4	1	8
701	CDIF630erm_01812	192	4	3	4	5	5	5	3	4	4	3	6	4	69459000	70553000	45747000	71262000	144990000	123080000	99187000	90502000	78981000	21290000	81252000	81485000	53398000	71966000	55551000	88138000	115050000	112890000	82119000	93968000	73246000	85552000	83349000	87371000	6	4	5	6	5	7	4	5	5	6	7
635	CDIF630erm_01622	191	2	2	1	1	2	1	1	1	1	1	1	1	3333800	2556200	1724900	1155600	3312600	1692500	716920	545030	455450	240880	1284500	1319100	2180700	2903400	n.d.	n.d.	2411600	n.d.	n.d.	n.d.	n.d.	n.d.	n.d.	n.d.	1	2	1	1	2	1	0	1	1	1	1
810	CDIF630erm_02114	191	1	1	1	1	1	1	2	2	2	1	1	0	1276500	861760	527640	444570	879340	920990	2171500	1698200	1529500	144060	758580	n.d.	n.d.	n.d.	n.d.	n.d.	n.d.	n.d.	1780800	1859800	1418500	n.d.	n.d.	n.d.	0	1	1	1	0	0	1	1	2	0	0
983	CDIF630erm_02620	191	6	5	4	11	11	11	10	11	11	7	11	10	7410500	4784800	2203700	139050000	339720000	158180000	63746000	164170000	97276000	4222300	221260000	43299000	2718700	1796700	768420	59742000	94140000	49052000	16729000	55538000	35352000	9188400	69432000	13587000	5	4	3	25	29	25	15	27	19	5	26
1392	CDIF630erm_03735	191	1	1	1	0	1	1	1	1	1	1	0	1	1025100	636400	940200	n.d.	1301800	1702700	1138300	798150	758360	128380	n.d.	1336500	n.d.	n.d.	n.d.	n.d.	n.d.	n.d.	n.d.	n.d.	n.d.	n.d.	n.d.	n.d.	0	0	1	0	1	1	1	1	1	0	0
1514	CDIF630erm_03998	191	11	7	11	8	10	11	10	9	10	8	8	9	103400000	54715000	46434000	52454000	76421000	80401000	112910000	99417000	87437000	11425000	59823000	94541000	31804000	26004000	25375000	32656000	32345000	41128000	33234000	34606000	32324000	25866000	23339000	30653000	19	9	13	11	14	16	17	13	14	11	8
275	CDIF630erm_00720	190	1	1	1	1	1	1	1	1	1	0	0	0	1495500	811310	1029900	669100	792470	624670	1300400	723660	613350	n.d.	n.d.	n.d.	n.d.	n.d.	n.d.	n.d.	n.d.	n.d.	n.d.	n.d.	n.d.	n.d.	n.d.	n.d.	0	0	0	0	0	1	1	0	0	0	0
629	CDIF630erm_01613	190	2	3	2	3	3	2	1	3	2	2	2	2	10917000	12969000	7631600	6996800	10904000	8838500	11285000	9142700	11127000	1393300	7275500	9864000	9307700	16375000	8619100	7885900	8506800	7208500	10011000	8855000	8917100	9030800	6893700	7847800	3	3	3	3	3	3	2	3	3	1	3
951	CDIF630erm_02568	190	6	5	6	6	4	6	8	9	8	3	5	5	59418000	33279000	30967000	19283000	30070000	18538000	96684000	56713000	52722000	4519800	16277000	26314000	19277000	18206000	16708000	10420000	12101000	11520000	20532000	19563000	15344000	10329000	10237000	9195500	8	6	10	6	5	6	13	10	8	5	5
1048	CDIF630erm_02775	190	2	2	2	2	2	3	0	1	0	0	1	1	4244100	2750800	2591500	2916100	5561500	4016900	n.d.	1027900	n.d.	n.d.	2950800	1790700	3884300	3382000	3456100	n.d.	n.d.	n.d.	n.d.	n.d.	n.d.	n.d.	n.d.	n.d.	2	0	0	1	2	3	0	1	0	0	1
267	CDIF630erm_00690	189	0	0	0	5	6	4	2	4	4	3	6	4	n.d.	n.d.	n.d.	6473800	12408000	7495300	5207100	8377200	5782500	1339800	15754000	5444500	n.d.	n.d.	n.d.	4127700	3274700	4310800	2758500	3977900	3549900	5217900	8482100	3733400	0	0	0	2	4	2	1	3	4	2	8
407	CDIF630erm_03178;CDIF630erm_01090	189	2	2	1	3	3	3	2	2	2	0	1	1	3929100	1590200	508330	1347600	3629500	3136300	1563100	1926700	2324500	n.d.	795570	993100	2254600	1487400	n.d.	1400200	1580500	1576800	n.d.	1655000	1725200	n.d.	n.d.	n.d.	3	3	1	4	3	3	2	2	1	0	1
443	CDIF630erm_01188	189	2	3	2	3	4	4	3	2	2	2	2	2	3905000	4580100	2013300	6146200	13564000	9803800	5808800	2448000	2637100	607830	3575600	4559000	2927600	3159100	2486000	4187600	4171400	3731800	2477100	2461500	2415700	n.d.	1999000	2550700	3	2	2	2	5	4	3	3	4	2	3
478	CDIF630erm_01286	189	2	2	2	3	1	2	6	8	9	4	3	3	7673200	4849900	2690900	2341000	1058300	2569300	19837000	19691000	28142000	1589400	4665500	4855100	4114300	4188500	2656700	2339800	n.d.	2426000	9060700	15793000	20733000	5798700	5964100	2797400	2	2	5	2	1	1	4	9	11	3	3
1125	CDIF630erm_02937	189	13	12	12	12	13	13	12	11	10	11	12	11	744990000	338640000	332280000	321340000	627490000	310690000	361080000	168250000	158330000	77026000	339580000	262500000	176000000	207590000	210660000	154780000	162350000	138750000	94839000	88089000	102970000	148350000	131030000	118930000	23	19	25	21	26	27	18	21	18	13	30
332	CDIF630erm_00884	188	0	0	0	1	0	0	0	0	0	0	0	0	n.d.	n.d.	n.d.	300860	n.d.	n.d.	n.d.	n.d.	n.d.	n.d.	n.d.	n.d.	n.d.	n.d.	n.d.	n.d.	n.d.	n.d.	n.d.	n.d.	n.d.	n.d.	n.d.	n.d.	0	0	0	1	0	0	0	0	0	0	0
778	CDIF630erm_01999	188	13	14	14	11	12	11	7	7	7	10	12	9	57780000	40627000	32128000	33087000	59441000	46723000	23560000	20512000	16895000	6936300	36530000	30174000	11528000	11540000	9803800	9626500	10634000	9704300	5982600	7227400	5449800	10196000	7230900	6661100	12	11	13	10	9	10	4	4	6	7	10
919	CDIF630erm_02446	188	4	3	1	3	3	3	4	4	4	3	2	2	4832900	2078400	386480	2727600	7335100	4738100	12532000	6695300	8693300	689550	3011300	3135400	1689800	1627200	n.d.	2063700	3479900	2543900	4773300	2919600	3870200	n.d.	n.d.	n.d.	3	1	0	1	4	2	5	2	3	3	1
1266	CDIF630erm_03356	188	1	1	1	1	1	1	0	0	0	0	0	0	7597900	4565100	4497700	3947500	4032500	3780300	n.d.	n.d.	n.d.	n.d.	n.d.	n.d.	n.d.	n.d.	n.d.	n.d.	n.d.	n.d.	n.d.	n.d.	n.d.	n.d.	n.d.	n.d.	1	1	1	1	1	1	0	0	0	0	0
260	CDIF630erm_00672	187	7	8	8	8	10	9	6	7	7	4	6	6	21181000	20237000	19202000	19347000	35932000	25859000	18858000	16037000	14925000	1449900	7377000	10987000	11694000	12177000	12533000	11680000	11421000	10614000	6445300	8276800	7303800	5361200	4157700	5736100	5	7	4	8	12	9	6	8	9	2	3
709	CDIF630erm_01821	187	3	2	2	1	1	1	1	1	1	0	0	0	3692000	1010600	797090	447060	1226900	1007300	429280	342680	n.d.	n.d.	n.d.	n.d.	n.d.	956090	776970	n.d.	n.d.	n.d.	n.d.	n.d.	n.d.	n.d.	n.d.	n.d.	1	2	1	1	1	1	0	0	1	0	0
1004	CDIF630erm_02688	187	4	4	4	5	5	5	5	5	5	3	4	5	16983000	12417000	7988000	16224000	24920000	21483000	42306000	28820000	36246000	5182800	16422000	29158000	6766200	7558000	5282100	9898000	9777700	8468000	14501000	16298000	17569000	14833000	11543000	11968000	4	3	2	3	3	6	5	3	6	2	3
1219	CDIF630erm_03242	187	0	0	0	0	0	0	1	1	1	0	3	2	n.d.	n.d.	n.d.	n.d.	n.d.	n.d.	623800	588510	761290	n.d.	1329000	326520	n.d.	n.d.	n.d.	n.d.	n.d.	n.d.	n.d.	n.d.	n.d.	n.d.	1284700	175470	0	0	0	0	0	0	0	1	1	0	3
220	CDIF630erm_00478	186	6	5	5	2	2	3	4	4	5	0	1	1	9138300	5255700	3562400	1049800	3089400	2319400	6788900	5596000	5314400	n.d.	1268400	449650	3735900	3016900	2493600	n.d.	1843000	1930600	3058700	2947600	2469600	n.d.	n.d.	n.d.	5	2	4	1	2	2	4	3	5	0	1
1398	CDIF630erm_03747	186	3	3	3	3	3	3	1	0	0	2	2	4	4496300	2954300	2414000	2955200	4335600	3216000	n.d.	n.d.	n.d.	366740	996270	23638000	3705200	4387900	3187200	5593800	5313800	3909100	n.d.	n.d.	n.d.	3934300	4072900	6346500	2	2	0	2	3	2	1	0	0	1	2
1433	CDIF630erm_03815	186	2	1	1	1	0	1	2	2	3	2	2	1	7229800	2159900	3103300	1408600	n.d.	4758900	5117600	2777000	3370500	682810	2989000	3452500	n.d.	n.d.	n.d.	n.d.	n.d.	n.d.	3125900	2795700	2436400	3514700	2352700	n.d.	2	1	1	0	0	1	2	2	2	3	0
97	CDIF630erm_00233	185	8	8	8	8	8	8	10	10	9	7	14	9	94243000	42100000	35492000	120480000	213270000	169150000	903860000	1244200000	795110000	77697000	691920000	383270000	36306000	19624000	18416000	79058000	109320000	99647000	334100000	500300000	280740000	87902000	225190000	191080000	11	7	11	19	13	14	25	47	31	22	40
501	CDIF630erm_01326	185	3	4	3	1	3	2	3	3	3	1	3	2	2070900	1936800	1827200	118890	1303400	1179000	2186600	1669200	1670300	31245	505290	90605	1411000	1987900	2085000	n.d.	927710	897440	1167100	1145000	1404400	n.d.	787600	n.d.	2	4	2	1	3	2	2	3	2	2	2
532	CDIF630erm_01398	185	14	14	15	13	13	13	13	13	13	12	13	13	544010000	221020000	195680000	152690000	295940000	278880000	408770000	157750000	198360000	28086000	213910000	333290000	120270000	98823000	108120000	63956000	68881000	71916000	60946000	60336000	56891000	72495000	56114000	75637000	32	40	37	22	25	23	27	27	22	27	22
886	CDIF630erm_02368	185	15	14	14	13	13	13	12	14	14	11	15	16	107990000	77825000	45844000	50524000	113330000	76592000	128070000	103440000	92475000	20122000	137500000	174270000	37710000	41408000	30560000	29871000	38822000	31149000	37918000	42726000	39251000	58264000	54868000	60198000	18	16	16	15	17	20	12	17	17	14	19
106	CDIF630erm_00259	183	7	6	6	11	11	11	10	11	11	8	12	12	32990000	26947000	15929000	71789000	126640000	124200000	81709000	60244000	70658000	24854000	109620000	136640000	15079000	20339000	13499000	42284000	49057000	45449000	28405000	30420000	32754000	65929000	50167000	49594000	7	7	6	14	17	19	15	15	14	11	16
468	CDIF630erm_01266	183	1	0	1	1	1	1	0	0	0	0	0	0	995440	n.d.	693270	454970	680990	412630	n.d.	n.d.	n.d.	n.d.	n.d.	n.d.	n.d.	n.d.	n.d.	n.d.	n.d.	n.d.	n.d.	n.d.	n.d.	n.d.	n.d.	n.d.	0	0	1	0	1	1	0	0	0	0	0
824	CDIF630erm_02174	183	2	2	1	3	3	3	3	3	2	0	3	3	2016100	1341900	790310	2828100	6238600	4350100	3551400	1927900	2406800	n.d.	2966300	1866400	1282800	1748400	n.d.	3288300	5213600	4383300	2389200	1371800	2239600	n.d.	3147500	1750100	3	3	2	5	7	3	2	3	3	0	5
1359	CDIF630erm_03616	183	1	1	0	1	2	2	2	0	2	2	2	2	434370	214810	n.d.	n.d.	683280	1389700	1627900	n.d.	1191600	985230	4759900	1682900	n.d.	n.d.	n.d.	n.d.	n.d.	1061600	1043200	n.d.	954320	2999700	n.d.	n.d.	1	0	0	1	2	2	2	0	2	2	3
420	CDIF630erm_01140	182	1	1	0	1	0	0	3	0	2	4	1	4	888540	611120	n.d.	n.d.	n.d.	n.d.	2424900	n.d.	2013300	2259100	2209600	8034100	n.d.	n.d.	n.d.	n.d.	n.d.	n.d.	3162400	n.d.	4718400	4363000	n.d.	6068800	0	1	0	1	0	0	2	0	1	3	1
640	CDIF630erm_01638	181	8	7	8	8	9	9	8	8	8	6	6	6	336200000	215200000	190350000	344710000	532310000	361220000	646380000	447170000	390500000	22355000	247750000	123990000	121640000	135350000	100840000	236990000	239780000	202740000	188620000	224090000	221030000	55207000	142750000	69695000	23	14	15	27	33	29	25	27	30	9	22
659	CDIF630erm_01692	181	6	6	6	7	7	7	6	6	7	6	8	7	387760000	293850000	212310000	290610000	454900000	287300000	485530000	233490000	342250000	61269000	368720000	421210000	171330000	171870000	121470000	182560000	207350000	172700000	189700000	155550000	147850000	229130000	193290000	209080000	42	39	37	48	54	47	44	39	43	23	41
1415	CDIF630erm_03782	181	2	2	3	1	1	1	4	3	3	0	1	1	7922700	2502600	4599300	2252200	1610700	2588700	15232000	5270300	6495100	n.d.	3810900	3887500	6517200	n.d.	3871300	n.d.	n.d.	n.d.	7073200	4018900	5017000	n.d.	n.d.	n.d.	2	2	3	1	1	1	5	4	3	0	1
40	CDIF630erm_00125	180	7	7	6	6	6	6	7	7	7	5	6	8	63710000	55400000	31167000	21515000	41339000	34159000	69992000	45200000	48705000	8830500	26643000	44855000	24426000	28293000	19738000	13806000	16595000	15336000	25920000	24287000	21761000	28402000	16352000	21015000	9	9	9	6	7	5	9	11	10	7	7
64	CDIF630erm_00151	180	27	24	24	19	20	20	21	19	20	15	20	19	2296000000	1.6058e+09	1412900000	713750000	1.0547e+09	1.0712e+09	1384700000	1159900000	1164400000	210460000	662380000	897420000	313410000	332670000	310750000	146980000	137440000	139380000	180240000	208410000	182590000	160470000	123160000	132290000	56	41	52	35	34	41	39	44	37	34	36
66	CDIF630erm_00154	180	14	12	13	12	13	13	15	15	15	9	10	12	1267000000	792640000	819770000	366120000	501840000	503880000	920390000	534870000	566430000	62024000	343280000	447620000	385610000	373480000	465290000	172300000	142570000	168310000	207660000	206440000	195990000	148780000	157180000	133750000	54	24	43	19	27	30	42	34	39	14	21
427	CDIF630erm_01159	179	1	0	1	1	1	0	2	1	2	2	2	2	76129	n.d.	105370	n.d.	1683100	n.d.	1593900	723140	845450	444320	1033500	1546900	n.d.	n.d.	n.d.	n.d.	n.d.	n.d.	n.d.	n.d.	1593300	n.d.	n.d.	1169000	1	0	0	1	1	0	2	1	1	2	1
508	CDIF630erm_01339	179	6	5	6	5	5	5	7	7	7	4	4	5	33129000	30819000	26519000	16019000	27531000	17234000	41431000	32668000	28167000	5193900	15282000	23395000	20528000	28970000	24648000	16673000	16503000	11835000	21814000	23998000	19729000	24253000	16300000	16812000	7	5	4	3	4	3	5	6	6	3	5
1321	CDIF630erm_03527	179	4	4	4	4	4	4	4	4	3	2	4	4	25075000	22475000	22857000	8860800	17836000	12981000	8267400	6423700	5883300	1877800	7680300	9322800	10760000	14369000	12929000	6222900	8423300	6822700	5119000	6221200	5867500	6528800	5312400	6146900	5	6	7	4	4	4	3	4	2	2	2
257	CDIF630erm_00667	178	0	0	1	1	1	1	0	1	1	0	1	1	n.d.	n.d.	n.d.	81629	134790	92331	n.d.	n.d.	n.d.	n.d.	242340	186020	n.d.	n.d.	n.d.	n.d.	n.d.	n.d.	n.d.	n.d.	n.d.	n.d.	n.d.	n.d.	0	0	1	0	1	1	0	1	1	0	1
355	CDIF630erm_00944	178	21	21	21	22	21	22	21	25	26	18	29	25	9832100000	6.5949e+09	5672100000	5.9238e+09	7.7734e+09	6.8528e+09	10277000000	8789000000	8.0044e+09	1.6505e+09	8928400000	7.1382e+09	2.9323e+09	2612100000	2411400000	2448600000	2644000000	2622200000	3.4212e+09	3.7697e+09	2893000000	2447300000	4331700000	2.9958e+09	144	167	142	148	135	127	181	198	197	130	179
523	CDIF630erm_01369	178	1	2	2	2	2	2	1	2	1	2	2	1	9242700	10698000	9275600	23255000	27863000	19611000	1321600	1704300	1023000	1216700	25397000	1839200	n.d.	n.d.	20341000	31724000	28546000	22877000	n.d.	3714400	n.d.	n.d.	20328000	n.d.	1	2	2	2	2	2	1	2	1	1	2
1333	CDIF630erm_03547	178	2	1	1	2	2	2	2	2	2	1	2	2	2989500	2196300	1277100	3010700	4773700	4506800	3483000	2765700	2358500	105130	2309600	2412000	n.d.	n.d.	n.d.	2926500	3441700	2802300	2290300	2527200	1991400	n.d.	1868100	1879900	2	1	0	3	2	2	1	3	2	1	1
795	CDIF630erm_02040	177	4	3	3	5	8	8	3	5	5	2	3	3	5173900	2066100	1928100	11050000	18808000	15404000	9522300	6756100	9115800	652930	8366600	4993100	2725400	n.d.	2431300	5545400	5534600	5498400	4678600	3791700	3493400	2658900	5641700	2748500	3	1	1	3	5	3	2	3	3	0	3
1084	CDIF630erm_02849	177	0	0	0	0	0	0	3	3	2	0	0	0	n.d.	n.d.	n.d.	n.d.	n.d.	n.d.	1885400	1411900	1187900	n.d.	n.d.	n.d.	n.d.	n.d.	n.d.	n.d.	n.d.	n.d.	n.d.	n.d.	n.d.	n.d.	n.d.	n.d.	0	0	0	0	0	0	1	2	0	0	0
585	CDIF630erm_01487	176	3	3	3	0	0	0	2	2	1	0	0	0	4374700	4847000	3996500	n.d.	n.d.	n.d.	4971400	3947700	2832700	n.d.	n.d.	n.d.	3894900	5527000	4709000	n.d.	n.d.	n.d.	3955300	4496600	n.d.	n.d.	n.d.	n.d.	3	2	2	0	0	0	1	2	1	0	0
10	CDIF630erm_00021	175	2	2	3	2	4	3	2	3	4	2	1	2	881360	852530	722600	2056900	3489000	2719400	1610400	1899200	2833700	505590	875930	2618700	978900	1162400	1775300	1789400	1710500	1665400	821810	1298900	1607900	1771100	n.d.	1544600	0	1	3	2	4	3	1	1	3	2	1
1092	CDIF630erm_02873	175	7	6	6	5	5	5	6	6	6	5	5	4	26219000	22256000	19522000	17713000	29907000	21628000	29642000	23363000	24727000	2490800	12516000	19774000	10387000	15026000	14646000	11291000	13687000	11402000	11650000	14739000	13605000	10016000	6311300	11269000	6	6	5	4	4	5	7	5	4	5	3
1128	CDIF630erm_02946	175	8	7	8	4	4	5	3	4	4	4	4	4	37488000	27609000	28305000	6954700	8984200	6135000	11073000	9929400	10614000	1515300	14322000	20704000	10079000	10797000	12100000	6667700	5454600	5023300	6421500	6763700	6313400	5834500	4980500	6347500	9	9	7	3	2	4	6	5	4	4	3
211	CDIF630erm_00459	174	13	13	14	9	10	10	11	10	10	9	11	11	351440000	252850000	259220000	117480000	200770000	162370000	216560000	175190000	173870000	25331000	132040000	150960000	68613000	73600000	75722000	38570000	39552000	39399000	43233000	49949000	43699000	36270000	33607000	35034000	31	25	30	18	20	16	23	23	16	16	18
1062	CDIF630erm_02808	174	6	6	6	6	6	6	3	3	3	3	2	2	10714000	17880000	14247000	14437000	18114000	22647000	7515300	7053200	4152200	1786900	2730600	909220	3858700	8332600	8033100	7557000	5572000	8155900	3820800	5061000	2847600	6136500	1848400	n.d.	5	8	9	8	7	9	3	3	4	2	2
367	CDIF630erm_00956	173	0	0	0	2	3	3	2	1	2	1	1	3	n.d.	n.d.	n.d.	400790	2352200	1709300	895830	533030	641370	307010	1126600	1044300	n.d.	n.d.	n.d.	n.d.	1015200	942680	554900	n.d.	545510	n.d.	n.d.	763570	0	0	0	2	2	2	2	1	2	1	1
1265	CDIF630erm_03355	173	7	6	7	6	6	6	0	0	0	0	0	0	24086000	14790000	13306000	8739600	16767000	12507000	n.d.	n.d.	n.d.	n.d.	n.d.	n.d.	6036800	5840300	6024100	3712500	4945500	4079300	n.d.	n.d.	n.d.	n.d.	n.d.	n.d.	6	7	7	6	6	6	0	0	0	0	0
1494	CDIF630erm_03955	173	1	1	1	1	1	1	1	1	1	0	0	1	967090	846300	707820	405070	577780	446030	695950	475530	503350	n.d.	n.d.	441120	n.d.	n.d.	n.d.	n.d.	n.d.	n.d.	n.d.	n.d.	n.d.	n.d.	n.d.	n.d.	0	1	0	0	0	0	0	0	0	0	0
1364	CDIF630erm_03655	172	4	4	4	4	4	4	6	5	5	3	4	4	14515000	10791000	9580600	13675000	19915000	15042000	30858000	56806000	42699000	5320900	32226000	29688000	13089000	14584000	17409000	12401000	11978000	10252000	19155000	31198000	24598000	19399000	21115000	12292000	4	3	5	2	4	3	3	5	6	4	5
541	CDIF630erm_01408	171	3	3	3	3	2	3	3	4	4	3	4	3	11467000	7198500	8264300	2729400	3894200	2972600	7777500	7675000	7244600	1280800	5449300	3328400	4780200	4693900	4957200	2011300	2686800	1688100	3453800	4667500	3709800	3841900	2269800	2037900	2	4	3	1	2	3	2	3	4	3	2
914	CDIF630erm_02427	171	6	6	7	6	7	7	5	5	5	1	2	5	174620000	42973000	40406000	103850000	237490000	261290000	238170000	62237000	84579000	414860	36962000	104480000	41721000	21190000	20644000	41858000	57807000	63045000	52135000	30627000	34278000	n.d.	21223000	45728000	18	14	16	18	21	21	13	11	11	2	8
1435	CDIF630erm_03826	171	4	3	2	1	1	1	4	3	4	2	2	2	10940000	8703100	3182400	296850	n.d.	521480	31327000	20635000	20936000	1642900	7951200	7242400	6272200	8879600	5870300	n.d.	n.d.	n.d.	13728000	13495000	11971000	12215000	8435000	7422200	4	3	1	1	1	1	4	2	3	1	2
1152	CDIF630erm_03008	170	6	5	5	4	4	4	9	6	7	5	6	6	35697000	16138000	19718000	18975000	28457000	15269000	45325000	27696000	28628000	3101900	17280000	24723000	11373000	9792400	9758700	11333000	9987700	9630400	12380000	11347000	9092700	10638000	5609400	9084400	8	4	8	4	4	4	14	6	7	4	3
68	CDIF630erm_00156	169	14	14	14	12	11	12	12	13	13	9	15	14	1235700000	659350000	684450000	243670000	130140000	227480000	410680000	339040000	384250000	19940000	231520000	262440000	196260000	166410000	181460000	65406000	26083000	47006000	73271000	85193000	79933000	29095000	54133000	47633000	37	40	49	25	20	20	26	25	30	16	25
282	CDIF630erm_00798	169	11	10	10	8	8	8	7	6	6	4	5	6	231480000	144110000	132860000	73338000	117700000	95342000	68002000	44374000	45565000	3500800	34731000	35361000	106760000	98193000	102070000	52960000	48808000	49711000	32727000	31151000	28599000	19432000	18951000	18347000	17	19	19	13	12	12	16	10	11	5	7
511	CDIF630erm_01350	169	3	3	3	1	1	1	4	3	3	2	4	3	9680100	4025500	1612100	427680	1347000	1491200	9332200	5669500	5852200	695830	3636000	3932000	4070200	2959100	1921700	n.d.	n.d.	n.d.	3886700	3325400	2972800	3007500	1749800	2492200	3	3	1	1	1	1	4	3	2	1	1
43	CDIF630erm_00129	168	17	17	16	14	12	13	15	14	15	11	16	13	913060000	759260000	624700000	382960000	502260000	543200000	922890000	547250000	424480000	115150000	358890000	524080000	308410000	282650000	262960000	195480000	158590000	183850000	190210000	188190000	182420000	238470000	157030000	180970000	48	39	40	28	29	33	32	33	30	29	30
989	CDIF630erm_02636	168	0	0	0	0	0	0	1	1	2	1	0	0	n.d.	n.d.	n.d.	n.d.	n.d.	n.d.	272710	182210	359960	n.d.	n.d.	n.d.	n.d.	n.d.	n.d.	n.d.	n.d.	n.d.	n.d.	n.d.	n.d.	n.d.	n.d.	n.d.	0	0	0	0	0	0	1	0	1	1	0
990	CDIF630erm_02638	168	3	3	2	3	3	1	3	3	3	2	4	3	24162000	24041000	7337200	12978000	19942000	7109900	22563000	17779000	18246000	3262000	15717000	22094000	17423000	20568000	18844000	11673000	11441000	11807000	11293000	13002000	12815000	11145000	12238000	12200000	5	4	3	4	4	1	2	4	3	2	4
746	CDIF630erm_01900	167	1	1	1	3	3	3	1	0	2	2	1	0	2164100	1324000	1225600	2367900	5132600	3367100	829090	n.d.	511000	450480	n.d.	n.d.	n.d.	n.d.	n.d.	2419100	2715000	2049500	n.d.	n.d.	n.d.	n.d.	n.d.	n.d.	0	0	0	3	3	1	1	0	1	2	1
896	CDIF630erm_02393	167	3	3	3	3	4	4	3	3	3	2	2	2	12051000	11036000	5305100	8914400	14118000	9293900	5806100	4284800	8058600	424360	2470300	518840	5073100	7500600	4147500	5888000	5530600	4990600	2767500	4482000	4855500	n.d.	3234700	n.d.	3	7	5	3	4	3	2	3	5	0	2
192	CDIF630erm_00409	165	0	0	0	0	0	0	2	3	3	0	1	1	n.d.	n.d.	n.d.	n.d.	n.d.	n.d.	2062400	8541800	3922200	n.d.	953780	704390	n.d.	n.d.	n.d.	n.d.	n.d.	n.d.	1778800	8223800	3059000	n.d.	n.d.	n.d.	0	0	0	0	0	0	2	3	3	0	1
1063	CDIF630erm_02809	165	2	4	3	3	3	3	2	3	3	1	3	1	5617300	4743800	3870400	4859100	8083000	6049100	4537500	5673900	5702500	148990	2497800	n.d.	3184500	3229300	3115000	3536400	3930200	3481100	2283900	3069600	2601800	n.d.	1369100	n.d.	1	4	3	2	2	3	1	2	2	0	2
1154	CDIF630erm_03011	165	3	3	4	2	4	4	2	3	3	3	2	3	9676400	5861900	4743500	2786200	10554000	8182100	6093400	5341900	3929300	1251500	2144700	5199700	4201000	3754300	3802300	3063100	3778300	4618200	3684400	3734800	2550700	3789300	2036600	3032900	3	3	2	2	1	2	2	2	1	3	0
1294	CDIF630erm_03458	165	3	3	4	4	4	4	4	4	4	3	3	3	11954000	6830800	10285000	14863000	23953000	14851000	16550000	19181000	16674000	796800	16117000	14394000	6279000	5926200	8175100	12195000	11687000	7854600	7457500	13567000	10623000	3923100	11626000	9113400	4	3	4	4	3	3	3	4	4	4	3
1379	CDIF630erm_03710	165	3	1	2	2	3	3	5	7	8	2	7	5	4209600	1732200	1725500	4759100	6494700	7809400	7833300	6610600	7910300	1583600	15633000	10250000	2599300	n.d.	1863000	5005400	3819600	3418000	3189300	3775000	3684800	6592300	7430600	5032200	2	0	2	2	2	3	4	7	8	2	7
1416	CDIF630erm_03783	165	2	2	3	3	3	6	5	6	4	7	5	6	1836000	4317200	570160	4547200	3498300	11010000	11003000	6997900	6688100	2154900	8593200	10530000	n.d.	4054600	8093800	6900200	2382400	8268600	5479000	5777300	4231900	9461200	6923700	5826800	2	1	3	2	0	7	4	4	1	7	6
1468	CDIF630erm_03892	165	5	5	5	5	5	5	5	5	5	5	5	5	41161000	19511000	19631000	21579000	37796000	28491000	48715000	41893000	29156000	6621700	19257000	36523000	13860000	10917000	12687000	12354000	13780000	12152000	13767000	18579000	16100000	14754000	6152800	14252000	6	5	5	6	8	5	7	7	4	6	5
366	CDIF630erm_00955	164	6	7	8	10	10	9	8	8	7	3	6	7	10119000	11026000	11638000	18592000	26885000	14132000	11840000	9620100	7375300	2517600	6271700	17303000	4636800	6814600	6492600	8717300	7634000	5679600	3622800	4580200	5383800	7982500	4463100	6784200	5	6	9	8	10	8	4	8	7	3	5
942	CDIF630erm_02542	164	1	2	2	1	1	1	2	2	3	2	1	2	2369600	1640000	1701700	439430	1007600	1435400	3708000	2343800	2997800	20661000	911370	1963200	n.d.	n.d.	n.d.	n.d.	n.d.	n.d.	2711100	2939600	2652200	n.d.	n.d.	n.d.	1	1	2	1	1	2	1	2	2	2	0
806	CDIF630erm_02098	163	2	1	1	2	2	2	4	5	4	0	2	2	220330	157750	209510	869830	1444600	1149200	5308300	10426000	8441000	n.d.	3100300	720930	n.d.	n.d.	n.d.	1399800	1528600	1388200	1005900	4131200	3373100	n.d.	3985900	742350	1	1	1	2	3	3	2	7	3	0	3
926	CDIF630erm_02475	163	0	1	1	0	0	1	1	1	1	0	1	1	n.d.	294610	247740	n.d.	n.d.	409060	742030	683990	682600	n.d.	1002600	415790	n.d.	n.d.	n.d.	n.d.	n.d.	n.d.	n.d.	n.d.	n.d.	n.d.	n.d.	n.d.	0	1	0	0	0	1	1	0	1	0	1
1220	CDIF630erm_03243	163	2	1	1	1	1	1	1	1	1	1	2	1	999750	558620	498170	488550	287480	565410	1432000	2154900	2035200	130360	6267700	724690	n.d.	n.d.	n.d.	n.d.	n.d.	n.d.	n.d.	n.d.	n.d.	n.d.	n.d.	n.d.	1	1	1	1	1	1	1	1	1	1	2
1277	CDIF630erm_03387	163	4	4	4	3	3	3	3	3	3	3	3	3	19958000	18019000	19019000	12501000	24387000	22565000	15599000	20162000	16796000	991630	11795000	13612000	8202600	10718000	9489800	7925100	7357900	8010800	7076100	8702900	6493200	3721200	4322300	6542100	5	8	6	4	5	7	6	5	4	3	5
1290	CDIF630erm_03448	163	3	4	5	4	2	4	5	3	3	1	3	4	13507000	15409000	13604000	17418000	6706400	17038000	24792000	13792000	11907000	364140	6209100	21414000	8240500	7980100	9165600	10160000	8161000	7251000	9168700	10261000	7690400	n.d.	7736100	8636500	3	4	6	4	1	5	6	3	2	2	3
1292	CDIF630erm_03454	163	0	0	1	1	1	1	0	1	0	0	0	0	n.d.	n.d.	n.d.	n.d.	469600	182260	n.d.	727940	n.d.	n.d.	n.d.	n.d.	n.d.	n.d.	n.d.	n.d.	n.d.	n.d.	n.d.	n.d.	n.d.	n.d.	n.d.	n.d.	0	0	1	1	1	0	0	1	0	0	0
194	CDIF630erm_00411	162	0	0	0	0	0	0	5	7	7	5	6	6	n.d.	n.d.	n.d.	n.d.	n.d.	n.d.	81659000	208690000	135620000	5895300	50438000	29156000	n.d.	n.d.	n.d.	n.d.	n.d.	n.d.	22145000	89342000	48769000	10394000	20094000	10879000	0	0	0	0	0	0	11	13	12	11	7
350	CDIF630erm_00928	162	5	6	6	7	7	7	6	5	6	4	6	6	24095000	19580000	26925000	49446000	71517000	56907000	20808000	21550000	22378000	7621800	45850000	51567000	18569000	18469000	24300000	34034000	27447000	27433000	8571200	12822000	12517000	20748000	20462000	22042000	4	6	6	9	7	7	7	5	6	5	8
30	CDIF630erm_00110	161	4	4	4	2	2	2	2	3	3	2	2	2	13533000	11410000	9357400	241130	2859900	1545500	6494700	6502200	6259500	722150	2833000	2803100	5429100	6534100	5811800	n.d.	n.d.	n.d.	3513500	4377100	3767400	2649000	1814000	1653800	4	3	4	2	1	3	2	3	3	2	1
973	CDIF630erm_02600	161	4	4	5	2	3	2	1	0	0	0	0	0	8722800	7254200	7897900	901230	1423800	901630	1019700	n.d.	n.d.	n.d.	n.d.	n.d.	3966100	4553400	5503400	1474900	1491600	1044400	n.d.	n.d.	n.d.	n.d.	n.d.	n.d.	5	4	5	2	3	1	1	0	0	0	0
994	CDIF630erm_02647	161	1	0	0	2	2	2	0	0	0	0	0	0	n.d.	n.d.	n.d.	4275500	12177000	2724700	n.d.	n.d.	n.d.	n.d.	n.d.	n.d.	n.d.	n.d.	n.d.	8785800	9369700	4037900	n.d.	n.d.	n.d.	n.d.	n.d.	n.d.	1	0	0	2	0	2	0	0	0	0	0
1264	CDIF630erm_03351	160	3	2	3	3	4	4	6	6	6	1	2	2	9921000	4282500	4319400	4998100	14233000	10089000	15351000	8787100	8778900	389250	2014400	2180600	4123100	2535900	3131800	3653000	5469400	4448000	4342100	4817700	4240900	3017800	2612200	2264100	4	3	5	2	7	5	8	6	7	1	3
197	CDIF630erm_00414	159	0	0	0	0	0	1	7	9	10	3	9	4	n.d.	n.d.	n.d.	n.d.	n.d.	36770	119340000	650200000	367900000	5116900	92936000	40142000	n.d.	n.d.	n.d.	n.d.	n.d.	n.d.	39313000	223170000	131130000	13910000	39858000	16288000	0	0	0	0	0	0	12	32	24	3	16
517	CDIF630erm_01360	159	0	0	0	1	1	1	1	1	1	0	2	2	n.d.	n.d.	n.d.	836030	1306600	1423300	682770	564490	634690	n.d.	2404100	2185600	n.d.	n.d.	n.d.	n.d.	n.d.	n.d.	n.d.	n.d.	n.d.	n.d.	1159600	1319000	0	0	0	1	1	1	0	0	0	0	5
1455	CDIF630erm_03873	159	15	14	12	11	11	11	12	12	11	6	10	12	266660000	172260000	150370000	105860000	138840000	116890000	202020000	126250000	120020000	7186200	61851000	138990000	108430000	93905000	106170000	58327000	52858000	49084000	61073000	64867000	52765000	32068000	20834000	45819000	18	14	12	13	12	14	10	14	10	6	10
113	CDIF630erm_00270	158	2	2	2	1	0	0	0	0	0	0	1	0	599460	377860	347430	n.d.	n.d.	n.d.	n.d.	n.d.	n.d.	n.d.	n.d.	n.d.	312920	312610	309290	n.d.	n.d.	n.d.	n.d.	n.d.	n.d.	n.d.	n.d.	n.d.	1	1	1	1	0	0	0	0	0	0	1
144	CDIF630erm_00340	158	3	2	2	2	2	2	10	9	8	10	11	9	2302500	2763100	2929900	3274900	1533200	4009100	100280000	45225000	40196000	36002000	74561000	127340000	417220	845730	1003700	977530	n.d.	1025400	25997000	11449000	12109000	50731000	23127000	47574000	2	2	2	1	2	1	16	14	10	23	17
609	CDIF630erm_01557	158	1	1	1	1	0	1	0	1	1	0	1	1	1303600	1016300	699000	n.d.	n.d.	1273800	n.d.	1334900	1214200	n.d.	983290	1019900	n.d.	n.d.	n.d.	n.d.	n.d.	n.d.	n.d.	n.d.	n.d.	n.d.	n.d.	n.d.	1	1	1	1	0	1	0	1	1	0	1
650	CDIF630erm_01662	158	3	3	4	3	3	3	3	4	3	3	2	3	33366000	13485000	17054000	16686000	31210000	27804000	36355000	24766000	25552000	1709100	9595800	29315000	13004000	9718000	11296000	11027000	11669000	13232000	13398000	12223000	12329000	5487500	5600300	11304000	9	8	11	10	9	8	7	12	10	5	7
244	CDIF630erm_00621	157	0	0	0	1	1	1	1	1	0	0	0	0	n.d.	n.d.	n.d.	497410	558940	390200	547690	526520	n.d.	n.d.	n.d.	n.d.	n.d.	n.d.	n.d.	n.d.	n.d.	n.d.	n.d.	n.d.	n.d.	n.d.	n.d.	n.d.	0	0	0	1	0	0	0	0	0	0	0
418	CDIF630erm_01138	157	0	0	0	0	0	0	0	1	0	0	0	1	n.d.	n.d.	n.d.	n.d.	n.d.	n.d.	n.d.	69372	n.d.	n.d.	n.d.	n.d.	n.d.	n.d.	n.d.	n.d.	n.d.	n.d.	n.d.	n.d.	n.d.	n.d.	n.d.	n.d.	0	0	0	0	0	0	0	1	0	0	0
49	CDIF630erm_00135	156	14	13	13	11	12	11	11	13	13	9	12	12	1367300000	1264000000	922800000	520780000	685920000	550530000	1.0111e+09	901310000	688610000	109330000	549790000	608380000	328200000	412750000	349960000	174790000	153840000	144190000	221550000	304630000	197170000	163460000	190420000	153200000	40	34	30	24	31	25	26	34	31	24	31
263	CDIF630erm_00679	156	2	2	1	2	2	2	2	2	2	1	2	2	5432800	2010500	818460	704600	3816400	3079700	4684900	2893700	1378300	462290	2137300	3559100	3224200	1889800	n.d.	n.d.	2347300	2194400	2704400	2447300	n.d.	n.d.	1651800	2483900	3	2	2	2	2	3	2	2	3	1	2
280	CDIF630erm_00786	156	2	1	1	0	0	0	0	0	0	0	0	0	1440400	698470	n.d.	n.d.	n.d.	n.d.	n.d.	n.d.	n.d.	n.d.	n.d.	n.d.	n.d.	n.d.	n.d.	n.d.	n.d.	n.d.	n.d.	n.d.	n.d.	n.d.	n.d.	n.d.	2	2	1	0	0	0	0	0	0	0	0
747	CDIF630erm_01902	156	2	2	3	2	2	1	1	0	1	0	2	2	619730	747340	900540	899850	1600600	658650	385660	n.d.	524100	n.d.	925670	1576800	n.d.	n.d.	n.d.	781370	911130	n.d.	n.d.	n.d.	n.d.	n.d.	637450	988940	1	1	2	0	2	0	1	0	0	0	1
1251	CDIF630erm_03311	156	2	3	3	4	4	4	5	2	3	5	5	6	5532400	4612400	4562000	19167000	19929000	23310000	72470000	2074700	24915000	31936000	77531000	118780000	3939600	5796400	5423900	16193000	11975000	18553000	41926000	1544600	14505000	96537000	56489000	77841000	1	4	2	4	5	7	11	0	1	8	8
118	CDIF630erm_00278	155	1	1	1	1	1	1	1	0	0	0	0	0	2383400	1892200	1147100	2037600	3073500	2350200	1288500	n.d.	n.d.	n.d.	n.d.	n.d.	n.d.	n.d.	n.d.	n.d.	n.d.	n.d.	n.d.	n.d.	n.d.	n.d.	n.d.	n.d.	0	0	0	1	0	0	1	0	0	0	0
445	CDIF630erm_01193	155	1	1	1	2	2	2	2	1	2	2	2	2	1359200	998130	570130	5695000	7677100	5798600	3424900	857300	4912300	8595100	7561600	8486000	n.d.	n.d.	n.d.	5561500	5912500	4675400	2567400	n.d.	3834700	n.d.	8060500	7085600	0	1	0	1	2	0	1	1	1	3	1
636	CDIF630erm_01623	155	3	3	3	3	5	3	6	7	7	6	5	5	6399000	4252700	2753300	6099600	12996000	7428600	31095000	19714000	21966000	6271400	14024000	31542000	3482200	3304800	2299000	3753000	4671100	3409500	6391300	6665800	6645400	11469000	6577900	9413300	4	2	2	2	6	4	7	7	7	9	6
1249	CDIF630erm_03303	155	9	7	8	7	7	7	0	0	1	0	0	0	77229000	39099000	33308000	32500000	46182000	37748000	n.d.	n.d.	20121000	n.d.	n.d.	n.d.	27253000	24453000	32889000	21909000	21547000	18868000	n.d.	n.d.	n.d.	n.d.	n.d.	n.d.	9	6	8	10	11	12	0	0	1	0	0
1326	CDIF630erm_03535	155	2	2	2	0	0	0	6	8	8	3	4	3	2209600	1885800	1683100	n.d.	n.d.	n.d.	53679000	53212000	48118000	1071000	7838200	5322500	889960	1207600	1160600	n.d.	n.d.	n.d.	11185000	20952000	12329000	2218500	2852400	2566700	3	2	2	0	0	0	7	14	9	2	3
786	CDIF630erm_02023	154	2	1	1	4	4	2	3	5	3	0	2	0	2188700	1045300	915200	3916900	9376300	3783300	5866700	4999300	5490200	n.d.	3174500	n.d.	2223900	n.d.	n.d.	3152500	4430000	2992200	3718200	3343600	3553900	n.d.	2343200	n.d.	2	1	1	3	3	2	1	4	3	0	2
1215	CDIF630erm_03147	154	1	1	1	2	3	2	3	4	4	3	2	2	1440200	1038600	1027900	2719600	3648200	5063900	4412800	4005800	6852300	1288700	2516700	4665200	n.d.	n.d.	n.d.	3117500	2670700	4010600	3311600	3402900	6053800	2696500	3541100	3667600	2	1	1	0	3	0	4	4	5	2	2
564	CDIF630erm_01461	153	5	5	4	4	4	4	4	4	5	2	4	4	25897000	16857000	9783700	8492900	15887000	10514000	20552000	13383000	14645000	1111500	4781000	14765000	9446800	9780300	7637000	6004100	7007400	5736700	9215600	8465500	7854600	7022200	2602300	7887800	6	7	5	3	3	5	4	3	3	2	2
732	CDIF630erm_01882	153	1	1	1	1	1	1	7	5	7	2	6	4	945210	889820	945260	811480	1416800	1170600	227700000	152550000	290210000	34324000	98997000	118890000	n.d.	n.d.	n.d.	n.d.	n.d.	n.d.	118580000	126050000	222910000	161270000	69725000	79853000	1	0	0	1	1	1	17	8	15	2	10
1106	CDIF630erm_02894	153	0	0	1	0	0	0	0	0	0	1	0	0	n.d.	n.d.	386410	n.d.	n.d.	n.d.	n.d.	n.d.	n.d.	205420	n.d.	n.d.	n.d.	n.d.	n.d.	n.d.	n.d.	n.d.	n.d.	n.d.	n.d.	n.d.	n.d.	n.d.	0	0	0	0	0	0	0	0	0	1	0
1248	CDIF630erm_03300	153	1	1	2	2	2	2	0	0	0	0	0	0	1200700	1214200	1709900	3748800	4746900	4786900	n.d.	n.d.	n.d.	n.d.	n.d.	n.d.	n.d.	n.d.	2300300	3968900	3511300	4005000	n.d.	n.d.	n.d.	n.d.	n.d.	n.d.	1	1	2	1	1	3	0	0	0	0	0
1409	CDIF630erm_03776	153	3	4	4	5	5	4	3	4	4	3	4	4	5046500	5495500	3815300	5540900	10597000	7330500	7837200	6838700	10511000	885390	8455200	11058000	2547900	2925000	3073700	4182800	3512300	4338600	2459300	4008300	3315400	3638300	3035600	3453600	2	4	2	6	5	3	3	3	5	2	3
557	CDIF630erm_01441	152	2	2	3	3	5	4	3	3	4	1	1	2	3202600	1036600	907320	6499000	9466800	9589200	7547200	5625400	5152000	219150	2636000	3260700	2345400	2843900	1915400	3769500	3558800	4154200	2886400	2975000	2126900	n.d.	2127100	2202300	2	1	1	3	6	4	3	3	5	1	2
1094	CDIF630erm_02876	152	3	6	5	1	2	1	3	3	3	1	0	1	12724000	15320000	10470000	1492100	11475000	3168900	8438900	5998200	8349600	348850	n.d.	2272800	7347500	8508600	7125700	n.d.	n.d.	n.d.	4596100	6165300	7824600	n.d.	n.d.	n.d.	2	3	5	1	2	1	1	1	3	1	0
533	CDIF630erm_01399	151	3	2	2	3	3	3	3	3	3	1	3	2	7356600	6917100	5706800	5610600	7872000	7417700	8171100	9057900	12051000	349900	3723700	3545800	4946400	6107500	6144200	3495100	3760300	3688300	5193100	5904300	5569100	n.d.	5016500	2951800	5	3	4	6	5	2	6	5	5	1	3
599	CDIF630erm_01535	151	8	7	6	5	4	6	5	6	6	4	5	6	25808000	16070000	13046000	7075500	4027800	10578000	16304000	10406000	13835000	2406900	13185000	16581000	9438800	8609100	7828300	5079500	2797500	5014400	6468400	6907200	6208000	6316200	6049300	6197000	8	6	7	6	2	6	4	6	4	3	7
730	CDIF630erm_01879	151	0	0	0	0	0	0	0	1	0	0	0	0	n.d.	n.d.	n.d.	n.d.	n.d.	n.d.	n.d.	n.d.	n.d.	n.d.	n.d.	n.d.	n.d.	n.d.	n.d.	n.d.	n.d.	n.d.	n.d.	n.d.	n.d.	n.d.	n.d.	n.d.	0	0	0	0	0	0	0	1	0	0	0
1482	CDIF630erm_03920	151	4	4	4	5	5	4	4	4	4	4	4	4	16507000	12563000	9850800	9192600	17951000	13321000	23727000	19327000	24104000	3906900	14911000	19932000	6030900	7157800	5709000	5035500	6054000	5401500	7922400	10082000	10964000	9342000	7572000	7616800	5	5	4	4	5	5	4	5	5	4	4
111	CDIF630erm_00268	150	0	1	1	2	1	2	2	1	2	0	0	0	n.d.	n.d.	n.d.	1157100	1843100	2103800	962080	754920	1044400	n.d.	n.d.	n.d.	n.d.	n.d.	n.d.	n.d.	n.d.	n.d.	n.d.	n.d.	n.d.	n.d.	n.d.	n.d.	0	1	1	1	1	0	2	1	1	0	0
588	CDIF630erm_01491	150	5	5	3	2	3	3	1	2	2	2	2	2	13829000	9346300	5329000	7395500	12027000	7465000	3168600	5103900	6102000	1055100	3476600	6580800	4308000	5512000	3785100	7083800	6824500	4912600	n.d.	4103700	4469000	n.d.	n.d.	5448700	6	3	1	2	3	2	1	0	2	2	0
818	CDIF630erm_02143	150	5	6	6	5	5	5	4	5	5	1	3	3	36079000	17731000	41875000	15395000	9720800	19376000	47914000	53897000	57511000	192410	15553000	14449000	19327000	29674000	35884000	13119000	13823000	12505000	24283000	36974000	35759000	n.d.	10226000	9764800	6	8	9	4	7	4	5	7	6	1	2
1420	CDIF630erm_03791	150	1	1	1	1	1	1	1	1	1	2	2	1	30246000	20142000	19693000	10447000	20781000	8590300	13512000	15479000	15524000	5810300	17057000	19269000	27115000	19916000	22194000	11772000	13850000	9043900	10004000	12527000	11743000	11773000	12133000	13036000	2	4	4	1	3	2	3	4	2	3	4
365	CDIF630erm_00954	149	0	0	0	0	1	0	0	0	0	0	0	0	n.d.	n.d.	n.d.	n.d.	n.d.	n.d.	n.d.	n.d.	n.d.	n.d.	n.d.	n.d.	n.d.	n.d.	n.d.	n.d.	n.d.	n.d.	n.d.	n.d.	n.d.	n.d.	n.d.	n.d.	0	0	0	0	1	0	0	0	0	0	0
866	CDIF630erm_02323	149	3	2	2	2	1	1	2	1	1	0	1	1	10848000	3718400	3976700	2222300	2687200	2620100	3261400	3331600	2595500	n.d.	1615800	1551200	2766500	2222300	2489700	1448800	1899100	2032600	1732600	3150600	2174800	n.d.	1370800	1210800	2	5	3	3	2	2	2	2	2	0	2
1150	CDIF630erm_03006	149	1	1	1	1	1	1	1	1	1	0	1	1	8828500	7737300	4824000	6806000	8598500	6237600	12252000	6676300	7606200	n.d.	6629700	8086700	n.d.	n.d.	n.d.	n.d.	n.d.	n.d.	n.d.	n.d.	n.d.	n.d.	n.d.	n.d.	1	2	0	2	1	1	1	1	1	0	1
1421	CDIF630erm_03792	149	1	1	0	1	1	1	1	1	1	1	1	1	2237200	1612000	n.d.	1491100	2917600	1766900	3759200	3210900	4338400	132910	3787500	3480600	n.d.	n.d.	n.d.	n.d.	n.d.	n.d.	n.d.	n.d.	n.d.	n.d.	n.d.	n.d.	2	1	0	1	1	1	2	1	1	0	1
1492	CDIF630erm_03942	149	6	5	5	3	3	2	6	8	7	4	6	7	10383000	5410600	4410700	2934700	3828200	4220300	8180600	6876000	7554700	960510	7633300	10363000	2700100	2728100	3058700	1990800	2561900	2242900	1507700	1944900	3643700	2197400	3160500	2408500	7	5	4	3	4	3	5	7	7	5	7
1503	CDIF630erm_03986	149	8	8	7	8	9	10	9	9	8	8	10	9	74958000	56268000	21121000	41639000	93772000	61674000	56002000	52869000	49344000	17345000	50508000	77948000	29192000	28531000	20460000	22843000	33237000	27250000	20100000	18727000	25034000	42851000	23044000	34911000	9	9	7	7	10	13	9	12	9	8	9
383	CDIF630erm_01000	148	2	1	2	2	2	2	2	0	1	1	0	1	656500	n.d.	859210	958880	1100600	1455300	n.d.	n.d.	236580	118380	n.d.	713880	n.d.	n.d.	903110	887790	745180	1007300	n.d.	n.d.	n.d.	n.d.	n.d.	n.d.	2	2	2	2	1	1	2	0	1	1	0
550	CDIF630erm_01431	148	5	3	5	6	7	6	1	2	2	1	1	1	17660000	5427700	6686200	15077000	27690000	24063000	1086500	1386100	1551100	1303500	2181700	8337600	11072000	5030800	7000600	13968000	11105000	11723000	n.d.	2398800	2498000	n.d.	n.d.	n.d.	6	2	5	4	7	5	1	0	1	0	1
946	CDIF630erm_02558	148	6	6	6	6	6	5	5	6	6	6	7	7	46019000	36368000	34320000	16775000	25975000	20357000	36880000	34071000	36283000	7350200	28492000	30065000	12689000	17076000	16742000	9981500	9346200	8798200	12963000	14321000	13680000	12770000	10615000	11737000	5	7	7	5	7	5	6	5	10	5	7
70	CDIF630erm_00158	147	16	15	13	10	10	9	8	10	12	6	13	14	888440000	607070000	478210000	261720000	243490000	140700000	300390000	189850000	284980000	69465000	190230000	287530000	350820000	449600000	378960000	193600000	111570000	131310000	142250000	184800000	220720000	145900000	124740000	154060000	22	18	22	14	11	9	7	12	15	10	12
178	CDIF630erm_00382	147	5	5	5	3	3	2	2	1	2	2	4	4	8811700	4559100	4778000	1718100	2066400	2031100	1558700	467260	909360	395310	2340000	2493500	3040300	3425600	3502600	1957500	1481000	2176300	2007400	n.d.	1258800	2625500	1247100	1198300	3	4	4	2	2	2	2	0	0	2	1
201	CDIF630erm_00432	147	0	0	1	0	0	0	1	1	1	0	0	0	n.d.	n.d.	380460	n.d.	n.d.	n.d.	842600	457370	864140	n.d.	n.d.	n.d.	n.d.	n.d.	n.d.	n.d.	n.d.	n.d.	n.d.	n.d.	n.d.	n.d.	n.d.	n.d.	0	0	0	0	0	0	0	0	0	0	0
343	CDIF630erm_00909	147	8	7	5	8	8	8	6	6	7	6	7	8	99290000	73324000	56382000	130670000	213930000	176690000	78930000	73155000	83671000	24477000	229980000	148520000	47083000	43986000	36936000	89774000	95243000	86333000	33631000	46657000	45513000	72553000	110540000	72360000	12	11	8	14	12	13	9	10	9	9	13
1005	CDIF630erm_02690	147	5	4	4	4	4	4	5	5	6	6	6	7	18819000	7693900	10665000	6288800	18154000	13256000	22086000	19607000	21566000	5791900	16564000	23102000	8044600	6647000	7270600	5064800	6580700	5769100	8027600	9621500	9157400	13856000	7182700	8851000	7	4	5	5	6	7	5	6	8	6	6
552	CDIF630erm_01433	146	10	10	9	11	8	9	6	7	7	3	7	5	694320000	399770000	396380000	332370000	498110000	573740000	54826000	34519000	46618000	1102300	16902000	16028000	215790000	182010000	221620000	182060000	202880000	216060000	26346000	23867000	27467000	4733600	10652000	10489000	24	22	21	21	23	23	10	12	13	2	6
559	CDIF630erm_01453	146	0	0	0	1	1	1	0	0	0	0	0	0	n.d.	n.d.	n.d.	858300	1350600	1065400	n.d.	n.d.	n.d.	n.d.	n.d.	n.d.	n.d.	n.d.	n.d.	n.d.	n.d.	n.d.	n.d.	n.d.	n.d.	n.d.	n.d.	n.d.	0	0	0	1	0	1	0	0	0	0	0
656	CDIF630erm_01686	146	3	2	2	1	2	1	1	2	1	0	1	1	4923300	2751000	1939500	2596500	3978800	2273900	4155300	3153800	3357700	n.d.	1872900	2158400	3675700	4076300	3731500	n.d.	3045100	n.d.	n.d.	2949600	n.d.	n.d.	n.d.	n.d.	1	1	0	1	2	0	1	2	1	0	1
1076	CDIF630erm_02838	146	2	2	2	2	3	2	1	1	2	2	2	2	9555200	6010300	5711800	4977800	8317100	6776200	6737400	4205100	7141800	581260	4716400	5139400	7147300	7145900	5812300	5580200	3782000	5630000	n.d.	n.d.	5663000	2534200	4262500	3161100	3	3	2	3	3	1	2	2	4	1	3
1418	CDIF630erm_03788	145	3	4	3	2	5	3	3	3	4	3	3	3	10880000	5867200	4462300	3189200	2167900	5801600	12997000	6614100	6483200	747350	2012300	5246500	5671600	4733700	3944400	3547900	3050700	3015700	5801100	4128100	4226700	2760600	2876400	3038400	3	5	3	2	4	3	3	3	4	2	2
215	CDIF630erm_00469	144	2	0	0	3	2	3	2	1	1	3	2	4	2177600	n.d.	n.d.	2862400	3806300	2441500	2057500	1003600	562430	1119600	1403300	2776900	1519700	n.d.	n.d.	2432300	2475600	1839700	1437900	n.d.	n.d.	3396400	2137300	1913300	1	0	0	1	2	2	2	0	0	2	2
1507	CDIF630erm_03991	144	10	9	9	9	8	8	7	9	9	8	10	10	78426000	63003000	52190000	20682000	34944000	28998000	60118000	48150000	43863000	9612100	47760000	38545000	22318000	29503000	41323000	11895000	9987000	9222200	15993000	17254000	18726000	13728000	18377000	14688000	8	11	10	12	5	8	7	11	10	9	12
59	CDIF630erm_00146	143	8	8	8	7	7	7	7	8	8	5	6	6	349370000	298640000	265330000	111630000	147150000	143170000	210640000	166670000	190110000	21675000	133620000	150710000	188830000	239930000	239160000	112100000	97966000	94152000	102870000	125010000	135750000	86145000	100290000	97381000	19	22	18	11	14	13	15	16	15	8	11
85	CDIF630erm_00174	143	8	8	8	8	8	8	8	8	9	6	9	8	836500000	620780000	528950000	282180000	322050000	305240000	399820000	357620000	402060000	42308000	296700000	297150000	437320000	447360000	385110000	248710000	190960000	203160000	200390000	274040000	315980000	168720000	255910000	210270000	16	18	16	16	11	13	15	17	21	9	19
409	CDIF630erm_03161;CDIF630erm_01109	143	5	5	5	7	7	7	6	6	6	5	5	5	67671000	49520000	37220000	43076000	65118000	48894000	43338000	43118000	43415000	7605300	39124000	31639000	24537000	28394000	22020000	24319000	26498000	21565000	16174000	22012000	19853000	16124000	18161000	13949000	6	7	6	7	8	7	6	6	6	5	7
993	CDIF630erm_02645	143	4	5	7	5	5	5	5	5	5	1	5	6	9151900	5678900	8180300	4772600	7931900	5709000	9576600	5477400	6571100	461250	5404800	8661200	3707300	3491400	3613500	2575800	2633400	2367100	2963000	2708100	3071900	n.d.	1863500	2463900	6	4	8	4	4	4	4	5	4	1	5
598	CDIF630erm_01528	142	0	0	0	0	0	1	0	0	0	0	0	0	n.d.	n.d.	n.d.	n.d.	n.d.	159030	n.d.	n.d.	n.d.	n.d.	n.d.	n.d.	n.d.	n.d.	n.d.	n.d.	n.d.	n.d.	n.d.	n.d.	n.d.	n.d.	n.d.	n.d.	0	0	0	0	0	1	0	0	0	0	0
103	CDIF630erm_00244	142	8	7	8	6	7	6	6	6	5	5	5	5	41305000	26058000	26936000	11861000	21984000	15919000	25617000	24680000	21481000	3753900	13431000	18059000	10465000	11713000	12398000	6341700	7045100	6310500	6243600	8728900	8245900	9341100	4397200	7315400	9	9	12	5	7	6	6	7	7	6	4
152	CDIF630erm_00349	142	2	1	2	1	1	1	0	0	0	0	0	0	2665500	1134300	1115800	n.d.	1694300	1324600	n.d.	n.d.	n.d.	n.d.	n.d.	n.d.	1804500	n.d.	1394200	n.d.	n.d.	n.d.	n.d.	n.d.	n.d.	n.d.	n.d.	n.d.	3	1	0	1	1	0	0	0	0	0	0
335	CDIF630erm_00889	142	4	3	1	4	4	5	1	3	3	2	1	1	7473100	4913300	1777900	6166600	8668800	8217000	3133300	4511200	5010600	855540	4491000	2311000	2622100	4344600	n.d.	4513600	4074500	4710200	n.d.	3599000	3401800	3799200	n.d.	n.d.	3	2	1	3	2	5	1	1	3	2	1
596	CDIF630erm_01512	142	4	3	3	3	5	5	5	4	4	1	0	1	4756900	1920400	1248600	2402300	7576900	7098600	21320000	8495200	13755000	271600	n.d.	1073700	1956400	2092100	1607900	2278600	2795100	2851000	4433400	5101400	3891700	n.d.	n.d.	n.d.	2	2	1	3	4	3	7	3	4	1	0
841	CDIF630erm_02217	142	1	1	1	1	0	1	1	1	1	0	0	0	18168000	18831000	11059000	1245900	n.d.	1620300	653670	509350	398650	n.d.	n.d.	n.d.	n.d.	n.d.	n.d.	n.d.	n.d.	n.d.	n.d.	n.d.	n.d.	n.d.	n.d.	n.d.	1	1	1	1	0	0	0	0	0	0	0
1448	CDIF630erm_03859	142	5	5	5	4	5	5	4	5	5	5	5	6	51399000	24376000	18543000	35965000	50941000	51448000	30043000	35719000	37046000	11276000	65048000	50589000	24235000	19825000	14861000	28151000	26739000	28469000	13474000	17319000	15892000	32186000	25273000	20353000	6	3	5	6	5	6	4	4	4	5	7
41	CDIF630erm_00126	141	9	9	9	8	9	9	9	8	9	7	8	8	964470000	636350000	745390000	377830000	491860000	523410000	663390000	473010000	506100000	42587000	329070000	364890000	218770000	176770000	269710000	116420000	95064000	138380000	143430000	126150000	111450000	55583000	81605000	86669000	43	30	42	15	27	24	29	26	25	19	21
241	CDIF630erm_00601	141	1	1	0	1	1	1	0	2	2	0	0	0	1902200	489970	n.d.	1194200	1885800	2500400	n.d.	1108000	863760	n.d.	n.d.	n.d.	n.d.	n.d.	n.d.	n.d.	n.d.	n.d.	n.d.	1133600	1268700	n.d.	n.d.	n.d.	1	1	0	1	1	1	0	2	2	0	0
556	CDIF630erm_01439	141	1	1	1	0	1	1	0	1	1	0	1	0	385810	342000	281490	n.d.	265660	189390	n.d.	n.d.	521080	n.d.	172960	n.d.	n.d.	n.d.	n.d.	n.d.	n.d.	n.d.	n.d.	n.d.	n.d.	n.d.	n.d.	n.d.	1	1	1	0	1	1	0	1	1	0	1
1374	CDIF630erm_03703	141	2	1	1	1	3	2	4	3	4	1	4	4	766710	n.d.	182830	401810	2721200	3196100	4713900	2824900	3804900	134050	12069000	9751300	4620700	n.d.	n.d.	n.d.	3359000	5691900	3116500	3478500	4506200	n.d.	4049600	4582000	2	1	1	0	3	1	3	3	3	0	2
48	CDIF630erm_00134	140	14	14	14	12	13	14	13	15	15	6	13	12	521000000	395240000	379660000	131790000	155640000	146950000	223530000	157890000	229140000	28091000	143340000	143340000	318270000	302520000	698460000	128240000	79117000	90455000	94575000	112460000	207650000	61490000	75195000	60177000	17	19	18	15	14	14	18	17	18	10	17
183	CDIF630erm_00391	140	0	1	1	0	0	0	1	1	1	0	0	1	n.d.	685030	546580	n.d.	n.d.	n.d.	613880	507600	757210	n.d.	n.d.	449130	n.d.	n.d.	n.d.	n.d.	n.d.	n.d.	n.d.	n.d.	n.d.	n.d.	n.d.	n.d.	0	0	1	0	0	0	1	0	1	0	0
953	CDIF630erm_02571	140	1	2	1	2	1	1	2	4	3	1	2	3	2205300	2810000	2186900	4993300	4607500	2887300	8877500	6859500	8049600	853830	9172500	6063800	n.d.	2956700	n.d.	5321200	n.d.	n.d.	4373000	3506400	4368300	3527800	6392900	2976600	1	3	0	1	1	1	2	4	2	2	2
1357	CDIF630erm_03612	140	2	1	0	0	0	0	2	0	0	0	0	0	1148400	31272	n.d.	n.d.	n.d.	n.d.	2031300	n.d.	n.d.	n.d.	n.d.	n.d.	n.d.	n.d.	n.d.	n.d.	n.d.	n.d.	n.d.	n.d.	n.d.	n.d.	n.d.	n.d.	2	1	0	0	0	0	2	0	0	0	0
155	CDIF630erm_00352	138	2	3	4	2	2	2	1	2	1	1	1	1	1913400	954390	1515700	868340	743810	415540	994960	361190	501960	96637	189400	161930	766900	761290	1110600	1245900	681690	n.d.	n.d.	438950	n.d.	n.d.	n.d.	n.d.	3	2	6	2	0	2	1	2	1	1	1
316	CDIF630erm_00851	138	3	2	3	4	4	4	1	2	2	2	2	3	8195300	3824800	4952400	8484000	20555000	20120000	4012200	6092900	9226400	1822800	3939500	7411000	5517500	7008800	7398400	6246900	9345600	9636200	n.d.	5475800	6690800	n.d.	7323400	6333600	1	1	3	4	3	3	1	2	2	2	2
392	CDIF630erm_01009	137	0	0	0	0	0	0	1	1	1	1	1	1	n.d.	n.d.	n.d.	n.d.	n.d.	n.d.	3379300	3351900	2580900	388040	1431000	2671600	n.d.	n.d.	n.d.	n.d.	n.d.	n.d.	n.d.	n.d.	n.d.	n.d.	n.d.	n.d.	0	0	0	0	0	0	2	1	1	0	1
487	CDIF630erm_01300	137	5	5	4	4	4	3	4	3	3	2	2	1	15056000	13816000	10195000	5072800	7615300	4928000	9572200	8714300	7664000	657610	5183600	4023800	9930500	13159000	9418600	5489400	5452400	4834300	5888200	6822700	7146800	4213100	6490400	n.d.	3	4	6	4	3	2	4	4	4	1	2
1462	CDIF630erm_03881	137	0	1	2	0	0	0	2	1	2	0	1	1	n.d.	1649400	n.d.	n.d.	n.d.	n.d.	3064900	1337800	1952900	n.d.	646550	729750	n.d.	n.d.	n.d.	n.d.	n.d.	n.d.	1849500	n.d.	1514900	n.d.	n.d.	n.d.	0	1	2	0	0	0	2	1	1	0	0
351	CDIF630erm_00930	136	7	6	6	7	7	7	7	7	7	6	9	10	24887000	21089000	15897000	31235000	51138000	43275000	72866000	62964000	69891000	17913000	90489000	107020000	17297000	16839000	13981000	28536000	26477000	28704000	23866000	27949000	27755000	34196000	36342000	40115000	11	5	6	10	7	13	11	11	8	9	14
8	CDIF630erm_00010	135	3	4	4	4	4	4	5	4	4	4	4	6	9664400	6233600	5968200	6105000	8577600	7951600	21810000	12650000	12394000	1720500	13417000	26484000	8052500	4917500	7204300	6913700	5906400	5716900	7108200	5739300	6025200	8258100	7367300	8736900	3	0	2	2	0	2	4	6	2	4	2
169	CDIF630erm_00369	134	1	2	2	1	1	1	1	1	1	0	1	1	1008700	1063100	711980	274880	450550	415870	n.d.	333890	286540	n.d.	248780	318380	n.d.	974490	709350	n.d.	n.d.	n.d.	n.d.	n.d.	n.d.	n.d.	n.d.	n.d.	2	2	2	1	1	1	1	1	1	0	1
191	CDIF630erm_00408	134	0	0	0	0	0	0	3	6	5	0	1	1	n.d.	n.d.	n.d.	n.d.	n.d.	n.d.	25002000	76352000	46803000	n.d.	445170	299290	n.d.	n.d.	n.d.	n.d.	n.d.	n.d.	16300000	61952000	33856000	n.d.	n.d.	n.d.	0	0	0	0	0	0	4	8	7	0	0
844	CDIF630erm_02243	134	1	1	1	0	0	0	0	0	1	0	1	0	283690	450470	232550	n.d.	n.d.	n.d.	n.d.	n.d.	n.d.	n.d.	381110	n.d.	n.d.	n.d.	n.d.	n.d.	n.d.	n.d.	n.d.	n.d.	n.d.	n.d.	n.d.	n.d.	0	0	0	0	0	0	0	0	1	0	0
1263	CDIF630erm_03350	134	0	0	0	2	1	1	2	2	2	0	0	0	n.d.	n.d.	n.d.	1019200	961650	491580	1923900	1428100	1284100	n.d.	n.d.	n.d.	n.d.	n.d.	n.d.	n.d.	n.d.	n.d.	n.d.	n.d.	n.d.	n.d.	n.d.	n.d.	0	0	0	1	2	1	0	1	1	0	0
193	CDIF630erm_00410	133	0	0	0	0	0	0	2	4	3	2	1	1	n.d.	n.d.	n.d.	n.d.	n.d.	n.d.	1896400	8135500	4443700	204420	241480	276230	n.d.	n.d.	n.d.	n.d.	n.d.	n.d.	1326600	5116300	2984700	1015700	n.d.	n.d.	0	0	0	0	0	0	2	5	3	2	1
65	CDIF630erm_00153	132	15	14	14	11	11	11	11	12	13	10	12	13	2.0136e+09	1367300000	1241200000	706950000	1.0256e+09	887560000	1.0546e+09	912900000	945510000	143830000	712210000	833340000	776330000	705000000	728940000	339870000	292050000	329480000	300830000	388160000	360680000	266770000	312030000	300760000	37	30	41	30	23	27	34	27	25	30	29
78	CDIF630erm_00166	132	6	6	6	6	6	6	6	6	6	5	6	6	708200000	534610000	452300000	172100000	229100000	191490000	412580000	267230000	309340000	53744000	183780000	225530000	244320000	247470000	246410000	78145000	71909000	73961000	130700000	109560000	110360000	113140000	86118000	78246000	24	17	19	13	14	14	16	16	17	10	13
160	CDIF630erm_00357	131	3	3	3	3	4	4	4	3	4	2	2	2	3167000	2306300	2108600	3523000	3453500	6214000	9649800	3886000	4289500	520760	2551100	1588300	1527200	1979900	1314700	2666900	1422400	2208700	3554700	2559700	2233100	2148600	1952200	1096200	2	1	3	2	2	3	5	2	4	2	2
189	CDIF630erm_00403	131	2	2	2	2	2	2	3	3	3	2	5	4	7370600	4004100	3392100	5626600	6854600	4881100	8653700	16727000	9552700	2309400	32776000	10725000	4219000	4007800	3254200	6132600	4679000	3879200	4537200	12472000	6769200	10683000	22468000	6875200	3	2	2	2	2	2	2	4	2	2	5
272	CDIF630erm_00705	131	5	4	4	2	2	2	1	0	2	0	0	0	22305000	13271000	7695500	1365200	4180400	2581500	495080	n.d.	1186900	n.d.	n.d.	n.d.	6373900	6633600	6113800	n.d.	2632400	1783100	n.d.	n.d.	896980	n.d.	n.d.	n.d.	6	5	6	2	3	2	1	0	2	0	0
86	CDIF630erm_00175	130	13	13	13	11	11	11	10	11	11	10	11	11	2.0093e+09	1.5246e+09	1415000000	644750000	872290000	623650000	1.0226e+09	792170000	834480000	124830000	545000000	666050000	796950000	887650000	779920000	321800000	281080000	282860000	385910000	423340000	410740000	308280000	289160000	351380000	38	40	41	22	26	25	21	24	29	18	21
158	CDIF630erm_00355	130	4	3	2	3	3	3	4	4	3	1	1	3	25640000	16400000	13093000	13301000	22749000	20775000	17785000	12713000	9790500	2484400	7894600	12007000	20409000	19089000	18495000	16068000	19766000	16987000	14308000	14202000	8144600	n.d.	n.d.	10553000	5	3	2	3	3	3	5	4	4	1	1
356	CDIF630erm_00945	129	7	7	7	2	2	3	7	8	8	2	3	3	187730000	118750000	102520000	4296100	959430	10562000	132740000	106470000	129210000	3522300	36076000	25060000	72372000	73635000	62124000	3605600	n.d.	5429500	47868000	55412000	59620000	11824000	19156000	9265500	8	7	5	1	1	3	8	6	8	2	4
422	CDIF630erm_01142	129	3	3	2	3	2	2	2	2	2	0	2	3	3892800	2796700	1898900	2070500	3946300	3067700	4503800	3240800	3877500	n.d.	2790100	4464200	1656200	1249200	1192900	1496200	1663500	1624300	2203200	1871700	1986400	n.d.	1517000	1798500	2	4	2	3	3	2	1	3	2	0	2
357	CDIF630erm_00946	128	7	7	7	7	7	7	6	7	7	7	8	7	1.5335e+09	1.4729e+09	1400600000	1.6176e+09	1.8597e+09	1.802e+09	2171100000	1.8205e+09	1.5279e+09	713140000	3.1611e+09	2859900000	1.6951e+09	1.6363e+09	1.8115e+09	1.8661e+09	1393100000	1.5665e+09	1454500000	1.7151e+09	1.6974e+09	2292400000	4.1395e+09	2501900000	26	27	29	25	21	19	30	25	24	30	34
807	CDIF630erm_02100	127	6	6	7	6	9	7	5	6	7	1	4	4	61727000	41779000	50327000	20962000	41682000	28301000	24896000	29066000	36201000	111110	16409000	12363000	29599000	24213000	27533000	12397000	17726000	15168000	15546000	14727000	16707000	n.d.	8958900	7665300	9	8	9	9	10	7	5	7	8	1	5
1491	CDIF630erm_03941	127	0	1	1	0	0	0	1	1	1	0	0	0	n.d.	803120	581490	n.d.	n.d.	n.d.	1317400	781250	662750	n.d.	n.d.	n.d.	n.d.	n.d.	n.d.	n.d.	n.d.	n.d.	n.d.	n.d.	n.d.	n.d.	n.d.	n.d.	0	1	1	0	0	0	0	0	1	0	0
569	CDIF630erm_01466	126	6	5	5	3	4	4	4	7	7	3	5	4	4544700	4294800	3548100	1130600	2249700	1880800	3572400	6697100	6808400	928390	4726600	3765900	2178200	3508700	3287700	1427500	1647200	1666200	2140700	2402500	3884100	1802000	2234600	1865900	6	5	5	2	5	4	2	5	7	2	5
1041	CDIF630erm_02762	126	4	4	4	5	5	5	5	5	5	3	5	5	922280000	653210000	764450000	754120000	1.0217e+09	1.0194e+09	945970000	880940000	799110000	107340000	691850000	863560000	536680000	209140000	320440000	555320000	626180000	787360000	418820000	684500000	514910000	97338000	404430000	533300000	21	21	22	16	26	27	16	25	17	12	23
1410	CDIF630erm_03777	126	0	0	1	1	1	1	0	0	1	0	0	0	n.d.	n.d.	234760	409360	455850	294190	n.d.	n.d.	n.d.	n.d.	n.d.	n.d.	n.d.	n.d.	n.d.	n.d.	n.d.	n.d.	n.d.	n.d.	n.d.	n.d.	n.d.	n.d.	0	0	1	1	0	0	0	0	1	0	0
1490	CDIF630erm_03933	126	0	0	1	0	0	0	0	0	0	0	0	0	n.d.	n.d.	n.d.	n.d.	n.d.	n.d.	n.d.	n.d.	n.d.	n.d.	n.d.	n.d.	n.d.	n.d.	n.d.	n.d.	n.d.	n.d.	n.d.	n.d.	n.d.	n.d.	n.d.	n.d.	0	0	1	0	0	0	0	0	0	0	0
313	CDIF630erm_00845	125	2	3	3	3	3	2	1	1	1	2	3	2	86544000	34783000	24166000	89747000	233890000	208730000	62166000	53186000	51336000	2798300	77501000	28101000	36518000	30262000	23576000	85851000	135940000	137420000	33917000	33365000	30248000	8969400	58015000	28689000	2	7	7	6	6	4	2	1	1	3	4
859	CDIF630erm_02288	125	0	0	0	2	2	2	0	0	0	0	1	1	n.d.	n.d.	n.d.	1098800	3038400	1826700	n.d.	n.d.	n.d.	n.d.	403730	264620	n.d.	n.d.	n.d.	1024300	1797600	1258000	n.d.	n.d.	n.d.	n.d.	n.d.	n.d.	0	0	0	2	2	1	0	0	0	0	1
185	CDIF630erm_00395	124	2	2	3	3	3	3	2	2	2	2	2	2	20311000	16086000	9673800	14184000	24430000	17382000	12553000	11208000	3748700	1649400	10346000	14452000	10761000	11808000	7916200	9112900	11318000	10491000	6066700	7559800	3411200	10324000	6303700	7920100	2	3	4	2	4	3	3	3	2	3	2
987	CDIF630erm_02631	124	1	1	2	2	1	2	1	1	2	0	0	0	903810	622730	988200	1496800	932010	2087300	811390	727980	791060	n.d.	n.d.	n.d.	n.d.	n.d.	n.d.	1628400	n.d.	1657600	n.d.	n.d.	n.d.	n.d.	n.d.	n.d.	1	0	1	3	0	2	1	0	2	0	0
77	CDIF630erm_00165	123	14	14	14	13	14	13	14	16	16	13	12	13	795220000	740000000	619660000	374420000	413360000	384440000	476230000	354440000	442710000	44767000	243580000	386290000	256360000	361420000	305410000	152050000	114260000	119130000	132940000	155180000	155770000	85091000	91088000	127250000	23	29	24	15	19	17	24	21	24	15	14
729	CDIF630erm_01878	123	4	2	2	4	4	4	6	6	6	7	8	8	68570000	35807000	36960000	26121000	39855000	40085000	970150000	387780000	595620000	168470000	940490000	1.4591e+09	42369000	41610000	46497000	28674000	29219000	28640000	438170000	250430000	405470000	714200000	735450000	912780000	7	4	6	6	7	5	31	23	27	37	40
744	CDIF630erm_01898	123	1	1	1	0	0	0	1	1	1	0	1	1	2435300	2580300	1399600	n.d.	n.d.	n.d.	1402400	1673300	1575700	n.d.	824160	1347900	n.d.	n.d.	n.d.	n.d.	n.d.	n.d.	n.d.	n.d.	n.d.	n.d.	n.d.	n.d.	0	0	1	0	0	0	0	1	1	0	0
813	CDIF630erm_02138	123	2	3	4	3	3	3	4	4	4	0	2	2	4242100	2695500	3402000	3904100	5789000	4774700	9000800	5385600	4418300	n.d.	1711900	1701100	2126800	2299800	2601400	3626900	3195200	2592300	3606200	3707000	2674200	n.d.	2045200	1627600	2	2	3	3	2	2	2	4	4	0	2
1027	CDIF630erm_02729	123	1	1	1	0	1	1	1	1	1	0	1	1	1348700	n.d.	519170	n.d.	337150	754000	994700	806650	861080	n.d.	557080	376260	n.d.	n.d.	n.d.	n.d.	n.d.	n.d.	n.d.	n.d.	n.d.	n.d.	n.d.	n.d.	1	1	0	0	1	0	1	0	0	0	1
62	CDIF630erm_00149	122	9	9	9	6	6	6	8	8	8	7	8	8	933300000	662820000	515490000	161640000	189560000	211440000	406740000	341420000	382000000	61215000	189350000	269740000	374980000	327860000	405840000	153560000	110590000	124750000	126090000	131640000	178830000	147630000	102610000	99412000	17	20	23	11	13	12	15	14	11	10	12
67	CDIF630erm_00155	122	12	12	12	13	11	12	10	13	12	8	9	9	1095200000	823730000	755920000	405320000	527140000	424260000	637350000	506220000	530710000	75984000	359990000	369970000	377680000	438310000	462590000	200520000	153700000	149820000	184790000	213240000	219230000	138820000	164530000	130860000	32	32	45	16	12	12	13	20	17	7	11
331	CDIF630erm_00883	122	0	0	0	1	2	1	0	0	0	0	0	0	n.d.	n.d.	n.d.	873380	2495200	1833100	n.d.	n.d.	n.d.	n.d.	n.d.	n.d.	n.d.	n.d.	n.d.	n.d.	n.d.	n.d.	n.d.	n.d.	n.d.	n.d.	n.d.	n.d.	0	0	0	1	2	1	0	0	0	0	0
496	CDIF630erm_01312	122	3	4	4	1	2	2	3	3	3	0	1	1	22430000	23002000	15070000	1689400	2950300	1901400	17738000	11111000	9379200	n.d.	951780	670110	8739800	12565000	10181000	n.d.	1803600	2048300	8090000	5248200	4658800	n.d.	n.d.	n.d.	6	5	6	1	1	1	6	3	4	0	1
695	CDIF630erm_01793	122	0	0	1	0	0	0	0	0	0	0	0	0	n.d.	n.d.	n.d.	n.d.	n.d.	n.d.	n.d.	n.d.	n.d.	n.d.	n.d.	n.d.	n.d.	n.d.	n.d.	n.d.	n.d.	n.d.	n.d.	n.d.	n.d.	n.d.	n.d.	n.d.	0	0	1	0	0	0	0	0	0	0	0
728	CDIF630erm_01877	122	0	0	0	0	0	0	1	1	1	1	1	1	n.d.	n.d.	n.d.	n.d.	n.d.	n.d.	3252200	1982200	3504900	1203800	4116500	5006800	n.d.	n.d.	n.d.	n.d.	n.d.	n.d.	n.d.	n.d.	n.d.	n.d.	n.d.	n.d.	0	0	0	0	0	0	1	0	0	1	0
774	CDIF630erm_01992	122	1	1	1	0	0	0	2	2	2	1	2	1	257050	130230	133520	n.d.	n.d.	n.d.	179050000	82604000	196670000	17681000	85703000	54836000	n.d.	n.d.	n.d.	n.d.	n.d.	n.d.	148150000	93201000	291780000	n.d.	n.d.	n.d.	0	0	1	0	0	0	6	2	3	1	2
44	CDIF630erm_00130	121	19	17	20	14	15	15	18	19	18	12	17	14	1450000000	852570000	1165300000	425540000	613770000	695760000	938190000	1086200000	930730000	101960000	500720000	531400000	696460000	570710000	1077900000	322240000	283820000	423510000	449870000	709660000	621280000	328180000	235950000	280490000	125	86	101	44	66	72	112	89	86	21	53
631	CDIF630erm_01615	121	0	1	1	0	0	0	2	2	2	0	1	1	n.d.	925010	1265500	n.d.	n.d.	n.d.	3501100	2905300	2517400	n.d.	n.d.	194170	n.d.	n.d.	n.d.	n.d.	n.d.	n.d.	1905500	2361800	1829000	n.d.	n.d.	n.d.	0	0	1	0	0	0	0	2	1	0	1
1347	CDIF630erm_03589	121	3	3	2	1	0	1	4	2	2	0	1	2	13601000	3678700	3722600	1178200	n.d.	1585300	16265000	5842900	3782100	n.d.	885110	2349600	4678300	2109700	3579600	n.d.	n.d.	n.d.	5094100	3964100	n.d.	n.d.	n.d.	2236300	4	3	2	0	0	1	6	2	2	0	0
240	CDIF630erm_00579	120	2	2	2	1	3	3	2	4	4	1	1	1	3590500	2892100	2653000	478950	4353300	3926000	2609900	4212700	3543700	327450	1693400	1326600	1655900	2473000	2438500	n.d.	n.d.	n.d.	n.d.	1681700	1770700	n.d.	n.d.	n.d.	1	1	1	0	1	2	0	2	0	0	0
251	CDIF630erm_00646	120	2	0	1	2	3	2	2	1	1	0	1	2	2025700	n.d.	398040	1195400	2214300	1244600	6216100	459980	433410	n.d.	413750	2542100	n.d.	n.d.	n.d.	n.d.	891060	1514000	n.d.	n.d.	n.d.	n.d.	n.d.	n.d.	1	0	0	1	1	2	2	0	1	0	1
510	CDIF630erm_01349	120	6	6	6	4	5	5	6	5	6	3	4	4	89271000	75447000	64935000	38318000	73119000	59217000	64612000	63342000	55426000	8567800	51835000	46219000	42515000	38029000	47041000	20783000	31604000	30439000	25102000	38403000	27543000	27146000	33212000	22008000	8	9	10	10	11	14	11	8	13	7	8
765	CDIF630erm_01975	120	4	4	4	3	4	3	5	4	4	0	2	2	7939300	6358000	5381600	4268400	8418900	6391200	8218500	4728400	6466700	n.d.	3781400	3728400	5027200	6146700	5478700	4581500	4447200	5197600	4060800	3722500	5439100	n.d.	3984300	2897100	2	5	3	2	3	3	4	4	3	0	1
284	CDIF630erm_00800	118	9	9	8	10	10	9	7	7	7	6	9	9	933010000	819180000	603540000	370230000	440300000	368880000	482050000	358180000	337040000	41476000	281860000	367130000	414540000	510280000	428450000	216940000	182850000	181930000	197800000	211040000	182000000	141700000	195550000	168050000	27	24	21	17	16	20	22	16	18	14	22
161	CDIF630erm_00358	117	1	1	1	1	1	1	2	3	2	1	1	1	1264400	971420	868750	919150	880700	n.d.	1554200	1508900	1239600	173850	940830	512630	n.d.	n.d.	n.d.	n.d.	n.d.	n.d.	1200000	1421900	1145900	n.d.	n.d.	n.d.	1	1	1	1	1	1	1	3	0	2	1
13	CDIF630erm_00031	116	8	8	8	7	8	7	7	6	6	4	8	9	97502000	70655000	61334000	30869000	45160000	38523000	61769000	62593000	57908000	8168800	60430000	43140000	48904000	51243000	51150000	29859000	28879000	33453000	26488000	34307000	29045000	29375000	34786000	22907000	12	8	10	7	10	8	11	8	8	2	10
317	CDIF630erm_00852	116	1	1	1	2	2	2	1	1	1	1	1	1	8489500	7107200	5113700	11638000	19942000	19908000	6641200	6400300	6209400	2601200	15159000	10940000	7427700	7500100	6453300	16417000	20784000	23622000	8633200	8463900	5463200	19832000	21104000	n.d.	1	1	2	3	3	2	2	1	1	2	2
543	CDIF630erm_01410	116	12	12	12	11	11	10	10	11	11	9	12	11	1159500000	876150000	827560000	368910000	458770000	419910000	641260000	438960000	466890000	86896000	343180000	438040000	460750000	542290000	539300000	233380000	183890000	195080000	194740000	217430000	237340000	181540000	206080000	172910000	33	25	31	18	16	21	25	23	20	17	21
1007	CDIF630erm_02692	116	4	4	5	4	4	4	5	5	5	3	5	6	26195000	21121000	21293000	26063000	32133000	30952000	36180000	23371000	34057000	5562500	62243000	36180000	12082000	16131000	16878000	25393000	15681000	18816000	19332000	16341000	22158000	19592000	31023000	17001000	6	4	5	4	6	8	3	5	4	3	8
1047	CDIF630erm_02774	116	5	5	5	5	5	4	4	3	3	2	3	2	16943000	8964300	7174800	10068000	23516000	19290000	5018800	3397400	3708300	1715900	7176300	8985000	13210000	8796700	9507900	5673100	7760100	8376200	4286700	5008800	4285500	4947100	5047100	5247700	5	7	4	4	5	3	4	3	2	3	2
1065	CDIF630erm_02813	116	3	3	3	4	4	4	3	3	3	3	3	3	28794000	20985000	15948000	28904000	57881000	40258000	23926000	25616000	21470000	6286000	27122000	29366000	19705000	22113000	20081000	34330000	36033000	32858000	15718000	23775000	17887000	28662000	23994000	22612000	3	3	3	5	4	4	3	3	3	4	3
1111	CDIF630erm_02911	115	1	1	1	1	1	1	1	1	1	1	1	1	1139000	881850	1399400	1644200	2796300	920720	1335800	1381700	1998600	960730	3985200	4045700	n.d.	n.d.	n.d.	2117500	2386300	n.d.	n.d.	n.d.	n.d.	4206000	3816300	2803700	1	1	1	1	0	2	1	1	1	2	1
613	CDIF630erm_01565	115	1	1	1	1	1	2	0	0	0	2	1	1	703660	n.d.	345340	251440	391160	1100400	n.d.	n.d.	n.d.	280790	528640	528310	n.d.	n.d.	n.d.	n.d.	n.d.	829180	n.d.	n.d.	n.d.	1204900	n.d.	n.d.	1	1	1	0	1	2	0	0	0	1	1
803	CDIF630erm_02085	115	1	2	1	1	1	1	0	2	1	0	1	0	315940	265960	259370	164920	238110	n.d.	n.d.	983280	1222700	n.d.	96319	n.d.	n.d.	n.d.	n.d.	n.d.	n.d.	n.d.	n.d.	n.d.	n.d.	n.d.	n.d.	n.d.	1	2	1	1	1	1	0	2	0	0	1
932	CDIF630erm_02493	115	6	6	5	4	6	5	4	4	4	3	4	5	18475000	10589000	11116000	13051000	17085000	16814000	8056900	4025700	4867500	1263400	5074200	8978000	8935400	8939600	9399500	10957000	8871100	9749400	4894600	3401600	3506000	4343200	3500500	4953700	3	4	5	3	5	4	4	2	5	4	3
348	CDIF630erm_00926	114	5	6	6	10	11	11	4	5	7	6	10	9	65140000	47428000	35780000	136850000	253750000	196420000	38261000	13037000	23526000	18538000	86787000	116480000	48771000	51590000	44744000	109270000	127170000	115790000	22985000	11614000	17708000	76058000	54865000	68161000	5	7	6	14	12	14	6	4	7	7	8
606	CDIF630erm_01552	114	4	2	3	2	2	3	2	3	2	2	3	4	11449000	4710000	4075400	3557700	11495000	9953100	23314000	8163900	4648100	1926400	4568700	18460000	6473700	4256600	4249400	n.d.	6963400	7161400	11194000	11897000	8212800	9134900	3938100	8975900	3	2	3	3	4	3	4	2	2	1	3
1493	CDIF630erm_03945	114	2	2	2	1	1	1	1	1	0	0	0	0	5032100	5151000	4407100	1476100	1948600	2371000	4298000	2170900	n.d.	n.d.	n.d.	n.d.	n.d.	4793700	4223300	n.d.	n.d.	n.d.	n.d.	n.d.	n.d.	n.d.	n.d.	n.d.	1	2	1	1	1	1	1	1	0	0	0
81	CDIF630erm_00169	113	6	6	6	5	5	5	4	5	6	3	5	5	213580000	135520000	163380000	120750000	141190000	159050000	114020000	106810000	160570000	9580300	76515000	143750000	100590000	101800000	179160000	97734000	66452000	78226000	30187000	72674000	102840000	54284000	51945000	70228000	9	9	11	6	9	7	6	7	7	3	10
213	CDIF630erm_00463	113	1	0	1	0	0	0	0	0	0	0	0	0	1128100	n.d.	500100	n.d.	n.d.	n.d.	n.d.	n.d.	n.d.	n.d.	n.d.	n.d.	n.d.	n.d.	n.d.	n.d.	n.d.	n.d.	n.d.	n.d.	n.d.	n.d.	n.d.	n.d.	1	0	0	0	0	0	0	0	0	0	0
745	CDIF630erm_01899	112	5	5	5	7	6	6	5	5	5	1	4	4	22258000	14923000	13277000	18865000	36776000	34821000	19781000	15993000	20075000	1191800	16663000	15228000	11109000	11442000	10936000	14318000	16223000	18596000	8552500	10339000	11921000	5442800	10267000	8679400	5	9	8	10	12	11	5	6	8	3	8
57	CDIF630erm_00144	111	8	8	8	7	7	7	8	7	8	6	8	7	844430000	538360000	502760000	264610000	306240000	279260000	404490000	304560000	336110000	42602000	198220000	272860000	217060000	208510000	231530000	123940000	89439000	101930000	108180000	102430000	118150000	71926000	65971000	83516000	27	19	20	14	13	15	21	18	17	12	15
334	CDIF630erm_00888	111	1	1	0	1	1	1	0	1	1	1	1	0	n.d.	n.d.	n.d.	1045100	2566200	2031700	n.d.	n.d.	n.d.	n.d.	1088200	n.d.	n.d.	n.d.	n.d.	n.d.	n.d.	n.d.	n.d.	n.d.	n.d.	n.d.	n.d.	n.d.	1	1	0	1	1	1	0	1	2	1	1
402	CDIF630erm_01029	110	0	0	0	1	2	1	0	1	0	0	1	1	n.d.	n.d.	n.d.	2330400	3843200	3970100	n.d.	404000	n.d.	n.d.	184900	549460	n.d.	n.d.	n.d.	n.d.	n.d.	n.d.	n.d.	n.d.	n.d.	n.d.	n.d.	n.d.	0	0	0	0	1	0	0	1	0	0	0
839	CDIF630erm_02209	110	7	6	8	7	7	7	8	7	7	7	6	7	63482000	56060000	45235000	26700000	39125000	37450000	109280000	46888000	83250000	11538000	35853000	48368000	26014000	31673000	29173000	15886000	18100000	16099000	35375000	26066000	37712000	29887000	20353000	22576000	8	8	8	3	5	6	10	7	8	6	6
977	CDIF630erm_02609	110	2	2	2	2	2	2	0	0	0	0	0	0	66704000	34642000	44091000	45277000	50878000	49884000	n.d.	n.d.	n.d.	n.d.	n.d.	n.d.	52720000	38457000	56595000	55099000	38695000	47413000	n.d.	n.d.	n.d.	n.d.	n.d.	n.d.	1	3	2	3	3	4	0	0	0	0	0
233	CDIF630erm_00532	109	2	2	2	0	1	1	2	2	2	1	1	1	3244400	1929700	1342200	n.d.	832490	591930	3308100	2430400	1995600	283470	725530	775970	1999700	1866700	1401700	n.d.	n.d.	n.d.	1914200	1968300	1461800	n.d.	n.d.	n.d.	2	3	2	0	1	0	2	1	1	1	0
561	CDIF630erm_01457	106	1	0	0	2	1	1	1	1	1	0	0	0	5175700	n.d.	n.d.	1560300	1247100	1588300	7148900	3512100	2966700	n.d.	n.d.	n.d.	n.d.	n.d.	n.d.	n.d.	n.d.	n.d.	4156400	2514700	2192800	n.d.	n.d.	n.d.	1	0	0	2	0	0	1	2	1	0	0
820	CDIF630erm_02148	106	3	3	3	4	4	4	3	3	3	1	3	3	42950000	39694000	35302000	19708000	31334000	18863000	36055000	18225000	19704000	2740600	8399400	21698000	39385000	45193000	72682000	25190000	24799000	19979000	23143000	16781000	17485000	n.d.	8238000	18213000	5	4	3	4	3	3	4	2	2	1	2
1247	CDIF630erm_03299	106	1	1	1	1	1	1	0	0	0	0	0	0	3708200	2290000	1483100	3677600	7053500	5712600	n.d.	n.d.	n.d.	n.d.	n.d.	n.d.	n.d.	n.d.	n.d.	n.d.	n.d.	n.d.	n.d.	n.d.	n.d.	n.d.	n.d.	n.d.	1	1	1	1	1	1	0	0	0	0	0
1505	CDIF630erm_03989	106	1	1	1	1	1	1	1	1	1	1	2	2	657060	831370	562600	531250	1572800	n.d.	n.d.	1533500	1331600	651840	2652600	3933400	n.d.	n.d.	n.d.	n.d.	n.d.	n.d.	n.d.	n.d.	n.d.	n.d.	2640000	3208500	1	1	0	0	1	1	1	1	0	1	2
405	CDIF630erm_03198;CDIF630erm_01068	105	1	1	1	1	1	1	1	1	1	1	2	2	4829000	3176700	2633600	4969100	7651400	6076800	3341500	2879000	3827600	445690	5283700	6172500	n.d.	n.d.	n.d.	n.d.	n.d.	n.d.	n.d.	n.d.	n.d.	n.d.	5344900	5037300	1	1	1	1	1	1	0	1	1	1	2
726	CDIF630erm_01875	105	4	4	4	2	3	2	4	4	4	2	4	4	52584000	38284000	31580000	28488000	61118000	35960000	70822000	51245000	55255000	5474600	42203000	29724000	23280000	24298000	19656000	39040000	50658000	39571000	28932000	21763000	23876000	12509000	21400000	12969000	6	3	4	5	6	5	9	8	8	2	8
970	CDIF630erm_02595	105	0	0	0	0	0	0	1	1	1	3	5	5	n.d.	n.d.	n.d.	n.d.	n.d.	n.d.	603350	1410900	3305200	3316200	52784000	32550000	n.d.	n.d.	n.d.	n.d.	n.d.	n.d.	n.d.	n.d.	4026400	15465000	26696000	15326000	0	0	0	0	0	0	0	2	2	5	6
1030	CDIF630erm_02734	105	0	1	1	1	0	0	0	0	1	0	0	0	n.d.	422430	345910	n.d.	n.d.	n.d.	n.d.	n.d.	n.d.	n.d.	n.d.	n.d.	n.d.	n.d.	n.d.	n.d.	n.d.	n.d.	n.d.	n.d.	n.d.	n.d.	n.d.	n.d.	0	1	1	1	0	0	0	0	1	0	0
1256	CDIF630erm_03317	105	2	2	5	0	0	0	3	2	2	0	1	0	977450	3165400	4066700	n.d.	n.d.	n.d.	3018700	2044600	2119600	n.d.	n.d.	n.d.	739710	1918400	1770000	n.d.	n.d.	n.d.	772050	876410	1019100	n.d.	n.d.	n.d.	0	2	5	0	0	0	1	1	2	0	1
153	CDIF630erm_00350	104	3	2	3	1	1	1	3	3	2	2	2	2	16534000	8102500	8925000	5005300	5762400	6443300	9995100	7564400	6098700	1063300	6246700	4888100	13446000	7382900	13450000	n.d.	n.d.	n.d.	7661100	7536200	7872700	6254800	7221400	4613800	3	1	2	1	1	1	3	3	2	2	2
7	CDIF630erm_00009	103	7	4	6	4	5	5	4	6	5	3	3	5	17046000	6821400	8996500	5188000	10655000	11305000	7912800	9561600	11102000	1139000	7614000	12048000	3870600	3822900	3180200	3069300	2978600	3451400	3497900	3511600	3008400	5188100	4003900	4254100	9	3	4	3	3	5	5	5	4	4	5
51	CDIF630erm_00138	103	12	11	12	9	10	10	11	11	11	6	10	10	1090300000	733450000	643350000	271230000	348170000	286920000	559950000	540870000	498180000	54071000	305470000	379630000	340960000	340160000	309220000	118620000	102210000	99479000	149970000	201720000	173110000	131600000	105720000	127340000	18	14	23	10	12	13	14	16	12	8	8
493	CDIF630erm_01308	103	3	3	3	3	3	3	3	3	3	3	4	4	996900000	718940000	638220000	281890000	422720000	373950000	619400000	427780000	403450000	113740000	280910000	395460000	691210000	913880000	697640000	284530000	292310000	267930000	330600000	397330000	361450000	501080000	246790000	346400000	12	12	10	8	6	8	10	8	8	3	8
567	CDIF630erm_01464	103	3	3	3	2	2	2	3	1	3	1	1	1	10437000	6195000	6670200	2808500	3317800	3376300	4690300	2763000	4537200	235760	1416500	1871900	5485800	4574200	5708400	2741300	2031700	2325000	2789200	n.d.	2874700	n.d.	n.d.	n.d.	3	3	4	2	1	1	3	1	2	1	1
1222	CDIF630erm_03245	103	0	0	0	0	1	1	1	2	2	0	0	0	n.d.	n.d.	n.d.	n.d.	n.d.	n.d.	n.d.	1810100	1824200	n.d.	n.d.	n.d.	n.d.	n.d.	n.d.	n.d.	n.d.	n.d.	n.d.	1957200	1856100	n.d.	n.d.	n.d.	0	0	0	0	1	1	2	2	1	0	0
1501	CDIF630erm_03984	102	1	1	1	1	2	2	2	2	2	1	0	2	998210	n.d.	850270	548080	3203100	2036300	1451600	1802300	1772600	205940	n.d.	1202500	n.d.	n.d.	n.d.	n.d.	2293000	1333700	901720	1674800	1249100	n.d.	n.d.	928230	1	1	1	1	2	1	0	2	1	1	0
63	CDIF630erm_00150	101	10	9	11	8	7	7	7	9	9	4	8	8	1157700000	896760000	733260000	410080000	527550000	469990000	714810000	477310000	486760000	80522000	337660000	507840000	613130000	583730000	600590000	316900000	254690000	269510000	304140000	313430000	309230000	240530000	232270000	262840000	17	18	22	12	15	19	11	20	20	9	12
1240	CDIF630erm_03288	101	0	0	0	0	0	0	0	1	1	4	7	7	n.d.	n.d.	n.d.	n.d.	n.d.	n.d.	n.d.	1085400	1362500	5361400	111050000	37223000	n.d.	n.d.	n.d.	n.d.	n.d.	n.d.	n.d.	n.d.	n.d.	15419000	44341000	13962000	0	0	0	0	0	0	0	1	0	6	12
5	CDIF630erm_00007	98	2	1	1	1	1	1	3	1	2	0	1	1	7298300	2999300	3086500	11500000	15518000	14115000	60522000	1803900	64085000	n.d.	36658000	35310000	n.d.	n.d.	n.d.	n.d.	n.d.	n.d.	62322000	n.d.	75617000	n.d.	n.d.	n.d.	4	2	1	3	2	2	3	4	1	0	4
143	CDIF630erm_00335	97	0	0	0	0	0	0	0	0	0	2	1	1	n.d.	n.d.	n.d.	n.d.	n.d.	n.d.	n.d.	n.d.	n.d.	179730	773600	945110	n.d.	n.d.	n.d.	n.d.	n.d.	n.d.	n.d.	n.d.	n.d.	n.d.	n.d.	n.d.	0	0	0	0	0	0	0	0	0	2	0
1190	CDIF630erm_03066	97	5	3	4	2	3	3	5	3	4	2	3	3	10721000	2973300	3819100	366060	3069200	2913800	16310000	9747000	10818000	1318600	3226100	7861300	6958500	4279500	7681000	3297400	2729800	3886600	6844700	11189000	11584000	n.d.	3602200	4607400	5	3	3	2	2	4	5	3	4	2	3
54	CDIF630erm_00141	96	11	9	11	9	9	9	8	9	8	6	8	8	729180000	559640000	493170000	229130000	232450000	298000000	353590000	303970000	360580000	33439000	138380000	229230000	314800000	348980000	366230000	161950000	98694000	153630000	147020000	176870000	168200000	108350000	65812000	107660000	21	14	26	15	17	17	16	17	19	9	10
494	CDIF630erm_01310	96	9	10	9	9	10	9	8	9	9	3	8	8	358350000	263830000	235620000	127340000	184270000	154930000	210970000	208270000	177820000	12614000	68920000	124350000	146820000	134110000	154060000	82779000	71417000	76012000	85534000	106100000	100680000	38495000	45575000	63550000	19	22	26	12	12	11	15	18	23	3	9
835	CDIF630erm_02186	96	1	1	1	1	1	1	3	2	2	2	5	5	3844900	2692500	2183800	1625700	2193200	2054800	21002000	15112000	17988000	3323900	16214000	21843000	n.d.	n.d.	n.d.	n.d.	n.d.	n.d.	19328000	19695000	17717000	21473000	19322000	17651000	2	2	1	1	1	1	3	1	2	0	6
270	CDIF630erm_00701	95	4	4	4	4	6	6	2	2	2	4	3	4	14089000	11440000	8956300	25514000	56781000	36845000	3143700	1646000	2456900	1444600	17487000	13104000	4689000	5319200	4708400	13121000	19121000	12092000	1589800	1048100	1654800	4500900	6952400	4123400	5	5	4	4	7	6	3	2	2	2	6
133	CDIF630erm_00314	94	11	10	12	8	5	8	11	10	11	9	11	9	455760000	392360000	386590000	112130000	193880000	153700000	738640000	313080000	430870000	77996000	343140000	426240000	138800000	161180000	163910000	79710000	69755000	73530000	173210000	128590000	181100000	133140000	170040000	138050000	12	18	21	9	9	11	18	17	22	12	20
486	CDIF630erm_01298	94	1	1	1	1	0	1	1	1	1	0	0	0	935250	902700	606590	527940	n.d.	641740	1326000	1278700	1387600	n.d.	n.d.	n.d.	n.d.	n.d.	n.d.	n.d.	n.d.	n.d.	n.d.	n.d.	n.d.	n.d.	n.d.	n.d.	1	1	1	0	0	1	1	1	1	0	0
1329	CDIF630erm_03539	94	0	0	0	0	0	0	4	4	4	0	0	0	n.d.	n.d.	n.d.	n.d.	n.d.	n.d.	16554000	26865000	18613000	n.d.	n.d.	n.d.	n.d.	n.d.	n.d.	n.d.	n.d.	n.d.	9860300	20611000	11461000	n.d.	n.d.	n.d.	0	0	0	0	0	0	4	6	3	0	0
56	CDIF630erm_00143	93	8	8	8	8	9	9	8	9	10	7	9	9	599250000	543500000	491960000	165470000	216750000	182990000	355740000	322340000	369570000	35660000	305510000	329520000	424800000	399890000	472770000	186420000	144650000	190160000	207490000	250670000	245080000	83496000	199260000	185190000	20	18	21	16	16	16	20	21	28	11	23
566	CDIF630erm_01463	93	0	1	1	1	1	1	1	1	1	1	1	1	n.d.	3812700	1963000	2759100	3503500	1697500	2814600	3354300	2670700	479340	2069500	2158700	n.d.	n.d.	n.d.	n.d.	n.d.	n.d.	n.d.	n.d.	n.d.	n.d.	n.d.	n.d.	0	1	1	1	1	2	0	1	1	1	0
1428	CDIF630erm_03809	92	6	5	6	4	4	4	7	7	7	5	5	5	175310000	100840000	125410000	21049000	46651000	52654000	320920000	254210000	142050000	10754000	70184000	47211000	60248000	55899000	65141000	14275000	21809000	22955000	59883000	105640000	50896000	22431000	26141000	21036000	14	6	8	5	7	7	13	12	11	6	6
1438	CDIF630erm_03830	92	3	3	3	3	3	3	2	4	4	3	5	5	21909000	16123000	14888000	36718000	51474000	34612000	10826000	12395000	7956400	9874700	53921000	49883000	9419400	12944000	10913000	22603000	23686000	17658000	8294900	9095200	7570700	33294000	27637000	23125000	3	4	5	6	6	5	4	6	4	7	9
1508	CDIF630erm_03992	92	14	14	14	12	12	12	14	14	14	11	11	12	807390000	570480000	531020000	234140000	352480000	302150000	439850000	317220000	368610000	77787000	267560000	333390000	227730000	232590000	239720000	96267000	89662000	91468000	113310000	117350000	122990000	129900000	80722000	92105000	19	21	23	18	18	18	22	20	20	12	17
154	CDIF630erm_00351	91	0	0	0	0	0	0	1	1	1	0	1	1	n.d.	n.d.	n.d.	n.d.	n.d.	n.d.	363540	524050	329060	n.d.	523020	295440	n.d.	n.d.	n.d.	n.d.	n.d.	n.d.	n.d.	n.d.	n.d.	n.d.	n.d.	n.d.	0	0	0	0	0	0	1	0	0	0	1
269	CDIF630erm_00700	91	4	4	4	6	6	6	3	2	3	2	5	5	16929000	10964000	7861400	36951000	87494000	46457000	4373100	1234000	2332600	3599000	29283000	19322000	7888800	9132800	6864900	25430000	38346000	23146000	3228000	1658600	2781000	12091000	12703000	14218000	5	5	3	10	9	8	4	2	3	2	7
462	CDIF630erm_01227	91	0	0	0	0	0	0	1	0	0	0	0	0	n.d.	n.d.	n.d.	n.d.	n.d.	n.d.	427430	n.d.	n.d.	n.d.	n.d.	n.d.	n.d.	n.d.	n.d.	n.d.	n.d.	n.d.	n.d.	n.d.	n.d.	n.d.	n.d.	n.d.	0	0	0	0	0	0	1	0	0	0	0
539	CDIF630erm_01406	90	9	8	8	6	7	6	7	6	6	7	7	6	811510000	563950000	479300000	215110000	310520000	268070000	518850000	439080000	454070000	49413000	301360000	273850000	234380000	269860000	256830000	99343000	101310000	97282000	140450000	180630000	176850000	117200000	128260000	89709000	12	11	13	9	12	9	11	9	10	6	12
571	CDIF630erm_01469	90	3	3	4	1	1	1	2	2	3	1	1	0	7607300	7482900	6457200	2563400	3655800	2369700	940500	4182200	3787000	425760	2104100	n.d.	5747800	7417500	6674700	n.d.	n.d.	n.d.	n.d.	4647000	3457700	n.d.	n.d.	n.d.	3	3	2	1	1	1	1	2	2	1	1
74	CDIF630erm_00162	89	1	1	1	1	1	1	1	1	2	1	1	2	2415100	1668000	1397000	1348400	1325100	1147000	896300	1863500	2293600	307650	1375500	2302600	1425600	1520900	1454200	n.d.	n.d.	n.d.	n.d.	n.d.	n.d.	n.d.	n.d.	n.d.	2	1	0	0	0	1	1	1	2	0	1
1097	CDIF630erm_02881	89	7	6	5	5	5	5	8	7	8	3	6	6	47360000	31446000	20298000	27717000	49549000	27460000	82471000	70169000	71487000	3196000	35022000	17647000	16409000	16352000	14933000	13266000	16106000	12198000	18929000	34956000	25095000	11743000	18795000	8957100	8	6	7	7	5	5	9	13	8	3	6
1021	CDIF630erm_02719	88	7	7	6	6	6	6	6	7	6	4	5	5	131740000	116680000	92540000	40138000	77024000	49115000	104300000	84242000	101770000	6023800	106940000	84527000	101560000	136320000	125000000	40207000	49560000	36621000	58976000	77914000	74538000	30517000	87635000	45598000	9	10	10	6	7	6	9	9	8	3	10
1078	CDIF630erm_02841	88	4	4	5	1	2	2	2	2	3	1	1	1	13339000	9877100	8449900	3328500	6876100	7156100	6869400	7144000	6939700	540240	1939000	2124500	9667700	11237000	11230000	n.d.	5488500	6129800	5746900	8310000	7097100	n.d.	n.d.	n.d.	3	3	4	1	1	2	2	2	3	1	0
1466	CDIF630erm_03888	88	0	0	0	0	0	0	0	1	1	0	0	0	n.d.	n.d.	n.d.	n.d.	n.d.	n.d.	n.d.	123700	277300	n.d.	n.d.	n.d.	n.d.	n.d.	n.d.	n.d.	n.d.	n.d.	n.d.	n.d.	n.d.	n.d.	n.d.	n.d.	0	0	0	0	0	0	0	1	1	0	0
423	CDIF630erm_01143	87	1	1	1	0	0	1	0	1	1	0	0	0	617270	672710	560390	n.d.	n.d.	58219	n.d.	872240	1153400	n.d.	n.d.	n.d.	n.d.	n.d.	n.d.	n.d.	n.d.	n.d.	n.d.	n.d.	n.d.	n.d.	n.d.	n.d.	0	1	0	0	0	1	0	1	1	0	0
1511	CDIF630erm_03995	87	6	8	8	7	7	5	1	0	0	0	1	0	28454000	39035000	33624000	21702000	35822000	14946000	n.d.	n.d.	n.d.	n.d.	496360	n.d.	13479000	21352000	20113000	13714000	13590000	10117000	n.d.	n.d.	n.d.	n.d.	n.d.	n.d.	8	8	8	5	5	2	1	0	0	0	1
341	CDIF630erm_00906	86	1	0	0	1	1	1	0	0	0	0	0	0	n.d.	n.d.	n.d.	240720	653750	393490	n.d.	n.d.	n.d.	n.d.	n.d.	n.d.	n.d.	n.d.	n.d.	n.d.	n.d.	n.d.	n.d.	n.d.	n.d.	n.d.	n.d.	n.d.	1	0	0	0	0	1	0	0	0	0	0
6	CDIF630erm_00008	86	4	2	2	2	2	2	2	2	2	1	2	2	2811200	677270	953230	570900	1435400	1079200	1229500	1211100	1098500	144910	1809900	1599200	1594400	561520	912880	n.d.	856910	739410	646010	969090	743040	n.d.	1300900	1043000	4	1	2	2	1	2	1	2	2	1	2
814	CDIF630erm_02139	86	1	0	1	1	0	1	0	0	0	0	0	0	774540	n.d.	382360	n.d.	n.d.	n.d.	n.d.	n.d.	n.d.	n.d.	n.d.	n.d.	n.d.	n.d.	n.d.	n.d.	n.d.	n.d.	n.d.	n.d.	n.d.	n.d.	n.d.	n.d.	0	0	1	1	0	1	0	0	0	0	0
829	CDIF630erm_02179	86	5	6	6	5	5	5	4	6	6	1	6	5	21425000	19543000	18470000	11181000	21761000	16281000	20177000	12675000	16051000	1780500	26169000	14611000	7210900	8569700	9407000	6382600	6853500	6052600	7122700	5513700	6619400	6734600	10421000	4483100	6	7	8	7	6	5	6	10	8	2	8
1158	CDIF630erm_03019	86	8	8	8	8	7	8	8	8	8	6	7	7	220110000	149350000	183860000	98183000	130630000	120660000	162790000	60011000	114040000	19825000	70573000	105240000	77979000	68805000	103630000	51578000	48085000	51390000	48867000	30204000	45427000	54241000	32479000	41725000	26	19	27	22	14	25	17	12	13	11	11
1411	CDIF630erm_03778	86	3	3	3	2	0	2	2	2	2	2	2	2	12295000	2326000	2395800	2514900	n.d.	2192400	8543800	4810300	4523900	655050	3651100	6728300	6784500	3540000	3733600	2614400	n.d.	n.d.	5545300	4195000	3865200	2265400	3955600	4289700	3	2	3	2	0	2	2	2	4	0	2
1417	CDIF630erm_03784	86	1	1	1	1	1	1	1	1	1	1	1	1	7097700	3994200	8343200	5229100	3361600	6404000	11059000	4209200	8495000	1488400	7880000	5304400	n.d.	n.d.	n.d.	n.d.	n.d.	n.d.	n.d.	n.d.	n.d.	n.d.	n.d.	n.d.	1	1	1	1	1	1	1	1	1	1	1
116	CDIF630erm_00273	85	0	0	0	1	1	1	0	0	0	0	0	0	n.d.	n.d.	n.d.	424810	648860	460010	n.d.	n.d.	n.d.	n.d.	n.d.	n.d.	n.d.	n.d.	n.d.	n.d.	n.d.	n.d.	n.d.	n.d.	n.d.	n.d.	n.d.	n.d.	0	0	0	0	1	0	0	0	0	0	0
574	CDIF630erm_01472	85	7	7	7	7	7	7	7	7	7	6	8	8	483830000	403150000	278310000	140030000	201260000	184770000	316570000	276470000	221630000	18042000	157170000	178950000	202570000	298330000	240810000	101450000	84886000	68339000	89255000	147600000	153080000	46298000	93067000	71043000	15	12	13	10	12	13	14	12	13	6	12
1093	CDIF630erm_02875	85	1	0	0	0	1	1	1	0	0	0	0	0	1293100	n.d.	n.d.	n.d.	2028200	3274900	6770500	n.d.	n.d.	n.d.	n.d.	n.d.	n.d.	n.d.	n.d.	n.d.	1154100	2147600	3566400	n.d.	n.d.	n.d.	n.d.	n.d.	2	0	0	0	0	3	2	0	0	0	0
61	CDIF630erm_00148	84	7	7	7	7	7	7	6	7	7	5	6	7	328820000	264240000	288470000	93138000	135520000	75092000	161410000	112990000	169850000	23682000	104320000	137230000	186060000	234850000	260470000	85741000	54591000	62169000	72674000	73910000	122780000	68140000	80402000	67366000	14	12	15	12	10	12	11	11	18	7	8
216	CDIF630erm_00470	83	1	1	1	0	0	0	1	1	1	0	0	0	1700900	908960	623660	n.d.	n.d.	n.d.	765220	565570	682640	n.d.	n.d.	n.d.	n.d.	n.d.	n.d.	n.d.	n.d.	n.d.	n.d.	n.d.	n.d.	n.d.	n.d.	n.d.	0	1	1	0	0	0	0	0	1	0	0
274	CDIF630erm_00715	82	2	0	0	0	1	0	0	0	0	0	0	0	24497	n.d.	n.d.	n.d.	623280	n.d.	n.d.	n.d.	n.d.	n.d.	n.d.	n.d.	n.d.	n.d.	n.d.	n.d.	n.d.	n.d.	n.d.	n.d.	n.d.	n.d.	n.d.	n.d.	2	0	0	0	0	0	0	0	0	0	0
547	CDIF630erm_01417	82	0	0	0	0	0	0	1	1	1	0	0	0	n.d.	n.d.	n.d.	n.d.	n.d.	n.d.	602660	n.d.	871950	n.d.	n.d.	n.d.	n.d.	n.d.	n.d.	n.d.	n.d.	n.d.	n.d.	n.d.	n.d.	n.d.	n.d.	n.d.	0	0	0	0	0	0	0	1	2	0	0
758	CDIF630erm_01946	77	0	0	0	1	1	1	0	0	0	0	1	1	n.d.	n.d.	n.d.	n.d.	1521200	686760	n.d.	n.d.	n.d.	n.d.	849200	919650	n.d.	n.d.	n.d.	n.d.	n.d.	n.d.	n.d.	n.d.	n.d.	n.d.	n.d.	n.d.	0	0	0	1	1	1	0	0	0	0	0
797	CDIF630erm_02067	76	1	1	1	1	1	1	0	0	0	1	0	1	436170000	282300000	307370000	174950000	404030000	332850000	n.d.	n.d.	n.d.	198790	n.d.	654320	n.d.	502090000	469010000	n.d.	n.d.	n.d.	n.d.	n.d.	n.d.	n.d.	n.d.	n.d.	0	2	3	2	0	1	0	0	0	0	0
276	CDIF630erm_00739	76	0	0	0	0	0	0	0	0	0	0	1	0	n.d.	n.d.	n.d.	n.d.	n.d.	n.d.	n.d.	n.d.	n.d.	n.d.	1148700	n.d.	n.d.	n.d.	n.d.	n.d.	n.d.	n.d.	n.d.	n.d.	n.d.	n.d.	n.d.	n.d.	0	0	0	0	0	0	0	0	0	0	1
1207	CDIF630erm_03118	76	4	3	3	3	3	2	3	3	4	1	1	3	25057000	16928000	21617000	9455600	12782000	9768000	13441000	14769000	16765000	794990	1605800	6651600	13556000	17918000	26192000	9450400	7724100	6722600	7712400	14868000	15176000	n.d.	n.d.	5374500	3	3	3	2	2	1	2	3	3	1	0
406	CDIF630erm_03197;CDIF630erm_01069	75	3	3	3	3	3	3	3	3	3	3	3	3	25681000	22463000	17276000	25016000	40991000	31185000	22199000	12595000	20774000	4939700	16598000	15781000	15047000	20460000	17635000	23568000	22854000	23642000	16123000	11722000	15485000	17872000	11919000	11224000	3	3	3	3	4	5	3	2	2	4	2
540	CDIF630erm_01407	75	2	2	2	2	1	1	2	2	2	1	2	2	10665000	7081700	8003000	3664900	3883600	4242800	7882900	9793200	12564000	1271900	7710900	10124000	8645700	6496800	9371200	5328000	4286700	5258000	6384800	6558800	6533500	10308000	5274100	4747300	0	3	4	2	2	3	2	3	4	2	5
1506	CDIF630erm_03990	75	4	4	4	2	2	2	2	2	2	0	1	1	206390000	184560000	158850000	25003000	27642000	28337000	134640000	148330000	119460000	n.d.	7821500	7032200	132440000	169770000	159860000	n.d.	n.d.	n.d.	58098000	89567000	83264000	n.d.	n.d.	n.d.	2	2	3	1	2	1	2	2	1	0	1
273	CDIF630erm_00710	73	0	0	0	0	0	0	0	1	1	0	0	0	n.d.	n.d.	n.d.	n.d.	n.d.	n.d.	n.d.	1657200	1593800	n.d.	n.d.	n.d.	n.d.	n.d.	n.d.	n.d.	n.d.	n.d.	n.d.	n.d.	n.d.	n.d.	n.d.	n.d.	0	0	0	0	0	0	0	1	0	0	0
39	CDIF630erm_00124	73	1	1	1	1	1	1	1	1	1	1	1	1	3013800	1176300	1713000	887550	1259400	1103200	2741700	1989400	2677100	175440	598180	1770000	n.d.	n.d.	n.d.	n.d.	n.d.	n.d.	n.d.	n.d.	n.d.	n.d.	n.d.	n.d.	1	1	1	1	1	1	1	1	1	1	1
75	CDIF630erm_00163	72	2	2	2	2	2	2	2	2	2	1	2	2	123790000	53939000	44028000	27378000	40462000	53230000	68213000	44321000	43377000	2240800	32935000	53752000	89940000	50870000	56497000	36106000	30548000	52509000	63188000	51087000	41517000	14482000	35722000	49914000	8	4	3	3	3	4	7	3	3	1	2
94	CDIF630erm_00230	71	5	5	5	5	5	5	5	6	6	5	6	6	108950000	60990000	68152000	129370000	143410000	89951000	393850000	678160000	506880000	46338000	342280000	166090000	48910000	50730000	47382000	83518000	81289000	62262000	196890000	478130000	310670000	126880000	223820000	95595000	4	5	4	7	7	5	8	12	10	5	8
474	CDIF630erm_01279	70	1	1	1	0	0	0	0	1	1	0	0	0	1055000	381320	494290	n.d.	n.d.	n.d.	n.d.	767500	476450	n.d.	n.d.	n.d.	n.d.	n.d.	n.d.	n.d.	n.d.	n.d.	n.d.	n.d.	n.d.	n.d.	n.d.	n.d.	1	0	2	0	0	0	0	1	0	0	0
159	CDIF630erm_00356	70	2	2	2	2	2	2	2	2	2	2	4	3	35564000	19160000	17105000	13537000	31091000	18198000	13560000	11848000	13863000	2994000	8645100	14316000	22143000	19601000	18789000	13593000	17964000	13750000	n.d.	10716000	11111000	12950000	6682800	9482500	2	2	2	2	2	2	2	2	2	2	2
456	CDIF630erm_01215	69	2	2	2	0	0	0	0	0	0	0	0	0	2793400	2613500	1864300	n.d.	n.d.	n.d.	n.d.	n.d.	n.d.	n.d.	n.d.	n.d.	1754600	2821500	1936600	n.d.	n.d.	n.d.	n.d.	n.d.	n.d.	n.d.	n.d.	n.d.	1	2	1	0	0	0	0	0	0	0	0
2	CDIF630erm_00003	68	2	2	2	2	2	2	2	2	2	0	2	2	7432800	6038200	6306500	2579900	4789800	4436200	3724200	3934700	4071700	n.d.	2190300	2117500	6538300	7714200	10755000	3150300	4442700	4225500	1785500	3529700	4481500	n.d.	2439000	1490600	3	2	2	2	2	2	2	3	2	0	1
296	CDIF630erm_00828	68	2	2	2	1	2	1	0	0	1	0	0	0	1817300	802810	886110	461460	1715300	402860	n.d.	n.d.	294750	n.d.	n.d.	n.d.	n.d.	n.d.	n.d.	n.d.	n.d.	n.d.	n.d.	n.d.	n.d.	n.d.	n.d.	n.d.	0	0	1	1	1	0	0	0	1	0	0
60	CDIF630erm_00147	67	6	6	5	5	6	6	6	6	6	5	3	2	360980000	167170000	133950000	34387000	115560000	66760000	187500000	216260000	124760000	9758100	64612000	36227000	229880000	172290000	151770000	41177000	84437000	55572000	109410000	200310000	97762000	52387000	45222000	35737000	10	10	8	5	8	6	8	10	11	5	3
175	CDIF630erm_00379	67	8	7	7	6	6	5	5	5	5	2	2	2	25615000	15413000	14367000	6874700	13957000	11762000	9839800	6322900	7569400	353370	1881700	1674100	8027000	7308800	6817500	2959000	3865100	4432700	3344400	2717700	3198200	1374400	1425700	1067000	7	6	5	2	4	5	4	2	4	1	2
395	CDIF630erm_01012	66	6	6	6	2	2	2	6	5	6	0	4	0	273370000	235040000	200600000	3630600	4683800	2712600	51020000	12402000	31773000	n.d.	13587000	n.d.	138570000	178830000	166500000	3593300	3115200	n.d.	22673000	9058200	20702000	n.d.	8368600	n.d.	11	12	11	1	2	2	6	3	6	0	5
595	CDIF630erm_01511	66	4	5	5	6	5	6	5	5	4	4	4	5	529840000	458390000	429270000	245400000	368060000	265700000	524120000	282270000	333520000	118200000	347500000	408650000	432220000	493300000	590340000	303760000	281620000	248980000	446880000	270100000	308250000	494620000	251830000	341860000	44	51	45	31	41	43	65	35	32	13	29
838	CDIF630erm_02205	66	1	1	1	0	0	0	1	0	1	0	0	0	1241200	1541900	1730800	n.d.	n.d.	n.d.	1907600	n.d.	1287700	n.d.	n.d.	n.d.	n.d.	n.d.	n.d.	n.d.	n.d.	n.d.	n.d.	n.d.	n.d.	n.d.	n.d.	n.d.	2	1	0	0	0	0	1	0	1	0	0
943	CDIF630erm_02548	66	2	2	3	0	0	0	0	0	0	1	1	0	17581000	13286000	10952000	n.d.	n.d.	n.d.	n.d.	n.d.	n.d.	81050	2495100	n.d.	13497000	17600000	14879000	n.d.	n.d.	n.d.	n.d.	n.d.	n.d.	n.d.	n.d.	n.d.	3	2	2	0	0	0	0	0	0	0	1
1425	CDIF630erm_03798	66	2	2	2	1	1	1	1	1	2	1	2	2	95785000	79628000	58949000	26299000	42920000	38273000	55258000	42394000	51214000	7145900	29101000	23916000	54637000	79114000	179640000	n.d.	n.d.	n.d.	n.d.	n.d.	n.d.	n.d.	54211000	12861000	3	3	3	1	1	1	1	1	2	1	2
1489	CDIF630erm_03932	66	2	1	3	1	1	1	1	1	1	0	1	0	3199000	843300	1565200	219260	284010	240870	573840	401230	516030	n.d.	n.d.	n.d.	2345200	n.d.	2009000	n.d.	n.d.	n.d.	n.d.	n.d.	n.d.	n.d.	n.d.	n.d.	1	0	2	1	0	0	0	1	1	0	1
283	CDIF630erm_00799	64	5	5	5	4	4	4	4	4	4	2	4	4	62579000	43727000	44057000	22030000	6080600	11916000	6563500	8933700	9489700	895890	7131000	9944600	35393000	37642000	59232000	23337000	3387700	8295300	3479100	6790000	7593400	3713800	5605500	6310100	5	6	6	5	5	6	5	5	4	1	4
738	CDIF630erm_01890	64	0	0	0	0	0	0	2	0	2	1	1	1	n.d.	n.d.	n.d.	n.d.	n.d.	n.d.	4695500	n.d.	1141700	119180	250760	1180500	n.d.	n.d.	n.d.	n.d.	n.d.	n.d.	n.d.	n.d.	n.d.	n.d.	n.d.	n.d.	0	0	0	0	0	0	2	0	1	1	1
751	CDIF630erm_01918	64	1	1	1	2	2	1	0	0	0	0	0	1	1642000	942510	985690	4701500	7491800	1163800	n.d.	n.d.	n.d.	n.d.	n.d.	833640	n.d.	n.d.	n.d.	4234300	4280900	n.d.	n.d.	n.d.	n.d.	n.d.	n.d.	n.d.	0	0	1	2	2	1	0	0	0	0	0
315	CDIF630erm_00850	63	1	1	1	2	1	1	1	2	2	2	1	2	4641300	2134300	2133800	9173400	8136300	7368300	3835800	2306700	8692400	949610	918470	2921800	n.d.	n.d.	n.d.	10156000	n.d.	n.d.	n.d.	n.d.	6753400	n.d.	n.d.	n.d.	1	1	1	2	1	1	0	2	2	1	1
874	CDIF630erm_02341	63	1	1	1	1	1	1	1	1	1	0	0	0	3201000	2374200	2740300	878930	1157900	678150	2327300	1170600	2533700	n.d.	n.d.	n.d.	n.d.	n.d.	n.d.	n.d.	n.d.	n.d.	n.d.	n.d.	n.d.	n.d.	n.d.	n.d.	1	1	1	1	1	1	1	1	1	0	0
1066	CDIF630erm_02814	62	5	4	5	2	2	3	3	4	5	3	3	3	203670000	135580000	138860000	19744000	76094000	56103000	93829000	87815000	92734000	7493400	32770000	40647000	89499000	111480000	144000000	n.d.	44937000	38659000	49759000	59350000	63166000	26172000	29721000	25885000	7	5	7	2	2	3	3	4	5	2	2
1486	CDIF630erm_03928	62	1	0	0	0	0	1	0	0	0	0	1	0	n.d.	n.d.	n.d.	n.d.	n.d.	790990	n.d.	n.d.	n.d.	n.d.	1063400	n.d.	n.d.	n.d.	n.d.	n.d.	n.d.	n.d.	n.d.	n.d.	n.d.	n.d.	n.d.	n.d.	1	0	0	0	0	2	0	0	0	0	1
69	CDIF630erm_00157	61	7	7	7	6	6	6	6	7	7	6	7	7	505520000	311500000	325920000	109850000	77519000	104200000	202150000	169960000	220540000	22275000	44704000	125660000	283680000	265230000	322600000	95671000	50454000	74732000	74020000	85181000	139550000	69315000	35783000	58203000	12	11	13	9	10	10	8	10	11	7	10
1510	CDIF630erm_03994	61	1	1	0	1	1	1	0	0	0	1	0	1	2016700	1411200	n.d.	860950	1245700	890120	n.d.	n.d.	n.d.	509400	n.d.	506010	n.d.	n.d.	n.d.	n.d.	n.d.	n.d.	n.d.	n.d.	n.d.	n.d.	n.d.	n.d.	1	0	0	1	0	0	0	0	0	1	0
1006	CDIF630erm_02691	59	4	4	3	3	3	3	4	3	3	3	4	3	85270000	72619000	61297000	17426000	28217000	23902000	43681000	28203000	57733000	3292900	28495000	15889000	27563000	35734000	32825000	14649000	10355000	14424000	16520000	19421000	23619000	7407300	10709000	10364000	6	6	4	3	6	4	4	4	7	2	8
670	CDIF630erm_01715	58	0	0	0	1	2	2	1	1	1	0	0	0	n.d.	n.d.	n.d.	425320	2429500	3528600	1275600	899530	n.d.	n.d.	n.d.	n.d.	n.d.	n.d.	n.d.	n.d.	2502700	2821700	n.d.	n.d.	n.d.	n.d.	n.d.	n.d.	0	0	0	1	3	2	1	2	1	0	0
38	CDIF630erm_00123	49	1	1	1	2	2	2	1	2	2	1	2	2	22957000	18012000	18529000	31580000	38180000	27800000	43112000	29067000	52083000	1279700	5973800	4850600	n.d.	n.d.	n.d.	27216000	21654000	20547000	26041000	25765000	45875000	n.d.	29777000	19804000	2	2	2	3	1	3	2	3	2	1	1
76	CDIF630erm_00164	37	0	0	0	0	0	0	0	0	0	0	1	0	n.d.	n.d.	n.d.	n.d.	n.d.	n.d.	n.d.	n.d.	n.d.	n.d.	n.d.	n.d.	n.d.	n.d.	n.d.	n.d.	n.d.	n.d.	n.d.	n.d.	n.d.	n.d.	n.d.	n.d.	0	0	0	0	0	0	0	0	0	0	1
[truncated: 1 more columns]

## Sheet: SD_SPE
id	Majority protein IDs	Protein Length	Unique peptides BHI_E_1	Unique peptides BHI_E_2	Unique peptides BHI_E_3	Unique peptides BHI_S_1	Unique peptides BHI_S_2	Unique peptides BHI_S_3	Unique peptides CDMM_E_1	Unique peptides CDMM_E_2	Unique peptides CDMM_E_3	Unique peptides CDMM_S_1	Unique peptides CDMM_S_2	Unique peptides CDMM_S_3	Intensity BHI_E_1	Intensity BHI_E_2	Intensity BHI_E_3	Intensity BHI_S_1	Intensity BHI_S_2	Intensity BHI_S_3	Intensity CDMM_E_1	Intensity CDMM_E_2	Intensity CDMM_E_3	Intensity CDMM_S_1	Intensity CDMM_S_2	Intensity CDMM_S_3	LFQ intensity BHI_E_1	LFQ intensity BHI_E_2	LFQ intensity BHI_E_3	LFQ intensity BHI_S_1	LFQ intensity BHI_S_2	LFQ intensity BHI_S_3	LFQ intensity CDMM_E_1	LFQ intensity CDMM_E_2	LFQ intensity CDMM_E_3	LFQ intensity CDMM_S_1	LFQ intensity CDMM_S_2	LFQ intensity CDMM_S_3	MS/MS count BHI_E_1	MS/MS count BHI_E_2	MS/MS count BHI_E_3	MS/MS count BHI_S_1	MS/MS count BHI_S_2	MS/MS count BHI_S_3	MS/MS count CDMM_E_1	MS/MS count CDMM_E_2	MS/MS count CDMM_E_3	MS/MS count CDMM_S_1	MS/MS count CDMM_S_2
96	CDIF630erm_00376	401	1	1	3	0	0	0	0	0	0	0	0	0	14870	6208.4	182170	n.d.	n.d.	n.d.	n.d.	n.d.	n.d.	n.d.	n.d.	n.d.	10466	5929.4	6139.1	n.d.	n.d.	n.d.	n.d.	n.d.	n.d.	n.d.	n.d.	n.d.	0	0	4	0	0	0	0	0	0	0	0
113	CDIF630erm_00519	527	1	0	1	0	1	1	1	1	1	1	1	1	2589300	n.d.	27069000	n.d.	1135100	10531000	771500	16689000	3752700	228390	12869000	1577100	1653000	n.d.	2523200	n.d.	950050	981410	344540	3421100	337200	204340	1421200	381490	0	0	1	0	1	1	2	1	4	1	1
124	CDIF630erm_00551	2907	1	0	0	0	0	0	0	1	0	0	0	0	158470	n.d.	n.d.	n.d.	n.d.	n.d.	n.d.	949770	n.d.	n.d.	n.d.	n.d.	n.d.	n.d.	n.d.	n.d.	n.d.	n.d.	n.d.	n.d.	n.d.	n.d.	n.d.	n.d.	1	0	0	0	0	0	0	1	0	0	0
135	CDIF630erm_00765	285	0	0	0	0	1	1	0	0	0	0	1	0	n.d.	n.d.	n.d.	n.d.	119530	621060	n.d.	n.d.	n.d.	n.d.	2067900	n.d.	n.d.	n.d.	n.d.	n.d.	n.d.	57880	n.d.	n.d.	n.d.	n.d.	228380	n.d.	0	0	0	0	1	1	0	0	0	0	1
138	CDIF630erm_00797	467	1	0	1	0	0	0	0	1	1	0	0	0	131320	n.d.	285000	n.d.	n.d.	n.d.	n.d.	10861000	1018800	n.d.	n.d.	n.d.	n.d.	n.d.	n.d.	n.d.	n.d.	n.d.	n.d.	2226500	91540	n.d.	n.d.	n.d.	1	0	0	0	0	0	0	1	3	0	0
175	CDIF630erm_00994;CDIF630erm_00997	251	1	0	1	0	1	3	0	1	0	0	2	0	25398	n.d.	1071200	n.d.	138640	923340	n.d.	119390	n.d.	n.d.	471730	n.d.	20213	n.d.	96714	n.d.	75065	50736	n.d.	33884	n.d.	n.d.	72128	n.d.	0	0	1	0	0	3	0	1	0	0	2
190	CDIF630erm_01168	361	0	0	0	0	0	1	0	0	0	1	0	0	n.d.	n.d.	n.d.	n.d.	n.d.	n.d.	n.d.	n.d.	n.d.	n.d.	n.d.	n.d.	n.d.	n.d.	n.d.	n.d.	n.d.	n.d.	n.d.	n.d.	n.d.	n.d.	n.d.	n.d.	0	0	0	0	0	1	0	0	0	1	0
203	CDIF630erm_01232	186	0	0	0	0	0	0	1	0	0	0	0	0	n.d.	n.d.	n.d.	n.d.	n.d.	n.d.	n.d.	n.d.	n.d.	n.d.	n.d.	n.d.	n.d.	n.d.	n.d.	n.d.	n.d.	n.d.	n.d.	n.d.	n.d.	n.d.	n.d.	n.d.	0	0	0	0	0	0	1	0	0	0	0
270	CDIF630erm_01708	626	1	1	0	0	1	1	1	0	0	0	0	1	3178300	78022	n.d.	n.d.	n.d.	890470	167450	n.d.	n.d.	n.d.	n.d.	n.d.	2029000	66068	n.d.	n.d.	n.d.	82987	74781	n.d.	n.d.	n.d.	n.d.	n.d.	1	1	0	0	1	2	2	0	0	0	0
307	CDIF630erm_02002	584	0	0	0	0	0	1	0	0	0	0	0	0	n.d.	n.d.	n.d.	n.d.	n.d.	n.d.	n.d.	n.d.	n.d.	n.d.	n.d.	n.d.	n.d.	n.d.	n.d.	n.d.	n.d.	n.d.	n.d.	n.d.	n.d.	n.d.	n.d.	n.d.	0	0	0	0	0	1	0	0	0	0	0
450	CDIF630erm_03240	105	0	0	0	0	0	1	0	0	0	0	1	0	n.d.	n.d.	n.d.	n.d.	n.d.	135880	n.d.	n.d.	n.d.	n.d.	362000	n.d.	n.d.	n.d.	n.d.	n.d.	n.d.	n.d.	n.d.	n.d.	n.d.	n.d.	n.d.	n.d.	0	0	0	0	0	0	0	0	0	0	1
526	CDIF630erm_03839;CDIF630erm_03842	355	1	0	1	0	0	1	0	0	0	0	0	0	68084	n.d.	36957	n.d.	n.d.	160350	n.d.	n.d.	n.d.	n.d.	n.d.	n.d.	43465	n.d.	3444.9	n.d.	n.d.	n.d.	n.d.	n.d.	n.d.	n.d.	n.d.	n.d.	1	0	0	0	0	1	0	0	0	0	0
543	CDIF630erm_03937	205	1	0	1	0	0	1	1	1	1	0	0	1	47315	n.d.	3520600	n.d.	n.d.	6019400	204760	949770	3468000	n.d.	n.d.	165270	30206	n.d.	328180	n.d.	n.d.	560970	45802	194690	311610	n.d.	n.d.	39978	0	0	2	0	0	2	3	2	2	0	0
136	CDIF630erm_00776	2710	0	0	0	0	0	5	0	0	0	0	0	0	n.d.	n.d.	n.d.	n.d.	n.d.	661710	n.d.	n.d.	n.d.	n.d.	n.d.	n.d.	n.d.	n.d.	n.d.	n.d.	n.d.	n.d.	n.d.	n.d.	n.d.	n.d.	n.d.	n.d.	0	0	0	0	0	5	0	0	0	0	0
440	CDIF630erm_03060	1987	2	0	8	0	0	2	0	1	1	0	1	0	97813	n.d.	951460	n.d.	n.d.	87650	n.d.	28642	39444	n.d.	673010	n.d.	n.d.	n.d.	38994	n.d.	n.d.	1478.5	n.d.	1253.5	973.89	n.d.	n.d.	n.d.	2	0	13	0	0	2	0	1	1	0	2
127	CDIF630erm_00626	1622	11	6	22	7	1	27	8	4	15	5	25	11	1347600	146280	6151000	504870	63682	13415000	777520	1180500	10316000	138900	13676000	2060300	188820	18990	157460	170960	17090	351750	146460	77782	351980	37471	440160	193360	8	4	34	16	1	46	14	6	27	10	49
81	CDIF630erm_00347	1268	1	1	1	0	0	1	0	3	1	0	4	0	79760	45887	178040	n.d.	n.d.	50268	n.d.	1716300	481570	n.d.	1571000	n.d.	n.d.	n.d.	n.d.	n.d.	n.d.	n.d.	n.d.	372960	n.d.	n.d.	111250	n.d.	2	1	1	0	0	2	0	4	1	0	4
20	CDIF630erm_00132	1238	5	2	9	0	1	17	5	7	6	0	7	2	231950	25677	1373000	n.d.	24570	2405800	220300	1090400	855800	n.d.	566960	39873	34533	1707.3	45500	n.d.	5900.9	49086	28170	84560	16057	n.d.	20439	9207.3	5	0	11	0	1	22	5	7	6	0	8
409	CDIF630erm_02936	1179	25	15	17	4	1	25	7	9	10	2	15	4	8198100	2583400	8305100	268540	64989	22936000	802430	2472000	8463200	180250	8004300	523120	940610	794100	277630	87456	24588	717490	197450	174390	299360	43969	334160	50614	32	21	27	4	1	35	12	12	12	9	18
21	CDIF630erm_00133	1161	3	0	8	0	1	9	2	3	2	2	8	3	166750	n.d.	1349800	n.d.	36909	1743700	375280	598670	453880	418090	2711400	1178600	107310	n.d.	58607	n.d.	33119	102480	104130	65945	33904	172260	190630	181370	2	0	7	0	0	10	3	4	2	3	9
5	CDIF630erm_00083	1143	3	2	1	0	0	3	3	6	6	1	2	1	225360	143370	109690	n.d.	n.d.	136480	200120	763050	1385800	n.d.	295030	89767	n.d.	n.d.	5956.3	n.d.	n.d.	8033.9	n.d.	68833	39043	n.d.	17298	12650	3	1	1	0	0	3	7	9	11	2	3
536	CDIF630erm_03910	1068	1	0	0	0	0	1	1	0	2	0	1	1	152180	n.d.	n.d.	n.d.	n.d.	301040	73953	247990	582400	n.d.	2852800	618010	n.d.	n.d.	n.d.	n.d.	n.d.	22069	64611	99135	34081	n.d.	130210	71038	2	0	1	0	0	3	1	2	4	0	4
538	CDIF630erm_03912	1068	0	0	0	0	0	0	0	0	1	0	1	0	n.d.	n.d.	n.d.	n.d.	n.d.	n.d.	n.d.	n.d.	652530	n.d.	113170	n.d.	n.d.	n.d.	n.d.	n.d.	n.d.	n.d.	n.d.	n.d.	n.d.	n.d.	n.d.	n.d.	0	0	0	0	0	0	0	0	1	0	1
259	CDIF630erm_01633	1007	0	0	1	0	1	3	0	0	0	0	1	0	n.d.	n.d.	25072	n.d.	3978700	161280	n.d.	n.d.	n.d.	n.d.	32350	n.d.	n.d.	n.d.	2173.2	n.d.	n.d.	5622.5	n.d.	n.d.	n.d.	n.d.	3322.3	n.d.	0	0	2	0	3	3	0	0	0	0	1
[truncated: 509 more rows]
[truncated: 1 more columns]

## Sheet: ExSpLib_total
Entry Name	Protein Length	Unique peptides BHI_E_01	Unique peptides BHI_E_02	Unique peptides BHI_E_03	Unique peptides BHI_S_01	Unique peptides BHI_S_02	Unique peptides BHI_S_03	Unique peptides CDMM_E_01	Unique peptides CDMM_E_02	Unique peptides CDMM_E_03	Unique peptides CDMM_S_01	Unique peptides CDMM_S_02	Unique peptides CDMM_S_03	Intensity BHI_E_1	Intensity BHI_E_2	Intensity BHI_E_3	Intensity BHI_S_1	Intensity BHI_S_2	Intensity BHI_S_3	Intensity CDMM_E_1	Intensity CDMM_E_2	Intensity CDMM_E_3	Intensity CDMM_S_1	Intensity CDMM_S_2	Intensity CDMM_S_3	LFQ intensity BHI_E_1	LFQ intensity BHI_E_2	LFQ intensity BHI_E_3	LFQ intensity BHI_S_1	LFQ intensity BHI_S_2	LFQ intensity BHI_S_3	LFQ intensity CDMM_E_1	LFQ intensity CDMM_E_2	LFQ intensity CDMM_E_3	LFQ intensity CDMM_S_1	LFQ intensity CDMM_S_2	LFQ intensity CDMM_S_3	MS/MS count BHI_E_1	MS/MS count BHI_E_2	MS/MS count BHI_E_3	MS/MS count BHI_S_1	MS/MS count BHI_S_2	MS/MS count BHI_S_3	MS/MS count CDMM_E_1	MS/MS count CDMM_E_2	MS/MS count CDMM_E_3	MS/MS count CDMM_S_1	MS/MS count CDMM_S_2	MS/MS count CDMM_S_3
[truncated: 1,841 more rows]

[truncated: 3 more sheets: ExSpLib_SPE, MaLeSpLib_total, MaLeSpLib_SPE]
