# Supplementary material for: Less missing values—evaluation of proteomics workflows for the quantification of (small) proteins
Source: Microlife. 2026 Jan 10;7:uqag002. doi: 10.1093/femsml/uqag002 (PMC12850539; doi:10.1093/femsml/uqag002)
Supplement: uqag002_Supplemental_Files [file uqag002_supplemental_files.zip › SupplementaryTable_S6_CdiffQuant_revision.xlsx]

## Sheet: Data
Entry Name	Protein Length	relevant	Protein	Function	Regulon	COG_category	log2FC BHI_E vs BHI_S	p-value BHI_E vs BHI_S	log2FC CDMM_E vs CDMM_S	p-value CDMM_E vs CDMM_S	log2FC BHI_E vs CDMM_E	p-value BHI_E vs CDMM_E	log2FC BHI_S vs CDMM_S	p-value BHI_S vs CDMM_S	log2FC medium (BHI vs CDMM)	p-value medium	log2FC growth (E vs S)	p-value growth	p-value interaction	average BHI_E	average BHI_S	average CDMM_E	average CDMM_S	BHI_E_01 Log2LFQ Intensity	BHI_E_02 Log2LFQ Intensity	BHI_E_03 Log2LFQ Intensity	BHI_S_01 Log2LFQ Intensity	BHI_S_02 Log2LFQ Intensity	BHI_S_03 Log2LFQ Intensity	CDMM_E_01 Log2LFQ Intensity	CDMM_E_02 Log2LFQ Intensity	CDMM_E_03 Log2LFQ Intensity	CDMM_S_01 Log2LFQ Intensity	CDMM_S_02 Log2LFQ Intensity	CDMM_S_03 Log2LFQ Intensity
CDIF630erm_00776	2710	x	ToxA	toxin A	CodY-	M	-1.80846	0.00287411	-1.56331	0.0100813	1.21924	0.0189398	1.46439	0.00568117	1.40624	4.22358e-05	-1.73908	8.09232e-06	0.486954	23.2226	25.031	22.0033	23.5666	23.4559	23.264	22.8921	24.9256	24.889	25.2504	21.6317	22.3491	21.9387	23.8863	23.3311	23.4188
CDIF630erm_03060	1987	x	CDIF630erm_03060	putative calcium-binding adhesion protein	c-di-GMP-	M	0.702003	0.0018937	1.15454	0.0433382	0.781587	0.080166	1.23412	0.0347747	0.937602	0.000315081	0.852439	0.000704177	0.233684	24.1737	23.4717	23.3921	22.2376	24.1164	24.2643	24.1358	23.3729	23.53	23.5073	23.8302	23.0393	23.1781	22.5775	22.2615	21.7588
CDIF630erm_00468	1685	x	CDIF630erm_00468	uncharacterized protein	Spo0A-	C	-1.01586	2.06652e-05	-0.855792	0.00691512	-0.0227179	0.364365	0.137345	0.188059	0.0823912	0.152236	-0.937413	6.78807e-09	0.0599889	23.8171	24.8329	23.8398	24.6956	23.8111	23.8391	23.8007	24.826	24.8053	24.8668	23.829	23.8154	23.8743	24.5546	24.7695	24.7528
CDIF630erm_00626	1623	x	CwpV	putative hemagglutinin/adhesin	Hfq-	M	-1.23638	0.00219828	-2.83861	0.0114834	-0.105148	0.961736	-1.70738	0.024349	-1.38577	0.0161234	-2.27562	5.8123e-05	0.0139744	26.8015	28.0379	26.9067	29.7453	26.8947	26.6502	26.8481	28.0744	27.841	28.178	27.3955	25.8605	27.0604	29.38	30.1851	29.5397
CDIF630erm_01460	1432		PolC	DNA polymerase III PolC-type	SigB-	L	0.892972	0.0192793	NaN	NaN	0.552057	0.0147449	NaN	NaN	NaN	NaN	NaN	NaN	NaN	21.2504	20.3574	20.6983	NaN	21.3553	21.2083	21.1813	20.5775	20.2286	20.238	20.5487	20.6548	20.8724	n.a.	n.a.	n.a.
CDIF630erm_01966	1417		CDIF630erm_01966	putative CoA-substrate dehydratase and activase	SigB-	I	-0.37587	0.108114	0.323196	0.05592	0.336216	0.146261	1.03528	0.0175891	0.688924	0.00247634	-0.107504	0.00628154	0.486144	22.3614	22.7373	22.0252	21.702	22.0899	22.5241	22.4349	22.8177	22.6887	22.702	22.0712	22.0706	21.9293	n.a.	22.2418	22.3308
CDIF630erm_01181	1275		AddA	ATP-dependent nuclease subunit A	CcpA-	L	-0.540279	0.135959	0.45232	0.677321	-0.097435	0.990529	0.895164	0.384688	0.406355	0.616009	-0.1115	0.22842	0.631262	22.6087	23.1489	22.7061	22.2538	22.2636	23.0374	22.4021	23.1305	23.1219	23.1934	21.5766	23.0796	23.0251	n.a.	23.0461	22.5964
CDIF630erm_00347	1268	x	PurL	phosphoribosylformylglycinamidine synthase	n.a.	F	-0.32138	0.0181746	-1.47972	0.0508345	-1.88594	0.00480985	-3.04427	0.0110119	-2.63811	5.81025e-07	-1.29931	0.000910898	0.0118632	25.7483	26.0697	27.6342	29.1139	25.6662	25.7848	25.7904	26.1765	26.0226	26.0036	27.8713	27.5095	27.489	29.1961	28.4545	29.5016
CDIF630erm_00132	1238		RpoB	DNA-directed RNA polymerase subunit beta	SigH-	K	0.319827	0.0149696	0.156062	0.187185	0.158293	0.0374517	-0.00547163	0.971873	0.0831463	0.171234	0.240112	0.00159435	0.154564	27.4367	27.1169	27.2784	27.1224	27.4661	27.4738	27.3679	27.0129	27.1372	27.1947	27.3237	27.2265	27.2835	27.1949	26.967	27.1934
CDIF630erm_03429	1190		CDIF630erm_03429	putative serine-aspartate repeat-containing protein SdrF	CcpA+	K	-0.663727	0.748509	NaN	NaN	NaN	NaN	NaN	NaN	NaN	NaN	NaN	NaN	NaN	21.0227	21.6864	NaN	NaN	n.a.	21.5976	21.6176	21.3456	21.7721	21.8871	n.a.	n.a.	n.a.	n.a.	n.a.	n.a.
CDIF630erm_03701	1189		DnaE	DNA polymerase III DnaE subunit alpha	n.a.	L	-0.679295	0.0296282	-0.453715	0.258231	-0.406233	0.0185835	-0.180653	0.66519	-0.27159	0.0909367	-0.555079	0.00537387	0.376619	22.7826	23.4619	23.1888	23.6425	22.8285	22.8387	22.6747	23.2574	23.6212	23.4838	23.2234	23.1849	23.1573	24.0874	23.4874	23.2096
CDIF630erm_01402	1184		Smc	structural maintenance chromosome protein SMC	n.a.	D	-0.194475	0.489491	0.476823	0.343512	-1.07477	0.232464	-0.403474	0.15702	-0.755458	0.00795605	0.224967	0.197371	0.692834	20.8114	21.0059	21.8862	21.4094	21.2177	21.5554	n.a.	n.a.	21.4909	21.6844	21.9608	21.7108	21.9722	22.0273	n.a.	21.9607
CDIF630erm_02936	1179	x	Pfo	pyruvate synthase	Hfq+	C	-0.428294	0.0242147	-0.689359	0.0162657	-0.577586	0.0465546	-0.838651	0.00288324	-0.733071	1.95816e-05	-0.590213	9.86517e-05	0.124146	30.1727	30.601	30.7503	31.4396	30.2246	30.1365	30.1555	30.7034	30.4888	30.6028	30.9059	30.4971	30.8167	31.3089	31.4529	31.5472
CDIF630erm_01183	1175		SbcC	nuclease SbcCD subunit C	CcpA-	L	-0.842563	0.279591	0.297125	0.446872	-0.869247	0.212573	0.27044	0.397286	-0.246385	0.0422361	-0.214546	0.0537856	0.942985	20.8096	21.6522	21.6789	21.3818	21.51	n.a.	21.2692	21.6017	21.6884	21.6652	21.5255	21.628	21.8622	n.a.	22.1648	21.7371
CDIF630erm_03434	1175		CDIF630erm_03434	DNA helicase	n.a.	KL	0.20457	0.036582	-2.6326	0.346954	1.48892	0.108582	-1.34825	0.632073	-0.458024	0.520692	-1.18198	0.726498	0.174485	22.2313	22.0267	20.7423	23.3749	22.9191	22.7055	n.a.	21.7899	22.1268	22.1371	n.a.	21.072	21.5441	24.651	21.3866	21.7587
CDIF630erm_00133	1161		RpoC	DNA-directed RNA polymerase subunit beta'	SigH-	K	0.44348	0.00199814	0.296385	0.138575	0.200321	0.0720651	0.0532256	0.66209	0.136149	0.0848425	0.373161	0.0005187	0.32505	27.2602	26.8168	27.0599	26.7635	27.3109	27.2386	27.2298	26.7879	26.7743	26.8855	27.0147	26.9994	27.1601	26.5236	26.8559	26.884
CDIF630erm_00083	1143	x	PycA	pyruvate carboxylase	n.a.	C	-0.212463	0.392244	1.50692	0.00123266	-3.79547	7.21544e-05	-2.07608	0.00196794	-3.12027	7.3449e-09	1.30022	0.00054833	8.98565e-05	25.7023	25.9147	29.4977	27.9908	25.4866	25.7837	25.8144	26.0227	25.5556	26.1071	29.4037	29.4672	29.6141	27.7735	28.1406	28.0341
CDIF630erm_03814	1128		Mfd	transcription-repair coupling factor	n.a.	L	0.27862	0.472848	0.252412	0.826445	0.153154	0.520791	0.126946	0.700922	0.141253	0.719696	0.266151	0.820409	0.432186	22.2257	21.9471	22.0725	21.8201	22.31	22.4197	21.8963	21.1675	22.0837	22.3455	21.953	22.3132	21.9174	22.9272	21.5787	n.a.
CDIF630erm_03912	1068	x	CarB2	carbamoyl-phosphate synthase large subunit	n.a.	F	-0.18304	0.0819899	1.06084	0.030773	-2.38246	7.88646e-05	-1.13858	0.0283717	-1.853	1.54685e-07	0.773729	0.00248459	0.000284665	25.3817	25.5647	27.7641	26.7033	25.4282	25.4474	25.2623	25.6373	25.4969	25.5565	27.6979	27.8656	27.7232	27.0357	26.4011	26.5983
CDIF630erm_03910	1068	x	CarB1	carbamoyl-phosphate synthase large subunit	n.a.	F	-0.005963	0.953661	1.09578	0.000653816	-1.98799	3.71658e-05	-0.886244	0.00167853	-1.53874	1.73163e-09	0.796232	3.29078e-06	3.11014e-06	25.6214	25.6274	27.6094	26.5136	25.5755	25.6307	25.6569	25.6347	25.5212	25.7195	27.533	27.6885	27.6025	26.571	26.395	26.5679
CDIF630erm_02871	1038		IleS	isoleucine--tRNA ligase	n.a.	J	-0.0299376	0.721947	0.0807133	0.459351	0.114005	0.173913	0.224656	0.11195	0.168844	0.0220747	0.0221451	0.658269	0.368944	26.7991	26.829	26.6851	26.6043	26.6941	26.8399	26.8576	26.9237	26.8251	26.7318	26.7424	26.6947	26.6152	26.5651	26.4707	26.7618
CDIF630erm_01633	1007		Cwp20	putative cell surface protein, putative penicillin-binding protein	n.a.	V	0.557621	0.085303	-0.519419	0.190995	0.427372	0.235592	-0.649668	0.0741777	-0.107624	0.645964	-0.00139588	0.969404	0.022563	23.9116	23.3539	23.4842	24.0036	23.8983	24.1656	23.6193	23.0722	23.3381	23.6029	23.6085	22.919	23.7877	23.7877	23.8067	24.3445
CDIF630erm_01295	992		CDIF630erm_01295	putative penicillin-binding protein with a N-terminal TonB-box	SigH-	M	0.360034	0.228754	0.202392	0.371852	-0.0893979	0.431205	-0.24704	0.452332	-0.160563	0.290217	0.276624	0.0762146	0.632597	23.112	22.752	23.2014	22.999	23.0901	23.2796	22.947	22.7422	22.3687	23.0625	23.2048	23.1703	23.2286	23.3697	22.7192	22.8202
CDIF630erm_02182	947		MutS	DNA mismatch repair protein MutS	n.a.	L	-0.808781	0.016419	-0.26483	0.465926	-0.174709	0.483323	0.369242	0.235529	0.147147	0.50157	-0.545943	0.0143291	0.135059	23.1244	23.9332	23.2991	23.5639	23.1812	23.2641	22.9037	23.6759	24.0684	24.0241	23.6191	23.1313	23.0839	23.9699	23.1491	23.4513
CDIF630erm_03716	941		UvrA	excinuclease ABC subunit A	n.a.	L	0.0575786	0.599736	-0.0381172	0.873003	0.414719	0.0429027	0.319023	0.178284	0.367032	0.00625546	0.0157813	0.899066	0.67485	23.1446	23.0871	22.7299	22.768	23.0566	23.2786	23.0885	23.2187	22.9836	23.0485	22.8859	22.7482	22.5341	22.9534	22.8379	22.4698
CDIF630erm_03677	921	x	MgtA1	magnesium-transporting ATPase, P-type 1, Tn916-like, CTn7	SigD+	P	0.398729	0.179626	0.309257	0.0895932	-1.49296	0.00221008	-1.58243	0.00649887	-1.53223	1.49284e-06	0.33218	0.0166217	0.661623	26.8966	26.4978	28.3895	28.0803	26.8352	26.9452	26.9071	26.575	26.0678	26.7642	28.3007	28.3517	28.508	27.8882	28.2715	28.0554
CDIF630erm_01814	919		CDIF630erm_01814	putative calcium-transporting ATPase	n.a.	P	0.754274	0.0710612	0.670117	0.0086508	-0.180285	0.163259	-0.264442	0.32878	-0.212184	0.092093	0.708959	0.000353719	0.677986	25.5522	24.7979	25.7325	25.0624	25.5793	25.6642	25.4006	24.7871	24.4047	25.1153	25.8358	25.6238	25.73	25.2369	24.9847	24.9481
CDIF630erm_00272	902	x	HpdB	4-hydroxyphenylacetate decarboxylase large subunit	SigB-	C	-1.13403	0.450545	-0.102003	0.90264	-2.34406	0.179265	-1.31203	0.0394511	-1.72028	0.000871681	-0.330895	0.271982	0.341688	20.9585	22.0926	23.3026	23.4046	n.a.	21.9584	20.9589	22.154	21.7553	22.3129	22.9967	23.5829	23.2684	22.9424	23.9617	23.0878
CDIF630erm_00899	897		CDIF630erm_00899	putative penicillin-binding protein	SigB-	M	0.739482	0.0189652	0.531999	0.0254404	-0.275637	0.0177933	-0.48312	0.0338816	-0.356893	0.000511107	0.622184	1.30754e-05	0.159387	25.695	24.9555	25.9706	25.4386	25.6716	25.6884	25.7244	25.116	24.7604	24.9681	25.9042	26.0163	25.989	25.35	25.5946	25.3575
CDIF630erm_00260	891		SecA1	protein translocase subunit SecA1	n.a.	U	0.081637	0.654333	0.250087	0.125524	-0.806609	0.0209668	-0.638159	0.0242035	-0.727219	6.71464e-05	0.186513	0.118543	0.393496	24.4498	24.3682	25.2565	25.0064	24.5872	24.5264	24.208	24.2146	24.2731	24.5883	25.2543	25.2157	25.2982	25.0274	24.8186	25.1535
CDIF630erm_03553	888		ValS	valine--tRNA ligase	SigH-	J	-0.555339	0.0759991	-0.197115	0.277916	-0.802378	0.0130656	-0.444154	0.109553	-0.600072	0.00106793	-0.338175	0.0188761	0.203729	26.0198	26.5751	26.8222	27.0193	26.1137	26.1374	25.7816	26.2214	26.6792	26.7675	26.8112	26.6461	26.9888	26.7954	27.1572	27.0806
CDIF630erm_03681	887		MgtA2	magnesium-transporting ATPase, P-type 1, Tn916-like, CTn7	CcpA+	P	0.0227465	0.986053	0.862361	0.422519	-1.00183	0.0169266	-0.162215	0.172279	-0.645474	0.000426244	0.525543	0.341989	0.354172	22.2289	22.2062	23.2308	22.3684	21.8682	22.4862	22.2661	22.225	22.0754	22.3086	23.3597	23.2984	23.0107	n.a.	22.7476	23.1334
CDIF630erm_03250	884	x	AdhE2	aldehyde-alcohol dehydrogenase	SigB-	C	-0.678551	0.00440703	-2.30533	0.0871768	1.6911	0.127434	0.0643178	0.716857	0.49876	0.0340278	-1.25752	0.00431804	0.0464268	31.1313	31.8099	29.4402	31.7455	31.1492	31.0436	31.1969	31.8975	31.6594	31.8615	30.3129	27.482	29.3067	31.7623	31.3733	32.0274
CDIF630erm_01275	882		PolA	DNA polymerase I (POLI)	SigF+	L	-0.0484799	0.627505	0.0324771	0.860387	-0.076914	0.663285	0.00404305	0.922236	-0.0363232	0.763313	-0.00749032	0.911637	0.666541	24.1198	24.1683	24.1968	24.1643	23.9348	24.1755	24.2323	24.188	24.118	24.1977	24.1673	24.4036	23.9892	24.3835	24.0206	24.0606
CDIF630erm_01436	879	x	AlaS	alanine-tRNA synthetase	n.a.	J	0.183451	0.263749	0.309037	0.176275	-1.52399	0.0052318	-1.39841	0.0132961	-1.46654	4.06968e-07	0.275574	0.0333178	0.462206	24.9665	24.783	26.4904	26.1814	25.1316	24.9912	24.7513	24.7505	24.7629	24.8342	26.4765	26.4931	26.5016	26.4487	25.8999	26.143
CDIF630erm_02652	875	x	PpdK	pyruvate phosphate dikinase	n.a.	G	0.120999	0.464611	1.18458	0.431552	-2.20911	0.150381	-1.14554	0.0378976	-1.79437	0.00738188	0.928974	0.30087	0.436334	24.9729	24.8519	27.182	25.9975	24.7561	24.9926	25.1439	24.9765	24.6929	24.8722	25.6241	28.2403	26.3909	25.7085	26.3788	25.8114
CDIF630erm_00818	866		CDIF630erm_00818	putative peptidase, U32 family	n.a.	O	0.430609	0.0953305	0.843496	0.148521	-0.0829958	0.376883	0.329892	0.168707	0.0786675	0.0676437	0.62824	0.39671	0.0109385	22.0015	21.5708	22.0844	21.241	22.0085	22.0196	21.9759	n.a.	22.1364	22.1749	22.1761	22.1218	21.9455	n.a.	21.9114	21.7351
CDIF630erm_03297	866		CDIF630erm_03297	putative mannosylglycerate hydrolase	SigB+	G	-0.64573	0.0470832	NaN	NaN	NaN	NaN	NaN	NaN	NaN	NaN	NaN	NaN	NaN	23.5857	24.2314	NaN	NaN	23.2303	23.6792	23.7889	24.2631	24.0218	24.3858	n.a.	n.a.	n.a.	n.a.	n.a.	n.a.
CDIF630erm_02241	864		ClpB	chaperone protein	n.a.	O	0.28204	0.104093	-0.493504	0.0840422	0.00363827	0.951602	-0.771906	0.0328319	-0.398252	0.00858617	-0.156752	0.348832	0.00741708	24.7803	24.4983	24.7767	25.2702	24.8622	24.8674	24.5949	24.4766	24.446	24.5693	24.9331	24.492	24.867	25.1486	25.5276	25.0947
CDIF630erm_02975	844		CDIF630erm_02975	putative sporulation protein	SigB+	D	-0.0549229	0.790754	0.00252804	0.987994	-0.0485444	0.732874	0.00890649	0.987676	-0.0195582	0.771784	-0.0260001	0.797942	0.789227	24.9269	24.9819	24.9755	24.973	25.1901	24.8115	24.7372	24.9177	24.7669	25.223	25.0907	24.9409	24.887	24.889	25.0351	24.9909
CDIF630erm_01800	843	x	FprAnorR	NADH oxidase (H2O-forming)	SigH+	C	-2.39147	0.00750883	0.202884	0.540233	-0.0221454	0.931178	2.57221	0.0315688	1.71888	0.000742879	-1.60458	0.00397168	0.000699212	26.1881	28.5795	26.2102	26.0073	26.1027	26.209	26.2486	28.7409	28.7674	28.15	26.4385	26.0285	26.1316	25.3036	26.7438	25.5332
CDIF630erm_00702	831		CDIF630erm_00702	uncharacterized protein with P-loop containing nucleoside triphosphate hydrolase domain	n.a.	P	NaN	NaN	NaN	NaN	NaN	NaN	0.507883	0.97194	NaN	NaN	NaN	NaN	NaN	NaN	22.0119	NaN	21.504	n.a.	n.a.	n.a.	22.1753	22.0083	21.8316	n.a.	n.a.	n.a.	n.a.	22.5485	21.4108
CDIF630erm_01540	830		CDIF630erm_01540	transporter, major facilitator superfamily (MFS)	SigE+	EGP	-0.346399	0.605935	NaN	NaN	NaN	NaN	NaN	NaN	NaN	NaN	NaN	NaN	NaN	19.0486	19.395	NaN	NaN	19.8754	19.3429	n.a.	20.3023	19.5643	n.a.	n.a.	n.a.	n.a.	n.a.	n.a.	n.a.
CDIF630erm_01887	827		RecQ	ATP-dependent DNA helicase	SigB-	L	NaN	NaN	NaN	NaN	NaN	NaN	NaN	NaN	NaN	NaN	NaN	NaN	NaN	NaN	17.7633	17.9785	NaN	n.a.	n.a.	n.a.	17.7081	17.7196	17.8573	n.a.	18.0045	18.9653	n.a.	18.2622	n.a.
CDIF630erm_02153	825		CDIF630erm_02153	ABC-type transport system, permease	n.a.	V	NaN	NaN	0.48378	0.571189	NaN	NaN	NaN	NaN	NaN	NaN	NaN	NaN	NaN	NaN	NaN	20.6194	20.1356	20.3824	n.a.	n.a.	n.a.	n.a.	n.a.	n.a.	21.0752	21.3229	21.3909	n.a.	19.4295
CDIF630erm_01838	824		GcvTPA	glycine cleavage system, subunit A	CcpA-	E	-1.0871	0.0834154	NaN	NaN	NaN	NaN	2.21612	0.17029	NaN	NaN	NaN	NaN	NaN	22.122	23.2091	NaN	20.993	22.3004	22.4682	21.3782	23.0276	23.3969	23.1789	n.a.	21.3644	n.a.	n.a.	21.9598	21.0572
CDIF630erm_03009	816		RecJ	single-stranded-DNA-specific exonuclease	n.a.	L	NaN	NaN	NaN	NaN	NaN	NaN	NaN	NaN	NaN	NaN	NaN	NaN	NaN	NaN	22.0333	21.7864	NaN	n.a.	22.0385	n.a.	22.2123	22.1547	21.6753	21.4528	22.0967	21.7371	n.a.	n.a.	22.1565
CDIF630erm_00088	815		ClpC	class III stress response-related ATPase, AAA+ superfamily	n.a.	O	-0.50824	0.0375257	-0.47691	0.0150333	-0.366278	0.0444104	-0.334948	0.0289683	-0.347965	0.000991471	-0.49068	0.000101372	0.79529	24.5994	25.1076	24.9656	25.4426	24.7734	24.5439	24.4625	25.0281	25.1171	25.1739	25.0419	24.8453	25.0023	25.5354	25.4851	25.2963
CDIF630erm_00006	808		GyrA	DNA gyrase subunit A	SigB-	L	0.605584	0.00438473	-0.0385896	0.76427	0.642161	0.00225209	-0.00201277	0.971529	0.35149	0.000446699	0.318935	0.00100751	0.000481904	26.2274	25.6219	25.5853	25.6239	26.1484	26.2516	26.279	25.619	25.6137	25.6328	25.5028	25.6809	25.5664	25.7264	25.435	25.6929
CDIF630erm_02772	806		LeuS	leucine--tRNA ligase	n.a.	J	0.26734	0.0226211	0.024953	0.826334	0.101424	0.346203	-0.140963	0.0979461	-0.0136398	0.750995	0.145317	0.0311169	0.0578457	26.3911	26.1238	26.2897	26.2648	26.2946	26.4553	26.4186	26.1902	26.1181	26.06	26.4156	26.1403	26.3	26.1751	26.3273	26.2876
CDIF630erm_01005	806		GlgP	glycogen phosphorylase	CodY-	G	NaN	NaN	NaN	NaN	NaN	NaN	-0.747215	0.672019	NaN	NaN	NaN	NaN	NaN	NaN	21.2196	NaN	21.9668	n.a.	n.a.	n.a.	21.7193	21.885	n.a.	20.503	n.a.	n.a.	22.3794	21.8309	21.5686
CDIF630erm_01480	803		FtsK	DNA FtsK/SpoIIIE translocase	n.a.	D	0.503853	0.0342301	0.108596	0.643433	-0.221257	0.187456	-0.616513	0.153741	-0.398021	0.0220476	0.277777	0.0485464	0.225968	23.0909	22.587	23.3121	23.2035	23.1041	23.0665	23.1016	22.5219	22.4511	22.7684	23.4717	23.3374	23.1035	23.6305	23.0213	22.8343
CDIF630erm_03050	803		Cwp84	cell surface protein	n.a.	O	-0.540208	0.00669072	0.245039	0.180171	-0.609342	0.04453	0.175906	0.141204	-0.196776	0.0279859	-0.11833	0.0936341	0.00118568	26.1855	26.7257	26.7948	26.5498	26.2835	26.0962	26.1707	26.8382	26.6883	26.6434	26.5973	27.007	26.7503	26.5186	26.6735	26.448
CDIF630erm_00815	797		PheT	phenylalanyl-tRNA synthetase subunit beta	n.a.	J	0.399693	0.00349624	0.360167	0.0316018	0.0878321	0.32749	0.0483065	0.355287	0.0706565	0.126115	0.380396	1.34076e-05	0.614305	26.8044	26.4047	26.7166	26.3564	26.7574	26.8633	26.7904	26.4613	26.3387	26.4115	26.8367	26.6322	26.6725	26.3217	26.3635	26.3833
CDIF630erm_01945	795		Cwp13	putative cell wall binding protein	n.a.	O	-0.542891	0.00664444	-0.000702968	0.984338	-0.170744	0.0531998	0.371443	0.0204903	0.125737	0.0586991	-0.281194	0.000388701	0.000372585	23.9877	24.5306	24.1584	24.1591	23.993	24.007	23.9628	24.5891	24.5516	24.4473	24.2315	24.1395	24.1012	24.2134	24.0137	24.2399
CDIF630erm_00438	795		CDIF630erm_00438	cadmium, zinc and cobalt-transporting ATPase	CcpA+	P	NaN	NaN	NaN	NaN	-0.399419	0.0941399	NaN	NaN	NaN	NaN	NaN	NaN	NaN	22.2433	NaN	22.6427	NaN	22.0492	22.1829	22.466	n.a.	n.a.	22.0478	22.8516	22.5658	22.4845	n.a.	n.a.	n.a.
CDIF630erm_03918	793	x	MetH	methionine synthase	n.a.	E	-0.878299	0.0461761	0.357791	0.042212	-1.84572	0.00987827	-0.609632	0.0172682	-1.17291	4.28112e-06	-0.0152255	0.0456426	0.000531343	23.0347	23.913	24.8804	24.5226	23.3623	22.7704	22.9024	23.7331	23.9978	23.9924	24.8644	24.7954	24.9756	24.5431	24.6617	24.3455
CDIF630erm_00824	792		MutS2	endonuclease MutS2	n.a.	L	0.133285	0.325656	-0.187733	0.705471	-0.160624	0.246555	-0.481642	0.288287	-0.322646	0.0960541	-0.0449963	0.996174	0.435523	23.0604	22.9272	23.2211	23.4088	23.2306	23.0309	22.9006	22.8218	22.9528	23.001	23.1707	23.2904	23.1994	23.9261	23.0289	23.0874
CDIF630erm_01264	790		CDIF630erm_01264	choline trimethylamine-lyase	Fur-	C	-0.249848	0.529152	-0.982845	0.0348622	0.979139	0.236587	0.246142	0.514703	0.535916	0.0387886	-0.54007	0.887391	0.142193	22.0355	22.2853	21.0563	22.0392	n.a.	22.2161	22.9359	22.5654	21.7357	22.4261	n.a.	21.5806	21.6995	21.9473	22.1096	22.0559
CDIF630erm_03582	789	x	CDIF630erm_03582	putative 4-hydroxyproline dehydratase	SigB-	C	-1.03678	0.00339136	-2.78323	0.000869476	0.432011	0.0769019	-1.31444	0.0170913	-0.937316	0.00680886	-2.03868	2.33089e-07	8.5016e-05	24.1513	25.188	23.7192	26.5025	24.2961	24.1781	23.9597	25.0407	25.2548	25.2581	23.5054	23.6587	23.9566	26.4419	26.7755	26.2385
CDIF630erm_03602	787		Lon	ATP-dependent protease Lon	n.a.	O	0.266998	0.0674611	0.31193	0.00196797	0.0494934	0.527736	0.094426	0.367328	0.0697134	0.206294	0.288904	0.000414972	0.680317	25.3446	25.0776	25.2952	24.9832	25.4006	25.3999	25.2265	25.0036	24.9911	25.2259	25.2604	25.2819	25.3418	25.0064	24.9473	24.9953
CDIF630erm_00204	783		NrdD	anaerobic ribonucleoside triphosphate reductase	SigB-	F	0.0901791	0.50851	0.291916	0.218146	-0.868505	0.0131951	-0.666768	0.0223404	-0.774303	0.000132646	0.217257	0.126028	0.405097	24.645	24.5548	25.5135	25.2216	24.7577	24.6712	24.4938	24.3603	24.6728	24.6126	25.7243	25.2351	25.5395	25.037	25.4373	25.161
CDIF630erm_03055	781		SecA2	protein translocase subunit secA 2	n.a.	U	-0.0984734	0.574033	-0.0879174	0.587408	-0.372676	0.062494	-0.36212	0.12106	-0.367228	0.00532476	-0.092527	0.398952	0.928023	24.2753	24.3738	24.648	24.7359	24.4574	24.227	24.1208	24.1355	24.4435	24.5149	24.6342	24.6506	24.659	24.8349	24.4833	24.8597
CDIF630erm_02322	754		XdhA4	xanthine dehydrogenase, molybdenum binding subunit	n.a.	C	0.526081	0.00683196	0.344396	0.102015	0.185025	0.0456847	0.00333957	0.943224	0.107778	0.218665	0.438201	0.000307653	0.267437	24.5532	24.0271	24.3682	24.0238	24.5192	24.6439	24.492	23.9462	24.1502	23.9765	24.3397	24.4283	24.3347	24.2401	23.9631	23.8384
CDIF630erm_00456	754		PcrA	ATP-dependent DNA helicase PcrA	SigB-	L	0.0889002	0.189035	0.285826	0.253208	0.00465731	0.939465	0.201583	0.367293	0.0967378	0.283882	0.183847	0.0826301	0.297767	22.5034	22.4145	22.4987	22.2129	22.4213	22.5514	22.5341	22.3962	22.4517	22.3949	22.5055	22.4859	22.5047	22.0977	22.5622	21.896
CDIF630erm_02444	748	x	CDIF630erm_02444	ABC-type transport system, multidrug-family ATP-binding/permease	n.a.	V	1.23754	0.0681908	0.695664	0.0105287	-0.509422	0.0730159	-1.05129	0.0971959	-0.693074	0.00287361	0.895256	0.000477151	0.806048	22.3447	21.1072	22.8541	22.1585	22.1314	22.2776	22.5871	21.5714	n.a.	21.8035	22.9712	22.8277	22.755	22.3505	22.1034	21.9985
CDIF630erm_00877	743	x	PlfB	formate C-acetyltransferase	CcpA+	C	0.842796	0.00142164	0.0959532	0.530848	-0.270296	0.0108335	-1.01714	0.0189482	-0.583828	2.57429e-05	0.387854	0.000203586	0.00110996	30.1677	29.3249	30.438	30.342	30.1223	30.1576	30.2215	29.3034	29.3227	29.3483	30.3968	30.5123	30.4019	30.1065	30.2928	30.586
CDIF630erm_01635	739	x	CDIF630erm_01635	putative membrane protein	n.a.	S	1.52034	0.00718245	NaN	NaN	NaN	NaN	NaN	NaN	NaN	NaN	NaN	NaN	NaN	22.379	20.8586	NaN	NaN	22.2515	22.5152	22.358	21.4226	n.a.	21.4643	n.a.	n.a.	20.3699	n.a.	n.a.	21.1589
CDIF630erm_01178	739		CDIF630erm_01178	putative helicase, superfamily 1, UvrD-family	CcpA-	L	-0.783737	0.0976541	0.0984147	0.276723	0.46315	0.369659	1.3453	0.0717967	0.955965	0.0711853	-0.475593	0.0475661	0.703927	22.8451	23.6288	22.382	22.2835	22.7229	22.3033	23.3246	23.9199	23.5984	23.3021	21.9569	21.8306	23.0353	n.a.	22.9759	22.7524
CDIF630erm_03007	735		RelA	GTP pyrophosphokinase	n.a.	KT	-0.486652	0.030531	0.49372	0.0589146	-0.55187	0.031702	0.428501	0.103145	-0.0622792	0.599774	0.0139122	0.970658	0.00153055	22.9294	23.416	23.4812	22.9875	22.8847	23.1308	22.746	23.2946	23.4631	23.4831	23.648	23.4448	23.3331	22.6921	23.1115	23.119
CDIF630erm_01414	729		NrdZ	vitamin B12-dependent ribonucleoside-diphosphate reductase	CodY-	F	-0.324013	0.134465	0.0515009	0.71755	-0.356362	0.129434	0.0191521	0.768305	-0.159757	0.688943	-0.125313	0.792645	0.320556	23.4764	23.8004	23.8328	23.7813	23.6515	23.551	23.1865	23.6622	23.9453	23.7797	23.8841	23.8617	23.7489	22.7885	24.4155	23.7003
CDIF630erm_01438	723		CDIF630erm_01438	putative membrane protein	n.a.	P	NaN	NaN	-0.25184	0.649932	-0.41328	0.0978629	NaN	NaN	NaN	NaN	NaN	NaN	NaN	22.3649	NaN	22.7782	23.03	22.6313	22.2574	22.1624	21.5978	n.a.	n.a.	22.8168	22.7701	22.7467	22.7116	22.543	23.6001
CDIF630erm_03056	719	x	SlpA	S-layer precursor protein	SigH-	M	-1.13232	0.00380586	-0.418103	0.138977	-0.425406	0.111758	0.288813	0.210078	0.0249603	0.64266	-0.766804	0.000256145	0.0205219	32.8438	33.9761	33.2692	33.6873	33.0561	32.645	32.8001	34.0713	33.8362	34.0106	32.9707	33.4529	33.3411	33.3824	33.8773	33.7573
CDIF630erm_03619	714		FdhF	formate dehydrogenase-H (selenocysteine)	SigH+	C	NaN	NaN	-0.933178	0.104178	NaN	NaN	-0.957139	0.0996929	NaN	NaN	NaN	NaN	NaN	NaN	23.0503	23.0743	24.0074	n.a.	n.a.	21.9349	22.9988	23.2976	22.8127	23.5468	22.524	22.9689	24.4151	24.0003	23.4476
CDIF630erm_00362	713		CDIF630erm_00362	flagellin N-acetylglucosamine transferase	c-di-GMP-	M	-0.20417	0.131821	-0.524743	0.225891	-0.385641	0.193388	-0.706214	0.143469	-0.566046	0.0163727	-0.394397	0.0731169	0.425121	24.2487	24.4528	24.6343	25.1591	24.3574	24.2956	24.0784	24.388	24.4051	24.5592	24.8692	24.2859	24.6877	25.6204	24.6861	25.0114
CDIF630erm_00263	713		CDIF630erm_00263	putative S1 RNA-binding domain-containing protein	SigB-	K	0.827051	0.0174553	0.275223	0.0541576	0.466638	0.0570643	-0.0851897	0.434822	0.242642	0.0285886	0.569293	5.62247e-05	0.00518721	24.0678	23.2408	23.6012	23.326	23.8513	24.2044	24.1246	23.2322	23.2021	23.2868	23.6085	23.6682	23.5233	23.461	23.3198	23.1838
CDIF630erm_03455	711		Rnr	ribonuclease R	SigB-	J	0.506776	0.0874238	0.671671	0.0196105	-0.197081	0.372935	-0.032187	0.782998	-0.131236	0.3114	0.592497	0.000623945	0.437035	23.6475	23.1408	23.8446	23.173	23.327	23.7951	23.7739	23.0826	23.1459	23.1917	23.6641	24.065	23.7745	23.0538	23.3301	23.1204
CDIF630erm_00844	708	x	CdhC	acetyl-CoA synthase, subunit alpha/beta	Hfq+	C	-1.58691	0.00108074	-0.235028	0.430476	0.0916303	0.598213	1.44351	0.343175	0.970797	0.0431671	-1.08372	0.00105395	0.0878607	22.1117	23.6986	22.0201	22.2551	21.9784	22.2343	22.1111	23.8349	23.7452	23.4947	21.879	22.3035	21.8293	n.a.	23.297	22.1676
CDIF630erm_02411	707	x	CDIF630erm_02411	putative molybdopterin oxidoreductase	CcpA-	C	0.0194926	0.793622	-2.72519	0.510908	1.95418	0.000395114	-0.790509	0.95682	0.0160955	0.242308	-1.09803	0.187781	0.181439	24.2482	24.2287	22.2941	25.0192	24.1807	24.3606	24.1964	24.2282	24.2257	24.2323	22.1236	22.4517	22.2882	n.a.	22.2171	26.5336
CDIF630erm_02509	706		TopB	DNA topoisomerase III	n.a.	L	0.537491	0.0202453	0.142412	0.418388	0.493532	0.0569594	0.0984528	0.553382	0.319123	0.014733	0.360114	0.00755454	0.0710151	23.3199	22.7824	22.8263	22.6839	23.2274	23.3029	23.4226	22.9624	22.7653	22.5961	22.854	22.6102	22.9894	22.8723	22.6315	22.5258
CDIF630erm_01474	703		Pnp	polyribonucleotide nucleotidyltransferase	n.a.	J	0.694001	0.00866232	0.144227	0.00316597	0.654916	0.00988299	0.105142	0.0175507	0.419562	3.30937e-06	0.455004	1.56784e-06	3.70823e-05	27.2587	26.5647	26.6038	26.4596	27.1824	27.2005	27.3845	26.5738	26.5583	26.562	26.605	26.5862	26.62	26.4793	26.4341	26.465
CDIF630erm_03030	703		Cwp19	cell surface protein	Hfq-	M	-0.495997	0.00531618	-0.155482	0.489202	-0.226988	0.0810406	0.113527	0.504064	-0.0376132	0.61061	-0.322396	0.00799568	0.0872048	26.1697	26.6657	26.3967	26.5522	26.2663	26.1523	26.0846	26.5963	26.7431	26.6539	26.5163	26.2772	26.3866	26.4362	26.8375	26.3321
CDIF630erm_03279	699		NrdE	ribonucleoside-diphosphate reductase subunit alpha	c-di-GMP-	F	1.34657	0.0213389	NaN	NaN	-0.118098	0.785923	NaN	NaN	NaN	NaN	NaN	NaN	NaN	22.5591	21.2125	22.6772	NaN	22.6835	22.5955	22.3819	21.864	n.a.	21.7278	23.1204	22.3618	22.42	n.a.	21.9695	n.a.
CDIF630erm_01551	698	x	CDIF630erm_01551	putative hydrolase, CocE/NonD family	CodY-	I	NaN	NaN	1.00189	0.00549328	NaN	NaN	NaN	NaN	NaN	NaN	NaN	NaN	NaN	NaN	NaN	23.8767	22.8748	n.a.	n.a.	n.a.	n.a.	n.a.	n.a.	23.7554	24.1087	23.7345	22.973	22.8929	22.7497
CDIF630erm_01427	695		TopA	DNA topoisomerase I	SigB-	L	0.327371	0.0809928	0.00402053	0.879939	0.729002	0.0185926	0.405652	0.278931	0.576591	0.00934159	0.197049	0.308518	0.464517	23.1374	22.8101	22.4084	22.4044	22.9511	23.1925	23.2514	22.6859	22.9729	22.7556	22.6125	22.1701	22.4089	21.8283	22.317	22.8775
CDIF630erm_00387	691		FlhA	flagellar biosynthesis protein FlhA	c-di-GMP-	N	0.294912	0.114257	NaN	NaN	0.800473	0.124284	NaN	NaN	NaN	NaN	NaN	NaN	NaN	22.6616	22.3667	21.8611	NaN	22.543	22.8147	22.6131	22.4253	22.1483	22.5028	22.4571	n.a.	22.4349	n.a.	n.a.	22.0454
CDIF630erm_02675	688		GlyS	glycine--tRNA ligase, beta subunit	n.a.	J	-0.163698	0.126078	0.283738	0.0582042	0.0547018	0.582231	0.502138	0.00908316	0.273776	0.0018781	0.038542	0.360159	0.00654582	27.3947	27.5584	27.34	27.0563	27.3069	27.3655	27.5045	27.6595	27.5092	27.5009	27.1999	27.416	27.3944	26.9376	27.1639	27.0583
CDIF630erm_00136	688	x	FusA2	elongation factor G (EF-g)	SigH-	J	0.867585	0.000261573	0.341621	0.106423	0.362291	0.00186312	-0.163673	0.349133	0.153478	0.153565	0.613625	1.52366e-05	0.00444121	30.3364	29.4688	29.9741	29.6325	30.2972	30.3331	30.3776	29.5382	29.4203	29.4451	29.9647	29.9343	30.0218	29.6558	29.3959	29.815
CDIF630erm_00334	687		CDIF630erm_00334	putative alkaline-phosphatase	c-di-GMP-	P	-0.00701695	0.893883	-0.0249081	0.834877	0.344641	0.144188	0.32675	0.0198489	0.335646	0.00370351	-0.0149264	0.797002	0.85109	25.1231	25.1301	24.7785	24.8034	25.1506	25.1056	25.1127	25.1342	25.0605	25.1926	25.0671	24.5776	24.6399	24.9174	24.7741	24.7107
CDIF630erm_02923	680		NhaK	sodium, potassium, lithium and rubidium/h(+) antiporter	n.a.	P	1.51918	0.0464721	NaN	NaN	NaN	NaN	NaN	NaN	NaN	NaN	NaN	NaN	NaN	23.2917	21.7725	NaN	NaN	23.3694	23.2493	23.2532	22.3006	n.a.	22.4122	n.a.	n.a.	n.a.	n.a.	n.a.	n.a.
CDIF630erm_03610	674		LigA	DNA ligase	SigB-	L	-0.104971	0.578897	-0.559246	0.027744	-0.116284	0.472927	-0.57056	0.0430326	-0.369398	0.0135416	-0.358961	0.017265	0.0776151	22.3438	22.4488	22.4601	23.0194	22.3698	22.5302	22.0991	22.2066	22.5732	22.539	22.5645	22.3401	22.467	23.2511	22.8823	22.8934
CDIF630erm_03047	674	x	Cwp6	putative N-acetylmuramoyl-L-alanine amidase	SigH-	M	-0.636224	0.0346265	0.248536	0.50798	-1.33574	0.0137257	-0.450977	0.333171	-0.863912	0.0026351	-0.0620311	0.385239	0.0472086	25.6909	26.3271	27.0266	26.7781	25.8626	25.4651	25.7172	26.334	26.2514	26.3924	26.5824	27.3498	27.0466	26.4682	27.3118	26.3546
CDIF630erm_01175	672		Cwp16	putative cell wall hydrolase/autolysin	CcpA-	M	0.062064	0.564474	0.130565	0.429633	-0.0196896	0.804991	0.0488116	0.74879	0.0134182	0.842413	0.0961418	0.27389	0.677349	24.9425	24.8804	24.9622	24.8316	24.9922	24.9961	24.8333	24.8423	24.7463	25.0373	24.928	24.8936	25.0596	24.5617	25.0144	24.882
CDIF630erm_01176	670		Cwp17	putative cell wall hydrolase/autolysin	SigD+	M	0.0510012	0.723204	0.313145	0.17546	-0.150377	0.226282	0.111767	0.600521	-0.0275595	0.866321	0.18295	0.117745	0.260029	24.4511	24.4001	24.6015	24.2884	24.5981	24.3938	24.3492	24.2494	24.2638	24.6504	24.6424	24.4724	24.6813	24.013	24.5091	24.3005
CDIF630erm_02831	669		Stk	putative serine/threonine-protein kinase	Spo0A-	KLT	0.435126	0.11133	0.26505	0.456413	-0.332524	0.0667552	-0.502601	0.43237	-0.407298	0.127941	0.33787	0.0972168	0.861504	23.8243	23.3892	24.1568	23.8918	23.9418	23.7072	23.8145	23.5292	23.0783	23.5161	24.3328	24.1063	24.0124	24.5298	23.6055	23.2109
CDIF630erm_02778	667		GlgB	1,4-alpha-glucan branching enzyme	n.a.	G	NaN	NaN	0.263016	0.22499	NaN	NaN	0.421994	0.511025	NaN	NaN	NaN	NaN	NaN	NaN	21.7319	21.5729	21.3099	n.a.	21.4899	n.a.	21.3939	21.6517	22.0687	21.6838	21.721	21.2725	22.0145	n.a.	21.7644
CDIF630erm_03987	664		CDIF630erm_03987	putative signal transduction phosphoesterase	n.a.	T	NaN	NaN	0.686097	0.396459	NaN	NaN	-0.0249414	0.88963	NaN	NaN	NaN	NaN	NaN	NaN	21.2342	21.9453	21.2592	n.a.	21.8215	n.a.	22.0776	21.5043	n.a.	21.8964	21.9884	21.9496	21.7741	21.9109	n.a.
CDIF630erm_02974	663		CDIF630erm_02974	hypothetical protein	n.a.	-	-0.714091	0.0123911	-0.191648	0.0513801	-0.512865	0.028082	0.00957822	0.970595	-0.211085	0.00613279	-0.430207	0.000190736	0.00559323	24.3772	25.0913	24.89	25.0817	24.5257	24.3705	24.2189	24.8952	25.2201	25.139	24.8826	24.887	24.9004	25.0762	25.0052	25.1594
CDIF630erm_01566	662		CDIF630erm_01566	ABC-type transport system, ATP-binding protein	n.a.	S	-0.344481	0.0548203	0.557298	0.811211	-0.172992	0.247803	0.728787	0.29277	0.261411	0.853325	0.0634621	0.0557588	0.0954905	21.8932	22.2377	22.0662	21.5089	22.0525	21.8772	21.7321	22.2256	22.1262	22.3523	21.9764	21.9886	22.2202	n.a.	22.1688	22.0148
CDIF630erm_01340	661		Fbp	fructose-1,6-bisphosphatase	SigH-	G	0.118871	0.474079	0.195579	0.59671	-0.620629	0.136981	-0.543921	0.214873	-0.584362	0.0189278	0.164861	0.408965	0.841735	22.1014	21.9825	22.722	22.5264	22.2325	21.9421	22.1149	21.7162	22.1035	22.095	22.283	23.0759	22.6993	22.6413	22.8257	21.9838
CDIF630erm_03717	656		UvrB	excinuclease ABC subunit B	n.a.	L	NaN	NaN	NaN	NaN	NaN	NaN	NaN	NaN	NaN	NaN	NaN	NaN	NaN	NaN	21.0356	21.3043	NaN	n.a.	21.0417	n.a.	21.4302	21.7887	n.a.	21.6349	22.1054	n.a.	n.a.	21.6782	n.a.
CDIF630erm_03879	656		FtsH2	cell division protease FtsH2	SigH+	O	0.461062	0.212749	0.281047	0.241166	-0.303958	0.187433	-0.483972	0.212916	-0.382457	0.0578483	0.358844	0.0671288	0.61236	24.6454	24.1844	24.9494	24.6683	24.3523	24.8992	24.6332	24.1405	23.6628	24.5994	24.7502	25.0465	25.0325	24.9579	24.6445	24.3359
CDIF630erm_02181	655		MutL	DNA mismatch repair protein MutL	n.a.	L	-0.409467	0.238161	0.196399	0.554939	-1.20389	0.114818	-0.598024	0.394948	-0.889818	0.0435266	-0.0152075	0.13311	0.885566	21.212	21.6215	22.4159	22.2195	21.9517	21.6237	n.a.	n.a.	22.1954	22.2175	22.4135	22.6636	22.1197	n.a.	23.1424	22.3625
CDIF630erm_03574	648	x	FeoB3	ferrous iron transport protein B	Fur-	P	0.902159	0.565601	-0.216199	0.0910199	-1.52412	0.0159042	-2.64248	0.113675	-2.01795	1.33187e-05	-2.375e-05	0.725079	0.145713	21.4922	20.5901	23.0164	23.2326	21.1756	21.8193	21.4069	20.7532	n.a.	21.501	23.123	23.0003	22.9184	23.2653	23.1044	23.3195
CDIF630erm_01465	646		InfB	translation initiation factor IF-2	n.a.	J	-0.202205	0.312498	0.200922	0.252752	-0.582239	0.0108474	-0.179111	0.377985	-0.380631	0.00576638	0.0257558	0.951211	0.0875888	26.2363	26.4385	26.8185	26.6176	26.3147	26.2516	26.1369	26.1766	26.6333	26.4691	26.9193	26.6391	26.8814	26.6508	26.3908	26.7839
CDIF630erm_03854	645		MetG	methionine--tRNA ligase	SigH-	J	0.0665195	0.266573	0.017001	0.666477	-0.14791	0.0114478	-0.197428	0.0355908	-0.17231	0.000286816	0.0402804	0.169981	0.400169	26.8563	26.7898	27.0042	26.9872	26.8551	26.8479	26.8659	26.8582	26.7067	26.8005	27.0319	26.9802	27	26.9913	26.9295	27.0388
CDIF630erm_00397	645		HtpG	heat shock protein HtpG	c-di-GMP-	O	-0.643765	0.050241	-0.51459	0.0635267	0.11424	0.608929	0.243414	0.285654	0.191618	0.230965	-0.583174	0.00266098	0.658964	26.6271	27.2708	26.5128	27.0274	26.8775	26.5741	26.3866	27.005	27.5025	27.2622	26.7735	26.3197	26.4038	27.0802	26.7967	27.1786
CDIF630erm_02970	644		Cwp22	putative cell wall protein	CcpA+	M	-0.631915	0.00376319	-0.421849	0.0754768	0.311217	0.0137036	0.521284	0.0555187	0.435211	0.00037489	-0.541924	8.30187e-05	0.166207	25.6883	26.3202	25.3771	25.7989	25.6021	25.6878	25.7702	26.4355	26.245	26.2727	25.3084	25.4204	25.4001	25.7915	25.5888	25.9889
CDIF630erm_01134	644		CDIF630erm_01134	putative radical SAM protein	n.a.	C	1.1187	0.178601	NaN	NaN	0.754619	0.105625	NaN	NaN	NaN	NaN	NaN	NaN	NaN	22.3866	21.2679	21.632	NaN	22.7998	22.1619	22.0873	n.a.	21.9453	21.7541	22.028	21.5509	21.1952	n.a.	n.a.	n.a.
CDIF630erm_00084	642	x	FusA1	elongation factor G (EF-g)	CodY-	J	-2.53422	0.00555624	-2.15045	0.0326574	-0.56339	0.253176	-0.179617	0.928418	-0.242934	0.364433	-2.3178	4.69052e-05	0.451032	23.8483	26.3825	24.4116	26.5621	23.824	23.9916	23.7158	26.0891	26.6758	26.3214	23.7347	24.6164	24.7009	25.9848	27.3121	25.9362
CDIF630erm_00846	642	x	CDIF630erm_00846	ATP-dependent reductive activator of CoFeSP	n.a.	C	-1.47218	0.014119	-1.80333	0.0509233	1.07185	0.124583	0.740702	0.101631	0.821307	0.0107791	-1.58744	0.000164134	0.415224	23.2337	24.7059	22.1619	23.9652	22.9029	23.4699	23.2723	24.8334	24.6512	24.6241	n.a.	22.6666	22.8229	23.8716	24.3943	23.484
CDIF630erm_00952	641	x	AcnB	aconitate hydratase	n.a.	C	0.425437	0.0468721	0.175358	0.439973	1.20597	0.00403899	0.955888	0.0388997	1.09389	2.22489e-05	0.345141	0.0390579	0.369898	23.4414	23.0159	22.2354	22.06	23.2547	23.5888	23.4611	23.1731	22.9781	22.881	22.3012	22.3772	22.0009	21.7168	22.0672	22.3312
CDIF630erm_00687	639		ThrS	threonine--tRNA ligase	n.a.	J	-0.719797	0.0287217	-0.683249	0.0609827	-0.435844	0.0826095	-0.399295	0.198146	-0.413212	0.0143157	-0.698897	0.000671473	0.811497	25.8895	26.6093	26.3253	27.0086	26.0971	25.8787	25.6595	26.6233	26.61	26.5944	26.5336	26.1458	26.269	27.084	26.603	27.2612
CDIF630erm_04114	639	x	TetM	tetracycline resistance protein Tn5397	n.a.	J	0.123812	0.654299	0.000109686	0.996166	-1.0599	0.0304703	-1.1836	0.000805016	-1.12043	4.98907e-06	0.0390603	0.637742	0.635367	24.3843	24.2604	25.4442	25.444	24.6739	24.3768	24.031	24.1641	24.2086	24.3978	25.4749	25.338	25.5137	25.5039	25.3519	25.4719
CDIF630erm_02503	639		FruABC	PTS system, fructose-specific IIABC component	Hfq-	G	0.963075	0.0494585	NaN	NaN	4.87934	0.0105623	NaN	NaN	NaN	NaN	NaN	NaN	NaN	26.8246	25.8615	21.9453	NaN	26.2636	27.0393	27.0409	25.7929	25.6488	26.1046	n.a.	22.8473	22.1233	n.a.	n.a.	n.a.
CDIF630erm_00832	639	x	CooS	anaerobic carbon monoxide dehydrogenase	CcpA-	C	-1.64251	0.00812813	-1.4067	0.0739012	0.562383	0.0710557	0.798191	0.14116	0.737345	0.00754551	-1.55188	8.47e-05	0.427456	22.7878	24.4303	22.2254	23.6321	22.7528	23.027	22.5425	24.428	24.5208	24.3361	22.3562	22.147	22.1634	23.4929	24.2018	22.9136
CDIF630erm_00291	637		CDIF630erm_00291	ABC-type transport system, ATP-binding protein	n.a.	S	-0.629928	0.0447597	-0.347985	0.0793363	-0.646141	0.00219416	-0.364198	0.100672	-0.481525	0.000336934	-0.464544	0.000479123	0.141681	22.0618	22.6917	22.708	23.0559	22.1515	22.0572	21.9712	22.9315	22.5506	22.5594	22.7857	22.6628	22.672	23.0309	22.8955	23.2226
CDIF630erm_01177	637		CDIF630erm_01177	hypothetical protein	n.a.	L	NaN	NaN	NaN	NaN	NaN	NaN	NaN	NaN	NaN	NaN	NaN	NaN	NaN	NaN	21.2767	21.6776	NaN	n.a.	n.a.	21.0318	n.a.	21.9362	21.7831	n.a.	22.1732	22.3467	n.a.	n.a.	n.a.
CDIF630erm_00005	633		GyrB	DNA gyrase subunit B	SigB-	L	0.152026	0.251133	-0.123765	0.268357	-0.11383	0.319895	-0.38962	0.0364211	-0.25105	0.00793655	0.0021398	0.838165	0.0859362	24.1629	24.0108	24.2767	24.4004	24.2277	24.2046	24.0498	23.8545	23.9788	24.1803	24.1839	24.2106	24.4234	24.3687	24.324	24.5025
CDIF630erm_00296	633	x	CDIF630erm_00296	putative CO dehydrogenase (NAD), catalytic subunit	c-di-GMP-	C	-3.00021	0.000980853	-0.337727	0.834318	-1.63596	0.00354566	1.02652	0.215931	0.355424	0.923726	-1.53797	0.0141075	0.00713855	23.5032	26.5034	25.1392	25.4769	23.6514	23.6559	23.1449	26.5351	26.7305	26.1946	24.97	25.1156	25.3115	24.0509	26.6447	24.0851
CDIF630erm_01499	632		GlnA	glutamine synthetase	n.a.	E	0.609364	0.00721104	-0.203824	0.240918	-0.394655	0.0344139	-1.20784	0.0105941	-0.772909	1.053e-05	0.0933485	0.0378695	0.00120172	25.4676	24.8582	25.8623	26.0661	25.3132	25.4809	25.5949	24.9427	24.8088	24.8193	25.9957	25.8088	25.7721	26.165	25.8234	26.1822
CDIF630erm_04005	631		MnmG	tRNA uridine 5-carboxymethylaminomethyl modification enzyme	n.a.	D	0.142956	0.167828	0.260658	0.202111	0.175877	0.0897692	0.293579	0.191163	0.230619	0.0206553	0.197031	0.0365569	0.452584	24.732	24.589	24.5561	24.2954	24.8296	24.6439	24.7163	24.4866	24.6868	24.5867	24.5267	24.5725	24.5686	24	24.4911	24.3519
CDIF630erm_03063	631		Cwp8	cell wall binding protein	n.a.	M	0.00416123	0.925841	NaN	NaN	0.300662	0.264807	NaN	NaN	NaN	NaN	NaN	NaN	NaN	21.4387	21.4345	21.138	NaN	21.2604	21.2701	21.7333	21.5811	21.7139	20.8768	21.364	21.164	20.838	n.a.	n.a.	n.a.
CDIF630erm_03711	628		CDIF630erm_03711	hydrogenase (NADP+, ferredoxin), ferredoxin-binding subunit	Spo0A-	C	-1.18002	0.0148705	-0.53639	0.207385	-0.927585	0.0154424	-0.283955	0.432888	-0.51313	0.00542881	-0.79188	0.000604503	0.0574949	23.4678	24.6479	24.3954	24.9318	23.716	23.4131	23.2325	24.7266	24.6275	24.5859	24.1529	24.5659	24.4371	24.7719	25.3599	24.5349
CDIF630erm_02741	627		SelB	selenocysteinyl-tRNA-specific translation factor	SigB-	J	-0.142632	0.374691	0.299288	0.302392	0.160025	0.104902	0.601945	0.944889	0.375	0.339672	0.0493767	0.046281	0.416744	22.3409	22.4835	22.1809	21.8816	22.3594	22.3449	22.3181	22.2456	22.6328	22.5443	22.0673	22.2292	22.2397	n.a.	22.3267	22.594
CDIF630erm_02422	627		CDIF630erm_02422	glucan 1,4-alpha-maltohydrolase	n.a.	G	-0.478437	0.0946199	0.107727	0.444653	-0.1665	0.434699	0.419663	0.065988	0.145319	0.34803	-0.19816	0.148222	0.0359466	22.5743	23.0528	22.7408	22.6331	22.6422	22.7895	22.2361	23.2743	22.9212	22.9343	22.8818	22.7361	22.5898	22.5071	22.8046	22.5703
CDIF630erm_03540	626	x	PrdA	D-proline reductase proprotein	SigL	EJ	2.12592	0.00151601	1.96049	0.0188295	-2.67583	0.000792384	-2.84127	0.00946471	-2.70814	1.96115e-07	1.9818	1.81862e-06	0.7037	28.9982	26.8723	31.674	29.7135	28.6985	29.1147	29.1402	26.8632	27.075	26.647	31.4569	31.8953	31.6359	29.234	30.0854	29.6972
CDIF630erm_03059	626	x	Cwp10	cell surface protein	c-di-GMP-	M	-0.264543	0.222583	0.424701	0.292844	0.469866	0.0507051	1.15911	0.0768793	0.804971	0.00247312	-0.0142821	0.562248	0.0881368	23.6007	23.8652	23.1308	22.7061	23.805	23.5288	23.4431	23.6872	24.1104	23.762	23.2792	23.1554	22.9374	23.2353	22.5739	22.0725
CDIF630erm_03265	625		CDIF630erm_03265	putative CRISPR-associated protein, CXXC-CXXC	CcpA-	S	-0.99121	0.341383	NaN	NaN	NaN	NaN	0.700868	0.766598	NaN	NaN	NaN	NaN	NaN	20.8437	21.8349	NaN	21.134	n.a.	21.2126	21.6165	21.8012	21.6016	22.0644	n.a.	n.a.	21.4492	n.a.	22.0369	21.3107
CDIF630erm_03054	623	x	Cwp2	cell wall binding protein	CcpA+	M	-1.43603	0.0151389	-0.369186	0.183654	-0.962527	0.0285569	0.104317	0.414675	-0.26913	0.0120805	-0.824726	0.000120242	0.00391221	27.794	29.2301	28.7566	29.1257	28.0761	27.5283	27.7235	29.3624	29.0764	29.2373	28.4009	29.0208	28.7816	28.9903	29.2344	29.142
CDIF630erm_02352	623		CDIF630erm_02352	putative multiprotein-complex assembly TPR repeat-containing protein	n.a.	S	-0.159425	0.589638	0.272468	0.294704	-0.198263	0.541089	0.233631	0.198411	0.0134621	0.283833	0.0552006	0.342264	0.930462	22.3546	22.514	22.5529	22.2804	21.1798	23.1269	22.1187	22.3248	22.4967	22.6966	22.535	22.5891	22.5338	n.a.	23.0085	22.7064
CDIF630erm_01356	621		Dxs	1-deoxy-D-xylulose-5-phosphate synthase	n.a.	H	0.106514	0.478783	-0.0845513	0.559325	0.0949402	0.444997	-0.0961249	0.562863	-0.000228941	0.985953	0.0109616	0.879937	0.329857	22.6438	22.5373	22.5488	22.6334	22.5852	22.7747	22.5618	22.5904	22.2879	22.7023	22.5295	22.7021	22.3988	22.7447	22.6949	22.4427
CDIF630erm_01006	621		AmyB	amylopullulanase	CodY-	G	-0.620741	0.041089	NaN	NaN	NaN	NaN	0.745644	0.114099	NaN	NaN	NaN	NaN	NaN	21.8195	22.4402	NaN	21.6946	21.7246	22.0485	21.6539	22.5226	22.3469	22.4458	n.a.	n.a.	21.0089	n.a.	22.3091	22.2494
CDIF630erm_02707	615		DnaK	chaperone protein DnaK	CcpA+	O	0.729752	0.019605	0.407188	0.267591	0.549295	0.147089	0.226732	0.306745	0.419352	0.028498	0.590007	0.00683849	0.323489	29.6823	28.9525	29.133	28.7258	29.5626	29.5838	29.8783	28.9352	28.9447	28.9773	29.367	28.6468	29.2835	28.398	29.0317	28.6774
CDIF630erm_01305	614		CDIF630erm_01305	putative radical SAM-superfamily protein	n.a.	C	-0.223459	0.149146	0.103008	0.364503	-0.526962	0.0270327	-0.200494	0.157884	-0.360325	0.000456509	-0.0397781	0.376584	0.0378512	24.0696	24.293	24.5965	24.4935	24.1346	24.0193	24.0524	24.1193	24.423	24.3205	24.6771	24.6688	24.4304	24.5364	24.445	24.4977
CDIF630erm_03422	613	x	BglF5	PTS system, beta-glucoside-specific IIABC component,	Hfq+	G	-1.42842	0.023523	-2.10509	0.144116	-0.746866	0.895136	-1.42354	0.0360265	-1.26926	0.227786	-1.88784	0.00853576	0.335912	21.5046	22.933	22.2515	24.3566	20.9729	21.482	21.9093	22.9923	22.5149	23.2076	23.1785	19.5141	22.1754	24.6598	23.6482	24.5632
CDIF630erm_00236	610		GlmS	glucosamine--fructose-6-phosphate aminotransferase [isomerizing]	SigH-	M	0.525485	0.0177402	0.00748269	0.898429	0.501871	0.0167799	-0.0161311	0.989536	0.266659	0.0522069	0.288175	0.0368199	0.0543832	27.7839	27.2584	27.282	27.2745	27.717	27.6779	27.9424	27.3649	27.1151	27.284	27.3713	27.1613	27.3055	27.2239	26.9539	27.5776
CDIF630erm_03052	610	x	Cwp66	cell surface protein	SigD+	M	-1.04181	0.00768424	-0.330719	0.04556	-0.37046	0.0828321	0.340634	0.0696956	0.0676968	0.833074	-0.684438	9.29522e-05	0.00570426	25.4071	26.4489	25.7776	26.1083	25.6353	25.1892	25.3615	26.6398	26.3416	26.3447	25.6426	25.883	25.797	26.1479	26.2008	25.9658
CDIF630erm_02443	610		CDIF630erm_02443	ABC-type transport system, multidrug-family ATP-binding/permease	n.a.	V	NaN	NaN	1.42074	0.0971299	-0.280588	0.373474	NaN	NaN	NaN	NaN	NaN	NaN	NaN	21.8775	NaN	22.1581	20.7373	21.4627	21.8603	22.2129	n.a.	n.a.	21.4631	22.477	21.8936	22.038	21.5236	21.0883	n.a.
CDIF630erm_02343	607		BipA	GTP-binding protein BipA	n.a.	T	0.421413	0.110903	0.241956	0.15954	-0.114158	0.343378	-0.293615	0.193203	-0.193621	0.0796392	0.325356	0.0108396	0.39027	24.4146	23.9932	24.5288	24.2868	24.4751	24.478	24.2821	23.6996	24.0641	24.1743	24.6754	24.4231	24.4753	24.0986	24.2678	24.47
CDIF630erm_01459	607		Acd	mannosyl-glycoprotein endo-beta-N-acetylglucosamidase	SigD+	GT	0.209886	0.0571853	0.0310733	0.870871	0.545644	0.0526597	0.366832	0.130645	0.459968	0.00169777	0.134495	0.261093	0.405842	23.3224	23.1125	22.7768	22.7457	23.2694	23.2866	23.4073	23.0098	23.1229	23.1987	23.0159	22.6242	22.6567	22.9396	22.7958	22.4608
CDIF630erm_03715	605		UvrC	excinuclease ABC subunit C	n.a.	L	NaN	NaN	NaN	NaN	NaN	NaN	NaN	NaN	NaN	NaN	NaN	NaN	NaN	22.3458	NaN	NaN	21.455	21.9391	22.3138	22.6879	n.a.	22.7136	n.a.	n.a.	n.a.	n.a.	n.a.	22.0998	21.9776
CDIF630erm_02030	605		FtsH1	cell division protease FtsH1	n.a.	O	-0.314691	0.739708	1.20706	0.435986	0.245913	0.403447	1.76766	0.455929	0.892631	0.138644	0.1961	0.867229	0.282654	22.593	22.9077	22.3471	21.14	22.537	22.3354	22.858	21.9312	24.2249	n.a.	22.6116	22.4553	21.875	21.1349	22.1426	n.a.
CDIF630erm_02713	601		LepA	elongation factor 4	n.a.	M	-0.158862	0.454245	0.114454	0.544987	-0.519017	0.0507141	-0.245701	0.373999	-0.381308	0.0184677	-0.00421298	0.939777	0.296959	24.1894	24.3482	24.7084	24.5939	24.317	24.2705	23.9544	24.0558	24.4734	24.4764	24.7404	24.7663	24.6139	24.7696	24.2133	24.7346
CDIF630erm_02495	597		AmpP	xaa-pro aminopeptidase	Hfq+	E	0.0940517	0.431372	0.0432835	0.680678	-0.246567	0.113855	-0.297335	0.0300488	-0.271347	0.00380034	0.0662822	0.355584	0.713778	25.791	25.697	26.0376	25.9943	25.6341	25.8136	25.9117	25.8143	25.6531	25.6157	25.9519	26.1864	25.962	26.0679	25.9077	26.0027
CDIF630erm_02621	595	x	IorA	indolepyruvate oxidoreductase, sununit alpha	SigL	C	-3.67249	0.00022679	0.132521	0.629524	-2.86147	0.0201348	0.943545	0.221759	-0.0153073	0.158744	-1.22906	0.00720186	0.00157088	24.0244	27.6968	26.8858	26.7533	23.9533	24.2357	23.8567	27.7292	27.8847	27.4422	26.1194	27.4451	26.7944	25.5239	27.8603	25.5002
CDIF630erm_03002	595		AspS	aspartate--tRNA ligase	n.a.	J	0.301806	0.0501162	0.153395	0.127986	0.21592	0.0795357	0.0675093	0.201888	0.147555	0.0154612	0.231241	0.00119558	0.147299	26.9836	26.6818	26.7677	26.6143	26.9494	26.8922	27.101	26.7104	26.7145	26.6184	26.7121	26.7113	26.8735	26.5928	26.6672	26.5813
CDIF630erm_03569	594		CDIF630erm_03569	putative oligoendopeptidase f, M3B family	SigE+	E	0.288931	0.0853057	-0.19801	0.136887	0.871599	0.0151942	0.384657	0.0316415	0.631955	2.91439e-05	0.0975226	0.559896	0.0119567	24.6814	24.3925	23.8098	24.0078	24.4838	24.7952	24.7462	24.344	24.5046	24.3218	23.9037	23.7479	23.7729	23.9577	24.1648	23.8862
CDIF630erm_01486	593		CDIF630erm_01486	putative DNA helicase, UvrD/REP type	n.a.	L	-1.59698	0.0851071	-1.80383	0.189693	-0.962517	0.041189	-1.16936	0.340819	-1.12067	0.0658599	-1.73695	0.0104012	0.983603	22.913	24.51	23.8755	25.6793	22.7647	23.1646	22.7723	25.2322	24.0714	23.8026	23.4376	23.8115	24.2598	26.6401	25.1793	24.1504
CDIF630erm_03712	593		CDIF630erm_03712	hydrogenase (NADP+, ferredoxin), iron hydrogenase subunit	Spo0A-	C	-0.678749	0.0321518	-0.46109	0.640645	-0.9846	0.0243756	-0.766941	0.374011	-0.854559	0.0241693	-0.53788	0.115417	0.500752	23.9362	24.6149	24.9208	25.3819	23.944	24.1304	23.7025	24.6567	24.5665	24.6203	24.5362	25.2011	24.9487	24.5806	26.1979	24.7946
CDIF630erm_03239	592		AtpA1	V-type ATP synthase subunit A	CodY-	C	-0.132403	0.0500673	0.0800375	0.940941	-1.28513	0.0317024	-1.07269	0.635454	-1.17795	0.066358	0.0149368	0.991986	0.796744	22.697	22.8294	23.9821	23.9021	22.6846	22.7135	22.6928	22.8138	22.8856	22.787	23.494	24.212	24.1383	n.a.	25.3204	22.2908
CDIF630erm_02846	591		YloA	uncharacterized protein YloA	SigB-	K	0.286337	0.632389	-0.847455	0.189687	0.0817886	0.979229	-1.052	0.119776	-0.539366	0.112648	-0.373817	0.314301	0.105533	22.2806	21.9943	22.1988	23.0463	22.8525	22.0806	21.6434	21.9021	22.112	21.9605	22.4752	21.9225	22.1446	23.606	22.3548	22.9051
CDIF630erm_00565	588		CDIF630erm_00565	putative recombinase Tn1549-like, CTn2	SigH+	L	-0.516749	0.0992814	-0.514436	0.386577	-0.142576	0.277106	-0.140263	0.890974	-0.141215	0.646984	-0.515536	0.0604254	0.866891	22.2314	22.7481	22.374	22.8884	22.2023	22.2441	22.2473	22.391	22.9077	22.8887	22.4988	22.192	22.414	23.4295	22.1288	22.8208
CDIF630erm_03529	588		CDIF630erm_03529	putative sigma-54 interacting protein	SigL	K	-0.485763	0.385673	NaN	NaN	-1.38627	0.282986	NaN	NaN	NaN	NaN	NaN	NaN	NaN	25.0192	25.505	26.4055	NaN	20.5637	24.0593	26.3063	25.713	25.2079	25.549	25.0775	26.9066	26.6521	n.a.	23.6289	n.a.
CDIF630erm_02939	587	x	CDIF630erm_02939	putative sporulation stage II, protein E	SigF+	T	-0.873889	0.0370705	-1.00945	0.376556	0.248859	0.508732	0.113301	0.677407	0.159717	0.530308	-0.937421	0.00660079	0.26481	22.1122	22.9861	21.8634	22.8728	22.2946	22.2107	21.7806	22.5996	23.1599	23.1329	n.a.	22.7111	22.1269	22.8361	23.0153	22.7547
CDIF630erm_03699	586		Pyk	pyruvate kinase	CcpA+	G	0.457238	0.01745	-0.533157	0.375211	0.972349	0.139589	-0.0180452	0.886062	0.470701	0.0806813	0.0424254	0.810473	0.109168	29.4754	29.0182	28.5031	29.0362	29.3427	29.4546	29.6159	29.068	28.9108	29.0701	29.1705	27.5818	28.3248	29.2607	28.2604	29.3554
CDIF630erm_03541	586		PrdR	transcriptional regulator, sigma-54-dependent	SigL	KT	-1.09749	0.025185	-0.323281	0.201723	-0.572971	0.103683	0.201233	0.387061	-0.0929688	0.218201	-0.685629	0.000786467	0.0251005	21.8823	22.9798	22.4553	22.7786	21.7255	21.9944	21.9141	22.8857	22.7385	23.2633	22.239	22.7862	22.2732	22.9095	22.5578	22.8447
CDIF630erm_00829	584		CDIF630erm_00829	putative radical SAM domain-containing protein	n.a.	C	0.462786	0.0649393	NaN	NaN	0.754438	0.0307244	NaN	NaN	NaN	NaN	NaN	NaN	NaN	22.772	22.3093	22.0176	NaN	22.4919	22.8229	22.9619	22.4354	22.3097	22.1705	22.0023	22.2429	21.7687	n.a.	n.a.	n.a.
CDIF630erm_02799	582		CDIF630erm_02799	hypothetical protein	Hfq+	G	0.938202	0.0457476	NaN	NaN	1.72095	0.0400745	NaN	NaN	NaN	NaN	NaN	NaN	NaN	25.673	24.7348	23.9521	NaN	25.5326	25.3989	26.0131	24.8842	24.6976	24.6088	n.a.	24.3948	24.6665	n.a.	n.a.	n.a.
CDIF630erm_00101	576		AcoL	acetoin dehydrogenase E3 component (dihydrolipoamide dehydrogenase)	CcpA-	C	0.207743	0.534444	-0.00715655	0.155037	0.729761	0.0874176	0.514861	0.829303	0.626043	0.110288	0.123105	0.278734	0.0679029	21.8421	21.6343	21.1123	21.1195	21.3805	21.8879	22.1543	21.6086	21.7608	21.5236	21.3695	20.7718	21.134	n.a.	21.8938	21.4864
CDIF630erm_00112	571	x	ProS1	proline--tRNA ligase	n.a.	J	0.909924	0.00561991	1.23482	0.026035	-0.278229	0.405142	0.0466705	0.767009	-0.173467	0.594221	1.07888	0.000174412	0.343771	26.1061	25.1962	26.3844	25.1495	26.0304	26.3038	25.961	25.2896	25.2346	25.054	26.456	25.9321	26.6691	24.9383	25.528	24.8916
CDIF630erm_01278	571		CDIF630erm_01278	putative solute-binding lipoprotein	SigB-	E	0.451245	0.0559977	0.0184922	0.856998	-0.195956	0.0998263	-0.628709	0.0557024	-0.394791	0.00521384	0.204213	0.0483714	0.0828848	23.7306	23.2794	23.9266	23.9081	23.7812	23.7314	23.6774	23.1495	23.1738	23.4893	24.0328	23.9108	23.8288	24.2271	23.7399	23.6949
CDIF630erm_03018	570		PtsI	phosphoenolpyruvate-protein phosphotransferase	SigH-	G	-0.399219	0.142662	0.18762	0.519991	-0.178747	0.510963	0.408093	0.190829	0.12539	0.448333	-0.117414	0.532362	0.0971572	27.4947	27.894	27.6735	27.4859	27.5188	27.1712	27.7384	27.8554	27.8072	28.0113	27.9127	27.3281	27.7197	27.3509	27.1383	27.8682
CDIF630erm_03043	568		PgcA2	phosphoglucomutase	n.a.	G	0.763775	0.00646446	0.406946	0.0839554	0.405098	0.060896	0.0482691	0.716061	0.262346	0.0281138	0.59933	0.000124715	0.0793391	24.491	23.7272	24.0859	23.679	24.3221	24.4715	24.6595	23.7765	23.6179	23.7814	24.1272	24.11	24.0182	23.8361	23.7441	23.4253
CDIF630erm_02279	566		CDIF630erm_02279	putative membrane protein	CcpA+	S	0.374127	0.103547	0.753959	0.0638001	0.0468804	0.752356	0.426712	0.12876	0.200188	0.120749	0.548514	0.00473372	0.254188	24.3492	23.9751	24.3023	23.5483	24.3179	24.406	24.322	23.9407	23.7468	24.2014	24.5883	23.8947	24.3405	23.2646	23.8198	23.5067
CDIF630erm_00826	566		ArgS	arginine--tRNA ligase	n.a.	J	0.452576	0.000667828	0.082967	0.393693	0.38805	0.0106603	0.0184406	0.800793	0.220323	0.0013129	0.28075	0.000225018	0.00254839	25.5867	25.1341	25.1987	25.1157	25.5787	25.6203	25.5605	25.129	25.1791	25.0931	25.1277	25.25	25.2156	25.0659	25.2507	25.02
CDIF630erm_01746	565		PgcA1	phosphoglucomutase	n.a.	G	-0.610548	0.027157	-0.713097	0.0230193	0.624439	0.0285238	0.52189	0.0458216	0.561607	0.000328185	-0.65177	0.00013904	0.606391	23.6666	24.2771	23.0421	23.7552	23.6039	23.7248	23.6684	24.3817	24.3505	24.0805	23.2363	22.9714	22.8961	23.6541	23.9963	23.5802
CDIF630erm_01358	559		RecN	DNA repair protein RecN	SigB-	L	-0.287651	0.372396	0.554443	0.768503	0.435842	0.152244	1.27794	0.0780941	0.837574	0.0143272	0.0126906	0.366876	0.491658	22.4108	22.6985	21.975	21.4206	22.6294	22.5132	22.0204	22.3056	22.9835	22.727	21.965	22.1711	21.7596	n.a.	22.0187	21.9922
CDIF630erm_00834	558	x	Fhs	formate--tetrahydrofolate ligase	Hfq+	H	-1.02892	0.00120141	-0.548071	0.0299414	-0.531945	0.0570154	-0.0511001	0.655044	-0.227547	0.00846702	-0.76434	1.18408e-05	0.0210914	27.3094	28.3383	27.8413	28.3894	27.2109	27.3254	27.3864	28.4425	28.3514	28.2116	27.6766	28.0676	27.7491	28.2998	28.5369	28.3192
CDIF630erm_01443	558		CDIF630erm_01443	ribonuclease J family protein	n.a.	J	0.415097	0.00643633	0.445573	0.0464056	0.29384	0.0186589	0.324316	0.0799784	0.306822	0.000726249	0.428709	7.8821e-05	0.771822	26.0412	25.6261	25.7473	25.3017	25.9807	26.0086	26.1297	25.584	25.705	25.5858	25.6742	25.8241	25.7398	25.4598	25.2813	25.1469
CDIF630erm_03374	555	x	TreA	trehalose-6-phosphate hydrolase	Fur-	G	-0.832325	0.00698359	NaN	NaN	3.28731	0.000176668	NaN	NaN	NaN	NaN	NaN	NaN	NaN	25.4983	26.3306	22.211	NaN	25.4675	25.6553	25.3561	26.2572	26.5033	26.2142	22.3523	22.2722	21.9829	n.a.	22.1009	n.a.
CDIF630erm_00670	555		ThrS/udk	fusion protein threonine-tRNA ligase/uridine kinase	SigE+	FJ	-0.0336178	0.0696042	0.804443	0.571868	-0.38895	0.097602	0.449111	0.799782	-0.0251793	0.717033	0.381075	0.0172557	0.270724	22.8318	22.8654	23.2208	22.4163	n.a.	23.364	23.4677	22.8203	22.925	22.849	23.3019	23.185	23.1718	n.a.	23.2814	22.6534
CDIF630erm_02282	554		GlnS	glutamine--tRNA ligase	n.a.	J	0.200829	0.159082	0.521996	0.113156	-0.219793	0.104141	0.101374	0.612284	-0.0791989	0.673069	0.364704	0.0113107	0.168031	26.3658	26.165	26.5856	26.0636	26.2201	26.3665	26.4975	26.2715	26.0281	26.1849	26.6564	26.4796	26.615	25.6544	26.1927	26.2695
CDIF630erm_01026	554		CDIF630erm_01026	putative phage protein	n.a.	J	NaN	NaN	NaN	NaN	NaN	NaN	NaN	NaN	NaN	NaN	NaN	NaN	NaN	21.2103	NaN	NaN	20.8147	n.a.	21.7668	21.8231	n.a.	n.a.	21.286	n.a.	n.a.	n.a.	21.685	n.a.	21.0436
CDIF630erm_02233	551		IlvD	dihydroxy-acid dehydratase	CodY-	H	-0.606927	0.00348978	0.093386	0.316581	0.0202847	0.797191	0.720598	0.651487	0.401369	0.383075	-0.301266	0.000712913	0.487324	21.5797	22.1867	21.5595	21.4661	21.4827	21.6841	21.5653	22.2691	22.1352	22.152	21.4984	21.5763	21.6017	n.a.	22.2822	21.7756
CDIF630erm_03484	550	x	Cwp21	putative cell surface peptidase, M4 family-cwp20	n.a.	S	-0.841724	0.0023435	NaN	NaN	NaN	NaN	NaN	NaN	NaN	NaN	NaN	NaN	NaN	21.9665	22.8082	NaN	NaN	21.9782	22.0688	21.8435	22.6979	22.8262	22.8936	n.a.	n.a.	n.a.	n.a.	n.a.	21.6688
CDIF630erm_03058	550		Cwp11	cell wall binding protein	CcpA-	S	0.357519	0.310098	-0.936999	0.431159	0.792603	0.0736847	-0.501915	0.762944	0.0816215	0.476664	-0.257697	0.689046	0.204621	22.9113	22.5538	22.1187	23.0557	22.8228	23.2531	22.5753	22.6914	22.7912	22.082	22.4488	22.1171	21.692	23.9666	21.7258	22.5857
CDIF630erm_02812	547		YloV	uncharacterized protein YloV	n.a.	S	-0.132431	0.323786	0.0692348	0.258696	-0.438517	0.0573941	-0.236851	0.0594901	-0.33658	0.000660895	-0.0198555	0.599651	0.142858	24.5094	24.6418	24.9479	24.8787	24.7042	24.4362	24.3652	24.5337	24.6663	24.7192	24.9137	24.8963	25.03	24.8802	24.8325	24.9219
CDIF630erm_00030	545		DnaX	DNA polymerase III subunit gamma/tau	SigE+	H	NaN	NaN	NaN	NaN	0.424324	0.148663	NaN	NaN	NaN	NaN	NaN	NaN	NaN	22.2026	NaN	21.7783	NaN	22.4372	22.2452	21.8691	21.7421	n.a.	n.a.	22.0053	21.5271	21.7631	n.a.	n.a.	22.4527
CDIF630erm_03698	544	x	RumA	23S rRNA (uracil-5-)-methyltransferase RumA	n.a.	J	0.773596	0.544553	NaN	NaN	0.832318	0.00741539	NaN	NaN	NaN	NaN	NaN	NaN	NaN	21.9986	21.225	21.1663	NaN	21.9058	21.862	22.2036	n.a.	21.9921	21.6015	21.2869	21.1525	21.0496	n.a.	n.a.	20.5519
CDIF630erm_01996	543	x	CDIF630erm_01996	coenzyme A disulfide reductase (CoA-disulfide reductase) (CoADR)	SigH-	P	-3.17508	0.0109074	1.84144	0.00122936	-2.5912	0.00293385	2.42532	0.0193023	0.38031	0.547386	-0.608692	0.00787101	7.77426e-07	23.2172	26.3923	25.8084	23.967	23.0986	23.2627	23.2834	26.9347	26.1682	25.8517	25.9988	25.5615	25.8318	24.0729	23.7989	24.015
CDIF630erm_00530	543		CDIF630erm_00530	transcriptional regulator, sigma-54-dependent	CcpA-	K	-0.648486	0.157334	-1.43431	0.174015	-0.0928603	0.652543	-0.878682	0.626994	-0.620993	0.601527	-1.10654	0.0482286	0.821341	21.1127	21.7612	21.2056	22.6399	n.a.	21.7265	21.6682	n.a.	22.1786	22.4963	21.9231	n.a.	21.6445	22.2351	23.2401	22.1833
CDIF630erm_00315	542		GroL	60 kDa chaperonin	Hfq-	O	0.945736	0.0163501	0.194644	0.512498	-0.106203	0.683828	-0.857295	0.0515358	-0.408883	0.0267939	0.508403	0.00993768	0.0654259	28.9453	27.9995	29.0515	28.8568	28.7798	28.8183	29.1994	28.2441	27.764	27.9495	29.1801	28.6835	29.2302	28.5734	29.2705	28.6161
CDIF630erm_03586	542	x	CDIF630erm_03586	putative transporter, YipB-like	n.a.	P	0.994682	0.0318275	1.27453	0.14537	-0.15836	0.478633	0.121491	0.154613	-0.0707503	0.0717156	1.1355	0.00101018	0.400856	22.6925	21.6979	22.8509	21.5764	22.7481	22.2458	22.9878	21.948	21.5136	21.5941	22.8117	22.8929	22.8469	n.a.	22.3129	21.9919
CDIF630erm_02764	542		AspD	bifunctional aspartate aminotransferase/L-aspartate beta-decarboxylase	n.a.	E	0.155544	0.576232	NaN	NaN	NaN	NaN	-0.0154398	0.936176	NaN	NaN	NaN	NaN	NaN	26.2543	26.0988	NaN	26.1142	26.523	26.3023	25.8612	25.9483	26.2902	26.0356	n.a.	n.a.	24.828	25.9054	25.7221	26.5713
CDIF630erm_02291	541	x	CDIF630erm_02291	ABC-type transport system, ATP-binding protein	n.a.	S	0.932148	0.000496094	0.389513	0.0133904	0.538104	0.0036206	-0.00453144	0.975755	0.327691	0.00044544	0.685773	6.1435e-07	0.000420733	27.3937	26.4615	26.8555	26.466	27.3239	27.3625	27.4894	26.496	26.4794	26.4076	26.9248	26.7837	26.8547	26.585	26.3801	26.4248
CDIF630erm_02068	540		CDIF630erm_02068	putative DNA recombination protein Tn1549-like, CTn5	n.a.	L	-0.453081	0.0165827	-0.276398	0.266858	0.138039	0.460724	0.314722	0.134557	0.237485	0.0563552	-0.371654	0.00899693	0.440436	22.9208	23.3739	22.7828	23.0592	22.8755	23.0341	22.8457	23.3943	23.3663	23.3608	22.9753	22.8659	22.4571	23.2486	23.0976	22.795
CDIF630erm_03811	537		SpoVB	stage V sporulation protein B	SigB-	S	NaN	NaN	NaN	NaN	0.38565	0.217934	NaN	NaN	NaN	NaN	NaN	NaN	NaN	20.1574	NaN	19.7717	NaN	19.8635	20.2701	20.2988	n.a.	n.a.	n.a.	19.6002	19.44	20.1695	n.a.	n.a.	n.a.
CDIF630erm_00879	537	x	CshA1	DEAD-box ATP-dependent RNA helicase CshA	SigE+	JKL	0.919773	0.000844206	0.913298	0.0898052	0.655198	0.0387542	0.648723	0.132721	0.652956	0.00250933	0.917255	0.00034313	0.902447	24.8546	23.9348	24.1994	23.2861	24.8649	24.928	24.7664	23.8403	24.0008	23.9586	23.9391	24.3468	24.2801	23.0627	23.7784	22.8455
CDIF630erm_01702	537	x	CDIF630erm_01702	cephalosporin acylase	CcpA-	E	-0.879379	0.000286377	-0.105986	0.82561	-0.17047	0.286413	0.602923	0.132918	0.281243	0.129128	-0.521436	0.0104592	0.0221363	23.0425	23.9219	23.213	23.319	23.0518	23.0842	22.9899	23.9777	23.857	23.9283	23.1586	23.4128	23.0423	22.7553	23.5268	23.5435
CDIF630erm_03587	534		CDIF630erm_03587	putative oxidoreductase, FAD dependent	n.a.	S	NaN	NaN	0.409228	0.250646	0.913628	0.101012	NaN	NaN	NaN	NaN	NaN	NaN	NaN	21.6666	NaN	20.753	20.3438	21.4923	21.8624	21.6203	n.a.	n.a.	n.a.	21.3582	21.3174	n.a.	n.a.	20.7453	21.0914
CDIF630erm_03108	534		CDIF630erm_03108	putative amidohydrolase	c-di-GMP-	EG	-0.0499896	0.717617	0.305883	0.328721	-0.330006	0.125705	0.0258665	0.81801	-0.159945	0.40991	0.137304	0.373522	0.22431	23.12	23.17	23.45	23.1441	23.1611	23.2956	22.8713	23.2196	23.0259	23.2541	23.6367	23.3646	23.3287	23.6008	22.8462	22.8475
CDIF630erm_00461	532		CDIF630erm_00461	cobalt-dependent inorganic pyrophosphatase	n.a.	C	0.0338593	0.446484	-0.0738588	0.386188	0.249529	0.00232585	0.141811	0.145902	0.195297	0.000750831	-0.0163533	0.6386	0.193085	28.3466	28.3127	28.0971	28.1709	28.342	28.3427	28.3551	28.3664	28.3272	28.2418	28.084	28.1194	28.0875	28.2081	28.0433	28.2529
CDIF630erm_02400	530	x	Hcp	hydroxylamine reductase	Fur+	C	-1.22883	0.00126697	0.726831	0.306809	-0.0889345	0.956017	1.86673	0.00909842	0.970659	0.00343014	-0.533262	0.236883	0.0040229	25.7728	27.0017	25.8618	25.135	25.793	25.7897	25.7352	26.9743	27.0783	26.9492	26.3349	24.9101	25.9925	25.2861	24.7607	25.296
CDIF630erm_03799	529		Rho	transcription termination factor Rho	CcpA-	K	-0.497362	0.0868386	-0.00353896	0.983125	0.280292	0.282666	0.774115	0.00870558	0.54853	0.00153345	-0.294964	0.0479535	0.0492736	24.6723	25.1697	24.392	24.3955	24.8565	24.7929	24.3075	24.9793	25.1617	25.3448	24.4298	24.295	24.4464	24.5175	24.3752	24.2843
CDIF630erm_03057	528		Cwp12	cell wall binding protein	CcpA-	S	0.371993	0.0122242	0.233414	0.356987	-0.376189	0.166662	-0.514768	0.0604796	-0.438237	0.00364914	0.292092	0.0228527	0.516003	24.1834	23.8115	24.5596	24.3262	24.1463	24.2605	24.1403	23.7968	23.7988	23.8384	24.7797	24.2275	24.6174	24.4734	24.4125	24.0592
CDIF630erm_00999	526		Nnr	bifunctional NAD(P)H-hydrate repair enzyme Nnr	CodY-	H	NaN	NaN	NaN	NaN	NaN	NaN	0.181277	0.528374	NaN	NaN	NaN	NaN	NaN	NaN	22.8625	NaN	22.6812	n.a.	n.a.	n.a.	22.6748	22.8383	23.0497	n.a.	n.a.	21.747	23.0666	22.7036	22.1209
CDIF630erm_03049	525	x	Cwp5	putative cell surface protein	n.a.	M	0.0626452	0.484825	-1.18447	0.00634564	1.86607	0.00049766	0.618954	0.051309	1.12456	9.6501e-07	-0.311093	0.000347269	0.000171995	23.4707	23.408	21.6046	22.7891	23.5156	23.3398	23.548	23.4206	23.4704	23.3296	21.4599	21.7784	21.5568	23.0599	22.6525	22.6109
CDIF630erm_03314	525	x	CDIF630erm_03314	PTS system, arabinose-specific IIBC component	Hfq+	G	-1.57354	0.0283198	-2.0751	0.063383	-1.80078	0.0697619	-2.30235	0.00793961	-2.19166	0.000495847	-1.97739	0.000670447	0.407977	21.4587	23.0323	23.2595	25.3346	20.8096	21.5406	21.8416	23.1621	22.4843	23.3213	23.9399	22.1273	23.1721	25.7025	24.819	25.349
CDIF630erm_02921	523	x	PtsG-BC	PTS system, glucose-specific IIBC component	Hfq+	G	-1.61306	0.0180554	-1.77199	0.161712	-0.495632	0.964426	-0.654563	0.185662	-0.617003	0.601873	-1.70815	0.00677821	0.541562	24.9315	26.5446	25.4271	27.1991	24.9776	24.9104	24.9053	26.5842	26.1122	26.8445	26.3456	22.9804	25.3171	27.207	26.5956	27.6175
CDIF630erm_00974	522	x	OppA	ABC-type transport system, oligopeptide-family extracellular solute-binding protein	CodY-	E	-1.99517	0.000363039	-2.15519	0.0235195	0.875212	0.00422154	0.715193	0.136097	0.745891	0.0012967	-2.05368	2.29368e-06	0.816271	25.6794	27.6746	24.8042	26.9594	25.5895	25.8638	25.5655	27.7389	27.5651	27.7137	24.8695	24.6941	24.8429	26.6168	27.5223	26.5135
CDIF630erm_01815	520		CDIF630erm_01815	hypothetical protein	n.a.	O	-0.666719	0.0693651	-0.263815	0.167902	-0.409557	0.155581	-0.00665372	0.958137	-0.175951	0.117233	-0.450786	0.00425524	0.125547	23.2131	23.8798	23.6226	23.8864	23.1886	23.5047	22.8781	23.7619	23.8998	23.97	23.3517	23.7201	23.7619	23.9471	23.9663	23.7348
CDIF630erm_01485	520		CDIF630erm_01485	RNase Y	CodY-	S	0.186861	0.325139	-0.113524	0.588002	-0.0852099	0.306649	-0.385594	0.162168	-0.233495	0.0649377	0.0244533	0.659746	0.209435	23.8964	23.7096	23.9817	24.0952	23.8145	23.9781	23.8921	23.7206	23.4274	23.936	24.0693	23.8946	23.9757	24.3732	23.9593	23.9064
CDIF630erm_02926	519		AppA	ABC-type transport system, oligopeptide-family solute-binding protein	SigH-	E	0.590248	0.101244	NaN	NaN	NaN	NaN	4.37624	0.106694	NaN	NaN	NaN	NaN	NaN	28.505	27.9148	NaN	23.5385	28.3053	28.2695	28.861	28.0177	27.5855	28.0913	n.a.	n.a.	21.3729	n.a.	24.6277	23.3417
CDIF630erm_00371	516		FliF	flagellar M-ring protein FliF	c-di-GMP-	N	0.407234	0.00493699	0.271116	0.353585	0.373197	0.15099	0.237079	0.2888	0.3131	0.0313923	0.346344	0.0265701	0.606073	23.9975	23.5903	23.6243	23.3532	23.9939	23.9816	24.0169	23.5382	23.6028	23.6284	23.9244	23.3305	23.5551	23.6785	23.0813	23.2312
CDIF630erm_00904	516		CDIF630erm_00904	ABC-type transport system, ATP-binding protein	n.a.	S	-0.0337124	0.772266	0.261202	0.31321	0.0127027	0.949081	0.307617	0.27559	0.154355	0.202919	0.105575	0.333066	0.220782	25.1354	25.1691	25.1227	24.8615	25.3013	25.1115	24.9746	25.0383	25.1917	25.2678	25.0985	25.0783	25.1887	24.4222	25.1545	24.9143
CDIF630erm_01021	515		OpuCC	ABC-type transport system, glycine betaine/carnitine/choline permease	n.a.	P	NaN	NaN	0.929401	0.185886	-1.09661	0.0733821	NaN	NaN	NaN	NaN	NaN	NaN	NaN	23.4449	NaN	24.5415	23.6121	22.7878	23.6554	23.7183	22.4447	n.a.	n.a.	24.58	24.2808	24.7283	24.4921	22.9876	22.6431
CDIF630erm_02582	514	x	Cat1	succinyl-CoA:coenzyme A transferase	CodY-	C	-2.63307	0.00167165	NaN	NaN	NaN	NaN	NaN	NaN	NaN	NaN	NaN	NaN	NaN	24.1856	26.8187	NaN	NaN	24.2517	24.1214	24.1809	26.7483	27.0088	26.6776	n.a.	n.a.	n.a.	n.a.	22.3842	n.a.
CDIF630erm_00320	511		GuaA	GMP synthase (glutamine-hydrolysing)	n.a.	F	-0.10036	0.237383	-0.358086	0.00439851	0.639626	0.0108859	0.3819	0.0094989	0.500554	9.91469e-07	-0.206661	0.000326904	0.0106111	28.0577	28.158	27.4181	27.7761	28.1209	28.111	27.9335	28.1697	28.1659	28.1384	27.4101	27.3729	27.4696	27.8316	27.7865	27.7076
CDIF630erm_00345	510	x	PurH	bifunctional phosphoribosylaminoimidazolecarboxamide formyltransferase/IMP cyclohydrolase	n.a.	F	-0.392196	0.196741	-1.78992	0.0151646	-2.42144	0.00287802	-3.81916	0.00676331	-3.36843	3.75658e-07	-1.64175	0.000754758	0.0118993	24.5947	24.9869	27.0162	28.8061	24.1696	24.6522	24.8752	25.1203	24.9144	24.9163	27.3323	26.8762	26.7774	28.8893	28.1635	29.1847
CDIF630erm_02588	510	x	GrdC	glycine reductase complex, component C subunit beta	Hfq+	I	-0.50883	0.884608	-2.51729	0.00477548	-2.32251	0.266077	-4.33097	0.00443204	-3.79533	3.5842e-05	-2.32432	0.00578424	0.0106622	22.7733	23.2821	25.0958	27.6131	n.a.	22.2733	23.9704	23.1233	23.3579	23.3528	24.7386	25.1374	25.3467	27.3055	28.1076	27.2603
CDIF630erm_03872	509		LysS	lysine--tRNA ligase	n.a.	J	-0.00570395	0.910296	-0.0654962	0.675306	-0.105133	0.541662	-0.164925	0.339193	-0.135398	0.219876	-0.0369981	0.716453	0.873181	27.0528	27.0585	27.1579	27.2234	27.3136	27.0487	26.7394	26.9428	27.129	27.097	27.2057	27.1705	27.0954	27.4268	27.0399	27.1766
CDIF630erm_03463	509		GpmI	2,3-bisphosphoglycerate-independent phosphoglycerate mutase	SigH-	G	0.314529	0.0156453	-1.09065	0.141278	1.5299	0.0777132	0.124726	0.614967	0.735171	0.0137292	-0.195455	0.183956	0.037218	27.9749	27.6604	26.445	27.5357	27.906	27.9659	28.0493	27.7522	27.5943	27.63	27.1929	25.4595	26.151	27.5046	26.8729	28.0104
CDIF630erm_00359	507		FliD	flagellar hook-associated protein 2 FliD (or HAP2)	c-di-GMP-	N	-0.346719	0.0572879	-0.459021	0.159046	0.763212	0.0217787	0.65091	0.0790469	0.699273	0.000640055	-0.38938	0.017243	0.727943	24.9318	25.2785	24.1686	24.6276	24.7645	25.1136	24.8956	25.176	25.2777	25.375	24.4331	23.9642	24.0651	24.9195	24.6346	24.2521
CDIF630erm_01542	504		GlpK2	glycerol kinase	n.a.	F	NaN	NaN	-0.501727	0.0265716	NaN	NaN	0.0204001	0.953294	NaN	NaN	NaN	NaN	NaN	NaN	22.7547	22.2325	22.7343	n.a.	21.9498	n.a.	22.1944	22.9579	22.9819	22.3728	22.0622	22.2459	22.8875	22.6983	22.6023
CDIF630erm_03120	504	x	DltA	D-alanine--poly(phosphoribitol) ligase subunit 1	Spo0A-	Q	-0.0396119	0.974504	0.313898	0.0098995	-1.13578	0.0101363	-0.782269	0.0755447	-0.967409	7.71204e-05	0.193756	0.284582	0.258101	22.9682	23.0078	24.1039	23.79	23.1736	22.9014	22.8035	22.5876	22.9198	23.3994	24.1049	24.1622	24.0422	23.7931	23.8575	23.7161
CDIF630erm_03743	504	x	CobQ	adenosylcobyric acid synthase (glutamine-hydrolysing)	SigB+	H	0.590242	0.928543	-0.45781	0.26617	-0.499074	0.0411308	-1.54713	0.131412	-1.01121	0.00545218	-0.110463	0.322975	0.254989	21.9034	21.3132	22.4025	22.8603	21.9361	21.9325	21.8395	n.a.	22.1528	21.5886	22.2161	22.4168	22.5546	23.3202	22.5147	22.6045
CDIF630erm_01018	501		CDIF630erm_01018	hypothetical protein	CcpA+	S	-0.013416	0.910466	0.25038	0.0933225	0.360659	0.122324	0.624455	0.0253695	0.487147	0.00100494	0.0961974	0.274676	0.200766	24.5598	24.5732	24.1992	23.9488	24.7381	24.638	24.2608	24.3744	24.6531	24.6733	24.2095	24.3194	24.0566	23.9667	23.985	23.893
CDIF630erm_02556	500		Pgm	phosphoglucomutase	SigH-	G	0.552866	0.00500194	0.259311	0.315387	0.613459	0.0677589	0.319904	0.108296	0.487187	0.00180266	0.429604	0.00517645	0.186441	26.7546	26.2018	26.1412	25.8819	26.7351	26.6975	26.8282	26.1929	26.2018	26.2105	26.4549	25.9064	26.0008	25.9682	25.6376	26.0115
CDIF630erm_03781	500		AtpA2	ATP synthase subunit alpha	SigH-	C	0.859492	0.0403688	-0.0537478	0.661769	0.239881	0.0887949	-0.673358	0.0688028	-0.153908	0.0709614	0.368919	0.00497036	0.00244868	27.3737	26.5142	27.1338	27.1875	27.3019	27.3534	27.4611	26.5558	26.1619	26.7619	27.2792	26.9814	27.1254	27.0689	27.3232	27.1588
CDIF630erm_02574	499	x	GuaB	IMP dehydrogenase	n.a.	F	0.695809	0.0130623	0.129599	0.463566	0.899509	0.00853242	0.333299	0.0984122	0.656497	0.000296258	0.472098	0.00367568	0.0243943	28.0568	27.361	27.1573	27.0277	28.0108	27.9015	28.2375	27.5233	27.3024	27.2418	27.3079	26.9458	27.1947	27.2155	26.8221	27.0186
CDIF630erm_03728	499		CobA-hemD	bifunctional uroporphyrinogen-III methyltransferase/uroporphyrinogen-III synthase	SigB+	H	-0.719003	0.0403033	-0.107418	0.630487	-0.909868	0.0270767	-0.298283	0.221872	-0.560739	0.000655049	-0.350335	0.00614243	0.0210836	22.5875	23.3065	23.4974	23.6048	22.534	22.8431	22.3405	23.3796	23.2947	23.2418	23.4071	23.4951	23.5845	23.607	23.8487	23.3084
CDIF630erm_02613	499		CDIF630erm_02613	putative CstA-like carbon starvation protein	SigH+	T	-1.58546	0.0519577	NaN	NaN	NaN	NaN	0.173545	0.773348	NaN	NaN	NaN	NaN	NaN	21.3427	22.9282	NaN	22.7546	22.0386	21.8076	n.a.	23.0494	22.503	23.1517	n.a.	n.a.	n.a.	22.4692	23.8786	n.a.
CDIF630erm_01759	498		RbsA2	ABC-type transport system, ribose-specific ATP-binding protein	SigB+	G	-1.21833	0.285724	-0.0876749	0.939022	1.2087	0.393098	2.33935	0.155925	1.89832	0.0251016	-0.959776	0.244541	0.292088	24.4772	25.6955	23.2685	23.3561	n.a.	24.3069	25.5553	26.1072	26.4351	n.a.	n.a.	23.1806	24.3105	n.a.	24.4132	23.2347
CDIF630erm_01014	498		CDIF630erm_01014	ferredoxin hydrogenase	n.a.	C	NaN	NaN	NaN	NaN	-0.435182	0.408244	NaN	NaN	NaN	NaN	NaN	NaN	NaN	24.219	NaN	24.6542	NaN	24.5882	24.9916	n.a.	25.2732	n.a.	n.a.	24.9701	n.a.	25.4658	n.a.	n.a.	n.a.
CDIF630erm_02580	498	x	AbfD	bifunctional 4-hydroxybutyryl-CoA dehydratase/vinylacetyl-CoA-delta-isomerase	CodY-	Q	-1.75981	0.00470878	-0.460194	0.441077	2.8296	0.00168224	4.12922	0.0078677	3.71432	9.88972e-08	-1.6501	0.000661869	0.0073369	26.7872	28.547	23.9575	24.4177	26.5986	26.7621	26.9759	28.6411	28.5374	28.4564	23.8794	23.9884	24.0017	23.9369	25.0619	23.945
CDIF630erm_01013	496		CDIF630erm_01013	ferredoxin hydrogenase	CcpA-	C	-0.350586	0.0045144	0.468291	0.0861496	-0.514792	0.0704784	0.304085	0.133218	-0.113648	0.350655	0.0736965	0.563392	0.00264385	25.5892	25.9398	26.104	25.6357	25.6191	25.6259	25.5203	25.8821	25.9836	25.9518	25.9206	25.9904	26.3612	25.7212	25.7757	25.3791
CDIF630erm_02347	493		ThrC	threonine synthase	CcpA-	E	0.172217	0.158883	-0.538167	0.00258053	-0.00490153	0.926883	-0.715286	0.00491521	-0.382475	0.000175794	-0.226856	0.0112066	0.00019503	25.9964	25.8242	26.0013	26.5395	26.0204	25.9105	26.0544	25.9637	25.6742	25.8201	25.9413	26.0047	26.0556	26.5947	26.4448	26.5743
CDIF630erm_00114	493		GltX	glutamate--tRNA ligase	n.a.	J	0.124015	0.433686	-0.0356351	0.836937	-0.412569	0.0806782	-0.572219	0.0382859	-0.491172	0.000419179	0.0307019	0.626766	0.424059	26.6907	26.5667	27.1032	27.1389	26.8911	26.6631	26.4895	26.5349	26.6078	26.5563	27.0073	27.1122	27.1847	27.3444	26.9693	27.0766
CDIF630erm_03730	492		CbiKP	sirohydrochlorin cobaltochelatase CbiKP	SigB+	H	-1.08543	0.0444551	-0.184283	0.210232	-1.06782	0.0429494	-0.166667	0.285646	-0.520423	0.00153018	-0.540646	0.00132391	0.00885586	24.0482	25.1336	25.116	25.3003	24.3336	24.1161	23.6	24.949	25.3156	25.1128	25.2837	25.042	25.0062	25.3818	25.141	25.3657
CDIF630erm_02699	491		CDIF630erm_02699	hypothetical protein	n.a.	-	NaN	NaN	-0.536897	0.373732	NaN	NaN	1.39247	0.126931	NaN	NaN	NaN	NaN	NaN	NaN	23.0715	21.1422	21.6791	n.a.	n.a.	22.1907	23.1269	23.0817	23.0033	n.a.	22.029	21.3449	22.0943	22.4159	n.a.
CDIF630erm_00366	491		CDIF630erm_00366	flagellin phosphotransferase	c-di-GMP-	M	-0.399293	0.11573	0.237465	0.326818	-0.178012	0.484887	0.458745	0.0693679	0.149257	0.300288	-0.0963277	0.484975	0.0378536	24.8674	25.2667	25.0454	24.808	25.0529	24.9359	24.5708	25.0316	25.3523	25.39	25.3501	24.8349	24.8945	24.8935	24.7089	24.8156
CDIF630erm_01600	489		CDIF630erm_01600	putative hydrolase	n.a.	V	-0.0143194	0.977806	0.0903806	0.557205	0.156193	0.24203	0.260893	0.3004	0.207853	0.108988	0.034254	0.672919	0.641725	23.0074	23.0217	22.8512	22.7608	22.8821	23.1749	22.9487	23.0918	22.72	23.2094	22.8999	22.8242	22.8283	22.711	22.506	23.0188
CDIF630erm_00693	486	x	GapN	glyceraldehyde-3-phosphate dehydrogenase (NADP+)	CcpA+	C	1.14526	0.0574092	2.00557	0.0921311	-0.852638	0.138311	0.00767597	0.924236	-0.635304	0.180378	1.6375	0.00780396	0.143961	22.7353	21.5901	23.588	21.5824	22.6949	22.9111	22.5803	n.a.	22.0712	22.2719	23.9206	22.8982	23.7525	n.a.	22.4574	21.804
CDIF630erm_00864	486		CDIF630erm_00864	putative lipoprotein	CcpA-	G	NaN	NaN	-0.285892	0.856153	NaN	NaN	NaN	NaN	NaN	NaN	NaN	NaN	NaN	NaN	NaN	20.4067	20.6926	21.1712	n.a.	n.a.	20.6083	n.a.	n.a.	n.a.	21.0191	20.9638	20.497	21.7813	n.a.
CDIF630erm_02918	484		MurE	UDP-N-acetylmuramoyl-L-alanyl-D-glutamate--2, 6-diaminopimelate ligase	SigH-	M	-0.705804	0.0527947	0.0291823	0.93755	-0.594852	0.0809054	0.140134	0.33753	-0.184694	0.124406	-0.309568	0.0274271	0.0225089	22.3066	23.0124	22.9014	22.8722	22.0025	22.3307	22.537	22.9158	22.957	23.153	22.7212	23.215	22.7082	23.0624	22.7159	22.8161
CDIF630erm_03399	484		BglA4	6-phospho-beta-glucosidase	SigH-	G	-0.786651	0.033019	-0.482054	0.447008	0.160967	0.5957	0.465565	0.176807	0.346191	0.273641	-0.650808	0.0146771	0.564665	22.1835	22.9702	22.0225	22.5046	21.884	22.2389	22.3831	23.0032	22.963	22.9437	23.0025	n.a.	22.0617	n.a.	23.1184	23.0601
CDIF630erm_00823	483	x	PepD	cytosol non-specific dipeptidase	Hfq+	E	0.0967265	0.570862	-0.566878	0.0199364	-0.505676	0.0460394	-1.16928	0.00194367	-0.864333	2.26343e-05	-0.328386	0.037371	0.00866144	28.7306	28.6339	29.2363	29.8031	28.8356	28.4833	28.8443	28.7739	28.4866	28.6268	29.1375	29.4264	29.1243	29.6626	29.804	29.9304
CDIF630erm_01454	483		PepA	cytosol aminopeptidase	n.a.	E	0.188819	0.182827	0.0848481	0.520416	0.224428	0.109275	0.120457	0.395846	0.174906	0.0625288	0.139936	0.120557	0.565529	24.6237	24.4349	24.3993	24.3144	24.4591	24.6513	24.746	24.5675	24.3546	24.3728	24.3627	24.496	24.3338	24.2379	24.5159	24.1652
CDIF630erm_01881	483		AlsT	sodium:alanine symporter	SigH-	E	0.926659	0.0635461	0.275597	0.293467	0.429288	0.00476345	-0.221773	0.526713	0.170342	0.581235	0.61278	0.00524505	0.0827274	25.0614	24.1347	24.6321	24.3565	25.0208	25.1417	25.0182	24.0546	23.6691	24.546	24.7076	24.5772	24.6083	24.6524	23.9277	24.3984
CDIF630erm_03810	482		YabN	bifunctional tetrapyrrole methylase/NTP pyrophosphohydrolase	SigB-	S	-0.0275176	0.892372	0.235495	0.412732	-0.270062	0.298745	-0.00704936	0.960727	-0.14329	0.475905	0.110294	0.536145	0.430073	22.8072	22.8347	23.0773	22.8418	22.5926	22.6589	23.1128	22.587	22.7894	23.0841	22.8359	23.3337	23.0177	23.2082	22.4184	22.7906
CDIF630erm_01490	481	x	PurB	adenylosuccinate lyase	n.a.	F	-0.144646	0.219826	-0.757792	0.164245	-0.730732	0.00630832	-1.34388	0.0568506	-1.08469	0.000327761	-0.556569	0.0367225	0.143326	24.9997	25.1443	25.7304	26.4882	24.868	24.9661	25.1505	25.2384	25.0943	25.0955	25.6342	25.8574	25.6901	26.3817	25.8946	26.9823
CDIF630erm_00113	481	x	ProS2	proline--tRNA ligase	Hfq+	J	0.128315	0.746802	0.479255	0.415323	-1.41587	0.0566969	-1.06493	0.00811729	-1.25879	0.000985676	0.374818	0.33492	0.566206	27.2888	27.1605	28.7047	28.2254	27.5822	27.4018	26.7599	26.8813	27.4068	27.1457	28.8019	27.8873	29.1513	28.1271	28.3785	28.1575
CDIF630erm_01004	480	x	GlgA	glycogen synthase	CodY-	G	-0.768586	0.0219718	-1.28373	0.0206806	0.270876	0.140283	-0.244264	0.320819	-0.0744141	0.854681	-1.02497	1.42306e-05	0.0540518	22.8348	23.6034	22.5639	23.8476	22.759	23.0341	22.6876	23.5816	23.5272	23.6961	22.4847	22.4674	22.725	23.7229	24.1528	23.6085
CDIF630erm_02425	480		CDIF630erm_02425	cell wall hydrolase	n.a.	N	0.314261	0.040093	-0.154582	0.752439	-0.377788	0.0349681	-0.846631	0.109147	-0.605739	0.00492581	0.030937	0.507897	0.20409	25.3638	25.0496	25.7416	25.8962	25.3057	25.4676	25.3122	24.9043	25.0801	25.1531	25.5688	25.7782	25.8622	25.7238	26.3695	25.431
CDIF630erm_00947	480		CDIF630erm_00947	oxidative stress glutamate dehydrogenase (glutamate synthase-like) (rubredoxin)	CcpA-	C	0.371015	0.0659266	0.279865	0.264107	-0.743177	0.0052789	-0.834328	0.0309856	-0.783634	0.000163688	0.313284	0.021251	0.767736	30.1957	29.8247	30.9389	30.659	30.1147	30.0977	30.3596	29.9562	29.6218	29.8753	30.9607	30.8282	31.0211	30.2621	30.8021	30.8432
CDIF630erm_02195	478		MiaB	tRNA-2-methylthio-N(6)-dimethylallyladenosine synthase	n.a.	J	0.338083	0.249237	0.97616	0.0129733	-0.5989	0.0340948	0.0391767	0.947605	-0.351014	0.0853544	0.687845	0.00178602	0.0709016	23.9561	23.618	24.555	23.5788	24.0095	24.0462	23.8005	23.1989	23.6243	23.9373	24.275	24.7455	24.6048	23.6551	23.3357	23.7173
CDIF630erm_01981	477		CDIF630erm_01981	two-component sensor histidine kinase	n.a.	T	0.408801	0.903319	1.05337	0.335712	-0.251992	0.203571	0.392573	0.687446	-0.00935357	0.888127	0.723267	0.443674	0.288395	21.9508	21.542	22.2028	21.1494	21.9988	22.0547	21.785	21.4925	n.a.	22.5661	22.4191	22.176	21.9794	21.4653	21.961	n.a.
CDIF630erm_03421	477	x	BglA5	6-phospho-beta-glucosidase	Hfq+	G	-1.9413	0.00110613	-2.11249	0.0820978	-0.488207	0.808866	-0.659395	0.0918289	-0.625656	0.294829	-2.04369	0.000402141	0.57015	23.7501	25.6914	24.2383	26.3508	23.4871	23.7955	23.9322	25.7397	25.5226	25.7975	25.0178	22.6109	24.1791	26.4921	25.9455	26.5422
CDIF630erm_03378	477		BglA3	6-phospho-beta-glucosidase	Fur+	G	-0.566109	0.042016	-0.936655	0.148849	-0.309118	0.771064	-0.679665	0.0337636	-0.541516	0.13033	-0.782778	0.0110504	0.32746	23.1364	23.7025	23.4455	24.3821	22.9035	23.2905	23.1878	23.8798	23.4732	23.7257	24.1569	22.5296	23.1811	24.4813	24.3053	24.3541
CDIF630erm_03858	476		PncB	nicotinate phosphoribosyltransferase	n.a.	H	-0.136872	0.0787497	-0.167538	0.120132	0.544732	0.00627357	0.514066	0.00211887	0.528591	3.57364e-06	-0.149423	0.011782	0.736637	24.7909	24.9277	24.2461	24.4137	24.814	24.7146	24.841	24.9882	24.8658	24.9267	24.1387	24.3747	24.2149	24.4501	24.4498	24.3383
CDIF630erm_00321	476		CDIF630erm_00321	putative 5'-nucleotidase	n.a.	F	NaN	NaN	1.29482	0.0863141	-0.676771	0.824586	NaN	NaN	NaN	NaN	NaN	NaN	NaN	21.7984	NaN	22.4751	21.1803	22.5602	n.a.	22.1817	21.2744	n.a.	n.a.	22.8543	22.3329	22.1411	n.a.	21.7637	21.7669
CDIF630erm_02998	475	x	Cwp14	putative cell wall-binding protein	n.a.	MT	-0.804753	0.0074096	-0.775493	0.157523	0.204107	0.133614	0.233367	0.443805	0.222646	0.160379	-0.79123	0.00174464	0.785368	23.0761	23.8809	22.872	23.6475	23.0498	23.0441	23.1328	23.9993	23.849	23.7859	22.9179	22.9736	22.7115	24.1826	23.1498	23.4007
CDIF630erm_03372	475	x	CDIF630erm_03372	PTS system, glucose-like IIBC component	SigH-	G	-1.23597	0.00975749	-0.157927	0.662665	1.8386	0.0165891	2.91665	0.00730516	2.50396	6.20267e-06	-1.05972	0.0139646	0.052433	24.5392	25.7752	22.7006	22.8585	24.8858	24.3228	24.3344	25.7832	25.581	25.9391	21.9728	23.1245	22.7773	22.9774	23.1235	22.3696
CDIF630erm_02573	474		MtlA	PTS system, mannitol-specific, IICB component	CcpA-	G	NaN	NaN	-0.872654	0.281115	NaN	NaN	NaN	NaN	NaN	NaN	NaN	NaN	NaN	NaN	NaN	20.9281	21.8007	n.a.	n.a.	20.2118	n.a.	20.9755	n.a.	n.a.	21.6005	21.4199	21.6374	22.1058	21.6023
CDIF630erm_03379	474		AscB1	6-phospho-beta-glucosidase	Fur+	G	NaN	NaN	-1.42938	0.135663	-0.529785	0.353292	NaN	NaN	NaN	NaN	NaN	NaN	NaN	21.2096	NaN	21.7394	23.1687	n.a.	21.6206	21.9498	21.7709	n.a.	n.a.	22.5713	n.a.	22.0262	23.3342	23.3689	22.714
CDIF630erm_02854	473	x	CstA	carbon starvation protein, CstA	Hfq-	T	-5.34893	0.00517226	NaN	NaN	NaN	NaN	NaN	NaN	NaN	NaN	NaN	NaN	NaN	22.4352	27.7841	NaN	NaN	22.4721	22.8977	21.6887	27.7437	27.49	28.0615	n.a.	n.a.	n.a.	n.a.	n.a.	n.a.
CDIF630erm_01889	471		ThiC	phosphomethylpyrimidine synthase	n.a.	H	NaN	NaN	-0.167782	0.43412	NaN	NaN	-2.34285	0.0545982	NaN	NaN	NaN	NaN	NaN	NaN	24.847	27.022	27.1898	n.a.	n.a.	24.4044	25.2978	n.a.	25.5547	26.6767	27.2555	27.0747	27.0259	27.2584	27.2721
CDIF630erm_02742	470		SelA	L-seryl-tRNA(Sec) selenium transferase	SigB-	J	-0.425546	0.0227044	-0.46062	0.0346666	0.0732797	0.480982	0.0382058	0.771495	0.0530708	0.486311	-0.442744	0.000526513	0.833956	24.1265	24.5521	24.0533	24.5139	24.1359	24.2172	24.0198	24.482	24.7054	24.4557	24.0119	24.1914	23.9451	24.6222	24.3076	24.5915
CDIF630erm_03247	469		CDIF630erm_03247	peptidoglycan transpeptidase	SigB+	S	0.163913	0.307398	0.695137	0.0172859	-0.607202	0.00544613	-0.0759784	0.627982	-0.380732	0.00248969	0.460737	0.000570995	0.0107811	23.8011	23.6372	24.4083	23.7132	23.7665	23.8028	23.8333	23.7358	23.373	23.7702	24.4237	24.4677	24.3301	23.6282	23.8758	23.6206
CDIF630erm_00936	468		BglC	6-phospho-beta-glucosidase	Spo0A+	G	-0.0138749	0.86394	-0.378734	0.201063	0.564228	0.0193703	0.199369	0.349763	0.369423	0.00753053	-0.172336	0.122891	0.16442	24.915	24.9289	24.3508	24.7295	24.7183	25.0888	24.9142	24.9741	24.9236	24.8878	24.305	24.4628	24.2775	25.0345	24.6778	24.4073
CDIF630erm_03062	467		Cwp9	cell wall binding protein	n.a.	S	0.826608	0.265216	0.0238731	0.933794	0.00318263	0.945345	-0.799553	0.42198	-0.339825	0.580609	0.370546	0.438671	0.518433	22.7294	21.9028	22.7262	22.7024	22.5694	22.9412	22.6506	n.a.	22.5892	22.3786	22.9196	22.3453	22.8488	22.5736	23.0114	22.4618
CDIF630erm_03386	467		CDIF630erm_03386	peptidase M20A, peptidase V-related	n.a.	E	-0.766908	0.0217878	-1.39859	0.196407	0.674523	0.519379	0.0428401	0.777674	0.24582	0.662416	-1.04384	0.0157718	0.926537	23.8957	24.6626	23.2212	24.6198	24.0419	23.9179	23.7078	24.5996	24.9158	24.4297	n.a.	23.7587	23.852	25.2388	23.9983	24.3232
CDIF630erm_01602	467		CDIF630erm_01602	putative TPR repeat-containing protein	CcpA-	S	-0.652898	0.0054893	-0.47738	0.39369	0.313456	0.490028	0.488974	0.0186752	0.418182	0.157433	-0.57726	0.0756086	0.925678	22.2445	22.8974	21.931	22.4084	22.3843	22.1981	22.1395	22.7916	22.9306	22.9642	20.3613	22.3781	22.3093	22.4002	22.5625	22.2449
CDIF630erm_00396	467		CDIF630erm_00396	tetratricopeptide repeat protein	c-di-GMP-	S	0.407906	0.263402	-0.331112	0.466675	0.803846	0.0795232	0.0648285	0.66973	0.439228	0.52271	0.0933094	0.593367	0.0805675	21.8533	21.4454	21.0495	21.3806	22.0435	21.8249	21.6666	21.0588	21.1801	21.934	21.4485	20.8919	20.7001	22.4917	n.a.	21.1288
CDIF630erm_00116	465		CysS	cysteine--tRNA ligase	n.a.	J	-0.460561	0.00123167	-0.14452	0.0597141	0.206508	0.038705	0.522549	0.00327263	0.381021	6.06756e-07	-0.322379	2.55328e-06	0.000285505	27.1143	27.5749	26.9078	27.0523	27.1169	27.138	27.0875	27.562	27.577	27.5854	26.9387	26.9531	26.8284	27.0552	26.9995	27.1005
CDIF630erm_02478	465		AsnC	asparagine--tRNA ligase	n.a.	J	0.154751	0.0518285	-0.135918	0.279869	-0.47727	0.00426177	-0.767938	0.0131165	-0.62213	2.80179e-06	-0.0214412	0.844282	0.0281003	26.6689	26.5142	27.1462	27.2821	26.7365	26.6199	26.6477	26.5126	26.4981	26.5317	27.2415	27.1101	27.0819	27.4374	27.1356	27.2572
CDIF630erm_01705	464	x	NfnB	NADH-dependent reduced ferredoxin:NADP+ oxidoreductase, subunit beta	Hfq+	C	-0.653037	0.0163696	-2.16954	0.0019881	0.564153	0.0445371	-0.952346	0.0246439	-0.531803	0.151022	-1.46108	1.69491e-06	0.000165875	26.4845	27.1375	25.9204	28.0899	26.4237	26.6413	26.3744	27.1621	27.1582	27.0912	26.1074	25.6082	25.9992	28.0839	28.3268	27.8136
CDIF630erm_03779	464		AtpD2	ATP synthase subunit beta	SigH-	C	0.496824	0.110881	0.196336	0.389144	-0.27318	0.137767	-0.573668	0.111853	-0.405479	0.0171953	0.324708	0.0318685	0.298472	26.6444	26.1476	26.9176	26.7213	26.6529	26.6339	26.6464	26.1958	25.7649	26.4095	27.1199	26.7503	26.8572	26.3509	26.8405	26.9107
CDIF630erm_01216	464		ApeA	aminopeptidase ApeA	SigB-	E	0.612201	0.0327087	0.580797	0.00319797	-0.0340392	0.750264	-0.0654433	0.429583	-0.0465406	0.445708	0.596229	1.73563e-05	0.853855	26.1855	25.5733	26.2196	25.6388	25.9743	26.2671	26.2939	25.5055	25.6619	25.548	26.292	26.156	26.2075	25.5932	25.5732	25.7439
CDIF630erm_02581	463	x	SucD	succinate-semialdehyde dehydrogenase (acetylating)	CodY-	C	-2.11801	0.000872916	-1.42064	0.0665177	4.17171	0.00161076	4.86908	0.00452363	4.71026	8.41941e-09	-2.08865	1.45746e-05	0.0756798	26.83	28.948	22.6583	24.079	26.7335	26.8162	26.9333	28.9562	28.984	28.9027	22.8465	22.7473	22.331	23.8104	24.6464	23.5394
CDIF630erm_01709	463		CDIF630erm_01709	putative drug/sodium antiporter, MATE family	n.a.	V	-0.125455	0.306606	0.329978	0.176532	-0.0591823	0.293301	0.396251	0.100486	0.160484	0.236856	0.0890032	0.502266	0.0293788	21.9898	22.1152	22.0489	21.719	22.3339	22.781	n.a.	22.1553	22.196	21.9858	22.2738	21.829	22.0091	n.a.	22.2904	22.3173
CDIF630erm_01599	463		CDIF630erm_01599	hypothetical protein	n.a.	-	NaN	NaN	NaN	NaN	0.426399	0.290535	NaN	NaN	NaN	NaN	NaN	NaN	NaN	19.8061	NaN	19.3797	NaN	19.435	19.907	20.0133	n.a.	n.a.	20.1322	19.6325	18.6686	19.6399	n.a.	n.a.	19.3737
CDIF630erm_03383	463		CDIF630erm_03383	putative C4-dicarboxylate anaerobic carrier, DcuC family	c-di-GMP-	S	NaN	NaN	NaN	NaN	-0.207168	0.55396	NaN	NaN	NaN	NaN	NaN	NaN	NaN	21.8301	NaN	22.0373	NaN	21.7996	21.4535	22.1529	n.a.	n.a.	n.a.	22.4459	21.794	21.7647	21.4527	n.a.	n.a.
CDIF630erm_02793	462		TcyP	putative L-cystine uptake protein	SigB-	U	0.151316	0.271827	NaN	NaN	0.564718	0.143153	NaN	NaN	NaN	NaN	NaN	NaN	NaN	23.6885	23.5372	23.1238	NaN	23.7358	23.6235	23.704	23.454	23.4094	23.7273	23.4896	23.1416	22.6071	n.a.	22.7167	n.a.
CDIF630erm_03294	462		CDIF630erm_03294	putative pyridine nucleotide-disulfide oxidoreductase, class I	n.a.	C	0.472531	0.48558	0.678709	0.892311	0.80603	0.251342	1.01221	0.528722	0.88883	0.124848	0.544185	0.526177	0.720749	21.7491	21.2766	20.9431	20.2644	20.8245	21.8855	22.2075	21.3187	21.5077	20.9486	20.1682	21.3145	21.1091	n.a.	21.2807	20.2311
CDIF630erm_00839	461		LpdA	glycine cleavage system, dihydrolipoyl dehydrogenase subunit	SigH+	C	-1.66217	0.18713	-0.307262	0.395298	0.0360137	0.255194	1.39092	0.353842	0.932506	0.042009	-1.14611	0.0170838	0.672562	22.3217	23.9839	22.2857	22.593	22.5668	23.1816	n.a.	24.1876	23.7483	23.9825	21.7361	22.4426	22.551	n.a.	23.6194	22.5385
CDIF630erm_03135	460		TldD	metalloprotease TldD	n.a.	S	0.235905	0.468267	-0.36504	0.0312153	0.142648	0.573281	-0.458296	0.213229	-0.164522	0.291205	-0.0809274	0.786616	0.0983924	23.3102	23.0743	23.1675	23.5326	22.9705	23.3334	23.5654	23.5614	22.6427	22.8515	23.0156	23.2048	23.2702	23.5971	23.4158	23.578
CDIF630erm_04006	459		MnmE	transfer RNA modification GTPase MnmE	n.a.	J	-0.0105266	0.921132	0.0725166	0.62586	0.0463188	0.742427	0.129362	0.446209	0.0873944	0.377439	0.0297314	0.720503	0.625201	23.4981	23.5086	23.4518	23.3793	23.541	23.6318	23.3017	23.36	23.5445	23.6099	23.5366	23.37	23.4439	23.6474	23.2287	23.2189
CDIF630erm_03829	459		GlmU	bifunctional N-acetylglucosamine-1-phosphate uridyltransferase/glucosamine-1-phosphate N-acetyltransferase	Fur+	M	0.0477889	0.7046	-0.0848772	0.596983	-0.499193	0.0316006	-0.631859	0.0390963	-0.565952	9.29139e-05	-0.0313791	0.845192	0.46984	23.6753	23.6275	24.1745	24.2594	23.5107	23.8201	23.6785	23.5895	23.5745	23.7144	24.1821	24.1345	24.206	24.2118	24.0648	24.4718
CDIF630erm_03012	459		CDIF630erm_03012	radical SAM maturase	n.a.	C	0.139233	0.30189	0.836628	0.0354371	-0.759298	0.0107244	-0.0619031	0.880231	-0.468736	0.0162238	0.536985	0.00503065	0.0254779	24.9048	24.7656	25.6641	24.8275	24.8343	25.0352	24.8356	24.7394	24.6101	24.9293	25.4921	25.8749	25.5978	25.1768	24.7444	24.4727
CDIF630erm_02680	459		CDIF630erm_02680	putative divalent cation transporter, MgtE family	SigB-	P	NaN	NaN	NaN	NaN	-0.372847	0.619482	NaN	NaN	NaN	NaN	NaN	NaN	NaN	21.1527	NaN	21.5255	NaN	n.a.	21.9778	21.4493	n.a.	n.a.	n.a.	21.7213	21.5289	21.2951	n.a.	22.1752	n.a.
CDIF630erm_02387	458	x	ThiH2	2-iminoacetate synthase	Spo0A-	C	-0.93359	0.00501655	-0.120571	0.749271	-0.926473	0.067709	-0.113453	0.791849	-0.446987	0.0243972	-0.455069	0.0172867	0.0475922	24.4154	25.349	25.3419	25.4625	24.4235	24.5871	24.2113	25.4696	25.3123	25.2566	25.0222	25.7428	25.1548	24.9952	25.8379	25.4325
CDIF630erm_02331	458	x	PbuG	adenine/guanine/hypoxanthine permease	CcpA+	S	0.177315	0.915478	-1.38663	0.0764396	0.372239	0.598242	-1.1917	0.00688351	-0.567557	0.206613	-0.712383	0.0482306	0.0370357	22.0462	21.8688	21.6739	23.0605	21.3965	21.5996	22.7499	21.9945	21.7009	21.8958	22.0486	20.7706	21.8989	22.7625	23.0743	23.2957
CDIF630erm_03615	458	x	HydA	iron hydrogenase	SigH+	C	-1.55208	0.0125091	-0.812185	0.017883	-1.02794	0.0334741	-0.288041	0.205528	-0.515035	0.000672942	-1.09963	1.0871e-05	0.0139075	21.696	23.2481	22.7239	23.5361	21.9529	21.724	21.3477	23.2504	23.2111	23.2818	22.6044	22.6664	22.8856	23.2297	23.6911	23.6444
CDIF630erm_03088	458	x	CDIF630erm_03088	hypothetical protein	n.a.	KT	-0.967347	0.422384	NaN	NaN	NaN	NaN	1.64464	0.00529007	NaN	NaN	NaN	NaN	NaN	21.7606	22.728	NaN	21.0833	21.9952	22.6272	n.a.	22.6039	22.8394	22.731	n.a.	21.3317	n.a.	n.a.	21.7043	21.6314
CDIF630erm_03742	458		CbiA	cobyrinic acid A,C-diamide synthase	SigB+	H	-0.534525	0.0272508	-0.858652	0.0181276	0.286754	0.0643972	-0.0373731	0.808903	0.0863461	0.124623	-0.689597	1.31769e-05	0.0664178	23.3019	23.8364	23.0151	23.8738	23.1296	23.3458	23.4151	23.8273	23.8902	23.7898	22.9822	22.9486	23.1095	24.0649	23.7054	23.8274
CDIF630erm_02909	457		MurF	UDP-N-acetylmuramoyl-tripeptide--D-alanyl-D- alanine ligase (UDP-MurNAc-pentapeptide synthetase) (D-alanyl-D-alanine-adding enzyme)	SigB-	M	0.214748	0.0543182	0.189598	0.154284	-0.064052	0.536396	-0.0892017	0.395455	-0.0757472	0.253831	0.201839	0.0104646	0.823042	24.3174	24.1027	24.3815	24.1919	24.3823	24.2823	24.2855	24.0244	24.0517	24.2237	24.3647	24.514	24.2538	24.0763	24.1896	24.301
CDIF630erm_03238	457		AtpB1	V-type ATP synthase subunit B	CodY-	C	-0.599714	0.008706	-0.0809992	0.590635	-1.94931	0.0350809	-1.4306	0.683391	-1.65958	0.0755867	-0.203995	0.905394	0.286476	22.8612	23.4609	24.8105	24.8915	22.874	22.971	22.7283	23.3288	23.4862	23.5582	24.0336	25.1795	24.9803	22.7006	26.2152	23.0444
CDIF630erm_02769	456		Cwp29	cell surface protein	SigD+	M	NaN	NaN	NaN	NaN	NaN	NaN	0.333596	0.0475026	NaN	NaN	NaN	NaN	NaN	NaN	23.0481	NaN	22.7145	n.a.	n.a.	n.a.	23.0187	23.1866	22.9269	n.a.	n.a.	n.a.	22.5835	22.8185	22.7317
CDIF630erm_00342	455	x	PurF	amidophosphoribosyltransferase	n.a.	F	-0.198141	0.0243024	-1.06522	0.0891395	-2.67258	0.00237386	-3.53966	0.00744909	-3.19888	6.95777e-08	-0.974033	0.00610329	0.0378123	23.9636	24.1618	26.6362	27.7014	23.8958	23.9656	24.0265	24.1784	24.1064	24.1989	26.8723	26.4769	26.5264	27.7105	27.0887	28.1233
CDIF630erm_01120	455		CDIF630erm_01120	putative drug/sodium antiporter, MATE family	n.a.	V	0.834108	0.405545	-0.296071	0.440895	-0.300309	0.357062	-1.43049	0.114434	-0.813521	0.0276518	0.10634	0.944994	0.204128	20.7186	19.8845	21.0189	21.3149	20.7728	20.7413	20.6382	20.2689	n.a.	20.6454	21.3114	21.0857	20.5605	21.7464	21.0815	20.9945
CDIF630erm_00968	455		CDIF630erm_00968	putative AbgB-like amidohydrolase	CodY-	S	-0.187078	0.101245	-0.735127	0.0163899	-0.455912	0.0241566	-1.00396	0.0169925	-0.773232	2.71966e-05	-0.528792	0.000637583	0.0129685	23.6143	23.8014	24.0702	24.8053	23.5354	23.5495	23.748	23.7833	23.736	23.881	24.1698	24.1246	23.9023	25.0384	24.7123	24.6325
CDIF630erm_01896	455		CDIF630erm_01896	rela/spot domain protein	Spo0A-	S	-0.0394207	0.800861	0.228728	0.440867	-0.478098	0.194675	-0.209949	0.579132	-0.348417	0.106379	0.110553	0.636671	0.400428	23.206	23.2455	23.6841	23.4554	23.644	22.8717	22.9752	23.0579	23.3977	23.2608	23.7927	23.7821	23.4524	23.6277	23.6996	22.9174
CDIF630erm_00842	455	x	AcsC	corrinoid/iron-sulfur protein, large subunit	SigH+	C	-1.3717	0.0116525	-0.418614	0.471114	0.61887	0.17496	1.57196	0.0458985	1.23751	0.00144537	-1.0665	0.00702977	0.0769126	23.7191	25.0908	23.1003	23.5189	23.6804	23.953	23.4855	25.0236	25.2182	25.0217	22.6284	23.6078	22.8782	23.203	24.1332	22.9319
CDIF630erm_02962	454	x	CDIF630erm_02962	putative adenosine-derivate deaminase	n.a.	F	0.619456	0.0165541	0.208389	0.301656	-0.800603	0.0190826	-1.21167	0.00423932	-0.976901	5.56139e-06	0.345126	0.00221449	0.0611689	25.2689	24.6495	26.0695	25.8611	25.2383	25.325	25.2418	24.7745	24.5112	24.6507	26.269	25.9094	26.0057	25.9246	25.5922	26.0313
CDIF630erm_00534	453		CDIF630erm_00534	putative RNA methyltransferase	n.a.	H	0.0952615	0.28551	0.270048	0.213512	0.206016	0.210132	0.380803	0.120037	0.287887	0.0128877	0.173801	0.0861983	0.373983	24.3306	24.2353	24.1246	23.8545	24.3168	24.2568	24.4139	24.1167	24.2828	24.2995	24.0687	24.3218	23.959	23.9741	23.5671	23.9845
CDIF630erm_02142	453	x	AccC	biotin carboxylase	n.a.	I	-0.532744	0.00736386	0.623544	0.0156463	-1.07484	0.00118889	0.0814438	0.529779	-0.505676	0.000176432	0.142691	0.543101	5.69261e-05	24.6824	25.2151	25.7572	25.1337	24.7116	24.7545	24.5749	25.0903	25.2666	25.2807	25.6284	25.8683	25.7648	24.9171	25.2551	25.2062
CDIF630erm_01610	452		PabB	aminodeoxychorismate synthase, component 1	n.a.	EH	-1.36934	0.193422	NaN	NaN	-0.0280734	0.218461	NaN	NaN	NaN	NaN	NaN	NaN	NaN	21.893	23.2623	21.921	NaN	n.a.	22.7098	22.2015	23.0975	22.7575	23.751	22.235	21.5897	21.8652	n.a.	n.a.	22.6529
CDIF630erm_02907	451		MurD	UDP-N-acetylmuramoylalanine--D-glutamate ligase	SigH+	M	0.0887705	0.349843	0.0942502	0.309883	0.24446	0.0794117	0.24994	0.0319099	0.247113	0.00142538	0.0912762	0.124349	0.944386	24.9142	24.8254	24.6697	24.5755	24.8747	25.0451	24.8125	24.8091	24.8501	24.8167	24.7148	24.7425	24.5438	24.6594	24.5112	24.5517
CDIF630erm_02880	451		CDIF630erm_02880	uncharacterized protein	CodY-	S	-0.0468659	0.632009	0.716225	0.0696857	-0.381012	0.0295509	0.382078	0.197973	-0.0432739	0.908554	0.334609	0.0149133	0.0079967	26.5653	26.6122	26.9463	26.2301	26.5406	26.4609	26.6855	26.7214	26.515	26.5927	26.9358	26.9762	26.9266	25.9943	26.6144	25.9881
CDIF630erm_02758	450		PagL	phospho-alpha-glucosidase	CodY-	G	NaN	NaN	-2.00784	0.220905	NaN	NaN	-0.621157	0.0942006	NaN	NaN	NaN	NaN	NaN	NaN	22.9339	21.5472	23.555	n.a.	n.a.	n.a.	22.8574	22.7026	23.1965	22.5426	n.a.	21.5562	23.9318	23.3431	23.3003
CDIF630erm_03832	450		MurC	UDP-N-acetylmuramate--L-alanine ligase	SigB-	M	-0.216119	0.156578	-0.0744199	0.693854	-0.566231	0.00207926	-0.424532	0.0783453	-0.491818	0.000386586	-0.133226	0.141203	0.402972	24.1796	24.3958	24.7459	24.8203	24.1097	24.1837	24.2424	24.2713	24.5606	24.3393	24.7362	24.8196	24.6784	25.07	24.6429	24.7105
CDIF630erm_01405	450		Ffh	signal recognition particle protein	Hfq-	U	0.0320066	0.704127	0.201765	0.144864	-0.26591	0.0841086	-0.096151	0.284974	-0.184466	0.0222989	0.122203	0.107497	0.227847	24.4058	24.3738	24.6718	24.47	24.4735	24.299	24.4392	24.2711	24.4626	24.3815	24.4979	24.7061	24.7954	24.4516	24.392	24.5612
CDIF630erm_03609	449		Rph	bifunctional tRNA nucleotidyltransferase/nucleoside- triphosphate diphosphatase	n.a.	F	0.307162	0.254332	0.0168991	0.813565	-0.146773	0.362668	-0.437036	0.143689	-0.28377	0.0317626	0.14741	0.192445	0.235169	24.3096	24.0024	24.4564	24.4395	24.0813	24.5112	24.3044	23.6109	24.0648	24.2577	24.3586	24.5108	24.495	24.3852	24.5223	24.407
CDIF630erm_03585	449		Pgi	glucose-6-phosphate isomerase	Hfq+	G	0.377123	0.0478561	-0.379582	0.0763385	0.752904	0.0102368	-0.00380122	0.981502	0.374391	0.0032296	0.0473369	0.987762	0.00339723	28.3987	28.0215	27.6458	28.0253	28.2451	28.3443	28.5851	28.1232	27.9374	27.9978	27.6323	27.5052	27.786	28.222	27.8235	28.0029
CDIF630erm_03134	449		CDIF630erm_03134	putative modulator of DNA gyrase, peptidase U62	n.a.	S	-0.0466983	0.757152	-0.0556186	0.869306	0.394481	0.260452	0.385561	0.18071	0.389942	0.0491276	-0.0505592	0.72228	0.923457	23.9721	24.0188	23.5777	23.6333	23.5252	24.0004	24.2902	24.0759	24.001	23.9777	23.2749	23.5872	23.8197	23.8491	23.764	23.2062
CDIF630erm_03468	448		RpoN	RNA polymerase sigma-54 factor	n.a.	K	NaN	NaN	NaN	NaN	NaN	NaN	0.662884	0.788452	NaN	NaN	NaN	NaN	NaN	NaN	22.6598	NaN	21.9969	n.a.	21.3511	n.a.	22.5872	22.6322	22.7546	n.a.	n.a.	21.9434	n.a.	22.2306	22.8641
CDIF630erm_00234	448	x	GlmM	phosphoglucosamine mutase	Hfq-	G	0.591127	0.000308272	-0.185102	0.398529	0.852097	0.00657615	0.0758682	0.605925	0.491083	0.000442999	0.264529	0.0352534	0.00170511	26.3879	25.7968	25.5358	25.7209	26.409	26.3349	26.4184	25.8197	25.8037	25.7664	25.6446	25.5327	25.4214	25.9428	25.4309	25.7436
CDIF630erm_03462	448		Eno	enolase	SigH-	G	0.488577	0.0979748	-1.07799	0.127014	1.17943	0.0938403	-0.38714	0.22059	0.318302	0.10019	-0.190343	0.212296	0.00941955	30.5494	30.0609	29.37	30.448	30.5206	30.4511	30.6681	30.3152	29.769	30.047	29.9462	28.4874	29.3212	30.3013	30.1745	30.7922
CDIF630erm_02177	448		CDIF630erm_02177	peptidase M20A, peptidase V-related	SigB-	E	0.210456	0.170211	-0.142444	0.461253	0.124996	0.529473	-0.227905	0.0668036	-0.0493772	0.681686	0.0308637	0.83413	0.12093	24.8429	24.6324	24.7179	24.8604	24.698	24.7861	25.0246	24.689	24.6919	24.5089	25.0142	24.6431	24.436	24.9647	24.8197	24.7906
CDIF630erm_03347	445		XylA	xylose isomerase	CcpA+	G	NaN	NaN	1.40041	0.14324	NaN	NaN	NaN	NaN	NaN	NaN	NaN	NaN	NaN	NaN	NaN	23.2852	21.8848	n.a.	n.a.	21.5098	n.a.	n.a.	n.a.	22.7146	23.6965	23.2804	n.a.	22.6231	22.298
CDIF630erm_01284	445	x	RnfC	electron transport complex protein	Spo0A-	C	0.0769482	0.72821	1.17716	0.00847695	-2.03306	0.00115141	-0.932854	0.0440236	-1.59932	1.71581e-05	0.88484	0.00440505	0.0108228	25.1349	25.058	27.168	25.9908	25.3837	24.9917	24.993	25.0457	24.6053	25.4116	26.9578	27.2712	27.2539	25.6496	26.1075	26.1625
CDIF630erm_01482	444		RimO	ribosomal protein S12 methylthiotransferase	CodY-	J	0.0514662	0.772225	1.40161	0.0340356	-0.494798	0.0565866	0.855345	0.243169	0.0165922	0.302706	0.685165	0.00373676	0.00628414	23.063	23.0116	23.5578	22.1562	23.2386	23.1009	22.8184	22.9899	23.0061	23.0383	23.6349	23.68	23.3347	n.a.	22.6277	22.8463
CDIF630erm_02792	444		CDIF630erm_02792	coenzyme A disulfide reductase	CcpA+	P	-0.00910366	0.876264	NaN	NaN	1.20877	0.415619	NaN	NaN	NaN	NaN	NaN	NaN	NaN	23.1331	23.1422	21.9244	NaN	22.6857	23.1791	23.4368	23.2393	23.1124	23.0696	22.8943	n.a.	21.9827	n.a.	n.a.	n.a.
CDIF630erm_01374	441		Pdp	pyrimidine-nucleoside phosphorylase	n.a.	F	0.339745	0.05441	NaN	NaN	0.84197	0.0780975	NaN	NaN	NaN	NaN	NaN	NaN	NaN	23.3269	22.9872	22.485	NaN	23.2107	23.2906	23.4674	23.1318	22.8549	22.9612	22.164	22.9412	22.2119	n.a.	n.a.	22.7846
CDIF630erm_02886	441	x	Der	GTPase Der	n.a.	S	1.02258	0.00122203	0.513601	0.0182418	0.438108	0.0186423	-0.0708715	0.530847	0.249648	0.0278199	0.784222	3.8092e-06	0.00595129	25.7247	24.7021	25.2866	24.773	25.7063	25.6557	25.8079	24.7065	24.5699	24.8192	25.2438	25.4416	25.1598	24.9063	24.7277	24.6747
CDIF630erm_02389	441		CDIF630erm_02389	isoleucine 2-epimerase	c-di-GMP+	E	-0.707176	0.0118009	-0.962738	0.203322	-0.415335	0.0705883	-0.670896	0.353403	-0.579072	0.0717235	-0.858714	0.0102959	0.814679	24.9567	25.6638	25.372	26.3347	24.7561	25.1217	24.969	25.8076	25.5858	25.5866	25.4595	25.3727	25.2781	25.6917	27.0655	25.8204
CDIF630erm_00001	439		DnaA	chromosomal replication initiator protein	SigB-	L	-0.417773	0.0217822	-0.368666	0.101504	0.0180886	0.861626	0.0671962	0.527469	0.0459679	0.589721	-0.393582	0.00116388	0.828661	23.3113	23.7291	23.2933	23.6619	23.4114	23.2484	23.2687	23.5669	23.7912	23.8164	23.4189	23.0258	23.4019	23.7103	23.6552	23.6188
CDIF630erm_02747	438		ArgH	argininosuccinate lyase	SigB-	E	0.207883	0.180723	0.637783	0.0856914	-0.716001	0.00225216	-0.286101	0.371813	-0.53227	0.00303599	0.459723	0.0055327	0.0895651	23.0272	22.8193	23.7432	23.1054	23.0129	22.9803	23.0864	22.9779	22.6285	22.8305	23.7612	23.7508	23.7174	22.6667	23.2183	23.3454
CDIF630erm_03544	437	x	PrdC	proline reductase PrdC subunit	SigL	C	1.3805	0.00378065	2.15156	0.0287317	-4.11146	0.000121689	-3.34041	0.0123153	-3.93539	7.31231e-08	2.09686	1.69008e-05	0.062618	24.4362	23.0557	28.5476	26.3961	24.578	24.4174	24.2994	23.0126	23.1029	23.0501	28.2918	28.7543	28.5599	25.7418	26.9819	26.1846
CDIF630erm_02036	437	x	AroA	3-phosphoshikimate 1-carboxyvinyltransferase	Spo0A+	E	-1.81521	0.0360435	-0.480164	0.195205	-0.824114	0.105474	0.510928	0.144408	0.0919548	0.472126	-1.11212	0.00098086	0.0169195	22.1014	23.9166	22.9256	23.4057	22.6084	21.9944	21.481	23.5931	23.9447	24.157	23.0512	23.1374	22.5122	22.9937	23.4203	23.7141
CDIF630erm_02589	436	x	GrdB	glycine reductase complex, component B gamma subunit (selenocysteine)	Fur-	S	-1.43847	0.0884178	-2.4683	0.005791	-1.40948	0.15076	-2.4393	0.0103695	-2.22587	8.38953e-05	-2.25147	9.46922e-06	0.0128388	25.3576	26.7961	26.7671	29.2354	26.1256	n.a.	25.733	27.4312	n.a.	27.3291	26.7352	26.7038	26.8577	28.858	29.4512	29.3315
CDIF630erm_00353	436		FlgK	flagellar hook-associated protein FlgK (or HAP1)	c-di-GMP-	N	0.199106	0.233571	-0.546655	0.328091	0.300743	0.281503	-0.445018	0.437914	-0.0944437	0.922849	-0.183044	0.530215	0.156522	23.3541	23.155	23.0534	23.6	23.5418	23.2614	23.2391	23.2545	22.9689	23.2249	23.2091	23.2381	22.6373	24.0705	22.8218	23.6446
CDIF630erm_00641	436	x	CDIF630erm_00641	putative amidohydrolase	n.a.	S	0.949867	0.0118437	1.50175	0.011225	1.13882	0.015358	1.69071	0.0164697	1.3044	1.92063e-05	1.1007	5.87228e-05	0.110538	26.1477	25.1979	25.0089	23.5072	25.8535	26.1735	26.3699	25.3519	25.0871	25.1408	24.6648	25.2504	25.0515	23.1336	23.8516	23.446
CDIF630erm_00666	436		CDIF630erm_00666	putative RNA methyltransferase	SigH+	J	NaN	NaN	0.795842	0.625407	0.744529	0.279648	NaN	NaN	NaN	NaN	NaN	NaN	NaN	21.3913	NaN	20.6467	19.8509	20.7484	20.9778	22.0772	20.8189	n.a.	n.a.	20.848	20.6652	20.3906	n.a.	20.7261	20.0721
CDIF630erm_00415	435		CDIF630erm_00415	putative peptidase, M20A family	n.a.	E	NaN	NaN	1.2938	0.191756	NaN	NaN	NaN	NaN	NaN	NaN	NaN	NaN	NaN	NaN	NaN	23.4422	22.1484	n.a.	n.a.	n.a.	n.a.	n.a.	n.a.	22.2243	24.0248	23.5432	22.2152	22.4885	21.6062
CDIF630erm_03528	435		CDIF630erm_03528	uncharacterized protein, serine dehydratase-like (alpha subunit)	SigL	S	NaN	NaN	2.15629	0.0226903	NaN	NaN	NaN	NaN	NaN	NaN	NaN	NaN	NaN	NaN	NaN	29.0199	26.8636	n.a.	n.a.	26.1786	23.336	n.a.	n.a.	28.9841	28.9081	29.1563	26.5805	27.4357	26.3317
CDIF630erm_02578	435	x	Cat2	4-hydroxybutyryl-CoA:coenzyme A transferase	CodY-	C	-2.25112	0.00148075	-0.710907	0.10138	2.2485	0.0045274	3.78872	0.00466778	3.3759	3.98596e-08	-2.07637	1.11495e-05	0.000865903	24.8931	27.1442	22.6446	23.3555	24.8328	24.8934	24.9506	27.2933	27.0995	27.0264	22.8204	22.7325	22.3362	22.9723	23.7989	23.1602
CDIF630erm_02611	433		NadB	L-aspartate oxidase	SigB-	H	NaN	NaN	-0.35392	0.157664	NaN	NaN	NaN	NaN	NaN	NaN	NaN	NaN	NaN	NaN	NaN	25.3007	25.6546	n.a.	n.a.	n.a.	n.a.	n.a.	n.a.	25.2279	25.3341	25.3373	25.9115	25.3974	25.6081
CDIF630erm_02693	432		MtaB	threonylcarbamoyladenosine tRNA methylthiotransferase	n.a.	J	0.0135437	0.932785	1.00908	0.0573094	-0.135702	0.592397	0.859835	0.127245	0.2756	0.792401	0.449777	0.283659	0.228591	22.9366	22.9231	23.0723	22.0633	22.882	23.346	22.4406	22.7397	22.9234	23.0855	22.8694	23.1613	23.1668	n.a.	22.6118	22.6838
CDIF630erm_03550	432		FolC	folylpolyglutamate synthase	n.a.	H	-0.544169	0.0479292	-0.977027	0.0277494	0.411633	0.0893669	-0.0212252	0.999685	0.139536	0.15591	-0.746006	0.000522794	0.155737	22.7907	23.3349	22.3791	23.3561	22.887	22.6979	22.7811	23.1508	23.5269	23.302	22.5876	22.3568	22.1613	23.7093	23.0105	23.2603
CDIF630erm_00457	432		ApeB	aminipeptidase ApeB	SigB-	E	0.290085	0.115825	-0.273744	0.0428668	0.596932	0.0156592	0.0331024	0.620787	0.315813	0.00153534	0.0387314	0.949326	0.00306077	24.7852	24.4952	24.1883	24.4621	24.6759	24.675	24.9825	24.5362	24.4447	24.503	24.133	24.3074	24.1167	24.5177	24.5089	24.3537
CDIF630erm_03034	431		RkpK	UDP-glucose 6-dehydrogenase	n.a.	M	0.0955601	0.618249	0.138885	0.58226	-0.439198	0.0895673	-0.395873	0.263353	-0.418415	0.0262163	0.120336	0.422924	0.800847	23.1095	23.0139	23.5487	23.4098	23.0562	23.3498	22.8833	22.8729	23.0168	23.1396	23.7675	23.3912	23.4587	23.7668	22.9902	23.3682
CDIF630erm_02275	430		LysA	diaminopimelate decarboxylase	n.a.	E	-1.32616	0.104289	NaN	NaN	-1.5195	0.0349556	NaN	NaN	NaN	NaN	NaN	NaN	NaN	22.2472	23.5734	23.7667	NaN	n.a.	22.7266	22.9305	23.9291	23.1422	23.5423	23.7425	24.0081	23.5056	n.a.	22.7209	n.a.
CDIF630erm_03997	430	x	CDIF630erm_03997	transcriptional regulator, TPR family	n.a.	K	-1.06975	0.0048754	-0.568673	0.0120053	-0.395472	0.0439503	0.105605	0.183066	-0.075813	0.0572753	-0.806669	1.33392e-06	0.00465934	23.7215	24.7913	24.117	24.6856	23.7778	23.8038	23.572	24.77	24.8242	24.779	23.9802	24.0658	24.2873	24.7794	24.6061	24.666
CDIF630erm_03983	429	x	PurA	adenylosuccinate synthetase	n.a.	F	0.255174	0.152922	-0.914002	0.116869	-0.591103	0.149823	-1.76028	0.0386121	-1.24126	0.000692401	-0.552654	0.175716	0.0284688	25.4433	25.1881	26.0344	26.9484	25.5306	25.2094	25.564	25.0915	25.3131	25.1504	26.4371	25.7424	25.8188	27.1202	26.2125	27.2967
CDIF630erm_02745	429		DacF4	serine-type D-ala-D-ala carboxypeptidase	n.a.	M	0.511371	0.111107	0.383486	0.0372068	-0.0683885	0.471985	-0.196274	0.374518	-0.122496	0.237888	0.444499	0.00323814	0.535651	23.3731	22.8617	23.4415	23.058	23.4549	23.2355	23.4194	22.7012	22.6154	23.1977	23.4949	23.4864	23.3378	23.2373	22.9198	22.9976
CDIF630erm_03607	428		Tig	trigger factor	n.a.	D	0.293218	0.0558599	0.225186	0.432779	0.302436	0.0788135	0.234403	0.408101	0.271467	0.0705772	0.262357	0.0800457	0.904293	29.212	28.9188	28.9096	28.6844	29.2289	29.1756	29.231	28.8815	28.8129	29.0515	29.0541	28.9155	28.7425	28.7742	28.1524	28.9997
CDIF630erm_02594	428	x	GrdE	glycine reductase complex, component B subunits alpha and beta (Selenoprotein PB alpha/beta)	SigH+	C	NaN	NaN	-2.76634	0.00369665	NaN	NaN	-5.38875	1.30705e-05	NaN	NaN	NaN	NaN	NaN	NaN	22.3153	24.9377	27.7041	n.a.	n.a.	n.a.	22.4105	22.3436	22.1823	24.6147	25.0518	25.0991	27.5676	27.806	27.7284
CDIF630erm_01554	428		CDIF630erm_01554	putative NAD(P)-binding oxidoreductase, GFO/IDH/MOCA family	n.a.	S	0.490693	0.192949	-0.205846	0.71178	0.339628	0.191373	-0.356911	0.481512	0.0084523	0.972884	0.141385	0.43178	0.170379	23.5003	23.0096	23.1606	23.3665	23.5282	23.3598	23.6021	23.4628	22.5433	22.8689	22.8425	23.4248	23.1562	23.7337	23.5017	22.6576
CDIF630erm_02914	428		CDIF630erm_02914	putative peptidase, M16 family	SigB-	S	0.229769	0.152933	0.305846	0.214272	-0.00956176	0.932481	0.0665149	0.65062	0.0249564	0.73316	0.267432	0.0284632	0.651939	23.1883	22.9585	23.1979	22.892	22.9873	23.3107	23.2471	22.9532	22.955	22.9674	23.0772	23.3469	23.156	22.5726	23.1056	22.9473
CDIF630erm_00907	427		CDIF630erm_00907	putative GTP-binding protein, HflX type	SigH+	S	-0.142184	0.0226527	-0.218115	0.245625	-0.173495	0.371179	-0.249426	0.0843248	-0.213828	0.0345386	-0.182927	0.0490252	0.608321	22.8491	22.9913	23.0226	23.2407	22.8278	22.8283	22.8904	22.9884	22.9815	23.0039	23.2618	22.7837	22.982	23.3637	23.2453	23.1012
CDIF630erm_01403	426		FtsY	signal recognition particle receptor	n.a.	U	-0.559897	0.0310631	-0.0667634	0.532012	-0.0635138	0.621824	0.42962	0.0303521	0.209659	0.0688942	-0.328914	0.00592874	0.017755	23.9526	24.5125	24.0161	24.0829	24.1366	23.9836	23.705	24.3608	24.6136	24.5514	23.9749	24.0499	24.0226	24.1975	23.9245	24.1134
CDIF630erm_02178	426		CDIF630erm_02178	aluminum resistance protein	n.a.	P	0.343215	0.121026	0.237157	0.218136	0.178436	0.340011	0.0723785	0.658716	0.130722	0.293317	0.292489	0.0309246	0.696462	24.0761	23.7329	23.8977	23.6605	23.8627	24.0225	24.3075	23.769	23.5598	23.8542	23.7418	23.9705	23.9689	23.7045	23.3828	23.8548
CDIF630erm_01311	425		ObgE	Spo0B-associated GTP-binding protein	n.a.	S	0.34517	0.114537	0.767307	0.0673836	-0.437668	0.0789379	-0.01553	0.975621	-0.266723	0.140796	0.572751	0.00277482	0.128653	23.1299	22.7847	23.5676	22.8003	23.1186	23.3263	22.9157	22.6036	22.779	22.9508	23.4691	23.5497	23.6764	23.1474	22.4255	22.7364
CDIF630erm_02338	425		CDIF630erm_02338	two-component sensor histidine kinase	n.a.	T	0.757387	0.595439	NaN	NaN	NaN	NaN	NaN	NaN	NaN	NaN	NaN	NaN	NaN	21.8923	21.1349	NaN	NaN	21.5454	21.7546	22.276	21.6668	n.a.	21.771	n.a.	n.a.	21.0006	n.a.	21.9812	n.a.
CDIF630erm_02802	425		CDIF630erm_02802	ABC-type transport system, sugar-family extracellular solute-binding protein	Hfq+	G	0.236536	0.278799	NaN	NaN	NaN	NaN	NaN	NaN	NaN	NaN	NaN	NaN	NaN	24.1665	23.93	NaN	NaN	23.9518	24.23	24.2952	23.9181	23.6463	24.177	n.a.	n.a.	21.9916	n.a.	n.a.	n.a.
CDIF630erm_01121	424		RpsA	30S ribosomal protein S1	n.a.	J	-0.595572	0.0887964	-0.121737	0.223443	-0.289193	0.0342464	0.184642	0.458835	-0.023042	0.557053	-0.354372	0.00835758	0.0514698	27.1046	27.7001	27.3938	27.5155	27.1953	27.1412	26.9675	27.3366	27.8504	27.8545	27.3184	27.4128	27.447	27.6448	27.4722	27.4198
CDIF630erm_01282	424		CDIF630erm_01282	putative SH3-domain protein	n.a.	MT	-0.75769	0.00691376	-0.185775	0.592813	-0.46152	0.0142738	0.110395	0.61844	-0.129371	0.256837	-0.454411	0.00865002	0.0491325	24.8637	25.6213	25.3252	25.5109	24.844	24.7345	25.0001	25.4852	25.7719	25.5922	25.3016	25.4139	25.2553	25.9183	25.1399	25.3598
CDIF630erm_03107	423	x	SerS2	serine--tRNA ligase	n.a.	J	-0.13226	0.379813	0.466336	0.199567	-1.28148	0.0027083	-0.682882	0.13006	-0.999425	0.000179112	0.264844	0.250388	0.0639607	23.7459	23.8782	25.0274	24.5611	23.8395	23.837	23.5415	23.9567	23.7033	23.9598	25.0966	25.1395	24.8267	24.6954	24.0368	24.8326
CDIF630erm_00024	423	x	SerS1	serine--tRNA ligase	n.a.	J	-0.222369	0.208447	-2.1261	0.00879815	-0.0300415	0.950543	-1.93377	0.0273988	-1.33825	0.000770683	-1.47646	0.000214438	0.000835118	28.1165	28.3389	28.1465	30.2726	28.1132	28.0668	28.1676	28.5456	28.163	28.281	28.2022	27.8088	28.3722	29.9901	29.84	30.7956
CDIF630erm_01844	423		GuaD	guanine deaminase	n.a.	F	0.352608	0.0368736	-0.354307	0.350435	-0.144308	0.2002	-0.851223	0.0850302	-0.497869	0.00730668	-0.0609361	0.888912	0.0382191	22.6907	22.3381	22.835	23.1893	22.7183	22.7879	22.5562	22.3435	22.3235	22.3472	22.7787	22.9454	22.7743	23.6385	22.821	22.9719
CDIF630erm_02442	423		CDIF630erm_02442	putative GTP-binding protein, HflX type	c-di-GMP-	S	NaN	NaN	0.279854	0.126932	-0.917963	0.0774834	NaN	NaN	NaN	NaN	NaN	NaN	NaN	21.4218	NaN	22.3397	22.0599	n.a.	22.1035	21.903	22.1314	n.a.	n.a.	n.a.	22.975	22.8726	n.a.	22.621	22.6683
CDIF630erm_00159	422		SecY	preprotein translocase SecY subunit	CcpA+	U	NaN	NaN	0.154204	0.158476	-0.0992151	0.500395	NaN	NaN	NaN	NaN	NaN	NaN	NaN	23.0964	NaN	23.1956	23.0414	22.9029	23.3098	23.0466	n.a.	n.a.	22.2432	23.264	23.0512	23.2614	23.1178	22.981	23.0219
CDIF630erm_02487	422	x	Eam	glutamate 2,3-aminomutase	Hfq-	E	0.326187	0.130513	1.59237	0.0231608	-2.85562	0.000351304	-1.58944	0.022207	-2.4227	2.79763e-07	1.36515	0.000126821	0.00171629	23.5122	23.1861	26.3679	24.7755	23.5116	23.6969	23.3012	23.2877	23.1779	23.0855	26.1497	26.4687	26.4627	24.4774	25.1926	24.5436
CDIF630erm_01694	421		PyrC	dihydroorotase	Hfq+	F	-0.0426951	0.77959	0.112254	0.592991	0.354279	0.0547115	0.509228	0.0979721	0.43082	0.00592211	0.0232752	0.695253	0.499983	24.489	24.5317	24.1347	24.0224	24.4287	24.4925	24.5434	24.6269	24.3103	24.6346	24.0608	24.2913	24.0382	23.6096	24.2022	24.1809
CDIF630erm_02027	421		MetY	O-acetylhomoserine sulfhydrylase	Spo0A+	E	0.213713	0.0761973	0.76126	0.022741	-0.747585	0.00706676	-0.200038	0.344757	-0.519497	0.00115218	0.531913	0.000810905	0.0181377	24.0927	23.879	24.8403	24.079	24.0221	24.0483	24.2011	23.8506	23.8517	23.9331	25.0259	24.7672	24.7076	23.8007	24.0757	24.3151
CDIF630erm_00301	421	x	GluD	glutamate dehydrogenase	CcpA-	C	-1.27023	0.0114749	-0.862712	0.171032	-0.206627	0.754366	0.200894	0.531401	0.0690888	0.785594	-1.06627	0.00285633	0.454879	30.5351	31.8053	30.7417	31.6044	30.5172	30.511	30.5761	32.0501	31.7302	31.5975	29.9928	31.1856	30.8048	31.0893	32.1723	31.3145
CDIF630erm_02915	421		CDIF630erm_02915	putative peptidase, M16 family	SigB-	S	0.124439	0.482815	0.170726	0.570851	-0.016845	0.972883	0.0294416	0.799213	0.00511561	0.846876	0.147532	0.384584	0.811434	23.3577	23.2332	23.3745	23.2038	23.0878	23.4873	23.4641	23.2674	23.1699	23.2603	23.4348	23.6055	23.0228	23.6275	22.7366	23.1072
CDIF630erm_03003	420		HisS	histidine--tRNA ligase	n.a.	J	-0.33152	0.151461	0.204975	0.426152	-0.764408	0.0203593	-0.227912	0.48128	-0.490296	0.0102421	-0.0177223	0.718743	0.0871311	24.4938	24.8253	25.2582	25.0533	24.7507	24.4403	24.2448	24.6264	24.8722	24.9574	25.3266	25.0774	25.3548	25.3389	24.6106	25.1172
CDIF630erm_02733	420		CDIF630erm_02733	PTS system, fructose-like IIC component	CcpA+	G	NaN	NaN	NaN	NaN	0.690456	0.0560713	NaN	NaN	NaN	NaN	NaN	NaN	NaN	19.5543	NaN	18.8639	NaN	19.5041	19.2987	19.8132	n.a.	n.a.	19.3479	18.8718	18.5293	19.1286	n.a.	n.a.	n.a.
CDIF630erm_02379	419	x	CDIF630erm_02379	putative vancomycin resistance protein, vanW family	n.a.	V	1.27167	0.314935	1.03086	0.097697	-0.385597	0.110855	-0.6264	0.987591	-0.460378	0.466183	1.13038	0.00770063	0.487172	23.0261	21.7545	23.4117	22.3809	23.0322	23.098	22.9441	n.a.	21.8895	22.6819	23.6474	23.2125	23.3401	22.221	21.7286	22.9353
CDIF630erm_02622	419	x	CDIF630erm_02622	aromatic-amino-acid aminotransferase, tyrB-like	SigL	E	-3.60673	0.000490103	-0.184853	0.965262	-1.80823	0.0396689	1.61365	0.103441	0.816929	0.849912	-1.84404	0.00145033	0.00129187	23.3368	26.9435	25.145	25.3298	23.1616	23.2888	23.5347	26.9194	27.246	26.5912	24.4555	25.6297	25.1167	24.5336	26.2867	24.28
CDIF630erm_01570	418		CDIF630erm_01570	putative competence-damage inducible protein, CinA family	n.a.	S	-0.755118	0.0440153	-0.2531	0.228828	-0.799772	0.0595631	-0.297754	0.182902	-0.505456	0.00331417	-0.457052	0.0056085	0.0862167	22.8278	23.583	23.6276	23.8807	23.1281	22.8414	22.4304	23.3807	23.576	23.7665	23.6486	23.513	23.714	24.1178	23.6834	23.8054
CDIF630erm_00239	417		MurA	UDP-N-acetylglucosamine 1-carboxyvinyltransferase	SigB-	M	0.545366	0.00301662	0.363198	0.121349	-0.0309614	0.89695	-0.21313	0.0209489	-0.107827	0.153544	0.450433	0.000309823	0.230073	26.8106	26.2652	26.8415	26.4783	26.8068	26.7255	26.8944	26.3189	26.2808	26.193	26.6013	27.0579	26.8292	26.4845	26.4227	26.5259
CDIF630erm_02015	417		CDIF630erm_02015	hypothetical protein	n.a.	S	0.331498	0.137751	-0.14429	0.868038	0.444054	0.202086	-0.0317345	0.904126	0.213857	0.298019	0.110535	0.601012	0.403234	22.601	22.2695	22.157	22.3013	22.5329	22.4899	22.7649	22.0605	22.5421	22.16	22.4962	22.1865	21.6715	21.6429	22.9198	22.0344
CDIF630erm_01184	417		CDIF630erm_01184	putative membrane protein	n.a.	S	0.332682	0.325698	0.737209	0.233611	0.648526	0.871925	1.05305	0.0544945	0.813772	0.0338599	0.477064	0.308486	0.0495266	22.9984	22.6657	22.3498	21.6126	23.3058	22.9926	22.6145	23.1696	n.a.	23.3274	n.a.	23.18	22.6392	n.a.	22.2407	22.1531
CDIF630erm_00346	416	x	PurD	phosphoribosylamine--glycine ligase	n.a.	F	-0.515562	0.0347902	-1.69859	0.0167071	-2.48671	0.00554705	-3.66974	0.00705684	-3.29207	1.42606e-07	-1.57088	0.000290559	0.0119309	23.6002	24.1158	26.0869	27.7855	23.5884	23.6637	23.546	24.2909	24.0427	23.996	26.386	26.0469	25.7594	27.9175	27.1581	28.1153
CDIF630erm_03605	416		ClpX	ATP-dependent clp protease ATP-binding subunit	n.a.	O	0.000971726	0.955264	0.577415	0.0133634	-0.537963	0.0268598	0.0384803	0.795094	-0.278438	0.01167	0.313996	0.00522418	0.00593136	25.8426	25.8417	26.3806	25.8032	25.8998	25.8621	25.7625	25.7266	25.7441	26.0332	26.2937	26.2996	26.5351	25.6605	25.8175	25.9199
CDIF630erm_01132	416	x	CDIF630erm_01132	uncharacterized protein, UCP033563-like	Fur-	S	0.475657	0.0812177	-3.62126	0.0730884	2.30195	0.00380958	-1.79496	0.264063	-0.650337	0.33931	-1.41826	0.0181096	0.00425947	26.4274	25.9517	24.1254	27.7467	26.1344	26.5495	26.559	25.9517	25.9296	25.9736	24.5199	24.0672	23.6617	28.2538	25.5377	28.1929
CDIF630erm_01377	415		YrrO	putative protease YrrO	CcpA+	O	0.429463	0.0295747	0.638238	0.0301889	0.374962	0.0474131	0.583737	0.0222334	0.460261	0.000307747	0.516674	0.000141497	0.208071	25.0756	24.6461	24.7006	24.0624	24.9129	25.1692	25.1315	24.6689	24.7566	24.5013	24.7237	24.7272	24.6496	23.8386	24.2157	24.1072
CDIF630erm_01476	415		CDIF630erm_01476	putative peptidase, M16 family	SigE+	S	0.347854	0.0756992	0.668937	0.00589772	-0.00224999	0.990437	0.318832	0.0803025	0.130322	0.0547838	0.499606	8.46223e-05	0.0536878	24.4333	24.0854	24.4355	23.7666	24.4754	24.3545	24.4668	24.2545	24.0566	23.9261	24.3751	24.5497	24.3747	23.9124	23.6727	23.7027
CDIF630erm_02988	414	x	GlyA1	serine hydroxymethyltransferase	CodY-	E	-0.280375	0.0426414	-1.70756	0.0170877	2.09007	9.6446e-05	0.662885	0.0854321	1.14415	1.99149e-06	-0.682317	2.77649e-05	0.00030314	28.9266	29.2069	26.8365	28.5441	28.9438	28.815	29.0139	29.2332	29.2078	29.1793	26.7473	26.8974	26.8606	28.2049	28.9306	28.3957
CDIF630erm_01632	413		CDIF630erm_01632	putative iron-sulfur protein	n.a.	C	-0.0666772	0.961441	0.5875	0.93481	-0.103104	0.703044	0.551073	0.781959	0.194669	0.665926	0.235179	0.942068	0.992194	22.6285	22.6951	22.7316	22.1441	22.2266	22.5602	22.995	22.7671	21.9491	23.1308	23.0442	22.4948	22.5946	n.a.	22.7883	22.6672
CDIF630erm_01333	412	x	FabF	3-oxoacyl-[acyl-carrier-protein] synthase 2	n.a.	I	0.791481	0.0147949	0.961011	0.0264902	-0.114686	0.338579	0.0548434	0.705428	-0.0548935	0.807847	0.877125	1.41348e-05	0.344482	27.3259	26.5344	27.4406	26.4796	27.3664	27.1532	27.4427	26.4481	26.561	26.5904	27.4913	27.4653	27.362	26.2549	26.3599	26.771
CDIF630erm_01818	412		CDIF630erm_01818	TRSP domain protein	n.a.	F	NaN	NaN	0.035548	0.868188	NaN	NaN	-0.0192084	0.916362	NaN	NaN	NaN	NaN	NaN	NaN	21.1058	21.1605	21.125	n.a.	n.a.	n.a.	21.5811	21.7926	n.a.	n.a.	21.6158	21.8645	n.a.	21.8087	21.6039
CDIF630erm_01695	410		CDIF630erm_01695	ABC-type transport system, permease	n.a.	V	0.496254	0.171152	0.0788621	0.370453	0.0935098	0.710446	-0.323882	0.273897	-0.094492	0.368276	0.279246	0.08022	0.182885	22.9969	22.5006	22.9034	22.8245	22.7519	22.8708	23.307	22.6101	22.0157	22.7717	22.9818	22.8906	22.8339	22.9196	22.7038	22.8419
CDIF630erm_00627	409		DacF1	serine-type D-ala-D-ala carboxypeptidase	n.a.	M	-0.592798	0.961261	0.872556	0.578627	-0.754648	0.685039	0.710705	0.786048	-0.0567208	0.933946	0.145341	0.556665	0.498843	21.8608	22.4536	22.6155	21.7429	n.a.	22.7531	22.0547	22.1539	22.3387	22.7918	22.3693	22.6383	22.8056	n.a.	21.8615	22.6797
CDIF630erm_01697	409		CDIF630erm_01697	ABC-type transport system, permease	n.a.	M	0.270015	0.341815	0.235417	0.162806	-0.0406986	0.614372	-0.0752963	0.724979	-0.0564862	0.599705	0.252368	0.0778907	0.824062	24.661	24.391	24.7017	24.4663	24.7815	24.6383	24.554	24.4701	23.8979	24.6934	24.7728	24.684	24.6455	24.6368	24.2724	24.4668
CDIF630erm_03917	409		CDIF630erm_03917	aminopeptidase 2	SigH+	E	0.275362	0.0062115	0.518855	0.0721931	0.0571161	0.245529	0.30061	0.173476	0.162222	0.0448503	0.389576	0.00086095	0.13976	24.9285	24.6531	24.8713	24.3525	24.8943	24.9253	24.9649	24.6436	24.5976	24.7155	24.8197	24.9362	24.8556	24.0489	24.4313	24.5334
CDIF630erm_01186	408		PepT1	peptidase T	SigB-	E	-0.239972	0.0588428	-0.503863	0.271938	0.793642	0.126781	0.52975	0.139449	0.644794	0.00881606	-0.342198	0.0950363	0.479335	24.6985	24.9384	23.9048	24.4087	24.5693	24.7676	24.7502	25.0173	24.844	24.9488	24.4994	23.4816	23.4787	24.7845	23.9853	24.345
CDIF630erm_02905	408	x	MurG	UDP-N-acetylglucosamine--N-acetylmuramyl- (pentapeptide) pyrophosphoryl-undecaprenol N-acetylglucosamine transferase	SigH+	M	1.14718	0.00576069	-0.0698091	0.404168	0.638563	0.0281869	-0.578424	0.0502694	0.140788	0.805029	0.544933	0.000256779	0.000114649	24.4843	23.3372	23.8458	23.9156	24.3103	24.4433	24.6756	23.5694	23.1855	23.2249	23.8751	23.8137	23.8479	24.0322	23.8807	23.8259
CDIF630erm_00525	408	x	HadB	2-hydroxyisocaproyl-CoA dehydratase, alpha subunit	Hfq+	E	-1.34276	0.00318691	-0.231676	0.638288	-0.150901	0.413437	0.960182	0.0804143	0.550881	0.0307668	-0.863694	0.00197184	0.00879386	28.6909	30.0336	28.8418	29.0735	28.6331	28.715	28.7229	30.0591	30.1348	29.8969	28.6878	28.7058	29.0942	28.5537	29.5761	28.8983
CDIF630erm_00298	408	x	CDIF630erm_00298	putative CO dehydrogenase (NAD), NADH dehydrogenase subunit	n.a.	C	-3.48782	0.0835809	0.157584	0.559319	-1.99797	0.14226	1.64744	0.0973665	0.689682	0.584689	-1.56719	0.0127415	0.0030266	21.3835	24.8713	23.3815	23.2239	n.a.	22.2597	21.6031	24.5995	25.2392	24.6891	23.392	23.3295	23.4214	22.6746	24.1184	22.0961
CDIF630erm_02944	408	x	CDIF630erm_02944	putative lipoprotein	n.a.	S	0.591994	0.0377792	1.275	0.208758	0.75181	0.0210613	1.43481	0.174954	0.986975	0.000207681	0.810452	0.000778967	0.688919	22.7766	22.1846	22.0248	20.7498	22.7255	22.7996	22.8034	22.3904	21.9856	22.1489	22.1858	22.0514	21.8128	n.a.	21.5301	21.1089
CDIF630erm_01478	407		DapG	aspartokinase	SigE+	E	0.0463909	0.613221	0.310747	0.161194	-0.424039	0.109904	-0.159683	0.264093	-0.300025	0.0135913	0.191884	0.0895406	0.187222	25.2964	25.25	25.7205	25.4097	25.3204	25.3924	25.1674	25.3168	25.214	25.2169	25.7592	25.4535	25.9116	25.5775	25.3801	25.2527
CDIF630erm_02648	407		CDIF630erm_02648	putative lipoprotein	n.a.	M	0.711646	0.0952348	NaN	NaN	NaN	NaN	NaN	NaN	NaN	NaN	NaN	NaN	NaN	20.2218	19.5101	NaN	NaN	20.0618	20.1948	20.3898	19.4681	19.0835	19.8716	n.a.	n.a.	19.6852	n.a.	n.a.	n.a.
CDIF630erm_02763	405	x	TdcB	threonine dehydratase	CcpA-	E	-0.576852	0.00480412	-1.08671	0.00204643	-0.260068	0.0577225	-0.769929	0.0162355	-0.586347	5.21688e-05	-0.876693	1.44155e-06	0.00489534	26.371	26.9479	26.6311	27.7178	26.4092	26.4488	26.2472	27.035	26.9182	26.8861	26.5078	26.6735	26.7043	27.6928	27.8734	27.571
CDIF630erm_02248	405	x	CDIF630erm_02248	N-carbamoyl-L-amino acid hydrolase	CcpA-	E	0.101655	0.416269	-0.347708	0.435197	-0.921926	0.0112543	-1.37129	0.0470824	-1.15616	9.31669e-05	-0.207744	0.558541	0.252716	24.3284	24.2267	25.2503	25.598	24.1436	24.4329	24.392	24.2824	24.2137	24.1821	25.3255	25.1869	25.2351	25.3316	26.1136	25.1615
CDIF630erm_03476	404		DpaL2	diaminopropionate ammonia-lyase	SigE+	E	0.745205	0.0976909	-0.48326	0.301306	0.872845	0.0717665	-0.35562	0.43762	0.286062	0.201554	0.18507	0.478109	0.0194269	23.4886	22.7434	22.6158	23.099	23.0834	23.4165	23.86	22.9146	22.6511	22.6479	22.5685	22.7654	22.5001	22.8897	23.6072	22.6105
CDIF630erm_03020	403		CDIF630erm_03020	putative phospholipase	Spo0A-	S	-1.02103	0.287116	-0.164088	0.444707	-0.35503	0.333678	0.501909	0.685459	0.159609	0.269022	-0.603382	0.191225	0.542448	21.8647	22.8857	22.2197	22.3838	n.a.	22.2529	22.6228	23.2027	22.9125	22.4427	22.9009	n.a.	22.7016	n.a.	22.8701	23.0611
CDIF630erm_01689	402	x	TyrS	tyrosine--tRNA ligase	n.a.	J	-1.02594	0.0302387	-0.631405	0.043229	-0.300003	0.198952	0.0945297	0.559947	-0.0476696	0.369332	-0.821661	8.5601e-05	0.103707	25.9421	26.9681	26.2421	26.8735	26.2113	25.9174	25.6415	26.8007	27.0028	27.086	26.2287	26.1896	26.3057	27.0466	26.6137	26.9265
CDIF630erm_02385	402	x	CDIF630erm_02385	putative ATP/GTP-binding protein	n.a.	S	-0.580193	0.015384	0.0667634	0.600431	-0.816598	0.00728845	-0.169641	0.3348	-0.464534	0.000143903	-0.202185	0.00819037	0.00186231	22.5696	23.1497	23.3861	23.3194	22.6926	22.4612	22.5452	23.1756	23.0935	23.1785	23.3472	23.4065	23.404	23.099	23.5268	23.3006
CDIF630erm_00034	401		UgtP1	processive diacylglycerol beta-glucosyltransferase	n.a.	M	0.361512	0.164692	0.118572	0.624932	0.131101	0.543921	-0.111838	0.900828	0.0197077	0.838219	0.240447	0.177519	0.659979	24.0673	23.7057	23.9362	23.8176	23.7506	24.1387	24.2643	23.6562	23.6589	23.7975	23.7684	24.0388	23.9872	24.3541	23.5532	23.3376
CDIF630erm_03465	400		Pgk	phosphoglycerate kinase	SigH-	F	-0.152333	0.233594	-1.48487	0.085504	1.41826	0.0870374	0.0857227	0.69728	0.570846	0.023404	-0.651554	0.0255343	0.0543825	29.2543	29.4067	27.8361	29.3209	29.3323	29.1016	29.3178	29.541	29.3089	29.3596	28.574	26.8682	27.5514	29.4725	28.5018	29.7242
CDIF630erm_00523	399	x	HadA	isocaprenoyl-CoA:2-hydroxyisocaproate CoA-transferase	Hfq+	C	-1.14868	0.000636804	-0.193691	0.610112	-0.0236977	0.972084	0.931291	0.0621976	0.561973	0.0141206	-0.745013	0.00272621	0.0131985	29.5462	30.6948	29.5699	29.7636	29.4673	29.5071	29.657	30.7522	30.7334	30.5938	29.5136	29.2848	29.8538	29.2901	30.1548	29.7171
CDIF630erm_02840	399		CoaBC	bifunctional phosphopantothenoylcysteine synthetase/decarboxylase	n.a.	H	-0.0457156	0.826209	0.231675	0.288889	-0.133976	0.548249	0.143414	0.545586	0.0002547	0.990068	0.0927528	0.558017	0.352842	24.5191	24.5648	24.6531	24.4214	24.7872	24.5689	24.1246	24.2679	24.6733	24.7127	24.8145	24.5045	24.6232	24.1405	24.7172	24.3466
CDIF630erm_02158	399	x	CDIF630erm_02158	uncharacterized protein, coenzyme F420:L-glutamate ligase-like	n.a.	S	-0.0846758	0.141325	0.707427	0.0542127	-1.10852	0.00604606	-0.316416	0.194006	-0.75478	4.8608e-05	0.406666	0.0074469	0.00197195	26.3372	26.4219	27.4458	26.7383	26.3995	26.2955	26.3146	26.4456	26.3901	26.4295	27.4416	27.58	27.3023	26.8125	26.4199	26.934
CDIF630erm_02394	399		CDIF630erm_02394	putative threonyl/alanyl-tRNA synthetase	n.a.	J	NaN	NaN	0.459054	0.196451	NaN	NaN	-0.357983	0.533744	NaN	NaN	NaN	NaN	NaN	NaN	21.2243	22.0414	21.5823	n.a.	n.a.	n.a.	22.2138	21.2452	n.a.	21.9395	22.0712	22.1081	n.a.	22.1241	22.2092
CDIF630erm_03130	399		CDIF630erm_03130	membrane dipeptidase	CodY-	E	1.01294	0.16165	NaN	NaN	NaN	NaN	NaN	NaN	NaN	NaN	NaN	NaN	NaN	21.6267	20.6138	NaN	NaN	22.1353	22.2842	n.a.	20.9181	21.4336	n.a.	n.a.	n.a.	n.a.	n.a.	n.a.	n.a.
CDIF630erm_01984	399	x	ArgG	argininosuccinate synthase	CcpA+	E	0.80368	0.138472	0.547652	0.0437366	-1.98788	0.00231159	-2.24391	0.00745585	-2.08647	2.76175e-07	0.595678	0.00484836	0.122275	22.9881	22.1844	24.976	24.4283	23.0307	22.963	22.9696	22.8121	n.a.	22.7254	25.1537	24.9024	24.8535	24.6425	24.1714	24.4327
CDIF630erm_02038	398		PheA	bifunctional P-protein, chorismate mutase/prephenate dehydratase	n.a.	E	-0.79118	0.511594	-0.563677	0.441283	-0.570873	0.915553	-0.34337	0.702221	-0.430908	0.791854	-0.659566	0.324341	0.701741	21.7653	22.5564	22.3361	22.8998	22.545	22.125	n.a.	22.2407	22.7439	22.6375	22.4587	22.619	21.8107	23.6433	22.3956	22.2118
CDIF630erm_03993	398	x	CDIF630erm_03993	aromatic-amino-acid aminotransferase	Spo0A-	E	-0.87983	0.00802177	-0.432678	0.789127	-0.51605	0.632529	-0.0688987	0.718158	-0.242578	0.981894	-0.633713	0.244737	0.519826	29.6509	30.5307	30.167	30.5996	29.6577	29.6024	29.6912	30.6531	30.5328	30.3948	28.8981	30.8237	30.1792	29.3178	31.6226	29.7545
CDIF630erm_01495	398	x	CDIF630erm_01495	putative alanine aminotransferase	Hfq+	E	-1.15545	0.0162121	-0.862178	0.0583055	-0.267354	0.238718	0.0259198	0.863691	-0.0714779	0.542026	-1.00269	0.000245291	0.36316	27.7374	28.8928	28.0047	28.8669	27.6854	27.7028	27.8202	29.1462	28.823	28.6671	27.7552	28.2597	27.9541	28.4394	29.2629	28.7785
CDIF630erm_01323	398		AckA	acetate kinase	CcpA+	F	0.36864	0.055229	0.0862219	0.658787	0.115316	0.436863	-0.167102	0.590447	-0.0147944	0.917851	0.226165	0.0940229	0.348635	29.3435	28.9748	29.2281	29.1419	29.1526	29.3513	29.505	29.0853	28.8731	28.9581	29.1422	29.1628	29.3684	28.8053	29.0153	29.5116
CDIF630erm_03517	397	x	SdaB	L-serine dehydratase	n.a.	E	0.878849	0.00160019	0.584113	0.00272532	-0.0955153	0.291125	-0.390252	0.0108069	-0.206334	0.00138924	0.719116	5.44409e-07	0.0200044	25.8574	24.9785	25.9529	25.3688	25.7416	25.9158	25.9081	24.9035	24.9392	25.0863	25.8608	25.9631	26.0298	25.35	25.4444	25.3086
CDIF630erm_01883	397		RibBA	bifunctional 3,4-dihydroxy-2-butanone 4-phosphate synthase/GTP cyclohydrolase-2	c-di-GMP-	H	NaN	NaN	1.2203	0.121014	NaN	NaN	NaN	NaN	NaN	NaN	NaN	NaN	NaN	NaN	NaN	28.349	27.1287	n.a.	n.a.	n.a.	n.a.	n.a.	n.a.	28.4694	27.5419	28.7728	27.5434	26.0982	27.3643
CDIF630erm_00247	397		MetK	S-adenosylmethionine synthetase	c-di-GMP-	H	0.419459	0.0277503	0.0699479	0.454119	0.298557	0.0506426	-0.0509537	0.374577	0.138569	0.0473449	0.252188	0.00183254	0.0109964	28.4142	27.9947	28.1156	28.0457	28.2861	28.5041	28.4436	28.0336	28.0102	27.9386	28.0625	28.2478	28.0266	28.1078	28.0531	27.9729
CDIF630erm_02276	397	x	LysC	aspartokinase	n.a.	E	-1.52864	0.000188877	0.97289	0.0352063	-1.42672	0.000290399	1.07482	0.0286444	-0.0628018	0.142746	-0.206125	0.0299902	1.64972e-06	23.2074	24.736	24.6341	23.6612	23.2143	23.2795	23.124	24.6569	24.7173	24.8286	24.6598	24.7138	24.5219	23.9361	23.6733	23.3058
CDIF630erm_01432	397	x	IscS2	cysteine desulfurase	c-di-GMP-	E	-0.644184	0.0207552	0.440069	0.188002	2.27785	0.00111249	3.3621	0.00512083	2.83892	7.13802e-08	-0.507606	0.560539	0.00693249	28.6876	29.3318	26.4098	25.9697	28.8455	28.6753	28.5241	29.1056	29.4434	29.4223	26.6498	26.1037	26.4243	25.7763	26.3658	25.6648
CDIF630erm_01304	397	x	FprA	flavo-diiron protein FprA	n.a.	C	-1.49374	0.000182105	-0.0686685	0.758072	-1.18932	0.000391749	0.23576	0.245142	-0.291926	0.000506674	-0.666783	1.52839e-05	2.6101e-05	26.9889	28.4826	28.1782	28.2469	27.0917	26.9099	26.9589	28.4313	28.5518	28.4621	28.1809	28.1069	28.2436	27.9593	28.4742	28.2613
CDIF630erm_00951	397	x	CDIF630erm_00951	citrate (Re)-synthase	n.a.	E	0.104151	0.261805	0.342861	0.34083	0.829456	0.069043	1.06817	0.023205	0.93959	0.000161055	0.185634	0.182183	0.483202	23.0826	22.9785	22.2532	21.9103	23.0273	23.1167	23.1023	23.0211	22.8515	23.0546	22.5357	21.7489	22.3623	22.132	21.6016	21.9481
CDIF630erm_02952	396		PatB2	putative cystathionine beta-lyase	CcpA-	E	0.743294	0.389405	-0.640524	0.0322347	0.042365	0.766888	-1.34145	0.0505343	-0.637454	0.0175293	-0.099061	0.0740289	0.0103242	23.4984	22.7551	23.4561	24.0966	23.4553	23.359	23.6639	23.4482	n.a.	23.2233	23.6429	23.3052	23.3987	23.818	24.2446	24.1909
CDIF630erm_03092	396	x	PatA	putative N-acetyl-LL-diaminopimelate aminotransferase	CodY-	E	-2.22504	0.00123038	-1.72792	0.390319	-0.119409	0.642301	0.377711	0.401628	0.276748	0.388391	-1.98758	0.0111245	0.285179	23.3184	25.5434	23.4378	25.1657	23.6141	23.1743	23.1134	25.706	25.5371	25.3671	23.173	23.7342	23.3478	23.0634	26.3684	24.0623
CDIF630erm_02644	396		CDIF630erm_02644	putative cell wall hydrolase, phosphatase-associated protein	Hfq-	M	NaN	NaN	NaN	NaN	-0.046925	0.754525	NaN	NaN	NaN	NaN	NaN	NaN	NaN	21.8407	NaN	21.8876	NaN	21.7714	21.6802	22.045	n.a.	n.a.	n.a.	22.0178	21.925	21.702	n.a.	21.3735	n.a.
CDIF630erm_00299	395	x	Cfa	cyclopropane-fatty-acyl-phospholipid synthase	CcpA-	M	-0.972347	0.00945948	-0.687558	0.00868615	-1.28062	0.00346081	-0.995827	0.00435925	-1.09839	2.94691e-06	-0.776561	3.12338e-05	0.17884	23.9225	24.8949	25.2032	25.8907	24.074	24.0139	23.6431	24.9412	24.7065	25.019	25.1092	25.1499	25.3397	26.0578	25.7946	25.804
CDIF630erm_02957	395		CDIF630erm_02957	putative lipoprotein	n.a.	G	0.300292	0.231266	0.19156	0.521142	-0.251353	0.255968	-0.360086	0.448083	-0.301097	0.17173	0.240188	0.186788	0.898329	23.5129	23.2127	23.7643	23.5727	23.7365	23.224	23.5329	23.0297	23.1128	23.4587	23.923	23.7942	23.5514	24.0666	23.0298	23.4294
CDIF630erm_03382	395		CDIF630erm_03382	putative amidohydrolase, M20D family	c-di-GMP-	S	-0.142087	0.442221	1.44062	0.0248966	-0.676881	0.147676	0.905831	0.0362822	-0.0565873	0.461111	0.618652	0.0104662	0.00312385	24.851	24.9931	25.5279	24.0873	24.7148	24.6393	25.1456	24.918	24.9628	25.0927	26.0396	25.2189	25.1454	23.7344	24.1495	24.3173
CDIF630erm_03475	395		CDIF630erm_03475	putative peptidase, M20 family	CcpA+	E	0.95901	0.0202233	-0.058477	0.672606	1.15374	0.017841	0.136255	0.536553	0.722963	0.000718898	0.561043	0.00520695	0.00279975	22.9148	21.9558	21.761	21.8195	22.6606	22.869	23.1691	22.232	21.8684	21.7174	21.8433	21.7474	21.6881	21.8104	21.9848	21.6431
CDIF630erm_01229	395		CDIF630erm_01229	putative membrane protein	CodY-	E	-0.434316	0.250777	-0.733696	0.0476586	-0.394914	0.408194	-0.694294	0.0298298	-0.574468	0.00823582	-0.611904	0.0056675	0.069593	22.6996	23.1339	23.0945	23.8282	22.6705	22.8992	22.5013	22.9991	22.7629	23.5299	23.4797	22.4407	23.1763	n.a.	24.4627	24.3618
CDIF630erm_03313	394	x	MalY	cystathionine beta-lyase	Hfq+	E	NaN	NaN	-2.08496	0.241145	NaN	NaN	-3.39591	0.00979452	NaN	NaN	NaN	NaN	NaN	NaN	21.6317	22.9427	25.0276	n.a.	n.a.	n.a.	22.0155	n.a.	22.3932	24.0065	n.a.	22.8059	25.2369	24.5917	25.1712
CDIF630erm_00317	394		LarC	Ni2+ carrier LarC	n.a.	S	-0.722626	0.760767	NaN	NaN	-0.298677	0.73028	NaN	NaN	NaN	NaN	NaN	NaN	NaN	22.1712	22.8938	22.4698	NaN	23.1577	n.a.	22.1976	23.1504	22.8712	22.6091	22.8077	22.2749	22.2564	n.a.	n.a.	24.2237
CDIF630erm_02722	394		CDIF630erm_02722	gnat family acetyltransferase	c-di-GMP-	S	0.535132	0.0226818	NaN	NaN	0.596416	0.0856789	NaN	NaN	NaN	NaN	NaN	NaN	NaN	24.2076	23.6725	23.6112	NaN	24.2877	24.0621	24.2626	23.79	23.7427	23.4637	23.9463	23.3973	23.4207	n.a.	n.a.	22.7425
CDIF630erm_00949	394		CDIF630erm_00949	na/leu symporter	CcpA-	S	-1.8697	0.219461	NaN	NaN	NaN	NaN	0.0878649	0.653679	NaN	NaN	NaN	NaN	NaN	21.0439	22.9136	NaN	22.8257	n.a.	22.0355	21.0604	22.8602	22.8711	23.0049	n.a.	n.a.	19.8752	22.9018	23.1154	22.3585
CDIF630erm_00203	394		AspC	aspartate aminotransferase	Spo0A-	E	0.302356	0.0165848	0.420318	0.127932	0.0621061	0.670571	0.180069	0.0704363	0.11374	0.172773	0.358864	0.00337378	0.575873	27.7378	27.4354	27.6757	27.2553	27.7256	27.6898	27.7959	27.5307	27.4255	27.3439	27.9528	27.4204	27.6022	27.2107	27.2269	27.3258
CDIF630erm_01141	393	x	YtsJ	malate dehydrogenase (oxaloacetate-decarboxylating)	CcpA+	C	-0.0910933	0.467413	-0.985382	0.0864484	-0.496325	0.0380839	-1.39061	0.0449215	-1.02529	0.00036247	-0.678439	0.0109201	0.0251041	24.4161	24.5071	24.9124	25.8978	24.3888	24.4043	24.4542	24.6837	24.3738	24.4455	25.0816	24.7489	24.8872	26.014	25.3001	26.2257
CDIF630erm_01225	393		MoeA	molybdopterin molybdotransferase	n.a.	H	-0.586968	0.0472395	0.096633	0.363764	0.1215	0.459341	0.805101	0.601972	0.492139	0.281227	-0.299336	0.0110826	0.750842	22.6284	23.2153	22.5069	22.4102	22.7313	22.6754	22.4649	23.1295	22.9678	23.4968	22.2492	22.6764	22.5618	n.a.	23.245	22.6928
CDIF630erm_01788	393		CDIF630erm_01788	putative amidohydrolase	n.a.	Q	-0.469282	0.086263	-1.1753	0.0203979	0.558681	0.114837	-0.147341	0.530162	0.108154	0.217148	-0.797297	0.000896045	0.0601239	23.5315	24.0008	22.9728	24.1481	23.2914	23.4402	23.812	24.2113	23.877	23.8885	23.343	22.6405	22.8418	24.429	24.083	23.8779
CDIF630erm_00226	393		CDIF630erm_00226	putative exported protein	n.a.	S	-0.384237	0.524179	0.116236	0.294516	-0.339354	0.456061	0.16112	0.323206	-0.077533	0.534439	-0.126294	0.360362	0.0499914	21.7225	22.1067	22.0618	21.9456	n.a.	22.1065	22.4838	22.0079	22.0105	22.2839	21.9079	22.2087	22.0532	n.a.	22.7267	22.3036
CDIF630erm_00631	392	x	CDIF630erm_00631	hypothetical protein	n.a.	S	0.440818	0.104222	1.02097	0.128018	-1.34405	0.00563608	-0.763897	0.318227	-1.12569	0.00382078	0.832079	0.0106237	0.186598	25.3323	24.8915	26.6763	25.6554	25.3905	25.3276	25.2765	24.708	24.7253	25.188	26.6448	26.5188	26.8463	25.2047	26.3946	24.916
CDIF630erm_01199	391	x	ThlA1	acetyl-CoA C-acetyltransferase	CcpA-	I	-1.79127	0.00025276	-3.31999	0.000633	1.74421	0.00800862	0.215494	0.321198	0.443973	3.0716e-05	-2.3107	2.23659e-08	0.000197332	29.9048	31.6961	28.1606	31.4806	29.7917	29.9441	29.9721	31.8124	31.5814	31.6851	28.4408	27.9901	28.0039	31.1394	31.6572	31.5921
CDIF630erm_00960	391		PurH'	phosphoribosylaminoimidazolecarboxamide formyltransferase	CcpA-	F	-0.166366	0.210782	-0.753146	0.037177	-0.304315	0.161511	-0.891095	0.0359672	-0.643907	0.00104912	-0.51948	0.00445937	0.0388541	25.7536	25.92	26.058	26.8111	25.6504	25.6689	25.925	26.0179	25.9231	25.8116	25.9633	26.3072	25.8652	27.094	26.5486	26.7367
CDIF630erm_01661	391		CDIF630erm_01661	uncharacterized protein	n.a.	S	0.20942	0.109477	0.830185	0.054311	-0.735542	0.00637202	-0.114778	0.709204	-0.480273	0.00582035	0.565038	0.00132255	0.0199739	24.388	24.1785	25.1235	24.2933	24.3573	24.4281	24.3775	24.059	24.1527	24.3124	25.1835	25.1689	25.0118	24.5473	23.8785	24.3738
CDIF630erm_03038	391		CDIF630erm_03038	putative CDP-glycerol/ribitol transferase	n.a.	M	0.474308	0.0742087	NaN	NaN	-0.0547452	0.861793	NaN	NaN	NaN	NaN	NaN	NaN	NaN	22.5797	22.1054	22.6345	NaN	22.7454	22.5958	22.3739	22.1652	21.8179	22.2923	22.4887	22.965	22.3805	n.a.	n.a.	22.0536
CDIF630erm_00872	390		ThiI	sulfurtransferase ThiI	n.a.	H	0.418546	0.0111951	-0.196256	0.784829	0.458092	0.00559924	-0.15671	0.859661	0.162481	0.310587	0.127124	0.410925	0.17794	23.3002	22.8816	22.8421	23.0383	23.2221	23.3712	23.3033	22.9817	22.8854	22.77	22.8622	22.75	22.9094	23.6431	22.5767	22.6292
CDIF630erm_01372	390		DeoB	phosphopentomutase	SigB-	G	-0.000711971	0.913063	0.143332	0.357168	0.273157	0.412466	0.417202	0.0283586	0.3434	0.0357075	0.0627368	0.684745	0.542113	23.2245	23.2252	22.9513	22.808	22.7546	23.4168	23.4076	23.3661	23.1509	23.1476	22.7578	23.1176	22.9563	22.8472	22.6564	22.9086
CDIF630erm_01965	389	x	CDIF630erm_01965	putative membrane protein	CcpA+	S	1.58772	0.0200033	0.612755	0.124633	-0.699473	0.0178688	-1.67443	0.0149723	-1.01104	0.000127388	0.911817	0.000168815	0.0218702	26.0898	24.502	26.7892	26.1765	26.059	26.0574	26.1508	24.4709	24.0623	24.8628	26.9326	26.6251	26.7936	25.9967	26.5978	25.8143
CDIF630erm_01619	388		SigA1	RNA polymerase sigma factor SigA1 (sigma-43)	n.a.	K	-0.209179	0.272015	0.221646	0.192845	0.000997897	0.935737	0.431823	0.0529282	0.215946	0.0695456	-0.00986295	0.954403	0.0567076	24.5488	24.758	24.5478	24.3261	24.5611	24.7712	24.2707	24.694	24.904	24.6638	24.5766	24.5314	24.535	24.1899	24.2047	24.5537
CDIF630erm_00264	388		CDIF630erm_00264	putative metal-dependent hydrolase	n.a.	Q	0.97798	0.19121	NaN	NaN	1.19285	0.0901225	NaN	NaN	NaN	NaN	NaN	NaN	NaN	23.3452	22.3672	22.1524	NaN	23.0082	23.6162	23.3477	23.0276	22.8726	n.a.	22.8066	n.a.	22.6645	n.a.	n.a.	22.4633
CDIF630erm_01230	387		CDIF630erm_01230	putative peptidase, M20D family	CodY-	E	-0.655585	0.00877898	-0.501096	0.139305	-0.466602	0.169248	-0.312113	0.0466572	-0.374082	0.0111972	-0.567983	0.000858848	0.590456	26.4045	27.0601	26.8711	27.3722	26.4493	26.3701	26.3929	26.9621	27.052	27.1593	27.1456	26.4483	26.9338	27.4451	27.443	27.2166
CDIF630erm_03760	387		AgaS	putative tagatose-6-phosphate ketose/aldose isomerase AgaS	n.a.	M	0.300567	0.121423	-0.00881402	0.960888	0.176147	0.356463	-0.133235	0.458972	0.0292626	0.827447	0.147026	0.232932	0.206744	23.0062	22.7056	22.83	22.8389	23.1632	22.7971	23.0347	22.5832	22.6431	22.874	22.842	23.0234	22.5925	22.5826	22.9607	22.9426
CDIF630erm_03287	386	x	SuyB	(2R)-sulfolactate sulfo-lyase subunit beta	n.a.	G	NaN	NaN	-3.53425	0.00758875	NaN	NaN	NaN	NaN	NaN	NaN	NaN	NaN	NaN	NaN	NaN	23.7947	27.329	n.a.	n.a.	n.a.	n.a.	n.a.	n.a.	23.8906	24.0954	23.2792	26.8572	28.0898	26.5542
CDIF630erm_01002	386	x	GlgC	glucose-1-phosphate adenylyltransferase	CodY-	H	-2.59727	0.142423	-1.97497	0.0259162	-0.247832	0.659231	0.374472	0.0544651	0.268143	0.192988	-2.29292	7.06977e-05	0.936722	21.2063	23.8035	21.4541	23.4291	n.a.	21.2486	22.1846	23.9191	23.8179	23.662	21.9984	20.9221	21.2197	23.2835	23.3735	23.6102
CDIF630erm_02900	386		FtsZ	cell division protein FtsZ	SigH+	D	-0.127026	0.21692	0.537451	0.0497752	-0.132572	0.452526	0.531904	0.0400482	0.17618	0.0530156	0.182359	0.0580117	0.00664349	26.2143	26.3413	26.3468	25.8094	26.3347	26.2085	26.0891	26.3551	26.3628	26.3052	26.1104	26.3483	26.5487	25.7274	26.0172	25.6579
CDIF630erm_00568	386		Cwp27	putative cell wall binding protein	CodY-	M	-0.526884	0.196445	NaN	NaN	NaN	NaN	-2.15989	0.0532643	NaN	NaN	NaN	NaN	NaN	21.4169	21.9438	NaN	24.1037	21.3169	20.856	21.8911	22.0059	22.0109	21.8053	21.8532	n.a.	n.a.	24.891	n.a.	24.4533
CDIF630erm_02575	385		CDIF630erm_02575	putative toxic anion resistance protein	n.a.	P	-0.156763	0.23523	0.205956	0.568955	0.117373	0.470953	0.480092	0.329406	0.297189	0.180875	0.00591104	0.738277	0.358397	23.1215	23.2782	23.0041	22.7981	23.0476	23.2794	23.0232	23.3412	23.1371	23.3466	22.776	23.2134	22.9897	21.7148	23.2212	23.0458
CDIF630erm_02134	385		CDIF630erm_02134	putative exported protein	SigE+	M	NaN	NaN	NaN	NaN	0.413624	0.105362	NaN	NaN	NaN	NaN	NaN	NaN	NaN	23.113	NaN	22.6994	NaN	23.1456	23.0443	23.1468	n.a.	n.a.	22.4186	22.973	22.5896	22.4893	n.a.	n.a.	n.a.
CDIF630erm_03774	385	x	Alr	alanine racemase	SigE+	M	-0.863516	0.00485601	-1.20243	0.00075898	0.326125	0.0489756	-0.0127885	0.900245	0.0985267	0.0620512	-1.02379	5.06513e-07	0.0459059	26.3104	27.1739	25.9842	27.1867	26.1347	26.3755	26.4059	27.2807	27.2054	27.0235	26.0638	25.8838	25.9995	27.2482	27.2518	27.051
CDIF630erm_01462	384		NusA	transcription elongation protein	Hfq-	K	0.260939	0.198248	0.491858	0.0229037	-0.175157	0.271545	0.0557622	0.57724	-0.0746662	0.429858	0.378786	0.00123816	0.153293	25.3295	25.0685	25.5046	25.0128	25.5354	25.3058	25.1167	24.9726	25.0606	25.1659	25.4935	25.4727	25.5467	24.9931	24.8913	25.1427
CDIF630erm_03898	384		MdeA	methionine gamma-lyase	n.a.	E	-0.145789	0.511623	NaN	NaN	2.15841	0.025786	NaN	NaN	NaN	NaN	NaN	NaN	NaN	21.4318	21.5776	19.2734	NaN	21.0008	21.6315	21.5821	21.4437	21.6812	21.598	n.a.	19.6958	20.0045	n.a.	n.a.	n.a.
CDIF630erm_02361	384		Dxr	1-deoxy-D-xylulose 5-phosphate reductoisomerase	n.a.	I	0.461719	0.0815051	0.583876	0.993201	0.463707	0.0320961	0.585863	0.966001	0.51384	0.0581403	0.511811	0.052203	0.0511918	24.1717	23.7099	23.708	23.1241	24.124	24.194	24.1958	23.9447	23.6926	23.4501	23.5542	23.8396	23.7159	n.a.	23.8179	23.5913
CDIF630erm_02706	384		DnaJ	chaperone protein DnaJ	n.a.	O	0.0639016	0.59349	0.39362	0.256196	-0.597936	0.0423912	-0.268217	0.470475	-0.446106	0.0228777	0.253295	0.128569	0.259672	24.9	24.8361	25.498	25.1044	24.8867	24.9679	24.8427	24.6171	24.9225	24.9461	25.608	25.2486	25.6083	24.9466	25.5285	24.712
CDIF630erm_01943	383	x	YjiM	putative 2-hydroxyacyl-CoA dehydratase	Hfq+	E	-0.392198	0.0778383	0.0746221	0.710445	4.96586	0.000670465	5.43268	0.00497525	5.21207	6.02432e-09	-0.379779	0.612817	0.214457	28.2685	28.6607	23.3027	23.2281	28.3601	28.2494	28.191	28.5928	28.5123	28.8546	23.2927	23.087	23.499	22.8492	23.8701	22.6513
CDIF630erm_02570	383		MtlD	mannitol-1-phosphate 5-dehydrogenase	CcpA-	C	-0.837782	0.0167137	-0.322071	0.322579	-0.484787	0.096676	0.0309245	0.840209	-0.175923	0.208806	-0.559741	0.00630095	0.126823	24.0286	24.8663	24.5133	24.8354	23.7657	24.1207	24.1668	25.0788	24.8126	24.6785	24.2004	24.5652	24.7255	24.5948	25.2208	24.5966
CDIF630erm_00871	383		IscS1	cysteine desulfurase	n.a.	E	-0.303626	0.0414507	0.0558527	0.837489	-0.582728	0.101439	-0.22325	0.415211	-0.395286	0.0245339	-0.0989768	0.397661	0.224391	23.3212	23.6248	23.9039	23.848	23.4325	23.1715	23.3473	23.5328	23.6726	23.6648	24.031	23.5252	24.0913	23.4412	24.0115	24.0189
CDIF630erm_01922	383		CDIF630erm_01922	putative acetyltransferase	n.a.	S	0.271858	0.147577	-0.115307	0.28284	0.406468	0.0769963	0.0193024	0.886562	0.218127	0.0340222	0.092511	0.368723	0.0475776	22.4252	22.1534	22.0188	22.1341	22.3034	22.6323	22.3154	22.3223	22.0678	22.0539	22.113	21.9668	21.9717	22.022	22.2676	22.1017
CDIF630erm_03766	382		CtpB	putative carboxy-terminal protease	SigB-	M	NaN	NaN	NaN	NaN	-0.606008	0.910629	NaN	NaN	NaN	NaN	NaN	NaN	NaN	21.0769	NaN	21.6829	NaN	21.6615	21.6623	n.a.	21.7137	n.a.	n.a.	22.1218	21.6411	21.1118	22.4409	n.a.	n.a.
CDIF630erm_01978	382		CDIF630erm_01978	putative RNA methylase	CcpA-	L	0.0799125	0.231803	0.209521	0.238158	0.528982	0.00197476	0.65859	0.0361217	0.590539	2.77971e-05	0.131568	0.0658817	0.341127	24.255	24.1751	23.726	23.5165	24.1985	24.3421	24.2201	24.1878	24.1864	24.1506	23.6843	23.7201	23.7722	23.4417	23.7551	23.3165
CDIF630erm_02587	381	x	GrdD	glycine reductase complex, component C subunit alpha	SigH+	I	NaN	NaN	-2.67987	0.00399424	NaN	NaN	NaN	NaN	NaN	NaN	NaN	NaN	NaN	NaN	NaN	23.2641	25.944	n.a.	n.a.	n.a.	n.a.	21.867	n.a.	22.9548	23.2708	23.513	25.5994	26.4544	25.6003
CDIF630erm_02330	381		CDIF630erm_02330	putative ATP-dependent RNA helicase	n.a.	JKL	0.465968	0.00137135	1.18686	0.0659958	0.41122	0.0892688	1.13211	0.108906	0.671642	0.000657131	0.732705	0.000392713	0.471219	23.7062	23.2402	23.2949	22.1081	23.7676	23.6735	23.6754	23.2793	23.1924	23.2476	23.4388	23.0212	23.3898	n.a.	22.5987	22.7816
CDIF630erm_00897	381		CDIF630erm_00897	putative amidohydrolase, M20D peptidase family	SigH+	S	-0.321906	0.0907951	NaN	NaN	NaN	NaN	NaN	NaN	NaN	NaN	NaN	NaN	NaN	23.5374	23.8593	NaN	NaN	23.5002	23.4938	23.6149	24.0142	23.6862	23.8589	n.a.	n.a.	n.a.	n.a.	21.776	n.a.
CDIF630erm_03291	381	x	AdhB	alcohol dehydrogenase	CodY+	C	-1.72493	0.873998	-3.96557	0.000135998	-2.49095	0.280861	-4.7316	0.263986	-4.43981	0.00793264	-3.78267	0.0684273	0.14354	21.6192	23.3441	24.1101	28.0757	n.a.	20.7818	22.9063	24.8845	n.a.	19.8918	23.9193	24.2612	24.1295	28.1724	27.824	28.2011
CDIF630erm_03999	380		SufS2	putative cysteine desulfurase	SigH+	E	-0.281366	0.397756	-0.566553	0.259558	0.261124	0.623547	-0.0240618	0.950833	0.0977457	0.628986	-0.41811	0.0965458	0.602423	25.3934	25.6748	25.1323	25.6988	24.8444	25.1349	25.9595	25.7606	25.6677	25.591	25.1658	25.6343	24.2967	25.9569	25.6376	25.4569
CDIF630erm_02497	380		PrsA1	peptidyl-prolyl cis-trans isomerase, PpiC-type	SigH-	O	0.737137	0.0572957	0.749433	0.0163614	-0.194646	0.193626	-0.18235	0.431132	-0.190048	0.152751	0.743686	0.000264249	0.97987	25.0438	24.3066	25.2384	24.489	25.074	25.1142	24.9371	24.2367	23.994	24.6195	25.318	25.3452	25.0317	24.477	24.6828	24.2789
CDIF630erm_02784	380	x	CDIF630erm_02784	putative serine-pyruvate aminotransferase	SigD-	E	-1.67843	0.00173015	-1.71575	0.0167629	-1.71879	0.00360434	-1.75611	0.00612247	-1.74731	1.31643e-06	-1.70714	1.64749e-06	0.972917	24.0667	25.7451	25.7855	27.5013	23.9892	23.9429	24.2489	25.9708	25.6787	25.5538	25.7774	25.859	25.7166	27.3753	27.1472	27.8811
CDIF630erm_00830	380		CDIF630erm_00830	tetratricopeptide repeat protein	CodY+	S	-0.31884	0.0609725	-0.6847	0.63667	0.284874	0.120941	-0.0809857	0.750737	0.0704904	0.458316	-0.495318	0.336306	0.949495	22.9952	23.314	22.7103	23.395	23.0024	23.1457	22.8189	23.3126	23.2136	23.4092	22.8694	22.6954	22.5481	24.3826	22.5234	22.3075
CDIF630erm_01020	378	x	OpuCA	ABC-type transport system, glycine betaine/carnitine/choline ATP-binding protein	n.a.	E	0.775872	0.00378957	1.80218	0.00897683	-1.4217	0.000121777	-0.395398	0.160667	-1.12182	8.66293e-06	1.44399	5.26751e-07	0.000401384	24.3836	23.6077	25.8053	24.0031	24.3494	24.4673	24.3302	23.5714	23.606	23.6448	25.7529	25.7941	25.8666	23.7115	24.2975	23.9391
CDIF630erm_01816	378	x	CDIF630erm_01816	putative tellurite associated resistance protein	n.a.	P	-0.590247	0.00605312	0.296528	0.119452	0.0650304	0.422802	0.951806	0.00464931	0.530791	9.84297e-05	-0.223603	0.0805842	0.00024858	26.0992	26.6894	26.0341	25.7376	26.1693	26.1332	25.9887	26.7767	26.5627	26.7204	26.0147	25.9711	26.1129	25.7049	25.9269	25.5567
CDIF630erm_01194	378	x	Bcd	butyryl-CoA dehydrogenase, catalytic subunit	CcpA-	I	-1.31973	0.00248885	-3.50299	0.000679874	2.01291	0.00936808	-0.170354	0.46439	0.193752	0.000141229	-2.08806	1.16418e-07	4.60382e-05	29.1342	30.4539	27.1213	30.6242	28.9607	29.1706	29.2555	30.6342	30.2608	30.4425	27.3983	26.7847	27.116	30.3546	30.9007	30.5643
CDIF630erm_01146	377		NagA1	N-acetylglucosamine-6-phosphate deacetylase	SigD+	G	0.261719	0.093286	NaN	NaN	0.468083	0.079191	NaN	NaN	NaN	NaN	NaN	NaN	NaN	22.6759	22.4141	22.2078	NaN	22.597	22.5659	22.8478	22.4852	22.2978	22.4525	22.4362	22.2453	21.8896	n.a.	n.a.	22.5174
CDIF630erm_00527	377	x	AcdB	isocaproyl-CoA dehydrogenase, catalytic subunit	Hfq+	C	-0.932295	0.000356167	0.00364928	0.935374	0.170475	0.392881	1.10642	0.0452756	0.712479	0.00248277	-0.56537	0.0190956	0.0146571	30.9476	31.8799	30.7772	30.7735	30.9159	31.0053	30.92	31.9377	31.9004	31.7981	30.6901	30.4911	31.0857	30.3787	31.2128	30.5948
CDIF630erm_01299	376		MrdB	rod shape-determining protein MrdB	SigH+	D	NaN	NaN	NaN	NaN	-0.270551	0.557566	NaN	NaN	NaN	NaN	NaN	NaN	NaN	21.6027	NaN	21.8732	NaN	22.4904	n.a.	21.804	n.a.	n.a.	n.a.	n.a.	22.3247	22.5804	n.a.	n.a.	n.a.
CDIF630erm_01003	376		GlgD	glycogen biosynthesis protein	CodY-	G	NaN	NaN	NaN	NaN	NaN	NaN	1.21735	0.301925	NaN	NaN	NaN	NaN	NaN	NaN	22.854	NaN	21.6367	22.8309	n.a.	n.a.	22.8437	23.0297	22.6658	n.a.	n.a.	n.a.	n.a.	22.5083	21.8636
CDIF630erm_00398	376		CDIF630erm_00398	putative iron-containing alcohol dehydrogenase	n.a.	C	-0.169518	0.307445	0.303305	0.239561	-0.399978	0.16606	0.0728457	0.525617	-0.169034	0.227264	0.080251	0.658508	0.0841279	23.6357	23.8053	24.0357	23.7324	23.3677	23.7649	23.7412	23.8412	23.8315	23.741	23.8226	24.3562	23.8652	23.6871	23.9123	23.5774
CDIF630erm_02397	376		CDIF630erm_02397	transcriptional regulator, HTH-type	n.a.	K	NaN	NaN	1.18739	0.519863	-0.0905598	0.718412	NaN	NaN	NaN	NaN	NaN	NaN	NaN	22.0904	NaN	22.1809	20.9935	21.8409	22.4019	21.9665	n.a.	n.a.	22.2428	22.1821	22.4337	21.8729	20.4576	n.a.	22.2016
CDIF630erm_03283	376	x	BtuF	ABC-type transport system, cobalamin-spewcific extracellular solute-binding protein	n.a.	P	0.615723	0.0392038	0.446806	0.0948932	-0.807527	0.0340374	-0.976445	0.00946342	-0.876613	4.52867e-05	0.505963	0.00138185	0.429083	23.6325	23.0168	24.44	23.9932	23.6942	23.5968	23.6045	23.0666	22.7684	23.1842	24.6647	24.1579	24.453	24.1439	23.7786	24.0332
CDIF630erm_00526	375	x	HadC	2-hydroxyisocaproyl-CoA dehydratase, beta subunit	Hfq+	E	-1.22998	0.00208072	-0.313132	0.609548	-0.0597972	0.843694	0.857052	0.118791	0.51744	0.0537015	-0.833975	0.00651725	0.0393363	29.3023	30.5323	29.3621	29.6752	29.204	29.3223	29.3753	30.5738	30.4888	30.533	29.1668	29.1699	29.6856	29.1325	30.2927	29.3155
CDIF630erm_01500	373		UgtP2	processive diacylglycerol beta-glucosyltransferase	n.a.	M	NaN	NaN	NaN	NaN	0.877723	0.514031	NaN	NaN	NaN	NaN	NaN	NaN	NaN	20.9102	NaN	20.0325	NaN	20.6766	21.0888	20.9355	n.a.	n.a.	n.a.	20.2784	n.a.	20.8917	n.a.	n.a.	n.a.
CDIF630erm_03067	373		Tgt	queuine tRNA-ribosyltransferase	SigB-	F	1.08005	0.0334827	0.214923	0.453427	0.627658	0.0916836	-0.237467	0.43657	0.289891	0.250058	0.676473	0.0047468	0.037484	25.0417	23.9616	24.414	24.1991	24.6974	24.9736	25.3732	24.0048	23.9614	23.9173	24.1157	24.4099	24.6646	23.7732	24.5051	24.2268
CDIF630erm_01364	373		CDIF630erm_01364	putative thiamine diphosphokinase	n.a.	S	-0.0904107	0.336736	-0.158012	0.611085	-0.0423321	0.240895	-0.109934	0.705967	-0.077587	0.280822	-0.125103	0.443405	0.143617	22.2327	22.3231	22.275	22.433	23.0504	22.54	n.a.	22.5326	22.2849	22.1218	22.5896	22.2952	21.845	22.7787	22.1405	22.3013
CDIF630erm_03483	373		CDIF630erm_03483	putative oxidoreductase	n.a.	C	NaN	NaN	-0.53385	0.225818	NaN	NaN	1.01332	0.294911	NaN	NaN	NaN	NaN	NaN	NaN	22.6376	21.0904	21.6243	21.891	n.a.	n.a.	22.402	22.7871	22.6962	21.6032	n.a.	21.7441	n.a.	22.017	22.3788
CDIF630erm_02577	372	x	Gbd	NAD-dependent 4-hydroxybutyrate dehydrogenase	CcpA-	C	-2.65762	0.000408212	-0.555284	0.291531	2.10483	0.00450026	4.20717	0.00637621	3.67049	1.34463e-07	-2.43213	2.87993e-05	0.00036801	26.138	28.7956	24.0331	24.5884	25.9057	26.3559	26.1171	28.9193	28.8089	28.6454	24.0273	24.1273	23.9386	23.9435	25.1	24.4912
CDIF630erm_03516	372		CDIF630erm_03516	N-acetyldiaminopimelate deacetylase	CcpA+	E	0.432896	0.0701807	0.263088	0.138733	-0.146992	0.416664	-0.3168	0.0290453	-0.221708	0.0297852	0.341185	0.00453563	0.362046	24.7842	24.3513	24.9312	24.6681	24.7842	24.5848	24.9594	24.3865	24.2498	24.4124	24.9687	24.7094	25.0897	24.7508	24.7012	24.5444
CDIF630erm_03835	371	x	PepT2	peptidase T	CcpA-	E	-0.00152008	0.97951	-1.26628	0.00494626	1.22921	0.00315062	-0.0355507	0.856221	0.462143	0.000314939	-0.506873	0.000224554	0.000231876	26.7709	26.7724	25.5417	26.808	26.6553	26.7161	26.9271	26.9062	26.701	26.7002	25.6905	25.3101	25.5978	26.7474	26.6111	27.0329
CDIF630erm_02685	371		CDIF630erm_02685	PhoH-like protein	SigE+	T	0.219027	0.0552092	0.447184	0.0910631	0.140006	0.251673	0.368163	0.155083	0.24098	0.0262476	0.323091	0.00819286	0.252734	23.7046	23.4856	23.5646	23.1174	23.6778	23.7483	23.6866	23.3887	23.5537	23.5092	23.4705	23.7356	23.4711	23.407	23.0467	22.8407
CDIF630erm_01885	370		RibD	bifunctional diaminohydroxyphosphoribosylaminopyrimidine deaminase/5-amino-6-(5-phosphoribosylamino)uracil reductase	n.a.	H	NaN	NaN	0.686812	0.108293	NaN	NaN	NaN	NaN	NaN	NaN	NaN	NaN	NaN	NaN	NaN	24.3812	23.6943	n.a.	n.a.	n.a.	n.a.	n.a.	n.a.	24.3961	23.9557	24.6973	23.7445	23.2623	23.9853
CDIF630erm_03084	370	x	CDIF630erm_03084	putative amino acid racemase	CodY-	E	-1.7387	0.00630285	-0.847581	0.0233975	-0.216889	0.268442	0.674225	0.0579756	0.414759	0.0847404	-1.3281	4.82125e-06	0.00507612	23.327	25.0657	23.5439	24.3915	23.472	23.0513	23.4222	25.1139	24.9786	25.1008	23.4272	23.7292	23.4556	24.1404	24.7009	24.272
CDIF630erm_01909	370		CDIF630erm_01909	putative hydantoinase (C-terminal component)	n.a.	EQ	0.680139	0.00609035	-0.304822	0.25035	0.7032	0.0785245	-0.281761	0.0615028	0.242398	0.0891718	0.223218	0.167335	0.00223733	25.003	24.3229	24.2998	24.6046	24.8718	25.0129	25.114	24.4541	24.2693	24.2354	24.5206	23.865	24.4304	24.6549	24.6037	24.5535
CDIF630erm_03471	369		PreA2	dihydropyrimidine dehydrogenase (NAD+)	SigE+	C	NaN	NaN	NaN	NaN	-0.611731	0.899558	NaN	NaN	NaN	NaN	NaN	NaN	NaN	20.9168	NaN	21.5285	NaN	21.4178	n.a.	21.5811	n.a.	n.a.	n.a.	21.6553	21.6127	21.2908	n.a.	n.a.	n.a.
CDIF630erm_02702	369	x	CDIF630erm_02702	ABC-type transport system, sugar-family ATP-binding protein	n.a.	P	0.215524	0.262414	-0.0985781	0.584731	1.65696	0.0113482	1.34286	0.0131994	1.50309	1.41203e-06	0.133418	0.650267	0.178683	24.4794	24.2639	22.8225	22.9211	24.5036	24.4975	24.4362	24.153	24.0538	24.5384	22.4678	23.0813	22.8531	22.8332	22.9754	22.9506
CDIF630erm_00002	368		DnaN	DNA polymerase III subunit beta	SigB-	L	-0.117733	0.0397347	-0.359157	0.107857	0.370623	0.00402194	0.129199	0.371595	0.239964	0.00439996	-0.228022	0.00692385	0.111736	26.1142	26.232	25.7436	26.1028	26.0566	26.1296	26.1547	26.2652	26.2137	26.2163	25.7816	25.7749	25.6717	26.2131	25.8525	26.2135
CDIF630erm_01893	367		ThiH1	2-iminoacetate synthase	n.a.	C	NaN	NaN	-0.844796	0.0157446	NaN	NaN	-1.0991	0.223269	NaN	NaN	NaN	NaN	NaN	NaN	24.3444	24.5987	25.4435	n.a.	25.3364	n.a.	n.a.	24.7602	25.0808	24.5726	24.3496	24.8332	25.6357	25.3276	25.3462
CDIF630erm_02750	367	x	CDIF630erm_02750	putative histidinol-phosphate aminotransferase	CodY-	E	-1.1988	0.00533106	-1.60113	0.114396	0.244945	0.0305123	-0.15739	0.950226	-0.0467099	0.606111	-1.39692	0.00116052	0.702328	24.9576	26.1564	24.7127	26.3138	24.9837	24.9354	24.9534	26.3105	26.1293	26.0138	24.7944	24.6766	24.6634	25.4947	27.1441	25.7037
CDIF630erm_03298	366		CDIF630erm_03298	PTS system, mannose-specific IIC component	Hfq+	U	-0.898068	0.0374627	NaN	NaN	NaN	NaN	NaN	NaN	NaN	NaN	NaN	NaN	NaN	22.8409	23.7389	NaN	NaN	22.9396	22.8585	22.7156	23.7339	23.4316	23.9963	n.a.	n.a.	n.a.	n.a.	n.a.	n.a.
CDIF630erm_02916	365		YchF	ribosome-binding ATPase YchF	n.a.	J	0.196528	0.260253	0.383085	0.0044647	-0.254002	0.152238	-0.0674447	0.521277	-0.170058	0.0556043	0.294995	0.00471528	0.242677	25.0003	24.8038	25.2543	24.8713	25.1239	25.0731	24.7808	24.6171	24.9062	24.8712	25.2093	25.339	25.2108	24.9101	24.8756	24.8268
CDIF630erm_01621	365		CDIF630erm_01621	GTP cyclohydrolase 1 type 2	n.a.	S	0.169584	0.207738	-0.416977	0.228004	0.546964	0.0358839	-0.0395968	0.950632	0.241161	0.0623587	-0.098065	0.403317	0.051235	23.8854	23.7159	23.3385	23.7555	23.8351	23.9222	23.8976	23.8932	23.6251	23.6113	23.4321	23.4394	23.1217	24.1246	23.4488	23.6034
CDIF630erm_00091	364	x	CDIF630erm_00091	putative membrane protein	n.a.	S	1.04486	0.0508493	0.911293	0.00341878	-0.289085	0.0897996	-0.422653	0.217902	-0.334063	0.0267997	0.969883	9.05542e-05	0.539021	24.7409	23.6961	25.03	24.1187	24.8193	24.7025	24.6977	23.6634	23.211	24.0834	24.8624	25.1325	25.0812	24.1398	24.219	23.9879
CDIF630erm_03090	364		CDIF630erm_03090	putative oxidoreductase (fad-binding domain)	n.a.	C	0.51498	0.081143	NaN	NaN	1.20071	0.130224	NaN	NaN	NaN	NaN	NaN	NaN	NaN	22.3186	21.8036	21.1179	NaN	21.9986	22.5835	22.3148	21.9718	21.7741	21.6462	21.5171	n.a.	21.8674	n.a.	n.a.	n.a.
CDIF630erm_03769	364		CDIF630erm_03769	putative membrane protein	CodY-	S	-1.18976	0.0132607	-0.677896	0.529341	-0.707942	0.0656318	-0.196079	0.953723	-0.372146	0.296018	-0.894161	0.0294845	0.249336	23.7115	24.9012	24.4194	25.0973	23.4144	24.0498	23.594	25.0287	24.6353	25.0068	24.3859	24.3402	24.5256	24.354	25.9953	24.2061
CDIF630erm_03033	363		CDIF630erm_03033	putative glycosyl transferase, group 1	n.a.	M	NaN	NaN	-0.109583	0.828549	-0.0172922	0.457768	NaN	NaN	NaN	NaN	NaN	NaN	NaN	23.5531	NaN	23.5704	23.68	23.5329	24.5631	n.a.	n.a.	n.a.	n.a.	24.2175	23.0798	23.1009	24.2736	23.4192	23.0726
CDIF630erm_02605	363		CDIF630erm_02605	ABC-type transport system, nitrate/sulfonate/taurine extracellular solute-binding protein	Hfq+	P	0.550481	0.101484	NaN	NaN	NaN	NaN	NaN	NaN	NaN	NaN	NaN	NaN	NaN	26.5639	26.0134	NaN	NaN	26.5496	26.6131	26.5276	26.1542	25.5949	26.2142	n.a.	n.a.	n.a.	n.a.	n.a.	n.a.
CDIF630erm_01819	362		StiP	cysteine protease	n.a.	J	-0.637113	0.0577659	0.213293	0.190415	-0.651955	0.071669	0.198451	0.322984	-0.195802	0.095704	-0.178802	0.125481	0.00884657	22.515	23.1521	23.167	22.9537	22.7573	22.5583	22.1689	22.9199	23.3656	23.1365	23.2804	23.1906	23.0178	22.8009	23.145	22.8928
CDIF630erm_02299	361		CDIF630erm_02299	WEB family protein	n.a.	D	0.379522	0.466287	-0.15075	0.743138	0.811277	0.669553	0.281005	0.465988	0.556617	0.332769	0.163845	0.444886	0.925717	22.1356	21.7561	21.3243	21.4751	21.7922	22.5041	22.0167	n.a.	22.4812	22.1859	n.a.	22.2289	21.4982	21.8304	22.2581	n.a.
CDIF630erm_02386	361		BioB2	biotin synthase	n.a.	H	NaN	NaN	NaN	NaN	NaN	NaN	-0.416064	0.006415	NaN	NaN	NaN	NaN	NaN	NaN	21.3009	NaN	21.717	n.a.	n.a.	n.a.	21.2656	21.417	21.2123	n.a.	n.a.	n.a.	n.a.	22.3534	22.2485
CDIF630erm_03818	360		PilT	twitching motility protein PilT	c-di-GMP+	NU	-0.217606	0.309581	-0.453139	0.537759	-0.191279	0.413624	-0.426812	0.566653	-0.322664	0.350195	-0.347931	0.295918	0.783649	22.0301	22.2477	22.2214	22.6745	22.0024	22.0958	21.9899	22.0028	22.5059	22.189	22.53	22.0044	22.0712	23.3361	22.4492	21.8451
CDIF630erm_01303	360		CDIF630erm_01303	uncharacterized protein, transglutaminase-like	n.a.	D	-0.273341	0.260786	NaN	NaN	NaN	NaN	0.104058	0.674415	NaN	NaN	NaN	NaN	NaN	23.8074	24.0807	NaN	23.9766	23.6366	23.805	23.9621	23.9203	23.8774	24.3871	n.a.	n.a.	21.9501	24.0798	24.1041	23.7139
CDIF630erm_00231	359	x	VorB1	3-methyl-2-oxobutanoate dehydrogenase (ferredoxin), beta subunit	Hfq+	C	-1.79053	0.000632542	0.770998	0.202321	-3.77386	0.00704458	-1.21233	0.118514	-2.28241	1.5388e-05	0.355193	0.102899	0.00104114	26.5039	28.2944	30.2778	29.5068	26.5735	26.5523	26.378	28.4272	28.3439	28.0914	29.6567	30.7162	30.2701	28.8221	30.1718	29.1707
CDIF630erm_02586	359		PepQ1	xaa-pro dipeptidase	CcpA+	E	-0.879872	0.013353	-0.496095	0.197153	-0.232266	0.166539	0.151511	0.56064	0.00446591	0.847981	-0.685303	0.00192774	0.20651	22.0209	22.9008	22.2532	22.7493	21.8352	22.0835	22.1272	23.1295	22.8832	22.6499	22.0794	22.2778	22.3859	23.1047	22.72	22.3163
CDIF630erm_01434	359		MnmA	transfer RNA-specific 2-thiouridylase MnmA	CcpA+	J	1.01886	0.628075	NaN	NaN	0.501476	0.529842	NaN	NaN	NaN	NaN	NaN	NaN	NaN	22.9165	21.8976	22.415	NaN	23.6784	22.4692	22.1076	22.4943	n.a.	22.4707	22.8676	22.3917	21.7879	n.a.	n.a.	22.6134
CDIF630erm_03584	359	x	CDIF630erm_03584	serine protease, HrtA family	CcpA+	M	0.0175764	0.856099	-0.44031	0.589391	-2.11216	0.0563303	-2.57005	0.0437719	-2.35781	0.000279918	-0.36466	0.593304	0.546639	22.9794	22.9618	25.0915	25.5319	23.0604	22.9493	22.9248	23.0317	22.7183	23.1067	24.2084	25.8399	24.7293	25.0309	26.3324	24.6736
CDIF630erm_01906	359		CDIF630erm_01906	uncharacterized protein	Spo0A-	S	0.383789	0.0345276	-0.0873316	0.689402	0.432867	0.0881244	-0.0382536	0.872542	0.209371	0.0947846	0.164276	0.202348	0.0626853	25.5487	25.165	25.1159	25.2032	25.4593	25.5098	25.6687	25.1673	25.0123	25.3009	25.2916	24.8669	25.157	25.2267	24.9238	25.4169
CDIF630erm_00228	359	x	Buk	butyrate kinase	CcpA-	H	-1.15164	0.00953494	1.01651	0.16558	-2.79408	0.0180298	-0.625936	0.440793	-1.68576	0.000830053	0.490105	0.934654	0.00630234	27.0183	28.1699	29.8124	28.7959	26.9273	27.0919	27.031	28.3374	28.1666	27.9843	29.0883	30.3529	29.7234	28.1794	29.5786	28.1235
CDIF630erm_02037	359		AroC	chorismate synthase	n.a.	E	NaN	NaN	-0.0990837	0.970659	NaN	NaN	0.515525	0.303289	NaN	NaN	NaN	NaN	NaN	NaN	22.7133	22.0987	22.1978	n.a.	21.9483	n.a.	22.8034	22.5911	22.7373	22.0004	22.6	21.4781	21.4683	23.0259	21.5117
CDIF630erm_00343	358	x	PurG	phosphoribosylformylglycinamidine cyclo-ligase	n.a.	F	-0.748184	0.00577251	-1.66614	0.0928413	-2.90767	0.00554248	-3.82562	0.0162162	-3.54691	1.49415e-06	-1.58398	0.00223204	0.158833	22.6602	23.4083	25.5678	27.234	22.6836	22.774	22.5105	23.2611	23.4698	23.4836	25.9409	25.3404	25.3346	27.5645	26.158	27.5767
CDIF630erm_02947	358	x	CobD1	threonine-phosphate decarboxylase	n.a.	E	-0.179698	0.335393	-0.842843	0.0229393	-0.202125	0.402297	-0.86527	0.0088677	-0.591595	0.00276555	-0.571653	0.00304589	0.0289804	23.4925	23.6722	23.6946	24.5375	23.2994	23.3921	23.7465	23.7686	23.6925	23.5467	23.5127	23.982	23.5395	24.7391	24.5338	24.3073
CDIF630erm_02866	358	x	CDIF630erm_02866	putative peptidase, M24 family	SigD+	E	1.1946	0.00192514	0.792089	0.0218624	-0.944902	0.00684781	-1.34742	0.0037294	-1.07958	5.45511e-06	0.917462	1.49586e-05	0.100439	28.1796	26.985	29.1245	28.3324	28.1843	28.0317	28.3095	27.146	26.9012	26.8931	28.8951	29.1645	29.2866	28.4367	28.0414	28.48
CDIF630erm_01130	358	x	CDIF630erm_01130	putative serine-pyruvate aminotransferase	Hfq-	E	0.0325142	0.918813	-2.12379	0.0563317	2.15047	0.0029505	-0.00583399	0.818645	0.712509	0.00260657	-0.677342	0.00553732	0.00496008	27.9059	27.8734	25.7555	27.8793	28.0606	27.5738	28.0336	28.0062	27.8761	27.7241	26.0691	25.6844	25.443	28.0474	26.8335	28.3564
CDIF630erm_03042	357		ManC	mannose-1-phosphate guanylyltransferase	n.a.	M	0.0198727	0.870381	-0.507246	0.748824	-0.221899	0.224529	-0.749018	0.53218	-0.507603	0.316351	-0.287498	0.747465	0.706052	22.9276	22.9077	23.1495	23.6567	23.0595	22.7822	22.9278	23.0024	22.9324	22.7794	23.072	23.3681	22.9793	24.6005	22.6196	22.8936
CDIF630erm_00420	357	x	CDIF630erm_00420	putative iron-sulfur-binding protein	CcpA-	C	-0.546026	0.197649	-0.252678	0.149131	-0.995087	0.0753114	-0.70174	0.0177391	-0.828259	0.000863335	-0.357459	0.0373387	0.336539	22.6067	23.1528	23.6018	23.8545	21.9965	23.0059	22.644	23.2504	23.2519	22.9332	23.6128	23.4557	23.7243	23.8526	24.023	23.6658
CDIF630erm_00372	356		FliG	flagellar motor switch protein FliG	c-di-GMP-	N	-0.106196	0.35995	0.279832	0.208083	0.38318	0.0312338	0.769208	0.0397523	0.570397	0.000272707	0.0488332	0.357808	0.0661615	24.9417	25.0479	24.5585	24.2787	25.1018	24.8561	24.8527	25.0905	24.9305	25.1157	24.5776	24.4522	24.6394	23.9809	24.3174	24.4919
CDIF630erm_00090	356	x	DisA	DNA integrity scanning protein DisA	n.a.	L	0.119991	0.562161	-0.0621372	0.0605002	0.992968	0.0186558	0.81084	0.522664	0.902817	0.00625703	0.0564908	0.151863	0.0341879	22.3936	22.2736	21.4006	21.4627	22.3854	22.3914	22.4038	22.6908	22.056	21.96	21.6653	21.2553	21.2396	n.a.	22.1411	21.9479
CDIF630erm_02619	356	x	CDIF630erm_02619	indole-3-acetate kinase	SigL	C	-2.16906	0.000556238	0.76953	0.22943	-2.04839	0.0298348	0.890193	0.151359	-0.255619	0.135198	-0.430785	0.0479618	0.00077033	25.5444	27.7135	27.5928	26.8233	25.3686	25.5796	25.6689	27.7101	27.8854	27.5222	26.9448	28.1128	27.485	26.303	27.5568	26.1797
CDIF630erm_01401	356		CDIF630erm_01401	putative radical SAM-superfamily protein	n.a.	BK	NaN	NaN	-0.743382	0.750989	NaN	NaN	NaN	NaN	NaN	NaN	NaN	NaN	NaN	NaN	NaN	20.6371	21.3805	n.a.	n.a.	n.a.	n.a.	n.a.	n.a.	n.a.	21.5316	20.8275	21.7238	21.4303	20.8582
CDIF630erm_01368	355	x	CDIF630erm_01368	hypothetical protein	n.a.	S	0.361422	0.109442	-0.303267	0.43607	0.834648	0.00835456	0.169959	0.53172	0.505638	0.0114816	0.086112	0.753235	0.0824993	23.0508	22.6894	22.2162	22.5195	23.2253	22.9088	22.9999	22.6685	22.9118	22.451	22.3932	22.1647	22.0715	22.9365	22.0524	22.4323
CDIF630erm_01549	355	x	CDIF630erm_01549	L-ala-D/L-glu epimerase	CcpA+	M	NaN	NaN	1.11588	0.00951834	NaN	NaN	NaN	NaN	NaN	NaN	NaN	NaN	NaN	NaN	NaN	24.9957	23.8798	n.a.	n.a.	n.a.	n.a.	n.a.	n.a.	24.7462	25.2512	24.9443	24.0011	23.9702	23.6411
CDIF630erm_02069	355		CDIF630erm_02069	putative conjugative transposon protein tn1549-like, CTn5	n.a.	L	0.0367145	0.721746	NaN	NaN	0.272965	0.0754061	NaN	NaN	NaN	NaN	NaN	NaN	NaN	21.9903	21.9536	21.7173	NaN	22.1149	21.9871	21.8574	21.905	21.9306	22.0225	21.6255	21.8515	21.6647	n.a.	21.7058	n.a.
CDIF630erm_03839	355		CDIF630erm_03839	ABC-type transport system, iron-family extracellular solute-binding protein	c-di-GMP-	P	0.307721	0.248405	0.727397	0.0353961	-0.00963031	0.979473	0.410046	0.161319	0.163031	0.195753	0.503048	0.00608591	0.206891	25.497	25.1893	25.5066	24.7792	25.6534	25.4358	25.3876	25.0873	24.8883	25.5187	25.8076	25.2464	25.4067	24.6223	24.726	24.9673
CDIF630erm_03795	354		PrfA	peptide chain release factor 1	n.a.	J	-0.0834063	0.458193	0.00303665	0.913102	0.0371076	0.767646	0.123551	0.534934	0.080931	0.442741	-0.0413877	0.784977	0.6298	26.1833	26.2667	26.1462	26.1431	26.2941	26.2357	26.004	26.1641	26.3325	26.298	26.1264	26.2497	26.0557	26.3168	25.7425	26.2996
CDIF630erm_01607	354		CDIF630erm_01607	putative ca++-chelating serine protease, SCP-like extracellular domain protein	n.a.	S	0.474587	0.43145	1.2521	0.320864	-0.155477	0.294652	0.622034	0.33619	0.120932	0.174013	0.832168	0.122535	0.0472881	20.8855	20.4109	21.041	19.7889	21.0573	20.8517	20.7282	n.a.	20.9258	21.0627	21.0532	20.892	21.1648	n.a.	20.7085	19.9373
CDIF630erm_02035	354	x	AroB	3-dehydroquinate synthase	n.a.	E	-1.01102	0.0951542	-0.873121	0.0733294	-0.269281	0.442344	-0.13138	0.714309	-0.178589	0.334782	-0.937293	0.00218236	0.586639	22.6272	23.6383	22.8965	23.7696	23.1054	22.6394	21.8869	23.4936	23.6603	23.7494	22.8039	23.0654	22.8042	24.1203	23.745	23.3387
CDIF630erm_01292	353		MreB2	rod shape-determining protein MreB	n.a.	D	0.104515	0.364902	0.389435	0.0328257	-0.7346	0.00293565	-0.449679	0.0330379	-0.604294	3.82196e-05	0.275784	0.00886901	0.0872331	27.5229	27.4184	28.2575	27.868	27.6211	27.4577	27.4845	27.3978	27.2687	27.5724	28.1904	28.19	28.3833	27.7268	27.8544	28.0091
CDIF630erm_03327	353	x	CDIF630erm_03327	uncharacterized protein, transglutaminase-like	n.a.	D	-0.387677	0.0752115	-1.68643	0.052396	0.160416	0.58989	-1.13833	0.119001	-0.709521	0.185832	-1.1443	0.00544698	0.0479433	23.3879	23.7755	23.2274	24.9139	23.5042	23.4757	23.1588	23.7409	23.7467	23.8371	23.7641	22.4963	23.1489	25.4252	24.0801	24.9334
CDIF630erm_01481	352		SelU	tRNA 2-selenouridine synthase	n.a.	S	0.389247	0.116669	0.190882	0.42937	0.711326	0.026757	0.512961	0.132587	0.622077	0.00210335	0.310788	0.0652473	0.563077	23.5422	23.153	22.8309	22.64	23.3017	23.4672	23.8103	23.2849	22.9865	23.1719	22.864	22.6639	22.95	22.8105	22.2177	22.8141
CDIF630erm_03977	352		DnaD	DNA replication protein DnaD/DnaB	n.a.	L	NaN	NaN	-0.955536	0.0479876	NaN	NaN	-0.127376	0.276212	NaN	NaN	NaN	NaN	NaN	NaN	21.7132	20.885	21.8406	22.7005	n.a.	n.a.	n.a.	22.2778	22.3182	21.4226	21.5159	n.a.	22.4795	22.3695	n.a.
CDIF630erm_02730	352		ApbE	FAD:protein FMN transferase	n.a.	H	0.226781	0.225644	-0.0379622	0.976278	-0.18216	0.188996	-0.446904	0.300009	-0.310206	0.0954091	0.0800468	0.46541	0.499191	21.7757	21.549	21.9579	21.9959	21.8127	21.9025	21.595	21.7128	21.3051	21.5989	22.0421	21.8392	21.9849	22.4235	21.9169	21.4982
CDIF630erm_02359	351		IspG	4-hydroxy-3-methylbut-2-en-1-yl diphosphate synthase	n.a.	I	-0.154708	0.520625	0.111922	0.470154	-0.371685	0.157762	-0.105054	0.504648	-0.237382	0.0813729	-0.0104122	0.829031	0.321647	23.326	23.4807	23.6977	23.5858	23.5135	23.4405	22.9648	23.2887	23.3706	23.7415	23.9069	23.6103	23.5501	23.647	23.5021	23.6044
CDIF630erm_03045	351		Cwp7	cell wall binding protein	n.a.	M	NaN	NaN	-0.0521045	0.933134	-0.225152	0.367343	NaN	NaN	NaN	NaN	NaN	NaN	NaN	21.642	NaN	21.8671	21.9192	21.7497	21.3981	21.7504	21.6999	n.a.	n.a.	22.0218	22.009	21.5151	22.5153	21.1117	21.7943
CDIF630erm_01163	350		PotD	ABC-type transport system, spermidine/putrescine solute-binding protein	SigB-	P	-0.275756	0.0424849	-0.407494	0.138279	-0.622254	0.0762267	-0.753993	0.00247507	-0.695885	0.000113584	-0.35704	0.00696377	0.467326	22.007	22.2827	22.6292	23.0367	22.0959	22.0238	21.894	22.2025	22.2508	22.3884	22.8791	22.6482	22.303	23.1442	22.9557	23.0035
CDIF630erm_01187	350	x	Cwp18	putative cell wall-binding protein	n.a.	M	-1.52321	0.00731068	-0.666366	0.198613	-0.638248	0.304001	0.218594	0.212782	-0.0556334	0.466829	-1.06391	0.000609677	0.10139	23.5433	25.0665	24.1816	24.8479	23.6998	23.2811	23.6159	25.0849	25.0034	25.1092	23.4515	24.7639	24.0294	24.8241	25.0558	24.6326
CDIF630erm_01718	349		HisC1	histidinol-phosphate aminotransferase	CodY-	E	0.235156	0.176353	0.159777	0.421218	-0.157778	0.269043	-0.233158	0.340616	-0.192893	0.136235	0.194917	0.110548	0.77281	23.8599	23.6247	24.0176	23.8579	23.7293	23.8558	23.9833	23.6973	23.7614	23.3886	23.8819	24.1822	23.9721	23.9526	24.0473	23.521
CDIF630erm_03911	349	x	CarA1	carbamoyl-phosphate synthase small subunit	n.a.	F	-0.0782017	0.638951	1.13829	0.000674656	-1.91821	0.000678306	-0.701717	0.0355269	-1.4189	9.46954e-08	0.785562	8.18416e-05	3.47938e-05	25.8611	25.9393	27.7793	26.641	25.8413	25.8861	25.8557	25.6885	26.098	26.0004	27.7116	27.8714	27.7501	26.6688	26.5223	26.7245
CDIF630erm_01484	348		RecA	protein RecA (Recombinase a)	CcpA+	L	-0.33278	0.0683893	0.198722	0.318808	-0.195283	0.217764	0.336218	0.172923	0.0766226	0.483612	-0.0734997	0.563468	0.0263357	24.9722	25.305	25.1675	24.9687	25.1214	25.0125	24.7591	25.2326	25.2612	25.4144	25.2412	25.118	25.1402	24.7043	24.8993	25.2491
CDIF630erm_03748	348	x	CobT	nicotinate-nucleotide--dimethylbenzimidazole phosphoribosyltransferase	CcpA-	F	-1.2587	0.00089215	-1.19044	0.00837241	-0.494714	0.0300654	-0.426455	0.0090285	-0.446911	0.000220215	-1.21917	1.46997e-07	0.667326	23.9277	25.1864	24.4224	25.6129	23.9548	24.0371	23.7795	25.2942	25.137	25.1218	24.5274	24.2141	24.5052	25.6996	25.5671	25.5679
CDIF630erm_02063	348		CDIF630erm_02063	putative conjugative transposon protein DUF1016 family, Tn1549-like, CTn5	n.a.	S	-0.630107	0.012093	-0.57908	0.0972295	-0.224281	0.442494	-0.173254	0.404137	-0.193498	0.201979	-0.602839	0.00150248	0.902311	22.877	23.5072	23.1013	23.6804	22.8818	22.8724	22.8769	23.6032	23.3699	23.5384	22.6637	23.2312	23.3247	23.8754	23.7236	23.4027
CDIF630erm_00100	348		AcoC	acetoin dehydrogenase E2 component (dihydrolipoamide acetyltransferase)	n.a.	C	0.16506	0.303034	NaN	NaN	NaN	NaN	NaN	NaN	NaN	NaN	NaN	NaN	NaN	19.1609	18.9958	NaN	NaN	n.a.	19.7916	19.6985	19.5071	19.6509	n.a.	n.a.	n.a.	n.a.	n.a.	n.a.	19.2544
CDIF630erm_01160	347		PotA	ABC-type transport system, spermidine/putrescine ATP-binding protein	SigB-	P	-0.216726	0.214636	-0.295012	0.193733	-0.180739	0.0954824	-0.259025	0.238632	-0.223344	0.050159	-0.258846	0.0303766	0.708836	23.5478	23.7645	23.7285	24.0235	23.4775	23.6497	23.5103	23.752	23.5773	23.9412	23.8329	23.6823	23.6643	24.2492	23.7736	24.0086
CDIF630erm_01001	347	x	CDIF630erm_01001	putative protein modulating protease activity	CcpA+	O	-0.982115	0.0445025	-1.15303	0.0284688	0.0361761	0.788211	-0.134735	0.696131	-0.0795216	0.847921	-1.06903	0.000358705	0.612203	23.2585	24.2406	23.2223	24.3753	23.3206	23.2939	23.1555	24.2141	23.8611	24.5618	23.5569	22.9484	23.0892	24.7399	23.9763	24.3075
CDIF630erm_03913	347	x	CarA2	carbamoyl-phosphate synthase small subunit	n.a.	F	NaN	NaN	1.3884	0.00487139	NaN	NaN	-0.883485	0.0276958	NaN	NaN	NaN	NaN	NaN	NaN	23.9597	26.2316	24.8432	23.5053	n.a.	n.a.	24.2207	23.9101	23.7005	26.181	26.406	26.0892	24.8835	24.8407	24.8044
CDIF630erm_03793	346		YwlC	threonylcarbamoyl-AMP synthase	SigB-	J	-0.0674939	0.0445547	0.0631686	0.723952	-0.357816	0.00701472	-0.227153	0.608003	-0.292436	0.103472	0.00443611	0.867963	0.54088	22.473	22.5405	22.8308	22.7676	22.4951	22.4541	22.4695	22.5147	22.5706	22.5355	22.883	22.7897	22.8181	22.1697	22.8274	23.1428
CDIF630erm_02383	346	x	CDIF630erm_02383	deblocking aminopeptidase	n.a.	G	0.689812	0.0148242	-1.93523	0.0366717	2.58173	0.0214613	-0.0433153	0.714153	1.00732	0.000197058	-0.109153	0.010962	0.000162039	25.3931	24.7032	22.8113	24.7466	25.3161	25.2973	25.5516	24.6615	24.7228	24.7245	23.3811	22.0277	22.7142	24.901	24.5968	24.7256
CDIF630erm_01710	346	x	CDIF630erm_01710	fic family protein	SigH-	S	-0.705833	0.0413103	-0.0503169	0.600298	-1.17089	0.00635981	-0.515371	0.000604733	-0.800607	1.09757e-05	-0.285304	0.00223115	0.00529861	22.6239	23.3298	23.7948	23.8451	22.6495	22.845	22.3315	23.2882	23.3624	23.3377	23.9596	23.7203	23.6891	23.8592	23.88	23.7949
CDIF630erm_02315	346		CDIF630erm_02315	transcriptional regulator, sigma-54-dependent	SigL	KT	-1.41102	0.0265213	-0.239911	0.677972	-0.56923	0.869501	0.601882	0.193931	0.177384	0.172945	-0.828735	0.0730324	0.226431	21.2278	22.6389	21.7971	22.037	21.7053	21.9128	n.a.	22.4551	22.711	22.7342	22.1224	21.8148	21.3522	22.6319	21.5402	21.6802
CDIF630erm_03590	345		YccF	uncharacterized protein YccF	SigH+	S	0.812553	0.0162809	0.187923	0.36508	-0.289489	0.104146	-0.914119	0.0251316	-0.548396	0.00141854	0.436266	0.00363479	0.0385497	23.473	22.6604	23.7625	23.5746	23.6005	23.4902	23.3139	22.3567	22.7651	22.817	23.7927	23.5807	23.8964	23.7432	23.6952	23.2322
CDIF630erm_00529	345	x	EtfA1	isocaproyl-CoA dehydrogenase, electron transfer flavoprotein alpha subunit	Hfq+	C	-1.12407	0.000182789	0.062018	0.799942	-0.0522244	0.90981	1.13387	0.0564622	0.647302	0.0116062	-0.63943	0.0214313	0.00936368	30.3033	31.4274	30.3555	30.2935	30.3556	30.3231	30.2282	31.4239	31.3747	31.4816	30.3361	29.9796	30.6691	29.9054	30.8198	29.9637
CDIF630erm_02845	344		LtaE	low specificity L-threonine aldolase	n.a.	E	-0.586919	0.00402012	0.0533998	0.75955	-0.745757	0.0314212	-0.105438	0.319169	-0.396202	0.000747628	-0.220063	0.00941838	0.00399831	25.3875	25.9744	26.1333	26.0799	25.2659	25.4715	25.4174	26.0388	25.9794	25.9019	26.078	26.3485	25.9434	26.1145	25.9286	26.1846
CDIF630erm_02492	344		CDIF630erm_02492	hypothetical protein	n.a.	S	-0.630995	0.0230375	-0.717765	0.0350564	-0.0722919	0.667595	-0.159062	0.51085	-0.125636	0.390681	-0.676118	0.000550897	0.790316	23.3232	23.9542	23.3955	24.1133	23.4252	23.4552	23.0561	23.827	24.0832	23.941	23.5236	23.197	23.4461	24.4165	23.8722	23.9929
CDIF630erm_02833	343		RlmN	dual-specificity RNA methyltransferase RlmN	Spo0A-	J	0.489448	0.0985595	0.495361	0.295573	-0.123711	0.721986	-0.117798	0.980212	-0.121254	0.832335	0.492528	0.05874	0.86965	23.2143	22.7248	23.338	22.8426	23.0619	23.3232	23.2453	23.0022	22.6279	22.4955	22.8687	23.578	23.4711	22.2204	23.5271	22.4146
CDIF630erm_00087	341		McsB	protein-arginine kinase	n.a.	F	-2.03101	0.286915	-1.16703	0.764991	-0.112801	0.758961	0.751173	0.499634	0.535548	0.672613	-1.64626	0.324182	0.506754	21.6546	23.6856	21.7674	22.9344	n.a.	21.7622	22.5976	24.7036	22.652	22.6459	22.2621	n.a.	22.4373	21.6063	23.9245	22.2341
CDIF630erm_01327	340		PlsX	phosphate acyltransferase	n.a.	I	0.0558927	0.865615	0.161843	0.407347	-0.27069	0.26022	-0.16474	0.463683	-0.219713	0.116355	0.112857	0.419277	0.583312	24.414	24.3581	24.6847	24.5229	24.2865	24.152	24.7367	24.2884	24.3486	24.4337	24.5957	24.6527	24.7981	24.8079	24.2681	24.4389
CDIF630erm_03467	340		CggR	transcriptional regulator, SorC family	SigH-	K	-0.0275796	0.829557	-1.05737	0.178104	0.31455	0.476724	-0.715241	0.127244	-0.295056	0.745382	-0.577797	0.0769532	0.0947202	23.5976	23.6252	23.2831	24.3404	23.834	23.6043	23.3066	23.4959	23.715	23.6559	23.9185	22.1373	23.2753	24.4782	23.7866	24.6256
CDIF630erm_00993	340	x	CDIF630erm_00993	ABC-type transport system, sugar-family extracellular solute-binding protein	CodY-	S	-2.11805	0.00265119	-2.03726	0.00179755	-0.328758	0.172746	-0.247962	0.346102	-0.263438	0.0840058	-2.07363	6.83637e-07	0.839675	28.3068	30.4248	28.6355	30.6728	28.5216	28.1514	28.2198	30.4749	30.0282	30.694	28.8254	28.6918	28.3485	30.4314	30.6707	30.8813
CDIF630erm_00814	339		PheS	phenylalanyl-tRNA synthetase alpha chain	n.a.	J	0.380963	0.0813876	0.180474	0.510652	-0.0339029	0.704061	-0.234392	0.605638	-0.124429	0.508322	0.276063	0.0861241	0.642275	25.5371	25.1561	25.571	25.3905	25.5492	25.6176	25.4387	25.3059	24.9483	25.1914	25.6885	25.5128	25.5041	25.7959	24.8046	25.4039
CDIF630erm_00243	339		MreB1	rod shape-determining protein MreB	n.a.	D	-0.181993	0.225949	-0.308266	0.00857622	-0.030219	0.762092	-0.156492	0.136811	-0.0987058	0.177919	-0.247171	0.0057545	0.38474	24.3796	24.5616	24.4098	24.7181	24.4953	24.4538	24.1683	24.4898	24.6915	24.4943	24.3558	24.4464	24.4258	24.7891	24.6448	24.7168
CDIF630erm_02884	339	x	GpsA	glycerol-3-phosphate dehydrogenase [NAD(P)+]	n.a.	I	-0.9464	0.00912049	0.0305473	0.804009	-0.995189	0.00910858	-0.0182416	0.995346	-0.430545	0.00448179	-0.373793	0.00869915	0.00455647	23.0383	23.9847	24.0335	24.003	23.1655	23.0813	22.85	23.7318	24.1435	24.0475	23.9992	24.0648	24.0358	23.5783	24.1068	24.2422
CDIF630erm_02292	339	x	CDIF630erm_02292	putative molybdopterin cofactor biosynthesis protein	CcpA+	H	0.0584526	0.576264	-0.152983	0.153342	-0.608143	0.0108982	-0.819579	0.00263831	-0.715592	1.71013e-06	-0.0728889	0.40593	0.107437	23.1485	23.09	23.7566	23.9096	23.0772	23.304	23.0505	23.1145	23.0652	23.0899	23.8436	23.8036	23.6122	23.8644	23.8735	23.9876
CDIF630erm_00271	338		TsaD	tRNA N6-adenosine threonylcarbamoyltransferase	SigH+	O	0.872574	0.275167	-0.00781777	0.972586	0.0125342	0.88552	-0.867858	0.346291	-0.36268	0.356059	0.368095	0.271875	0.294921	23.173	22.3004	23.1604	23.1682	23.2389	23.086	23.1898	22.7529	23.0066	n.a.	23.2537	22.9509	23.2558	23.4922	23.0367	22.9087
CDIF630erm_00262	338		PrfB	peptide chain release factor 2 (RF-2)	n.a.	J	NaN	NaN	NaN	NaN	-0.0151076	0.929881	NaN	NaN	NaN	NaN	NaN	NaN	NaN	21.8629	NaN	21.878	NaN	21.7129	21.9687	21.895	n.a.	n.a.	n.a.	21.9074	22.2441	21.3437	n.a.	n.a.	21.5751
CDIF630erm_00388	338		FlhF	flagellar biosynthesis regulator FlhF (flagella-associated GTP-binding protein)	c-di-GMP-	N	0.70927	0.157027	NaN	NaN	0.218263	0.254825	NaN	NaN	NaN	NaN	NaN	NaN	NaN	22.6508	21.9415	22.4325	NaN	22.6436	22.7234	22.5818	n.a.	22.4881	22.5638	22.698	22.3021	22.2553	n.a.	n.a.	22.5367
CDIF630erm_02698	338	x	CDIF630erm_02698	putative CRISPR-associated negative autoregulator	n.a.	L	-0.790454	0.00517153	-0.4938	0.0376055	0.584893	0.0245723	0.881548	0.00370688	0.765669	3.18767e-05	-0.678998	8.20561e-05	0.133312	24.1292	24.9197	23.5443	24.0381	23.9585	24.1819	24.2328	25.0273	24.7963	24.926	23.4871	23.749	23.3704	24.1509	24.0769	23.8723
CDIF630erm_01416	338		CDIF630erm_01416	putative (S)-2-hydroxy-acid oxidase	CodY-	C	-0.0277807	0.632768	-0.577112	0.00368347	-0.060599	0.375513	-0.60993	0.0114282	-0.363865	6.37858e-05	-0.334124	0.000130743	0.000259827	25.1265	25.1543	25.1871	25.7642	25.0312	25.181	25.1628	25.1949	25.1635	25.103	25.1491	25.257	25.1527	25.6951	25.881	25.7092
CDIF630erm_01207	338		CcpA	transcriptional regulator, LacI family	Spo0A-	K	0.450039	0.056479	0.770055	0.00646127	-0.481445	0.050122	-0.161429	0.239811	-0.354739	0.00351949	0.627781	6.29305e-05	0.0773572	24.8843	24.4342	25.3657	24.5956	25.0619	24.8932	24.6712	24.2398	24.5463	24.4981	25.3393	25.3686	25.3888	24.6753	24.6295	24.4746
CDIF630erm_02971	337	x	GalE	UDP-glucose 4-epimerase	n.a.	M	0.164121	0.208275	-0.119922	0.364502	0.811764	0.0028598	0.527721	0.0321055	0.67083	7.76492e-06	0.0544605	0.741071	0.0704438	25.5132	25.3491	24.7014	24.8213	25.3579	25.5447	25.6242	25.4228	25.2953	25.326	24.7773	24.6321	24.6912	24.6636	24.8089	24.9747
CDIF630erm_02184	337	x	CDIF630erm_02184	ABC-type transport system, extracellular solute-binding protein	n.a.	P	0.198368	0.352442	-0.660804	0.0517932	-1.47974	0.00102943	-2.33891	0.00173771	-1.94343	3.05354e-07	-0.478951	0.115074	0.00823868	23.417	23.2186	24.8967	25.5575	23.234	23.5513	23.4478	23.1096	22.9583	23.5265	24.9805	24.7584	24.9417	25.7877	25.3095	25.5356
CDIF630erm_02034	337	x	AroF2	3-deoxy-7-phosphoheptulonate synthase	CodY-	E	-1.24218	0.0308054	-0.730193	0.156966	-0.24533	0.364083	0.266661	0.403426	0.0947096	0.889738	-0.987133	0.000931777	0.162146	22.8959	24.138	23.1412	23.8714	23.174	22.948	22.4818	24.1667	23.943	24.2838	23.3363	23.0598	23.0052	23.4859	24.3848	23.5621
CDIF630erm_01196	336	x	EtfA3	butyryl-CoA dehydrogenase, electron transfer flavoprotein alpha subunit	CodY-	C	-1.68822	0.000331362	-3.36184	0.00498579	1.70794	0.016239	0.0343231	0.768149	0.29031	0.000120819	-2.2859	4.40849e-08	0.000166547	28.3689	30.0571	26.6609	30.0228	28.3836	28.2394	28.4739	30.1559	29.9523	30.056	26.9673	26.2355	26.6878	29.8111	30.1882	30.0443
CDIF630erm_00927	336		CDIF630erm_00927	hypothetical protein	n.a.	-	-0.526606	0.0817684	NaN	NaN	NaN	NaN	-0.071693	0.418354	NaN	NaN	NaN	NaN	NaN	20.8009	21.3275	NaN	21.3992	21.3349	21.4351	n.a.	n.a.	21.8657	21.9578	20.9684	n.a.	n.a.	21.9526	n.a.	22.015
CDIF630erm_03533	335	x	PrdF	proline racemase	Hfq-	E	1.88147	0.00347297	1.78309	0.00657965	-3.31288	0.000866061	-3.41126	0.000802903	-3.33445	5.10125e-08	1.79181	5.40433e-06	0.817199	27.3495	25.468	30.6624	28.8793	27.016	27.3596	27.6117	25.5433	25.6392	25.1825	30.33	30.9262	30.6696	28.6638	29.2508	28.6362
CDIF630erm_03466	335		GapA	glyceraldehyde-3-phosphate dehydrogenase	SigH-	G	0.195686	0.251693	-1.30753	0.165708	1.23378	0.162966	-0.269432	0.37419	0.342171	0.125703	-0.434145	0.104442	0.0442575	31.3135	31.1178	30.0797	31.3872	31.3408	31.304	31.2953	31.352	30.9145	31.0517	30.8342	28.4301	30.0714	31.4491	30.9665	31.6613
CDIF630erm_00915	334		CDIF630erm_00915	transcriptional regulator, LacI family	n.a.	K	0.184622	0.0955776	-0.544652	0.171939	1.03377	0.133546	0.304493	0.280704	0.646529	0.255346	-0.0973553	0.0416596	0.00184579	22.5672	22.3825	21.5334	22.078	22.5691	22.5326	22.5991	22.3319	22.3103	22.498	n.a.	22.2095	22.0211	n.a.	22.7754	22.5411
CDIF630erm_02360	334		CDIF630erm_02360	putative membrane-associated peptidase, M50 family	CcpA+	M	-0.00311487	0.993266	NaN	NaN	0.736011	0.0231799	NaN	NaN	NaN	NaN	NaN	NaN	NaN	21.2404	21.2435	20.5044	NaN	n.a.	21.8003	21.85	21.9388	n.a.	21.709	21.0792	21.0995	n.a.	n.a.	n.a.	n.a.
CDIF630erm_01201	334		CDIF630erm_01201	nucleoid-associated protein, NdpA-like	SigH+	S	0.231016	0.277805	-0.518025	0.0221896	0.484985	0.0607441	-0.264057	0.0793197	0.0919562	0.293571	-0.129253	0.157917	0.00473193	23.6218	23.3908	23.1369	23.6549	23.3715	23.8385	23.618	23.3984	23.2694	23.4958	22.9513	23.2485	23.1938	23.8007	23.5997	23.552
CDIF630erm_02862	333		TrpS	tryptophan--tRNA ligase	CcpA+	J	-0.365771	0.0312091	-0.188834	0.423335	-0.256207	0.217801	-0.0792704	0.720105	-0.159265	0.192112	-0.272167	0.0379238	0.439705	24.1416	24.5074	24.3978	24.5867	24.2244	24.1447	24.0505	24.3536	24.6282	24.5271	24.149	24.4156	24.5944	24.4047	24.8721	24.4342
CDIF630erm_02950	333		AsnA	aspartate--ammonia ligase	n.a.	E	0.115776	0.327463	0.405705	0.0262488	-0.365532	0.0219147	-0.075602	0.559779	-0.23362	0.0140971	0.271791	0.00584063	0.0719793	26.0374	25.9217	26.403	25.9973	25.9194	26.1491	26.0347	25.9913	25.7686	25.9937	26.3949	26.3164	26.4922	25.8276	26.1165	26.0325
CDIF630erm_03520	333	x	Asd	aspartate-semialdehyde dehydrogenase	n.a.	E	-0.939579	0.00472908	0.88572	0.0530451	-1.29254	0.00107891	0.532758	0.136319	-0.371646	0.0188078	0.0887713	0.924382	7.91848e-05	24.8207	25.7603	26.1133	25.2276	24.95	24.7786	24.7239	25.9027	25.5568	25.7999	26.1827	25.956	26.1891	24.8687	25.1523	25.5735
CDIF630erm_00522	332	x	LdhA	(R)-2-hydroxyisocaproate dehydrogenase	Hfq+	CH	-2.46203	0.00266719	-1.99773	0.0035218	0.150606	0.534662	0.614908	0.0370715	0.533133	0.0194489	-2.26043	1.82168e-07	0.133804	28.4352	30.8972	28.2846	30.2823	28.6546	28.3736	28.2467	30.8192	30.9668	30.9018	28.4503	27.836	28.4806	30.0469	30.4283	30.3446
CDIF630erm_02349	332	x	CDIF630erm_02349	uncharacterized protein, aldolase-type	n.a.	S	-0.267154	0.143839	0.724416	0.00817893	-1.28631	0.00267722	-0.294742	0.0777691	-0.829351	2.09078e-05	0.359966	0.0353266	0.000546614	23.847	24.1142	25.1333	24.4089	24.0097	23.8626	23.6457	23.9403	24.1547	24.2319	24.947	25.2332	25.203	24.2859	24.531	24.3994
CDIF630erm_03110	332		CDIF630erm_03110	putative zinc-binding dehydrogenase	n.a.	C	0.241079	0.139188	0.111835	0.603307	-0.260704	0.140918	-0.389948	0.205123	-0.32138	0.0295771	0.169203	0.15853	0.668333	24.5649	24.3238	24.8256	24.7137	24.6964	24.5932	24.3882	24.2436	24.3557	24.3688	24.7306	25.0078	24.7193	25.0267	24.6791	24.358
CDIF630erm_02285	332		CDIF630erm_02285	hypothetical protein	n.a.	S	NaN	NaN	0.790392	0.487448	-0.721048	0.0143409	NaN	NaN	NaN	NaN	NaN	NaN	NaN	22.1012	NaN	22.8222	22.0318	22.0709	22.1448	22.0868	n.a.	n.a.	22.368	22.6587	22.9434	22.8502	22.7912	n.a.	22.4184
CDIF630erm_03813	331		PrsA2	peptidyl-prolyl cis-trans isomerase, PpiC-type	n.a.	M	0.463824	0.0661723	0.138795	0.582383	-0.155274	0.333618	-0.480303	0.189314	-0.300897	0.073818	0.283501	0.0579797	0.326868	23.8814	23.4176	24.0367	23.8979	23.8491	23.8465	23.9465	23.4185	23.1867	23.6159	23.9521	23.8837	24.2478	24.3132	23.5216	23.7395
CDIF630erm_00953	331	x	Icd	isocitrate dehydrogenase (NAD+)	CcpA-	C	0.353711	0.0892273	0.885934	0.377058	0.987292	0.04708	1.51951	0.0191232	1.19725	0.000283525	0.511242	0.0684167	0.75818	23.5169	23.1632	22.5296	21.6437	23.5358	23.5735	23.438	23.3717	23.0503	23.0426	22.8887	22.4891	22.105	n.a.	22.1548	22.2989
CDIF630erm_00674	331		CDIF630erm_00674	putative aldo/keto reductase	n.a.	S	-0.34061	0.182794	0.353361	0.327893	-0.620756	0.0355284	0.0732144	0.73937	-0.274534	0.225087	0.0390436	0.849429	0.0811311	23.8611	24.2017	24.4819	24.1285	23.9173	24.0496	23.576	23.9267	24.2425	24.3968	24.6556	24.4526	24.3171	23.6464	24.6627	23.87
CDIF630erm_03841	331		CDIF630erm_03841	ABC-type transport system, iron-family ATP-binding protein	c-di-GMP-	P	1.23969	0.226195	1.34208	0.301689	-0.338303	0.690762	-0.235914	0.489133	-0.308595	0.484202	1.29596	0.0810845	0.951132	22.4935	21.2538	22.8318	21.4897	22.3011	22.7115	22.4372	n.a.	21.6099	22.0362	23.5515	22.1269	22.3967	n.a.	22.1791	21.9621
CDIF630erm_01135	331		CDIF630erm_01135	ABC-type transport system, nitrate/sulfonate/taurine extracellular solute-binding protein	SigB+	P	NaN	NaN	1.37729	0.318928	0.204801	0.5939	NaN	NaN	NaN	NaN	NaN	NaN	NaN	22.9	NaN	22.6952	21.3179	22.7166	23.3345	22.5188	22.5113	n.a.	n.a.	22.8481	22.7467	22.4638	21.38	22.2858	n.a.
CDIF630erm_02765	331		AnsB	L-asparaginase	n.a.	EJ	0.377272	0.115958	-1.1389	0.0262124	1.25021	0.0146492	-0.265964	0.296916	0.394837	0.0042822	-0.255544	0.0173827	0.000342872	24.1608	23.7836	22.9106	24.0495	24.2939	24.2786	23.8717	23.7604	23.9537	23.6168	23.0284	22.8773	22.8181	24.0025	23.7405	24.3422
CDIF630erm_01648	330	x	SsuA1	ABC-type transport system, alkanesulfonates-family extracellular solute-binding protein	Hfq+	P	-0.974559	0.0215176	-2.11837	0.0159791	0.555944	0.161414	-0.587864	0.0733788	-0.29339	0.970042	-1.54959	2.05666e-05	0.00935012	23.6303	24.6049	23.0744	25.1928	23.6485	23.7905	23.4292	24.6971	24.2101	24.8356	22.5358	23.2813	23.2852	25.0836	25.415	25.0508
CDIF630erm_03978	330		DnaI	helicase loader ATPase,	SigH+	L	NaN	NaN	-0.294224	0.594493	NaN	NaN	0.846887	0.632932	NaN	NaN	NaN	NaN	NaN	NaN	22.0258	20.8847	21.1789	n.a.	n.a.	20.5964	21.5394	22.2782	22.1567	n.a.	21.4443	21.4946	n.a.	22.0662	21.381
CDIF630erm_00657	329		ArcB	Delta(1)-pyrroline-2-carboxylate reductase	n.a.	E	-0.933986	0.0256795	-0.601296	0.402288	-0.35417	0.138927	-0.0214794	0.817308	-0.144629	0.617455	-0.75684	0.0171181	0.344085	24.3526	25.2866	24.7068	25.3081	24.1443	24.2557	24.615	25.1887	25.2658	25.3975	24.7728	24.4814	24.8414	26.0334	24.7024	24.7719
CDIF630erm_01941	329		Add	adenosine deaminase	n.a.	F	-1.13573	0.449659	-0.756717	0.376582	-0.48631	0.460527	-0.1073	0.575133	-0.236873	0.171764	-0.926824	0.129319	0.362323	20.1874	21.3231	20.6737	21.4304	21.1805	n.a.	20.201	20.9835	21.5982	21.3227	n.a.	21.35	21.1611	21.5278	21.4523	21.3021
CDIF630erm_02003	328		ScrR	transcriptional regulator, LacI family	n.a.	K	-0.611377	0.294031	0.171082	0.302623	-0.88519	0.338995	-0.102731	0.332122	-0.464349	0.581352	-0.15421	0.180125	0.0313373	21.0077	21.6191	21.8929	21.7218	n.a.	21.7558	21.4088	n.a.	22.4275	21.9397	21.8059	21.9925	21.8742	21.4784	21.8489	21.8102
CDIF630erm_01832	328		LplA	lipoate-protein ligase	Hfq-	H	-0.202049	0.229392	0.212898	0.485191	-0.933484	0.0116308	-0.518537	0.236404	-0.7264	0.00270001	0.0564712	0.897837	0.197258	22.5386	22.7407	23.4721	23.2592	22.4557	22.3622	22.7663	22.7909	22.8172	22.6048	23.591	23.2298	23.5679	23.35	23.599	22.6804
CDIF630erm_01328	328	x	FabH	beta-ketoacyl-[acyl-carrier-protein] synthase 3	n.a.	I	0.337113	0.0227854	0.823674	0.00844965	-0.444231	0.0129067	0.04233	0.62822	-0.249127	0.00615327	0.59727	5.36547e-06	0.00221894	26.2583	25.9212	26.7025	25.8789	26.2797	26.1698	26.3212	25.8502	26.0461	25.8587	26.5788	26.8199	26.6988	25.8952	25.8192	25.9203
CDIF630erm_00099	328		AcoB	acetoin dehydrogenase E1 component (TPP-dependent beta subunit)	n.a.	C	-0.548592	0.197561	-0.706235	0.0181497	0.270498	0.598719	0.112855	0.336772	0.174806	0.379107	-0.622186	0.00594605	0.79888	22.1978	22.7464	21.9274	22.6336	21.488	22.3917	22.5138	22.755	22.7409	22.7434	21.9601	22.0963	21.6976	22.6075	22.4736	22.8008
CDIF630erm_00378	327		FlgE	flagellar hook protein FlgE (Distal rod protein)	c-di-GMP-	N	0.658127	0.00115265	-0.331539	0.335539	1.12529	0.0543229	0.135627	0.446401	0.658164	0.00371282	0.268743	0.413959	0.0142269	25.5731	24.915	24.4478	24.7794	25.6071	25.4791	25.6286	24.8983	24.8801	24.9651	24.9525	24.0497	24.1656	25.0044	24.4594	24.8222
CDIF630erm_01823	326		CDIF630erm_01823	membrane dipeptidase	n.a.	E	NaN	NaN	-0.258319	0.533422	NaN	NaN	NaN	NaN	NaN	NaN	NaN	NaN	NaN	NaN	NaN	23.2657	23.524	n.a.	n.a.	n.a.	21.8296	n.a.	n.a.	23.5703	22.6184	23.4374	22.9858	23.6543	23.8071
CDIF630erm_01285	325		RnfD	electron transport complex protein	Spo0A-	C	NaN	NaN	1.31037	0.295472	NaN	NaN	NaN	NaN	NaN	NaN	NaN	NaN	NaN	NaN	NaN	22.5956	21.2852	n.a.	22.0198	n.a.	n.a.	n.a.	21.6037	22.3563	22.6282	22.7718	n.a.	22.1859	21.4653
CDIF630erm_03878	325		BirA	bifunctional ligase/repressor BirA	n.a.	H	-0.388884	0.288218	NaN	NaN	NaN	NaN	NaN	NaN	NaN	NaN	NaN	NaN	NaN	21.0679	21.4568	NaN	NaN	n.a.	21.7543	21.5437	21.2781	21.5025	21.5735	n.a.	n.a.	n.a.	n.a.	22.075	n.a.
CDIF630erm_01289	323	x	RnfB	electron transport complex protein	Spo0A-	C	0.259845	0.490328	0.938757	0.0123002	-1.62455	0.00372029	-0.945639	0.110967	-1.3543	0.000224729	0.740688	0.016547	0.172711	24.0001	23.7402	25.6246	24.6859	23.6583	24.1644	24.1249	23.8631	22.9972	24.1338	25.3949	25.7656	25.6875	24.5993	24.9304	24.4908
CDIF630erm_03278	323		NrdF	ribonucleoside-diphosphate reductase subunit beta	n.a.	F	NaN	NaN	NaN	NaN	-0.19809	0.401321	NaN	NaN	NaN	NaN	NaN	NaN	NaN	22.3799	NaN	22.578	NaN	22.1769	22.3804	22.5573	n.a.	n.a.	n.a.	22.6832	22.7558	22.2436	n.a.	n.a.	n.a.
CDIF630erm_02924	323		AppF	ABC-type transport system, ATP-binding protein, putative oligopeptide transport system	SigH-	P	0.824959	0.0624643	NaN	NaN	NaN	NaN	NaN	NaN	NaN	NaN	NaN	NaN	NaN	24.3647	23.5398	NaN	NaN	24.0024	24.6192	24.4062	23.3849	23.185	23.94	n.a.	n.a.	n.a.	n.a.	n.a.	n.a.
CDIF630erm_02396	322	x	Ldh	L-lactate dehydrogenase	CodY-	C	-1.33079	0.0121279	-1.6932	0.253546	0.519507	0.688744	0.157104	0.728351	0.251273	0.525624	-1.49087	0.00252279	0.71621	21.4219	22.7527	20.9024	22.5955	21.6545	21.0672	21.4826	23.0176	22.4263	22.7539	21.4302	21.5422	n.a.	n.a.	23.6892	22.3878
CDIF630erm_01867	322		IunH	inosine/uridine-preferring nucleoside hydrolase	SigH+	F	0.339414	0.0522297	-0.254153	0.382404	-0.135064	0.22264	-0.728631	0.072974	-0.427478	0.00510764	-0.00130774	0.637293	0.033666	25.6094	25.27	25.7444	25.9986	25.7605	25.5008	25.5535	25.2712	25.2545	25.2841	25.6898	25.7118	25.8279	25.9276	25.6472	26.3368
CDIF630erm_03874	322		DusB	tRNA-dihydrouridine synthase B	Hfq-	H	0.524228	0.0399724	NaN	NaN	1.18076	0.0976486	NaN	NaN	NaN	NaN	NaN	NaN	NaN	22.3337	21.8095	21.1529	NaN	22.0848	22.4084	22.4781	21.9493	21.8149	21.6485	21.5688	n.a.	21.8892	n.a.	n.a.	21.4631
CDIF630erm_00556	322		CDIF630erm_00556	transcriptional regulator, AraC family Tn1549-like, CTn2	n.a.	K	NaN	NaN	NaN	NaN	-0.719067	0.999107	NaN	NaN	NaN	NaN	NaN	NaN	NaN	21.0212	NaN	21.7402	NaN	20.3003	n.a.	22.2801	n.a.	n.a.	n.a.	19.4704	22.4382	21.9672	n.a.	n.a.	n.a.
CDIF630erm_01827	321		YclQ	putative ABC transporter solute-binding protein YclQ	Fur-	P	0.456182	0.689363	0.449948	0.942147	0.883406	0.328137	0.877172	0.637126	0.880775	0.208134	0.453987	0.846232	0.724849	23.5662	23.11	22.6828	22.2328	24.1874	23.6359	22.2879	23.0568	23.0965	23.1741	23.3646	22.1214	22.2052	n.a.	23.3713	21.9082
CDIF630erm_01654	321		MetN	ABC-type transport system, methionine-specific ATP-binding protein	n.a.	P	NaN	NaN	0.690345	0.102861	-1.32277	0.0907039	NaN	NaN	NaN	NaN	NaN	NaN	NaN	21.8023	NaN	23.1251	22.4347	n.a.	22.5171	22.2445	21.6538	n.a.	n.a.	23.4669	22.9901	22.8421	22.8593	22.2507	22.0717
CDIF630erm_03727	321	x	HemB	delta-aminolevulinic acid dehydratase	CcpA+	H	-0.17315	0.460474	-0.130637	0.540838	-1.51509	0.00349284	-1.47258	0.00552947	-1.49271	4.21036e-06	-0.141777	0.308063	0.860272	26.2775	26.4507	27.7926	27.9232	25.971	26.4393	26.3787	26.7066	26.22	26.3822	27.7106	27.6529	27.9911	27.6473	27.9251	28.1531
CDIF630erm_03801	321		GtaB2	UTP--glucose-1-phosphate uridylyltransferase	SigB-	M	-0.297803	0.29129	-0.119942	0.754098	-0.763473	0.0786533	-0.585612	0.122165	-0.668119	0.00501065	-0.188459	0.279654	0.531362	22.7337	23.0315	23.4972	23.6171	22.6184	23.1071	22.3779	23.0686	23.2141	22.7783	23.3923	23.6849	23.3942	24.035	23.3712	23.3321
CDIF630erm_03029	321		CDIF630erm_03029	transcriptional regulator, LytR family	n.a.	K	-0.149521	0.647055	NaN	NaN	0.286496	0.329488	NaN	NaN	NaN	NaN	NaN	NaN	NaN	22.9634	23.1129	22.6769	NaN	23.2615	22.8019	22.7729	22.6525	23.2372	23.3557	23.05	22.4744	22.4181	n.a.	n.a.	23.0251
CDIF630erm_00425	320		RbsB1	ABC-type transport system, ribose-specific extracellular solute-binding protein	Spo0A-	G	NaN	NaN	-0.257055	0.700335	NaN	NaN	-0.704869	0.279727	NaN	NaN	NaN	NaN	NaN	NaN	21.6646	22.1125	22.3695	n.a.	n.a.	19.6673	21.7694	21.4029	21.7897	21.5259	22.6044	22.0042	23.0368	21.8283	21.9049
CDIF630erm_03700	319		PfkA	ATP-dependent 6-phosphofructokinase	SigH-	F	-0.238749	0.328244	-1.1313	0.137336	0.666155	0.273319	-0.226396	0.388887	0.116653	0.328672	-0.651349	0.026496	0.113554	27.2376	27.4763	26.5714	27.7027	27.5685	27.1721	26.8913	27.3551	27.5236	27.543	27.1446	25.4835	26.6304	27.7192	27.3519	27.971
CDIF630erm_00650	319		CDIF630erm_00650	putative CheY-like chemosensory protein	SigD+	T	NaN	NaN	NaN	NaN	0.0924787	0.828738	NaN	NaN	NaN	NaN	NaN	NaN	NaN	20.506	NaN	20.4135	NaN	n.a.	21.3052	20.8393	22.091	n.a.	n.a.	21.3146	n.a.	20.5931	n.a.	n.a.	21.7478
CDIF630erm_01991	318		Tdh	L-threonine 3-dehydrogenase	n.a.	GM	-0.503085	0.00469288	-0.0820195	0.657822	-0.230908	0.041834	0.190157	0.292208	0.000860454	0.852562	-0.291068	0.00618315	0.0250457	24.144	24.6471	24.3749	24.4569	24.207	24.1333	24.0893	24.6968	24.7054	24.5327	24.2669	24.4652	24.3858	24.452	24.6657	24.2186
CDIF630erm_03665	318		CDIF630erm_03665	putative diguanylate kinase signaling protein	n.a.	T	-0.625485	0.402273	NaN	NaN	NaN	NaN	NaN	NaN	NaN	NaN	NaN	NaN	NaN	19.5843	20.2097	NaN	NaN	19.7475	n.a.	20.4952	20.478	21.0543	n.a.	n.a.	n.a.	20.3963	n.a.	n.a.	n.a.
CDIF630erm_01726	318		CDIF630erm_01726	putative peptidyl-prolyl isomerase	n.a.	M	NaN	NaN	NaN	NaN	-0.806579	0.452872	NaN	NaN	NaN	NaN	NaN	NaN	NaN	21.4392	NaN	22.2458	NaN	21.1751	22.5551	n.a.	n.a.	n.a.	n.a.	n.a.	22.3978	23.1633	n.a.	n.a.	n.a.
CDIF630erm_03028	318		CDIF630erm_03028	transcriptional regulator, LytR family	Spo0A-	K	1.1348	0.0196311	NaN	NaN	-0.0384044	0.902538	NaN	NaN	NaN	NaN	NaN	NaN	NaN	22.5764	21.4416	22.6148	NaN	22.3006	22.9003	22.4595	21.1738	21.3401	21.7488	22.8332	22.7354	22.1983	n.a.	n.a.	n.a.
CDIF630erm_02398	317	x	MsrAB	peptide methionine sulfoxide reductase MsrA/MsrB	CcpA+	O	-1.2198	0.00653063	0.763035	0.0347915	-1.0071	0.0133896	0.975736	0.015709	0.0597001	0.93109	-0.223198	0.135622	9.03077e-05	23.1847	24.4045	24.1918	23.4288	23.0652	23.4181	23.039	24.3879	24.6224	24.1674	24.4092	24.2159	23.9065	23.6583	23.4335	23.15
CDIF630erm_02743	316		SelD	selenide, water dikinase	SigB-	F	-0.163736	0.238289	0.547611	0.767038	-0.149835	0.524824	0.561512	0.770174	0.182332	0.485772	0.166734	0.361469	0.645064	22.4161	22.5798	22.5659	22.0183	22.4915	22.2689	22.4773	22.5044	22.7419	22.4782	22.2431	22.7963	22.605	n.a.	22.5901	22.6163
CDIF630erm_03828	316	x	Prs	ribose-phosphate pyrophosphokinase	CcpA-	F	-0.106017	0.63892	-0.422663	0.042514	-0.699952	0.0595485	-1.0166	0.00940041	-0.872725	0.000120387	-0.310051	0.0670874	0.260652	26.3347	26.4407	27.0346	27.4573	26.5536	26.4127	25.9772	26.2216	26.3861	26.677	27.1163	26.917	27.0633	27.2348	27.5574	27.5564
CDIF630erm_01330	316	x	FabD	malonyl CoA-acyl carrier protein transacylase	n.a.	I	0.351955	0.0461398	1.18397	0.00843743	-0.376931	0.0550558	0.455081	0.0405229	-0.0684108	0.623736	0.762367	8.53073e-06	0.000677895	26.1257	25.7737	26.5026	25.3187	26.241	26.0614	26.0674	25.8971	25.5936	25.8137	26.2913	26.6496	26.544	25.2896	25.364	25.3013
CDIF630erm_02596	315	x	TrxB3	thioredoxin reductase	Hfq+	C	NaN	NaN	-2.24535	0.00317871	NaN	NaN	-3.92095	0.0287177	NaN	NaN	NaN	NaN	NaN	NaN	21.4962	23.1718	25.4171	n.a.	n.a.	n.a.	n.a.	22.2195	21.928	22.9225	23.3154	23.2476	25.3969	25.3601	25.4911
CDIF630erm_00168	315		RpoA	DNA-directed RNA polymerase subunit alpha	SigH-	K	0.427106	0.0427962	0.113625	0.578466	0.103111	0.423025	-0.210369	0.457182	-0.0389994	0.73101	0.267455	0.0396826	0.247837	28.1039	27.6767	28.0007	27.8871	28.2612	27.9847	28.051	27.6184	27.7396	27.6697	28.123	27.9943	27.8743	27.7024	27.6237	28.2512
CDIF630erm_02695	315		PrmA	ribosomal protein L11 methyltransferase	n.a.	J	-0.482593	0.0133975	0.878633	0.0124275	-0.396736	0.00704041	0.964491	0.0388366	0.238084	0.844769	0.132473	0.131821	0.000204331	24.3828	24.8654	24.7795	23.9009	24.4827	24.3363	24.324	24.8216	24.7545	25.0079	24.7429	24.8425	24.751	n.a.	24.4777	24.4939
CDIF630erm_01995	315		CDIF630erm_01995	putative nitrite and sulfite reductase subunit	SigH-	C	NaN	NaN	NaN	NaN	NaN	NaN	NaN	NaN	NaN	NaN	NaN	NaN	NaN	NaN	19.0246	18.5418	NaN	n.a.	n.a.	n.a.	n.a.	19.7067	19.5054	17.9161	18.5796	18.9481	n.a.	n.a.	n.a.
CDIF630erm_02738	314		Pmi	mannose-6-phosphate isomerase	n.a.	G	0.442533	0.0454534	0.43072	0.119624	-0.0272823	0.943548	-0.0390955	0.791549	-0.0323018	0.83164	0.436559	0.00421838	0.932565	25.1398	24.6972	25.1671	24.7363	25.018	25.0809	25.3044	24.6974	24.7692	24.6213	25.2732	25.352	24.8212	24.806	24.5273	24.8546
CDIF630erm_01716	314		HisZ	ATP phosphoribosyltransferase, regulatory subunit	CodY-	E	0.380362	0.157675	-0.361829	0.452622	-0.669893	0.918542	-1.41208	0.125774	-1.0398	0.184879	-0.118475	0.962956	0.219714	22.3566	21.9762	23.0265	23.3883	23.0333	n.a.	22.8435	n.a.	22.5706	22.5517	22.9064	23.4829	22.5277	23.9028	22.9021	23.1667
CDIF630erm_00841	314	x	AcsD	corrinoid/iron-sulfur protein, small subunit	SigH+	C	-1.16607	0.00044605	-0.200294	0.879876	1.07092	0.0716128	2.0367	0.0514184	1.66508	0.000599012	-0.919028	0.0724622	0.119821	24.1124	25.2785	23.0415	23.2418	24.1038	24.2049	24.0228	25.2544	25.3625	25.2145	22.4579	23.5538	22.8996	22.0999	23.8734	23.2381
CDIF630erm_02140	314		AccA	acetyl-CoA carboxylase, subunit alpha	n.a.	I	0.254742	0.145628	-0.00892589	0.957692	0.0474004	0.70687	-0.216268	0.480737	-0.0788251	0.616649	0.119054	0.343088	0.39278	28.4794	28.2246	28.432	28.4409	28.3547	28.4908	28.5835	28.4425	28.141	28.0618	28.2253	28.5946	28.4522	28.7734	28.4197	28.0362
CDIF630erm_03770	313		Tkt'2	transketolase, C-terminal section	n.a.	G	-0.0560978	0.507876	0.465091	0.0135469	-0.16497	0.0931942	0.356219	0.0354668	0.0772362	0.121199	0.195887	0.00601437	0.00161291	25.8315	25.8876	25.9965	25.5314	25.7885	25.8691	25.8357	25.9963	25.7783	25.8799	26.0507	26.0356	25.8983	25.4667	25.4391	25.6764
CDIF630erm_01131	313		Hpr	hydroxypyruvate reductase	Fur-	C	0.0560375	0.68232	NaN	NaN	NaN	NaN	-3.76942	0.0800601	NaN	NaN	NaN	NaN	NaN	24.3788	24.3228	NaN	28.0922	24.4989	24.4253	24.1951	24.3866	24.1609	24.408	32.6635	n.a.	n.a.	28.6422	25.6299	28.5299
CDIF630erm_00963	313		Cwp25	putative cell wall-binding protein	CcpA-	M	0.111323	0.415876	-0.598972	0.0986473	1.0976	0.0324477	0.387303	0.0513343	0.71266	0.000242143	-0.154826	0.0685676	0.0163876	25.0913	24.98	23.9937	24.5926	24.9361	25.0914	25.2313	25.1257	24.9537	24.8466	24.1681	23.5955	24.1477	24.7602	24.5575	24.4421
CDIF630erm_03890	312		CDIF630erm_03890	membrane dipeptidase	n.a.	E	0.177666	0.345648	-0.791292	0.0341458	0.551939	0.0582746	-0.417019	0.0878458	0.0166084	0.546145	-0.295593	0.0215193	0.00211569	24.4614	24.2837	23.9095	24.7008	24.1932	24.5765	24.5813	24.4465	24.1828	24.2068	23.889	23.9976	23.8371	24.9656	24.5252	24.5696
CDIF630erm_03611	312		CDIF630erm_03611	putative D-isomer specific 2-hydroxyacid dehydrogenase	CcpA+	EH	0.113722	0.576211	0.116222	0.478946	0.347095	0.138636	0.349595	0.11561	0.348296	0.0118917	0.114822	0.329378	0.918013	24.0837	23.9699	23.7366	23.6203	23.776	24.2202	24.2116	24.0178	23.8919	23.997	23.5718	23.8463	23.7777	23.4281	23.8578	23.54
CDIF630erm_02912	311		RsmH	ribosomal RNA small subunit methyltransferase H	n.a.	J	NaN	NaN	NaN	NaN	0.30335	0.430929	NaN	NaN	NaN	NaN	NaN	NaN	NaN	21.2767	NaN	20.9733	NaN	21.9693	21.7452	n.a.	n.a.	n.a.	n.a.	n.a.	21.769	21.3114	n.a.	n.a.	n.a.
CDIF630erm_02180	311	x	MiaA	tRNA dimethylallyltransferase	n.a.	F	0.242754	0.165742	0.115963	0.788711	1.11914	0.00225445	0.992353	0.58318	1.05968	0.0150711	0.201569	0.960078	0.37236	21.5659	21.3232	20.4468	20.3308	21.7138	21.5828	21.3819	21.3816	21.1378	21.4332	20.5549	20.3479	20.4299	21.4948	n.a.	19.9334
CDIF630erm_02705	311		GlcK	glucokinase	n.a.	G	-0.233465	0.184847	0.328551	0.042465	-0.59851	0.0106106	-0.0364939	0.760094	-0.322117	0.0044215	0.0782443	0.564231	0.0096204	24.128	24.3614	24.7265	24.3979	24.2195	24.1521	24.004	24.4865	24.4495	24.121	24.871	24.5857	24.7085	24.3721	24.3274	24.4894
CDIF630erm_03864	311		CDIF630erm_03864	DNA polymerase III, delta prime subunit	n.a.	L	NaN	NaN	1.13023	0.110841	NaN	NaN	0.49666	0.234107	NaN	NaN	NaN	NaN	NaN	NaN	21.5705	22.2041	21.0738	21.7538	n.a.	n.a.	n.a.	22.0098	22.2878	22.4783	22.0446	22.0446	n.a.	21.5218	21.7839
CDIF630erm_00354	310		FlgL	flagellar hook-associated protein FlgL (or HAP3)	c-di-GMP-	N	-0.267918	0.0467942	-0.0711621	0.928654	0.457508	0.174109	0.654265	0.15093	0.561658	0.0155699	-0.188255	0.461527	0.575886	22.6843	22.9522	22.2268	22.2979	22.663	22.8001	22.5812	22.9361	23.0463	22.8685	22.6056	22.1472	21.8182	21.7526	22.8198	22.1117
CDIF630erm_01471	309		RibF	riboflavin biosynthesis protein	n.a.	H	-0.228707	0.466058	-0.243565	0.53748	-0.390239	0.19589	-0.405097	0.328296	-0.398274	0.0848041	-0.237154	0.310418	0.96161	22.3628	22.5915	22.753	22.9966	22.4049	22.2158	22.4566	22.2292	22.4939	22.956	22.8294	22.3818	22.9826	23.3584	22.4663	23.0287
CDIF630erm_03714	309		HprK	PTS system, HPr kinase/phosphorylase	n.a.	F	0.478792	0.0548237	0.029696	0.761737	0.678486	0.0141133	0.229389	0.0674529	0.473633	0.000248742	0.289213	0.00875171	0.0160535	24.3728	23.894	23.6944	23.6647	24.2269	24.5887	24.2756	23.9206	23.9018	23.8591	23.6249	23.8199	23.6296	23.6632	23.7668	23.5563
CDIF630erm_00671	309		GlsA	glutaminase	SigB+	E	-0.542355	0.0291151	-0.0651042	0.838302	-0.388122	0.0518338	0.089129	0.614948	-0.124526	0.215165	-0.291405	0.0226346	0.0429527	21.7307	22.273	22.1188	22.1839	21.558	21.765	21.8533	22.223	22.2466	22.3465	22.0845	22.1813	22.0886	22.417	22.2622	21.8048
CDIF630erm_02837	309		Fmt	methionyl-tRNA formyltransferase	n.a.	J	0.486466	0.0246387	0.127996	0.485934	0.268255	0.125772	-0.0902143	0.646367	0.108009	0.385611	0.312752	0.0165285	0.1253	24.4204	23.9339	24.1521	24.0241	24.2507	24.5265	24.4695	24.0735	23.9159	23.799	24.012	24.3336	24.0909	24.1034	24.1926	23.7371
CDIF630erm_01329	309		FabK	enoyl-[acyl-carrier-protein] reductase (NADH)	n.a.	S	0.54521	0.0176639	0.923264	0.0139332	-0.497361	0.0130574	-0.119307	0.431	-0.35536	0.00473309	0.754331	1.52129e-05	0.042667	26.4006	25.8554	26.898	25.9747	26.5429	26.385	26.26	25.8787	25.7002	25.974	26.8077	26.9147	26.9669	26.156	25.9337	25.8132
CDIF630erm_03109	308	x	Nit	bifunctional rilase/rile hydratase	n.a.	S	-0.722763	0.0168527	-1.03596	0.0247842	0.344451	0.127363	0.0312584	0.824752	0.141596	0.127625	-0.869189	4.95475e-05	0.231771	25.1732	25.8959	24.8287	25.8647	24.9007	25.3161	25.268	26.0339	25.7802	25.8619	24.8487	24.8307	24.8065	25.5276	26.0627	25.9504
CDIF630erm_00531	308		Fba	fructose-1,6-bisphosphate aldolase	SigB+	G	0.383871	0.110351	-1.207	0.0396868	0.3043	0.38271	-1.28657	0.0114894	-0.601115	0.04949	-0.542461	0.0621262	0.00333419	29.0822	28.6984	28.7779	29.9849	28.9578	28.9688	29.2941	28.8753	28.4312	28.7529	29.2279	28.1777	28.7404	29.914	29.662	30.3051
CDIF630erm_00309	308		CDIF630erm_00309	putative 2-dehydropantoate 2-reductase	SigB+	H	NaN	NaN	-0.644977	0.0125803	NaN	NaN	0.338765	0.19788	NaN	NaN	NaN	NaN	NaN	NaN	22.8204	21.8366	22.4816	n.a.	22.1487	n.a.	22.9164	22.8769	22.6541	21.6986	22.0171	21.7746	n.a.	22.9617	23.1643
CDIF630erm_02559	306		Tkt'1	transketolase, C-terminal section	SigH-	G	0.484598	0.0133623	0.70301	0.0040633	0.0483762	0.513914	0.266788	0.051782	0.13543	0.0164148	0.587849	2.79361e-06	0.0659109	29.4437	28.9591	29.3953	28.6923	29.3587	29.412	29.5534	29.0189	28.8126	29.0354	29.4058	29.3818	29.3983	28.6086	28.7031	28.7612
CDIF630erm_00305	306	x	PyrB	aspartate carbamoyltransferase	Hfq-	F	-0.0958398	0.597089	1.32639	0.0293307	-2.66307	0.00754972	-1.24085	0.0114295	-2.09851	4.84663e-07	1.02882	0.00193678	0.000841638	24.1086	24.2045	26.7717	25.4453	24.0131	24.078	24.2265	24.4441	24.0618	24.074	26.3903	27.1482	26.6735	25.5162	25.4655	25.3492
CDIF630erm_02576	306		CDIF630erm_02576	putative membrane protein	n.a.	S	NaN	NaN	-0.290181	0.660209	0.74585	0.687338	NaN	NaN	NaN	NaN	NaN	NaN	NaN	21.9442	NaN	21.1983	21.4885	22.1844	21.8046	21.8098	22.5754	n.a.	n.a.	n.a.	22.0708	21.4239	n.a.	21.6769	22.3842
CDIF630erm_00965	306		CDIF630erm_00965	hypothetical protein	n.a.	-	NaN	NaN	NaN	NaN	NaN	NaN	NaN	NaN	NaN	NaN	NaN	NaN	NaN	NaN	20.8906	21.6294	NaN	n.a.	n.a.	20.6052	n.a.	21.3649	21.5783	n.a.	22.507	21.8467	n.a.	n.a.	n.a.
CDIF630erm_02791	305		Rnz	ribonuclease Z	n.a.	S	0.424348	0.03167	0.307263	0.0652217	0.66034	0.0114007	0.543255	0.0118855	0.609179	5.24949e-05	0.377839	0.00149892	0.471009	23.9966	23.5723	23.3363	23.029	23.8443	24.1409	23.9895	23.6605	23.4308	23.6155	23.4856	23.3024	23.2069	23.0588	23.1263	22.892
CDIF630erm_02504	305		FruK	fructose 1-phosphate kinase	SigF+	H	0.194126	0.40856	NaN	NaN	4.00006	0.11597	NaN	NaN	NaN	NaN	NaN	NaN	NaN	25.6313	25.4371	21.6312	NaN	25.7784	25.7059	25.3789	25.0908	25.6883	25.4703	n.a.	22.7192	21.4373	n.a.	n.a.	n.a.
CDIF630erm_03930	305		CDIF630erm_03930	putative iron-sulfur assembly protein	SigB+	O	-0.102827	0.288827	-0.516491	0.0713585	0.475225	0.0120871	0.0615608	0.684094	0.246318	0.00995502	-0.290508	0.00588566	0.0388797	24.1377	24.2406	23.6625	24.179	24.0533	24.1325	24.2224	24.3615	24.1634	24.1886	23.6946	23.6275	23.6646	24.4032	24.177	23.9159
CDIF630erm_02612	304		NadA	quinolinate synthetase A	n.a.	H	NaN	NaN	-0.281221	0.0255275	NaN	NaN	NaN	NaN	NaN	NaN	NaN	NaN	NaN	NaN	NaN	26.1604	26.4416	n.a.	n.a.	21.0582	n.a.	n.a.	22.2039	26.1716	26.1818	26.1272	26.4847	26.3555	26.4809
CDIF630erm_03707	304		MurB	UDP-N-acetylenolpyruvoylglucosamine reductase	n.a.	M	0.511677	0.00612416	0.0723896	0.690676	0.280959	0.0552035	-0.158328	0.571626	0.0834281	0.519096	0.296691	0.0247417	0.0952339	24.7103	24.1986	24.4293	24.3569	24.6449	24.8332	24.6444	24.1501	24.2727	24.17	24.366	24.5605	24.3518	24.6395	24.3847	23.969
CDIF630erm_03264	304	x	CDIF630erm_03264	putative CRISPR-associated autoregulator DevR family protein	n.a.	L	-1.81582	0.147597	-1.27482	0.00336568	-0.504553	0.866688	0.036449	0.822766	-0.101902	0.731749	-1.52349	3.7418e-05	0.919932	21.6805	23.4964	22.1851	23.4599	22.5144	n.a.	21.9645	23.6929	23.335	23.4372	22.31	22.273	21.9452	23.6372	23.3999	23.3239
CDIF630erm_03916	304		CDIF630erm_03916	uncharacterized protein, nitroreductase-like	n.a.	C	0.10283	0.725639	0.855184	0.437431	0.10104	0.740193	0.853394	0.452935	0.415674	0.27822	0.41769	0.267683	0.540665	22.7616	22.6588	22.6606	21.8054	22.4035	22.7318	23.0722	22.8487	22.6237	22.4798	22.8274	22.6033	22.5344	n.a.	22.1625	22.5871
CDIF630erm_02370	303		Tsf	elongation factor ts (EF-ts)	SigH-	J	0.181224	0.291648	-0.341285	0.067984	0.203809	0.156076	-0.318701	0.131075	-0.064671	0.544579	-0.0852172	0.445913	0.0243845	27.9382	27.757	27.7344	28.0757	28.0924	27.907	27.7998	27.5289	27.7813	27.9322	27.8101	27.604	27.7806	28.2453	27.8926	28.0675
CDIF630erm_00831	303	x	Ptb2	phosphate butyryltransferase	CcpA-	C	-2.41526	0.0013052	-0.332119	0.826643	-1.842	0.050822	0.241141	0.491574	-0.354444	0.130368	-1.10278	0.00755465	0.0153081	23.3552	25.7704	25.1972	25.5293	23.4204	23.3339	23.3089	25.7528	25.9113	25.6337	24.3561	25.7549	25.153	24.5772	26.4558	24.7494
CDIF630erm_00472	303		CDIF630erm_00472	putative beta-lactamase-like protein	n.a.	S	0.206415	0.241153	NaN	NaN	0.538036	0.0664876	NaN	NaN	NaN	NaN	NaN	NaN	NaN	23.2932	23.0868	22.7552	NaN	23.3359	23.3626	23.1741	22.8479	23.188	23.1978	22.4726	22.8396	22.9156	n.a.	n.a.	22.882
CDIF630erm_03036	302		TuaG2	putative glycosyl transferase, family 2	n.a.	M	NaN	NaN	NaN	NaN	1.18341	0.0344564	NaN	NaN	NaN	NaN	NaN	NaN	NaN	22.2777	NaN	21.0943	NaN	22.2941	22.2594	22.2795	n.a.	n.a.	21.1061	n.a.	21.6481	21.7098	n.a.	21.6674	n.a.
CDIF630erm_02344	302		TrxB2	thioredoxin reductase	c-di-GMP-	C	0.334144	0.140359	1.49812	0.325912	-0.403599	0.114262	0.760378	0.715289	0.00173819	0.766422	0.880675	0.0177136	0.165864	23.529	23.1949	23.9326	22.4345	23.3142	23.7361	23.5058	23.2738	23.3246	22.96	23.9272	24.1499	23.6832	n.a.	23.4649	22.3718
CDIF630erm_01767	302	x	CysK	cysteine synthase	Hfq-	E	-0.300927	0.0433007	-3.56766	0.000178753	6.14573	2.31143e-05	2.87899	0.00166969	3.61954	2.63815e-11	-0.464576	2.20782e-08	8.45311e-08	31.3438	31.6447	25.198	28.7657	31.2926	31.2311	31.4943	31.7284	31.5993	31.6026	25.3816	25.0053	25.1827	28.5374	28.8588	28.8763
CDIF630erm_01489	302	x	CDIF630erm_01489	putative phage tyrosine recombinase	n.a.	L	-1.55278	0.263782	-0.363169	0.18659	-1.15706	0.411258	0.0325425	0.908085	-0.374119	0.174563	-0.845048	0.00888051	0.149733	21.3901	22.9428	22.5471	22.9103	21.4928	22.3358	n.a.	22.6946	22.8949	23.1947	22.2499	22.8696	22.4512	23.0379	22.8286	22.8553
CDIF630erm_03583	302		CDIF630erm_03583	putative 4-hydroxyproline dehydratase activating enzyme	SigB-	C	-1.9265	0.121187	NaN	NaN	NaN	NaN	0.435756	0.962611	NaN	NaN	NaN	NaN	NaN	19.9128	21.8393	NaN	21.4036	n.a.	20.2454	20.7125	21.716	22.0598	21.7139	n.a.	n.a.	n.a.	n.a.	22.5714	20.9948
CDIF630erm_01470	301	x	TruB	tRNA pseudouridine synthase B	n.a.	J	1.27098	0.108196	1.25259	0.153284	0.418723	0.246912	0.400338	0.235031	0.413312	0.0528753	1.26308	0.00702462	0.952436	22.7861	21.5151	22.3674	21.1148	22.5489	22.4994	23.1995	n.a.	22.1585	22.0392	22.4389	22.2089	22.4422	21.5469	21.838	n.a.
CDIF630erm_03729	301		HemC	hydroxymethylbilane synthase	SigB+	H	0.584683	0.932129	NaN	NaN	-0.420572	0.420808	NaN	NaN	NaN	NaN	NaN	NaN	NaN	22.4499	21.8652	22.8704	NaN	21.4749	23.159	22.2263	21.8283	n.a.	22.8832	22.7135	23.2854	22.4929	n.a.	n.a.	n.a.
CDIF630erm_01223	301	x	CDIF630erm_01223	transcriptional regulator, LysR family	Spo0A+	K	-0.901704	0.00273199	0.558028	0.695279	1.3933	0.00380726	2.85303	0.000961538	2.16568	9.85186e-09	-0.623325	0.000103697	0.000150533	23.4694	24.3712	22.0762	21.5181	23.3097	23.591	23.4937	24.4194	24.4265	24.2616	22.071	22.1198	22.0365	n.a.	22.1477	22.0571
CDIF630erm_02723	301		CDIF630erm_02723	putative N-acyltransferase	c-di-GMP-	S	-0.164707	0.291444	NaN	NaN	0.0345085	0.744135	NaN	NaN	NaN	NaN	NaN	NaN	NaN	23.2122	23.3769	23.1777	NaN	23.2089	23.0719	23.3431	23.1992	23.3658	23.545	23.1291	23.1968	23.2059	n.a.	22.8236	n.a.
CDIF630erm_00307	300	x	PyrD	dihydroorotate dehydrogenase (NAD+), catalytic subunit	SigB-	F	-0.457938	0.181421	1.3684	0.0183832	-1.59285	0.0148282	0.233486	0.494035	-0.818091	0.00642126	0.660008	0.0315774	0.0010884	25.3279	25.7858	26.9207	25.5523	25.2064	25.4209	25.3481	25.3892	25.7849	26.0973	26.7394	27.2615	26.6891	25.0572	25.7241	25.7715
CDIF630erm_00227	300	x	Ptb1	phosphate butyryltransferase	CcpA-	C	-1.63315	9.71433e-05	0.905188	0.182836	-3.66702	0.00965805	-1.12868	0.149401	-2.24799	3.7559e-05	0.471186	0.266284	0.0016916	26.6384	28.2715	30.3054	29.4002	26.7024	26.5613	26.6479	28.2142	28.2477	28.3492	29.5313	30.6806	30.4665	28.7017	30.113	28.9752
CDIF630erm_02929	300		CDIF630erm_02929	transcriptional regulator, LysR family	n.a.	K	NaN	NaN	NaN	NaN	NaN	NaN	0.358494	0.200349	NaN	NaN	NaN	NaN	NaN	NaN	19.174	NaN	18.8155	n.a.	n.a.	n.a.	19.7569	19.761	n.a.	n.a.	n.a.	n.a.	n.a.	19.5139	19.2774
CDIF630erm_01200	300		CDIF630erm_01200	putative RNA pseudouridine synthase	n.a.	G	NaN	NaN	NaN	NaN	0.760265	0.0869433	NaN	NaN	NaN	NaN	NaN	NaN	NaN	22.0892	NaN	21.329	NaN	n.a.	22.7586	22.5845	n.a.	n.a.	n.a.	n.a.	21.9702	21.8554	n.a.	21.4451	n.a.
CDIF630erm_01569	299		Ddl	D-alanine--D-alanine ligase	SigE+	F	0.14182	0.622848	-0.309731	0.0601057	0.234746	0.394159	-0.216805	0.286679	0.00241685	0.953396	-0.0832547	0.527477	0.134547	23.406	23.2642	23.1712	23.481	23.1556	23.7526	23.2342	22.9475	23.3341	23.4625	23.2067	23.2498	23.0496	23.5323	23.5863	23.3096
CDIF630erm_02283	299		DagK	diacylglycerol kinase	CcpA+	I	NaN	NaN	NaN	NaN	NaN	NaN	NaN	NaN	NaN	NaN	NaN	NaN	NaN	NaN	22.074	20.2891	NaN	n.a.	n.a.	n.a.	21.7758	22.2414	22.163	20.9704	n.a.	20.7709	n.a.	n.a.	n.a.
CDIF630erm_01411	298		CDIF630erm_01411	putative GTPase, MG442 type	CodY-	S	0.693413	0.0167624	0.225088	0.274805	0.775604	0.0287875	0.307279	0.0980174	0.578321	0.000399257	0.502591	0.0012463	0.0349596	23.3372	22.6438	22.5616	22.3365	23.2838	23.324	23.4012	22.5627	22.5455	22.8079	22.3298	22.7862	22.5323	22.498	22.335	22.1563
CDIF630erm_02348	297		ThrB	homoserine kinase	SigH+	E	NaN	NaN	NaN	NaN	NaN	NaN	NaN	NaN	NaN	NaN	NaN	NaN	NaN	NaN	23.5624	23.4012	NaN	23.5199	n.a.	n.a.	n.a.	24.1174	24.1768	24.0171	n.a.	23.9546	n.a.	n.a.	n.a.
CDIF630erm_01704	297	x	NfnA	NADH-dependent reduced ferredoxin:NADP+ oxidoreductase, subunit alpha	CcpA-	C	-0.940646	0.00746727	-2.38304	0.00214798	0.25485	0.287338	-1.18755	0.0202603	-0.835553	0.00744445	-1.77511	1.05528e-06	0.000458027	26.372	27.3127	26.1172	28.5002	26.4914	26.3884	26.2238	27.3084	27.3587	27.2696	26.2864	25.7562	26.2507	28.1729	28.7466	28.5242
CDIF630erm_01293	297		MreC	rod shape-determining protein MreC	Spo0A-	M	0.388099	0.125528	0.334835	0.12983	-0.177225	0.0406267	-0.230489	0.340177	-0.200538	0.0869887	0.359589	0.00736833	0.787921	23.6281	23.24	23.8053	23.4705	23.6347	23.6266	23.623	23.3031	22.9167	23.4492	23.8025	23.8686	23.7422	23.7022	23.2411	23.4307
CDIF630erm_02681	297		Era	GTP-binding protein Era	SigE+	S	-0.0536477	0.747594	0.411339	0.0910421	-0.168724	0.274936	0.296262	0.176305	0.0494075	0.568982	0.173719	0.115384	0.050724	24.1763	24.23	24.345	23.9337	24.3938	24.0896	24.0174	24.0234	24.2564	24.3869	24.2849	24.3833	24.3651	24.1888	23.7807	23.7932
CDIF630erm_03863	297		CDIF630erm_03863	putative YaaT-like protein involved in sporulation or related to DNA replication	n.a.	S	-0.414582	0.0864288	0.17889	0.370538	-0.707175	0.0411471	-0.113703	0.647798	-0.398369	0.00922952	-0.0760627	0.372307	0.0325964	23.2989	23.7135	24.0061	23.8272	23.4876	23.3648	23.001	23.5577	23.8479	23.7202	24.0221	24.0599	23.9332	23.9065	23.4818	24.0368
CDIF630erm_03648	297		CDIF630erm_03648	beta-lactamase-like protein	n.a.	S	-0.118966	0.480827	-0.919641	0.0865065	-0.0903387	0.614239	-0.891014	0.0848873	-0.56152	0.0176682	-0.586317	0.0127864	0.0464866	22.2468	22.3658	22.3371	23.2568	21.9381	22.4209	22.3369	22.3397	22.3096	22.4445	22.2127	22.5179	22.2619	23.7155	23.0507	22.8585
CDIF630erm_03886	296	x	IspE	4-diphosphocytidyl-2-C-methyl-D-erythritol kinase	SigB+	F	-0.962196	0.00885655	-0.563083	0.266078	-0.277089	0.441992	0.122024	0.650806	-0.0260594	0.887851	-0.757287	0.00780257	0.350809	22.6219	23.5841	22.899	23.4621	22.5854	22.5061	22.7622	23.3005	23.7397	23.6744	22.4919	23.312	22.77	22.9551	23.9919	23.232
CDIF630erm_00310	296		CDIF630erm_00310	transcriptional regulator, LysR family	n.a.	K	-0.157851	0.0904797	NaN	NaN	-0.0479209	0.115208	NaN	NaN	NaN	NaN	NaN	NaN	NaN	21.8237	21.9816	21.8716	NaN	22.2975	n.a.	22.5119	22.025	22.0977	21.8063	22.0365	22.0177	21.499	n.a.	n.a.	n.a.
CDIF630erm_01354	295		IspA	geranylgeranyl pyrophosphate synthase	n.a.	H	-0.274945	0.0748353	0.155138	0.268696	-0.358379	0.0370305	0.0717037	0.522301	-0.138882	0.0835374	-0.0492497	0.42545	0.0153445	23.6266	23.9016	23.985	23.8299	23.5499	23.775	23.5427	23.8498	23.9138	23.9396	23.9357	23.9002	24.1102	24.012	23.7726	23.6848
CDIF630erm_03521	295	x	DapA3	4-hydroxy-tetrahydrodipicolinate synthase	n.a.	E	-1.08827	0.00415198	0.649523	0.0150046	-1.10698	0.00187778	0.630807	0.0270398	-0.174067	0.0341769	-0.149911	0.0509428	1.52579e-05	26.7211	27.8094	27.8281	27.1786	26.6751	26.638	26.842	28.0402	27.683	27.6739	27.794	27.9831	27.692	26.9862	27.3114	27.2191
CDIF630erm_00959	294	x	CDIF630erm_00959	putative isomerase/hydrolase	CcpA-	Q	-0.672841	0.00770581	-0.479623	0.365241	-0.891342	0.00177406	-0.698124	0.219243	-0.775699	0.00312863	-0.550285	0.0182995	0.486725	24.5728	25.2457	25.4642	25.9438	24.6261	24.4426	24.6414	25.3315	25.0752	25.3163	25.5681	25.3883	25.43	25.1966	26.3399	26.0659
CDIF630erm_02829	294		CDIF630erm_02829	thiamin monophosphate phosphatase	n.a.	S	NaN	NaN	-0.954911	0.640792	NaN	NaN	-0.907816	0.662418	NaN	NaN	NaN	NaN	NaN	NaN	21.6741	21.627	22.5819	n.a.	21.7809	n.a.	22.3626	n.a.	22.1475	n.a.	22.2762	22.1446	n.a.	23.845	21.8446
CDIF630erm_03319	293		YddE	putative isomerase YddE	n.a.	S	0.570001	0.160812	-0.545693	0.0726369	0.346184	0.18149	-0.76951	0.100221	-0.209342	0.230422	-0.0281959	0.900859	0.0097358	22.3756	21.8056	22.0294	22.5751	22.1801	22.3157	22.5989	22.0318	21.9905	21.2775	22.3352	21.8201	21.8758	22.785	22.5465	22.3626
CDIF630erm_01690	293	x	PgdA1	putative peptidoglycan-N-acetylglucosamine deacetylase	Spo0A-	G	0.583757	0.0296409	1.18076	0.0242591	0.243449	0.133812	0.840448	0.0226613	0.453706	0.003977	0.827031	2.06981e-05	0.883886	23.5033	22.9196	23.2599	22.0791	23.3245	23.657	23.5094	22.8816	22.8892	22.9856	23.2809	23.2485	23.25	n.a.	22.6841	22.6438
CDIF630erm_03325	293		PepI	proline iminopeptidase	n.a.	I	0.00892492	0.996412	0.242161	0.237173	0.0016146	0.955156	0.234851	0.25339	0.113165	0.281526	0.12077	0.253173	0.250759	25.831	25.822	25.8293	25.5872	25.5691	25.8848	26.0047	25.9196	25.788	25.753	25.7562	25.8985	25.8299	25.8218	25.31	25.5846
CDIF630erm_00394	293		FliM	flagellar motor switch protein FliM	c-di-GMP-	N	-0.245364	0.142465	0.00191103	0.984935	0.103433	0.601017	0.350708	0.143497	0.23228	0.0936884	-0.13143	0.338476	0.354566	23.7875	24.0328	23.684	23.6821	23.9846	23.6246	23.7291	23.8943	24.1011	24.0937	23.9899	23.4458	23.5575	23.9185	23.4419	23.6461
CDIF630erm_03518	293	x	DapA2	4-hydroxy-tetrahydrodipicolinate synthase	SigB-	E	-0.0602696	0.595221	1.19384	0.00550421	-1.86465	0.00144846	-0.610541	0.0104213	-1.3574	1.39528e-06	0.817081	0.000412229	0.000205587	26.1377	26.198	28.0024	26.8085	26.1646	25.9861	26.25	26.2539	26.0589	26.2716	27.8061	28.2697	27.8877	26.668	26.9482	26.7958
CDIF630erm_03532	293	x	CDIF630erm_03532	putative membrane protein	CcpA+	S	NaN	NaN	1.66542	0.0309731	-2.54133	0.00270846	NaN	NaN	NaN	NaN	NaN	NaN	NaN	19.9237	NaN	22.465	20.7996	19.4782	19.8342	20.3305	n.a.	n.a.	n.a.	22.3387	22.3077	22.7125	20.6162	21.2785	20.3371
CDIF630erm_02843	293		CDIF630erm_02843	uncharacterized protein, YicC-like	n.a.	S	0.136612	0.415704	0.0123399	0.899057	0.485217	0.0252725	0.360945	0.102845	0.424684	0.00113365	0.0835205	0.400429	0.473356	25.1972	25.0606	24.712	24.6996	25.0251	25.1879	25.3592	25.2494	25.0424	24.8641	24.8224	24.7042	24.6008	24.6522	24.6373	24.8035
CDIF630erm_02922	293		CDIF630erm_02922	transcription antiterminator, licT family	SigD+	K	NaN	NaN	NaN	NaN	NaN	NaN	0.633312	0.0123962	NaN	NaN	NaN	NaN	NaN	NaN	24.1188	NaN	23.4855	n.a.	22.2211	n.a.	23.9977	24.1518	24.1994	n.a.	n.a.	22.0859	23.6183	23.5351	23.2824
CDIF630erm_02968	293		CDIF630erm_02968	transcriptional regulator, LysR family	Spo0A-	K	NaN	NaN	NaN	NaN	NaN	NaN	NaN	NaN	NaN	NaN	NaN	NaN	NaN	NaN	22.7434	21.3317	NaN	n.a.	22.0907	n.a.	22.7048	22.7565	22.7681	22.145	n.a.	21.6451	n.a.	22.3067	n.a.
CDIF630erm_01876	292	x	TrxB1	thioredoxin reductase	CcpA+	C	-0.42659	0.135486	2.0106	0.152933	-0.0733548	0.804706	2.36383	0.107059	0.835835	0.00170659	0.354419	0.0263612	0.00111843	24.369	24.7956	24.4423	22.4317	24.6147	24.0465	24.3898	24.7255	24.9411	24.7082	24.786	24.2773	24.1893	n.a.	23.2835	22.6891
CDIF630erm_01011	292	x	SpeB	agmatinase	CodY+	E	NaN	NaN	0.293065	0.269259	NaN	NaN	-3.17748	0.00765518	NaN	NaN	NaN	NaN	NaN	NaN	20.9934	24.4639	24.1709	n.a.	n.a.	n.a.	21.6569	21.4953	n.a.	24.3859	24.4975	24.5054	24.5593	23.9085	23.9488
CDIF630erm_03831	292		PurR	transcriptional regulator, purine operon repressor	n.a.	F	0.0311595	0.752735	-0.00196378	0.922303	-0.610195	0.0208058	-0.643319	0.125578	-0.626673	0.00219863	0.0110559	0.838919	0.999987	23.4412	23.41	24.0514	24.0534	23.5458	23.2996	23.4674	23.3741	23.3633	23.4893	23.8414	24.2361	24.0497	24.48	23.7484	23.8129
CDIF630erm_02676	292		GlyQ	glycine--tRNA ligase, alpha subunit	n.a.	J	-0.226394	0.0358409	0.0428461	0.720868	0.119885	0.300482	0.389125	0.0110319	0.258782	0.00274087	-0.103609	0.159136	0.0568695	26.8187	27.0451	26.6988	26.656	26.7804	26.7527	26.9175	27.1147	26.9947	27.0231	26.5307	26.7394	26.8118	26.7358	26.5391	26.6858
CDIF630erm_00389	292		FlhG	flagellar number regulator FlhG	c-di-GMP-	D	NaN	NaN	NaN	NaN	NaN	NaN	NaN	NaN	NaN	NaN	NaN	NaN	NaN	NaN	21.8314	22.3679	NaN	n.a.	22.7944	n.a.	n.a.	22.6203	22.1787	22.4099	23.3465	n.a.	n.a.	n.a.	22.7507
CDIF630erm_03780	292		AtpG	ATP synthase subunit gamma	SigH-	C	0.527145	0.107464	-0.183042	0.508605	0.0457478	0.728288	-0.664439	0.0881695	-0.288303	0.0757423	0.134315	0.238353	0.0429962	24.0561	23.529	24.0104	24.1934	24.0193	24.16	23.983	23.5171	23.1714	23.8251	24.1838	23.7617	24.0539	24.5265	23.8918	24.0871
CDIF630erm_03513	291		HslO	heat shock protein 33	n.a.	O	0.519865	0.0135474	0.266662	0.162933	0.555624	0.0176935	0.302421	0.146042	0.446161	0.00123313	0.411939	0.00216681	0.205051	24.3197	23.7999	23.7641	23.4975	24.183	24.2995	24.4629	23.8122	23.6937	23.8872	23.9267	23.6597	23.6909	23.7298	23.3597	23.3714
CDIF630erm_02972	291		GtaB1	UTP--glucose-1-phosphate uridylyltransferase	n.a.	M	-0.176248	0.283495	0.161518	0.47849	0.0446887	0.79917	0.382454	0.18581	0.214002	0.109965	-0.0198282	0.999764	0.175645	24.5832	24.7594	24.5385	24.377	24.7658	24.5977	24.3571	24.7091	24.7161	24.8486	24.6476	24.5587	24.3981	24.593	23.9528	24.5054
CDIF630erm_01365	291		CDIF630erm_01365	hypothetical protein	n.a.	S	0.15779	0.44042	-0.235196	0.345322	0.328837	0.100993	-0.0641483	0.811974	0.129713	0.358886	-0.0297105	0.856752	0.193467	24.4085	24.2507	24.0796	24.3148	24.4517	24.5486	24.2036	24.1241	24.025	24.548	24.2103	24.1193	23.8909	24.6376	24.1433	24.0997
CDIF630erm_00312	291		CDIF630erm_00312	putative 8-oxoguanine-DNA-glycosylase	c-di-GMP-	L	0.0281004	0.702969	0.908622	0.0377169	-0.654791	0.0604129	0.225732	0.357676	-0.284842	0.184993	0.500785	0.00747408	0.0105332	23.8719	23.8438	24.5267	23.6181	23.9066	23.8671	23.8412	23.7278	23.9628	23.8312	24.8002	24.2371	24.4874	23.227	23.9134	23.6329
CDIF630erm_00836	290	x	FolD	bifunctional methylenetetrahydrofolate dehydrogenase (NADP+)/methenyl tetrahydrofolate cyclohydrolase	CcpA-	F	-1.55256	0.0227922	-0.995921	0.0581348	0.471281	0.230461	1.02792	0.0570154	0.8648	0.00581007	-1.34475	0.000243897	0.190427	23.1042	24.6567	22.6329	23.6288	22.7023	23.0485	23.4615	24.8553	24.5401	24.5521	22.1688	22.9281	22.7006	23.7741	23.8884	23.1079
CDIF630erm_00361	290		FliC	flagellin C	CcpA+	N	-0.127742	0.640069	-0.629018	0.0640699	0.698846	0.0311365	0.19757	0.496881	0.415608	0.0222035	-0.339851	0.0484877	0.156588	32.3128	32.4406	31.614	32.243	32.093	32.2262	32.5753	32.6768	32.0674	32.5109	31.7975	31.421	31.5988	32.1217	31.9603	32.5748
CDIF630erm_02270	290	x	CDIF630erm_02270	transcriptional regulator, RpiR family	n.a.	K	0.325406	0.012066	-0.573825	0.0312678	1.00114	0.00933716	0.101904	0.144419	0.532331	8.49756e-06	-0.0399571	0.0519281	3.78803e-05	24.7152	24.3898	23.7141	24.2879	24.698	24.7293	24.7181	24.4472	24.3935	24.3262	23.5532	23.8882	23.6808	24.3382	24.2116	24.3109
CDIF630erm_03902	290		CDIF630erm_03902	putative methyltransferase	n.a.	J	0.738627	0.0840036	0.0159307	0.974952	0.550793	0.141047	-0.171903	0.475931	0.236186	0.281694	0.400847	0.064425	0.069797	24.8289	24.0903	24.2781	24.2622	24.4375	24.85	25.1192	24.2803	23.9422	24.0265	24.0515	24.639	24.0624	24.5667	24.0074	24.1526
CDIF630erm_03751	290		CDIF630erm_03751	putative glycoside hydrolase-type carbohydrate-binding protein	SigE+	G	0.504679	0.0536036	0.113339	0.605348	0.430117	0.0768584	0.0387777	0.778011	0.255291	0.0883034	0.324849	0.0393416	0.186587	23.9528	23.4482	23.5227	23.4094	23.7391	23.9789	24.1156	23.524	23.4578	23.3578	23.7161	23.3007	23.5216	23.7629	23.1681	23.2189
CDIF630erm_03837	289		RsmA	ribosomal RNA small subunit methyltransferase A	n.a.	J	0.443507	0.0140054	0.576379	0.0794852	0.606336	0.0762926	0.739207	0.0352942	0.661153	0.000367317	0.49473	0.00251681	0.608411	24.713	24.2694	24.1066	23.5302	24.8274	24.6979	24.6049	24.1623	24.3544	24.2852	24.4283	23.9151	23.9132	23.6521	23.252	23.651
CDIF630erm_03357	289	x	GatY1	D-tagatose-1,6-bisphosphate aldolase	n.a.	H	-5.77277	0.000646497	NaN	NaN	NaN	NaN	NaN	NaN	NaN	NaN	NaN	NaN	NaN	21.2014	26.9742	NaN	NaN	21.8357	n.a.	21.7353	26.7933	27.1996	26.8982	n.a.	n.a.	n.a.	n.a.	n.a.	n.a.
CDIF630erm_00787	289	x	CDIF630erm_00787	uncharacterized protein, GTP cyclohydrolase-like	c-di-GMP-	S	0.466681	0.021173	1.25426	0.022109	-0.0342716	0.654759	0.753305	0.065178	0.246089	0.0101177	0.811953	4.63764e-05	0.00614741	27.939	27.4724	27.9733	26.7191	28.0621	27.8199	27.9248	27.5038	27.5825	27.3182	27.942	27.9783	27.9991	26.3576	27.0254	26.6973
CDIF630erm_01270	289	x	CDIF630erm_01270	putative nitroreductase-like oxidoreductase	c-di-GMP-	C	-2.01177	0.014015	0.172324	0.55274	-0.255742	0.174323	1.92836	0.0132122	1.1592	0.00260813	-1.21479	0.0021772	0.000528592	25.5269	27.5386	25.7826	25.6103	25.6398	25.5583	25.3693	27.154	27.9185	27.4384	25.8944	25.5401	25.8858	25.0797	26.0932	25.4746
CDIF630erm_02999	289		CDIF630erm_02999	transcriptional regulator, LysR family	n.a.	K	-1.33825	0.276116	NaN	NaN	NaN	NaN	-1.67895	0.646979	NaN	NaN	NaN	NaN	NaN	22.3953	23.7335	NaN	25.4125	22.6039	23.2784	n.a.	23.5209	23.9653	23.6787	n.a.	22.5495	n.a.	26.9057	n.a.	22.9765
CDIF630erm_02460	289		CDIF630erm_02460	putative radical SAM superfamily lipoprotein	n.a.	C	-0.549151	0.0646494	-0.0533118	0.846129	-0.729863	0.0328673	-0.234024	0.367159	-0.456217	0.00548996	-0.2603	0.0528791	0.0836791	22.9578	23.5069	23.6876	23.7409	23.1469	22.9762	22.7183	23.2036	23.6418	23.6333	23.715	23.7669	23.5741	23.406	23.9415	23.8223
CDIF630erm_00171	288		EcfA2	energy-coupling factor transporter ATP-binding protein EcfA2	n.a.	P	0.199147	0.499315	1.11041	0.175964	-0.409579	0.152436	0.501681	0.706753	-0.0548096	0.147056	0.647565	0.0594791	0.357058	22.6307	22.4315	23.0403	21.9299	22.2966	22.6271	22.9048	22.4514	22.0296	22.7294	22.9018	23.1366	23.0723	n.a.	22.3763	22.6412
CDIF630erm_00413	287		CDIF630erm_00413	PTS system, mannose-type IID component	SigL	G	NaN	NaN	1.84592	0.135797	NaN	NaN	NaN	NaN	NaN	NaN	NaN	NaN	NaN	NaN	NaN	26.8134	24.9675	n.a.	n.a.	n.a.	n.a.	n.a.	n.a.	25.372	27.479	26.8778	24.7077	25.4605	24.5667
CDIF630erm_02640	286		TtcA1	putative 2-thiocytidine tRNA biosynthesis protein TtcA	n.a.	H	0.0810186	0.573449	0.157509	0.51914	0.286864	0.100296	0.363355	0.255873	0.323529	0.0403479	0.114973	0.355716	0.7061	23.3282	23.2472	23.0413	22.8838	23.4634	23.3426	23.1628	23.0654	23.256	23.4006	23.1136	23.1291	22.8665	23.3053	22.6606	22.5692
CDIF630erm_03401	286		BglG2	transcription antiterminator, PTS operon regulator,	SigH-	K	NaN	NaN	NaN	NaN	NaN	NaN	-0.988337	0.423881	NaN	NaN	NaN	NaN	NaN	NaN	21.5654	NaN	22.5538	n.a.	n.a.	n.a.	n.a.	22.0261	22.2648	22.0234	n.a.	n.a.	23.1052	22.2469	22.0919
CDIF630erm_03705	285		CDIF630erm_03705	nucleotide-binding protein	n.a.	S	-1.07496	0.0434356	0.671385	0.811849	-1.66445	0.0164246	0.081896	0.532896	-0.732099	0.0108678	0.0254287	0.448411	0.175971	21.9939	23.0689	23.6583	22.987	22.5451	n.a.	22.6119	23.1663	23.1556	22.8648	23.5322	23.9132	23.4911	n.a.	23.0252	23.9675
CDIF630erm_02461	285		CDIF630erm_02461	uncharacterized protein	CcpA-	S	NaN	NaN	1.25188	0.0160483	-0.271242	0.0874122	NaN	NaN	NaN	NaN	NaN	NaN	NaN	22.5916	NaN	22.8628	21.611	22.5795	22.5444	22.6489	n.a.	n.a.	n.a.	22.8963	22.9727	22.7068	n.a.	22.1643	22.2269
CDIF630erm_00985	284		CDIF630erm_00985	putative ADP-ribose binding protein	CcpA-	S	NaN	NaN	-2.49151	0.18929	NaN	NaN	-0.99079	0.0876318	NaN	NaN	NaN	NaN	NaN	NaN	22.5195	21.0188	23.5103	n.a.	n.a.	n.a.	22.4614	22.7056	22.3704	n.a.	20.985	22.0354	23.4449	23.9491	22.9725
CDIF630erm_02088	284		CDIF630erm_02088	transcriptional regulator, AraC family	Spo0A+	K	NaN	NaN	NaN	NaN	NaN	NaN	NaN	NaN	NaN	NaN	NaN	NaN	NaN	NaN	21.5693	21.6894	NaN	22.0862	n.a.	n.a.	21.7411	n.a.	22.4751	22.6577	n.a.	21.7509	n.a.	n.a.	22.2245
CDIF630erm_02141	284		AccD	acetyl-CoA carboxylase, subunit beta	n.a.	I	0.485541	0.045185	0.498794	0.0869286	0.0110828	0.965162	0.0243356	0.825504	0.0165898	0.816416	0.492127	0.000899182	0.854885	24.8631	24.3776	24.852	24.3532	24.815	24.713	25.0415	24.4482	24.3772	24.3036	24.8406	24.8118	24.9021	24.6557	24.1515	24.1968
CDIF630erm_01703	283	x	SseA1	3-mercaptopyruvate sulfurtransferase	n.a.	P	-0.974393	0.00607631	-0.547659	0.0020566	-0.115459	0.42958	0.311275	0.0315585	0.15282	0.258108	-0.76825	7.72804e-06	0.020634	24.4871	25.4615	24.6026	25.1502	24.7157	24.4028	24.311	25.3583	25.5924	25.4237	24.6431	24.6306	24.5314	25.2305	25.1157	25.1009
CDIF630erm_01010	283	x	SpeE	spermidine synthase	CodY+	H	-1.388	0.0766137	0.282651	0.162214	-5.24202	3.51488e-05	-3.57137	0.0110195	-4.25275	2.11846e-08	0.20375	0.0391009	0.00491075	22.9817	24.3697	28.2237	27.9411	22.9731	23.1128	22.847	24.0647	24.9913	23.7527	28.0758	28.4265	28.1445	27.7669	27.8913	28.1397
CDIF630erm_02468	282		CDIF630erm_02468	transcriptional regulator, RpiR family	n.a.	K	0.16412	0.280531	-0.495623	0.417976	0.260904	0.169395	-0.398838	0.521051	-0.0878141	0.932392	-0.1736	0.580314	0.211905	21.8132	21.6491	21.5523	22.0479	21.8542	21.9486	21.6169	21.4997	21.714	21.7227	21.6563	21.6464	21.331	22.6807	21.731	21.419
CDIF630erm_00680	282		CDIF630erm_00680	uncharacterized protein, DegV family	SigH+	S	0.293396	0.211937	0.0496868	0.661197	0.226904	0.130819	-0.0168048	0.869619	0.112281	0.339902	0.175973	0.10812	0.222865	23.3532	23.0598	23.1263	23.0766	23.4952	23.3068	23.2458	22.7454	23.2237	23.1649	23.2059	22.9609	23.1989	23.1071	22.9662	23.1503
CDIF630erm_01198	281	x	Hbd	3-hydroxybutyryl-CoA dehydrogenase	CodY-	I	-1.51515	0.00593946	-3.42223	0.0109855	1.79954	0.00381482	-0.10754	0.917143	0.196601	0.00148191	-2.20561	1.14671e-06	0.00111407	30.1885	31.7037	28.389	31.8112	30.1512	30.209	30.2046	31.918	31.5354	31.6296	28.5989	28.2432	28.299	31.107	32.2602	31.8413
CDIF630erm_01473	281		CDIF630erm_01473	uncharacterized protein DegV family	SigH+	S	0.519168	0.405463	NaN	NaN	NaN	NaN	NaN	NaN	NaN	NaN	NaN	NaN	NaN	22.0378	21.5187	NaN	NaN	n.a.	22.8332	22.3764	21.7417	22.3927	n.a.	n.a.	22.4577	n.a.	n.a.	n.a.	21.8139
CDIF630erm_01144	280		CDIF630erm_01144	S1 RNA binding domain protein	n.a.	S	0.353242	0.161338	-0.235273	0.472691	1.01158	0.0345765	0.423063	0.188183	0.723314	0.00193017	0.130434	0.679506	0.104704	24.1624	23.8092	23.1508	23.3861	24.0595	24.1214	24.2958	24.0873	23.7141	23.5766	23.1768	23.4188	22.7881	23.7641	23.2145	23.0868
CDIF630erm_00225	279		YbbP	putative diadenylate cyclase-like protein YbbP	CcpA-	S	0.192793	0.259116	0.0926592	0.73767	0.281567	0.253834	0.181433	0.532664	0.233974	0.175687	0.146734	0.388534	0.825654	21.6422	21.4494	21.3606	21.268	21.6846	21.6892	21.5484	21.6687	21.2598	21.3889	21.5909	20.9761	21.4459	21.7012	21.1889	20.7597
CDIF630erm_02018	279		IspH	4-hydroxy-3-methylbut-2-enyl diphosphate reductase	SigB-	IM	-0.495601	0.145654	0.797223	0.0731384	-0.845593	0.0419011	0.447231	0.478441	-0.232385	0.00987407	0.194635	0.364833	0.0464344	23.0593	23.5549	23.9049	23.1077	22.9038	23.3896	22.8161	23.4385	23.8798	23.2773	23.8426	23.8832	23.9851	n.a.	23.7353	23.6486
CDIF630erm_01139	279		FumA	fumarate hydratase class i, subunit A	n.a.	C	-0.259398	0.658392	-0.683145	0.512264	-1.50762	0.265355	-1.93137	0.254834	-1.75374	0.115193	-0.584299	0.459103	0.772577	20.419	20.6784	21.9267	22.6098	n.a.	21.2778	20.6658	21.5397	n.a.	20.9214	22.6503	21.2581	21.4518	21.0858	22.8244	23.187
CDIF630erm_03039	279		CDIF630erm_03039	putative glycosyl transferase, family 2	n.a.	S	1.67194	0.135573	NaN	NaN	0.350726	0.0675847	NaN	NaN	NaN	NaN	NaN	NaN	NaN	22.359	20.687	22.0083	NaN	22.3167	22.4352	22.3219	n.a.	21.017	21.4886	22.168	21.8613	21.9787	n.a.	n.a.	n.a.
CDIF630erm_00673	278		Nfo	endonuclease IV	c-di-GMP-	L	NaN	NaN	NaN	NaN	-0.344764	0.620127	NaN	NaN	NaN	NaN	NaN	NaN	NaN	21.4431	NaN	21.7878	NaN	n.a.	21.8112	22.2165	n.a.	n.a.	21.825	n.a.	21.9186	22.7177	n.a.	n.a.	n.a.
CDIF630erm_02610	278		NadC	nicotinate-nucleotide pyrophosphorylase	n.a.	H	NaN	NaN	0.0338234	0.726825	NaN	NaN	NaN	NaN	NaN	NaN	NaN	NaN	NaN	NaN	NaN	26.1313	26.0975	n.a.	n.a.	n.a.	n.a.	n.a.	n.a.	26.118	26.1758	26.099	26.2824	25.9664	26.0237
CDIF630erm_02653	278	x	CDIF630erm_02653	pyruvate, phosphate dikinase regulatory protein	SigB+	S	-1.03712	0.00294851	0.180741	0.614388	-0.773553	0.0886564	0.444313	0.176388	-0.0761928	0.464289	-0.393992	0.0334854	0.00633238	23.5906	24.6277	24.3641	24.1834	23.6505	23.6323	23.4831	24.5977	24.6201	24.6645	23.9075	24.7005	24.3766	24.0247	24.5966	23.811
CDIF630erm_03315	278		CDIF630erm_03315	transcription antiterminator, PTS operon regulator	CcpA-	K	-1.06389	0.0484289	NaN	NaN	NaN	NaN	-0.48176	0.426085	NaN	NaN	NaN	NaN	NaN	21.2568	22.3207	NaN	22.8024	21.844	21.8395	n.a.	22.1318	22.504	22.3021	23.0448	n.a.	n.a.	23.3317	22.0151	22.7695
CDIF630erm_01872	278		CDIF630erm_01872	putative lipoprotein	CcpA-	-	0.119594	0.225483	NaN	NaN	0.306452	0.220598	NaN	NaN	NaN	NaN	NaN	NaN	NaN	22.2567	22.1371	21.9502	NaN	22.2336	22.3606	22.1691	22.0421	22.1312	22.2317	22.1271	22.083	21.579	n.a.	n.a.	21.5939
CDIF630erm_03861	277		RsmI	ribosomal rna small subunit methyltransferase	n.a.	H	NaN	NaN	NaN	NaN	NaN	NaN	NaN	NaN	NaN	NaN	NaN	NaN	NaN	NaN	21.1358	21.1822	NaN	21.6838	n.a.	n.a.	n.a.	21.6913	21.7496	21.953	n.a.	21.5538	n.a.	n.a.	n.a.
CDIF630erm_00170	277		EcfA1	energy-coupling factor transporter ATP-binding protein EcfA1	n.a.	P	0.107941	0.650319	0.660797	0.0120094	-0.592576	0.0110004	-0.0397203	0.795239	-0.352646	0.0753964	0.414445	0.0390204	0.177087	22.6822	22.5742	23.2747	22.6139	22.5665	22.678	22.7931	22.8966	21.9091	22.7364	23.2199	23.4298	23.1604	22.4995	22.7852	22.5403
CDIF630erm_01725	277		CDIF630erm_01725	putative polysaccharide deacetylase	n.a.	G	NaN	NaN	-0.531627	0.715311	0.0539676	0.0340754	NaN	NaN	NaN	NaN	NaN	NaN	NaN	21.6989	NaN	21.6449	22.1765	21.7413	21.5417	21.801	n.a.	n.a.	21.9038	22.2923	n.a.	22.1645	22.2847	21.8797	22.3245
CDIF630erm_03423	277		BglG4	transcription antiterminator, PTS operon regulator,	SigH-	K	NaN	NaN	-1.22241	0.32092	NaN	NaN	-0.515745	0.348739	NaN	NaN	NaN	NaN	NaN	NaN	22.5766	21.8699	23.0923	n.a.	n.a.	n.a.	22.5636	22.7144	22.4385	22.6995	n.a.	22.1601	23.6172	22.4033	23.0045
CDIF630erm_00142	276	x	RplB	50S ribosomal protein L2	Hfq-	J	1.22485	0.00132536	0.255252	0.202425	0.955089	0.00244534	-0.0145039	0.970756	0.590915	0.000653577	0.817664	2.88833e-05	0.000602727	30.5887	29.3639	29.6336	29.3784	30.444	30.5776	30.7303	29.4874	29.2937	29.3021	29.6637	29.5225	29.7082	29.1088	29.4719	29.5204
CDIF630erm_02844	276		DapF	diaminopimelate epimerase	n.a.	E	0.0227597	0.86757	0.130637	0.385333	0.0582314	0.628641	0.166109	0.292384	0.110737	0.189409	0.074603	0.353836	0.474044	24.0853	24.0626	24.0271	23.8964	23.9046	24.1409	24.1944	24.0448	23.9989	24.1403	24.073	24.0751	23.9283	23.698	23.866	24.0973
CDIF630erm_01955	276		CDIF630erm_01955	methyltransferase domain protein	n.a.	H	NaN	NaN	1.56458	0.309391	NaN	NaN	NaN	NaN	NaN	NaN	NaN	NaN	NaN	NaN	NaN	22.9719	21.4073	n.a.	n.a.	21.4044	n.a.	n.a.	n.a.	23.1686	22.4151	23.2034	21.4492	n.a.	22.3859
CDIF630erm_03771	275		Tkt2	transketolase, N-terminal section	n.a.	G	-0.220471	0.196009	0.546919	0.0511246	-0.312038	0.174638	0.455353	0.0410881	0.0501019	0.505339	0.153753	0.182114	0.00802277	24.2222	24.4426	24.5342	23.9873	24.0157	24.345	24.2849	24.5713	24.4687	24.272	24.7964	24.3487	24.416	23.7847	24.0494	24.1076
CDIF630erm_01363	275	x	Spo0A	stage 0 sporulation protein A	CcpA-	KT	-1.91109	0.00936082	-1.59135	0.00902212	-0.0457433	0.827021	0.273991	0.0769869	0.200703	0.391645	-1.75753	4.84515e-07	0.217903	24.413	26.3241	24.4588	26.0501	24.7177	24.3071	24.1541	26.3783	26.1552	26.4247	24.1791	24.4973	24.6593	26.1208	25.9288	26.0934
CDIF630erm_00615	275	x	CDIF630erm_00615	omega-amidase NIT2	n.a.	S	-1.56353	0.000355199	0.147971	0.599882	-0.989418	0.0578306	0.722082	0.261765	0.0666262	0.899237	-0.669284	0.157186	0.0236688	23.6155	25.179	24.6049	24.4569	23.6016	23.6961	23.5446	25.1539	25.3109	25.0611	24.1167	24.9124	24.6747	23.7542	25.4342	23.1946
CDIF630erm_03449	275		CDIF630erm_03449	transcriptional regulator, TRAP family	n.a.	S	0.707317	0.535339	NaN	NaN	-0.474496	0.119374	NaN	NaN	NaN	NaN	NaN	NaN	NaN	22.3702	21.6629	22.8447	NaN	22.2628	22.3677	22.4725	22.3687	n.a.	22.116	23.105	22.5384	22.8354	n.a.	n.a.	n.a.
CDIF630erm_01367	274		CDIF630erm_01367	putative glycosyl transferase	n.a.	M	0.0548649	0.583616	NaN	NaN	0.25318	0.218855	NaN	NaN	NaN	NaN	NaN	NaN	NaN	22.3767	22.3218	22.1235	NaN	22.3003	22.3648	22.4605	22.48	22.2614	22.2096	22.131	22.3454	21.8522	n.a.	22.1736	n.a.
CDIF630erm_02749	273		YcsE	putative 5-amino-6-(5-phospho-D-ribitylamino)uracil phosphatase	n.a.	S	0.201364	0.169151	0.0960812	0.663584	0.584016	0.0422241	0.478733	0.0422677	0.534085	0.000707267	0.158308	0.198359	0.597362	23.3973	23.1959	22.8133	22.7172	23.351	23.5533	23.2728	23.1825	23.1284	23.2732	22.9877	22.4943	22.9106	22.8382	22.7669	22.5286
CDIF630erm_02484	273	x	CDIF630erm_02484	putative ATPase	SigH+	S	-1.49134	0.00207402	-0.631179	0.051034	-1.13744	0.00558315	-0.277283	0.255652	-0.55692	0.000453202	-0.958602	2.58762e-05	0.00737318	22.3792	23.8706	23.5167	24.1479	22.325	22.5961	22.186	23.6925	23.9448	23.9591	23.3941	23.417	23.7161	24.1466	24.4082	23.8314
CDIF630erm_01509	273	x	CDIF630erm_01509	putative pyridoxine kinase	Hfq+	H	-0.836204	0.0133462	-1.17403	0.00719378	-0.762231	0.018303	-1.10006	0.0056436	-0.987657	8.41132e-06	-1.05776	5.10227e-06	0.111485	23.7935	24.6297	24.5558	25.7298	23.9646	23.7842	23.61	24.7884	24.6854	24.3858	24.6045	24.542	24.5195	25.7468	25.5462	25.8774
CDIF630erm_00821	273	x	CDIF630erm_00821	putative nitroreductase-like oxidoreductase	CcpA-	C	0.738374	0.692095	0.363106	0.14908	-1.24652	0.0286124	-1.62179	0.0574481	-1.39882	0.000226348	0.464564	0.167818	0.494328	24.2783	23.5399	25.5248	25.1617	24.1199	23.9589	24.6596	24.3194	23.8999	n.a.	25.6315	25.5157	25.4194	24.9484	25.4459	25.0409
CDIF630erm_02599	273		CDIF630erm_02599	putative hydrolase, HAD superfamily, subfamily IIB	n.a.	S	0.721836	0.595335	1.30512	0.216914	-0.536121	0.29383	0.0471628	0.876824	-0.342606	0.407356	1.03805	0.148045	0.311533	22.878	22.1562	23.4142	22.109	22.8194	23.1159	22.6614	n.a.	22.8994	22.5634	23.8416	22.7617	23.4413	n.a.	22.4756	22.8837
CDIF630erm_01730	273		CDIF630erm_01730	putative xanthine dehydrogenase accessory factor	n.a.	O	NaN	NaN	NaN	NaN	NaN	NaN	NaN	NaN	NaN	NaN	NaN	NaN	NaN	NaN	21.7107	22.422	NaN	n.a.	21.4911	n.a.	n.a.	22.7081	21.7159	22.574	22.2561	22.4186	n.a.	n.a.	22.0883
CDIF630erm_00805	273		CDIF630erm_00805	putative metallo-hydrolase/oxidoreductase	Spo0A+	S	-0.959414	0.565506	NaN	NaN	-0.862468	0.671863	NaN	NaN	NaN	NaN	NaN	NaN	NaN	21.5255	22.4849	22.388	NaN	n.a.	22.4848	21.6037	22.0192	22.8136	22.5136	22.9394	21.8625	22.136	n.a.	n.a.	n.a.
CDIF630erm_03115	273		CDIF630erm_03115	putative bactofilin	c-di-GMP+	M	NaN	NaN	-0.391431	0.665158	-0.172055	0.322641	NaN	NaN	NaN	NaN	NaN	NaN	NaN	21.4209	NaN	21.593	21.9844	22.1037	20.9011	20.9008	n.a.	21.0452	n.a.	21.6363	22.5708	n.a.	22.9696	22.0136	n.a.
CDIF630erm_00455	273		CbiO	ABC-type transport system, cobalt-specific ATP-binding protein	Hfq+	P	NaN	NaN	-1.91214	0.0236224	NaN	NaN	-1.84904	0.0482076	NaN	NaN	NaN	NaN	NaN	NaN	21.3549	21.2918	23.2039	n.a.	n.a.	n.a.	21.7128	n.a.	22.1359	n.a.	21.9431	21.8072	23.4101	23.3309	22.7972
CDIF630erm_00380	272		MotA	flagellar motor rotation protein MotA	c-di-GMP-	N	0.295614	0.353197	0.269555	0.337816	0.0297223	0.843252	0.00366378	0.988278	0.017965	0.955515	0.28266	0.122833	0.93236	23.2032	22.9076	23.1735	22.9039	23.3152	23.2761	22.9979	23.0539	22.3527	23.1855	23.177	23.2919	23.0405	23.1403	22.4143	23.054
CDIF630erm_00806	272		CDIF630erm_00806	transcriptional regulator, MerR family	n.a.	KT	NaN	NaN	NaN	NaN	NaN	NaN	0.274651	0.654269	NaN	NaN	NaN	NaN	NaN	NaN	20.9383	NaN	20.6636	n.a.	n.a.	n.a.	21.674	21.3549	n.a.	n.a.	n.a.	n.a.	22.0384	n.a.	19.3658
CDIF630erm_00145	271	x	RpsC	30S ribosomal protein S3	SigH-	J	0.975925	0.00386005	0.267322	0.125241	0.543121	0.0212688	-0.165483	0.263121	0.263631	0.0261248	0.64466	2.1981e-05	0.00108044	30.9334	29.9575	30.3903	30.1229	30.9362	30.8853	30.9772	30.065	29.899	29.9021	30.3762	30.2588	30.5235	30.0639	29.9688	30.3138
CDIF630erm_00868	271	x	CDIF630erm_00868	ABC-type transport system, aminoacid-family extracellular solute-binding protein	n.a.	ET	0.2584	0.9789	0.620943	0.079501	-1.58786	0.107792	-1.22531	0.0268007	-1.43396	0.00205409	0.52156	0.394211	0.423834	22.8599	22.6015	24.4477	23.8268	21.511	22.5705	23.6992	22.786	22.1628	22.7724	24.7709	24.1953	24.3109	23.8797	23.7497	23.8478
CDIF630erm_00948	271		CDIF630erm_00948	putative metallo-beta-lactamase superfamily protein	SigB+	S	-0.364241	0.0263533	0.172823	0.532705	-0.763732	0.0174796	-0.226669	0.562286	-0.486322	0.0158774	-0.0501975	0.615458	0.0988187	22.7204	23.0846	23.4841	23.3113	22.6027	22.8659	22.6797	22.9962	23.1154	23.1383	23.6753	23.5293	23.2093	23.2481	22.8233	23.7225
CDIF630erm_01357	270		YqxC	putative rRNA methyltransferase	SigB-	J	-1.60986	0.268324	NaN	NaN	-1.23758	0.421183	NaN	NaN	NaN	NaN	NaN	NaN	NaN	20.1379	21.7478	21.3755	NaN	21.1226	n.a.	20.168	21.5712	21.6934	21.9521	21.6033	21.5624	20.8415	n.a.	n.a.	21.5297
CDIF630erm_00473	270		YjbM	GTP pyrophosphokinase YjbM	SigB-	S	-0.339566	0.0793325	-0.728831	0.691976	0.583139	0.956563	0.193874	0.419139	0.352931	0.452491	-0.508188	0.144158	0.517212	23.3388	23.6784	22.7557	23.4845	23.3696	23.2607	23.3831	23.6628	23.5172	23.8373	n.a.	23.5573	23.0857	23.7827	23.4695	23.1275
CDIF630erm_02560	270		Tkt1	transketolase, N-terminal section	SigH-	G	0.264137	0.110232	0.577616	0.229978	0.0355045	0.81549	0.348984	0.369365	0.169564	0.277136	0.410459	0.0520504	0.351368	27.4003	27.1361	27.3648	26.7871	27.3579	27.2431	27.5794	27.2505	27.0499	27.1004	27.2217	27.3021	27.5499	25.9614	27.1598	26.9776
CDIF630erm_01373	270		PupG	purine-nucleoside phosphorylase	SigB-	F	0.173764	0.0134822	-0.25185	0.196544	0.630352	0.011618	0.204738	0.242714	0.414671	0.000446047	-0.00851505	0.652156	0.0228432	25.0576	24.8839	24.4273	24.6791	25.0646	25.0537	25.0545	24.8433	24.9037	24.9037	24.543	24.4243	24.3046	24.8606	24.4198	24.7223
CDIF630erm_01921	270	x	Mrp	iron-sulfur cluster carrier protein	SigH+	D	-1.01284	0.00552439	-0.837246	0.0335706	-0.569289	0.0510298	-0.393693	0.139902	-0.454277	0.00182429	-0.910532	2.21508e-05	0.378106	26.0895	27.1024	26.6588	27.4961	26.2691	26.1239	25.8438	27.0063	27.0617	27.2296	26.7615	26.6234	26.5855	27.7561	27.2614	27.426
CDIF630erm_01891	269		ThiF	sulfur carrier protein ThiS adenylyltransferase	n.a.	H	NaN	NaN	-0.256229	0.15035	NaN	NaN	NaN	NaN	NaN	NaN	NaN	NaN	NaN	NaN	NaN	22.5481	22.8043	n.a.	n.a.	n.a.	n.a.	n.a.	n.a.	22.2214	23.0761	22.1534	n.a.	23.6176	23.1179
CDIF630erm_01606	269		CDIF630erm_01606	putative MORN repeat-containing protein	n.a.	S	-0.462862	0.239481	-0.270805	0.662615	-0.724899	0.0175726	-0.532843	0.344098	-0.616732	0.0250898	-0.346236	0.203697	0.588003	21.9829	22.4458	22.7078	22.9786	22.1536	21.9068	21.8718	21.9492	22.7791	22.4903	22.6547	22.7889	22.6763	23.5878	22.6184	22.4549
CDIF630erm_02039	269	x	AroE1	shikimate dehydrogenase	n.a.	E	-1.28338	0.0265936	-0.46313	0.0903129	-0.277737	0.327528	0.542517	0.0771826	0.252122	0.394546	-0.891936	0.000264216	0.0170462	22.4771	23.7605	22.7548	23.218	22.5296	22.7627	22.0506	23.6857	23.711	23.8772	22.6311	22.9516	22.6595	23.1269	23.4955	22.9818
CDIF630erm_03882	268		MurI	glutamate racemase	SigB-	M	0.62504	0.0115362	0.492445	0.172482	0.000776607	0.985718	-0.131818	0.768426	-0.0528428	0.750447	0.557237	0.00326716	0.758165	22.9833	22.3582	22.9825	22.49	22.9358	23.1125	22.8918	22.1755	22.4069	22.4754	23.0501	22.9689	22.9257	22.0543	22.3526	22.9247
CDIF630erm_03000	268	x	CDIF630erm_03000	putative beta-ureidopropionase	Fur+	S	-0.833558	0.00146375	NaN	NaN	NaN	NaN	NaN	NaN	NaN	NaN	NaN	NaN	NaN	23.5795	24.413	NaN	NaN	23.4688	23.6253	23.6383	24.5063	24.3864	24.3413	n.a.	n.a.	n.a.	n.a.	n.a.	n.a.
CDIF630erm_02071	268		CDIF630erm_02071	putative conjugative transposon protein Tn1549-like, CTn5	n.a.	-	-1.06873	0.197495	NaN	NaN	-0.650895	0.772168	NaN	NaN	NaN	NaN	NaN	NaN	NaN	21.9453	23.0141	22.5962	NaN	22.3969	n.a.	22.6523	23.0417	23.1422	22.8422	22.7896	22.6191	22.3456	n.a.	23.0777	n.a.
CDIF630erm_00843	268	x	AcsE	5-methyltetrahydrofolate:corrinoid/iron-sulfur protein co-methyltransferase	Hfq+	E	-2.34762	0.00267565	-2.03382	0.0400903	1.39976	0.00179944	1.71356	0.0473988	1.65712	5.43157e-05	-2.26795	6.96563e-06	0.344548	25.4636	27.8112	24.0638	26.0976	25.4773	25.4948	25.4174	27.8348	27.9888	27.5809	24.1481	24.0768	23.9603	25.5974	26.7693	25.5833
CDIF630erm_03581	267		ProC2	pyrroline-5-carboxylate reductase	n.a.	E	-0.105569	0.573837	-0.638743	0.0129094	-0.352914	0.0616324	-0.886088	0.0107791	-0.653601	0.000236891	-0.428377	0.00586486	0.0263377	24.996	25.1016	25.3489	25.9877	24.933	25.1634	24.8751	25.1843	24.8307	25.2549	25.2077	25.3295	25.495	25.9254	26.1517	25.8703
CDIF630erm_01660	267		ProC1	pyrroline-5-carboxylate reductase	Spo0A-	E	-0.525751	0.0513692	0.149649	0.409301	-0.827594	0.0224306	-0.152193	0.471722	-0.468015	0.00132429	-0.13151	0.104347	0.00867579	24.2941	24.8199	25.1217	24.9721	24.4003	24.4037	24.0507	24.8404	24.8848	24.7301	25.2086	25.1148	25.0367	25.2235	24.7047	24.9412
CDIF630erm_01977	267		LarE	Ni2+ transfer protein	n.a.	S	NaN	NaN	NaN	NaN	-0.963863	0.0214496	NaN	NaN	NaN	NaN	NaN	NaN	NaN	21.8992	NaN	22.863	NaN	22.1381	21.7124	21.8119	22.5283	n.a.	n.a.	22.7859	22.8012	22.9926	n.a.	n.a.	n.a.
CDIF630erm_00550	267		CDIF630erm_00550	putative conjugative transposon protein Tn1549-like, CTn2	n.a.	S	-0.297253	0.641459	-0.361829	0.39213	-0.729227	0.714563	-0.793803	0.153883	-0.765186	0.112431	-0.337869	0.976629	0.319828	22.9913	23.2886	23.7206	24.0824	23.0825	23.9435	n.a.	23.6974	23.3461	22.6261	23.6836	23.7268	23.7506	24.5292	24.0008	23.5511
CDIF630erm_02409	267		CDIF630erm_02409	ABC-type transport system, cystine/aminoacid-family extracellular solute-binding protein	CcpA-	ET	0.222938	0.236367	NaN	NaN	NaN	NaN	NaN	NaN	NaN	NaN	NaN	NaN	NaN	26.6198	26.3969	NaN	NaN	26.7154	26.5354	26.603	26.3901	26.1603	26.6059	n.a.	n.a.	n.a.	n.a.	22.0084	n.a.
CDIF630erm_01189	266		PpnK	NAD+ kinase	n.a.	H	0.0424813	0.865883	-0.27308	0.0086931	0.594847	0.0598959	0.279285	0.0316515	0.430771	0.000843739	-0.0916038	0.181952	0.104557	23.319	23.2765	22.7241	22.9972	23.0421	23.3221	23.5485	23.3916	23.2553	23.1743	22.777	22.6975	22.6965	23.0651	22.9775	22.9465
CDIF630erm_00524	266	x	HadI	activator of 2-hydroxyisocaproyl-CoA dehydratase	Hfq+	I	-1.72572	0.000352173	-0.298291	0.490121	-0.524468	0.129342	0.902961	0.0811275	0.425526	0.234027	-1.05782	0.00048452	0.00328675	26.6778	28.4036	27.2023	27.5006	26.748	26.7351	26.5412	28.2851	28.5136	28.4029	27.1056	26.891	27.5345	27.3455	27.9756	27.0106
CDIF630erm_01297	265		MinD	septum site-determining protein MinD (cell division inhibitor MinD)	SigH+	D	-0.311978	0.0870475	0.137515	0.545358	-0.225755	0.149636	0.223738	0.373891	0.0057703	0.904037	-0.0871531	0.589025	0.0949393	24.8005	25.1125	25.0263	24.8888	24.9239	24.8553	24.6029	25.0691	25.1521	25.1151	25.0468	24.8955	25.127	24.6238	25.3085	24.6201
CDIF630erm_01197	265	x	Crt2	short-chain-enoyl-CoA hydratase	CodY-	I	-2.37648	0.000173469	-3.7527	0.0022908	1.0843	0.0747586	-0.291922	0.357662	-0.141082	0.0579734	-2.9724	3.2393e-07	0.00776747	25.2461	27.6226	24.1618	27.9145	25.3062	25.3116	25.1117	27.4875	27.7573	27.6103	24.6317	23.4986	24.1379	27.6623	28.301	27.6855
CDIF630erm_00812	265		CDIF630erm_00812	putative tRNA/rRNA methyltransferase, SpoU	n.a.	J	0.609823	0.107888	NaN	NaN	1.44215	0.131071	NaN	NaN	NaN	NaN	NaN	NaN	NaN	23.224	22.6142	21.7819	NaN	23.2249	23.5443	22.8107	22.8628	22.601	22.3298	22.0726	n.a.	22.6111	n.a.	n.a.	22.4444
CDIF630erm_02406	265		CDIF630erm_02406	ABC-type transport system, cystine/aminoacid-family extracellular solute-binding protein	CcpA-	ET	0.112339	0.575135	NaN	NaN	NaN	NaN	NaN	NaN	NaN	NaN	NaN	NaN	NaN	26.1941	26.0817	NaN	NaN	26.3569	26.0822	26.1278	26.1825	25.7248	26.2794	n.a.	n.a.	24.4814	n.a.	n.a.	n.a.
CDIF630erm_01830	265		CDIF630erm_01830	putative D-methionine-binding lipoprotein	SigD+	M	0.43639	0.257435	0.674399	0.0182745	-0.560532	0.0163114	-0.322523	0.36899	-0.464143	0.0277798	0.573454	0.00985791	0.624858	22.9135	22.4771	23.474	22.7996	22.797	22.8778	23.0536	22.2949	21.9373	22.9939	23.5241	23.3011	23.5819	23.0219	22.6538	22.6941
CDIF630erm_01774	264		ThiD	bifunctional hydroxymethylpyrimidine/phosphomethylpyrimidine kinase	CcpA-	H	NaN	NaN	0.362584	0.110791	NaN	NaN	NaN	NaN	NaN	NaN	NaN	NaN	NaN	NaN	NaN	24.8276	24.465	n.a.	n.a.	n.a.	n.a.	n.a.	n.a.	24.5491	24.8713	25.0227	24.4203	24.6029	24.3607
CDIF630erm_01790	264		CDIF630erm_01790	ABC-type transport system, ATP-binding protein	n.a.	CP	NaN	NaN	NaN	NaN	NaN	NaN	NaN	NaN	NaN	NaN	NaN	NaN	NaN	NaN	19.749	20.9303	NaN	20.8223	n.a.	n.a.	20.0565	n.a.	20.5666	21.3047	20.7819	20.611	n.a.	n.a.	n.a.
CDIF630erm_01556	264		CDIF630erm_01556	putative amino acid amidase	SigE+	E	-0.0959164	0.55494	-1.19627	0.0757642	0.228455	0.18661	-0.871896	0.139531	-0.441518	0.145959	-0.706463	0.00948497	0.0216982	22.7105	22.8064	22.4821	23.6783	22.7939	22.8383	22.4725	22.7086	22.7035	22.9884	22.5238	22.36	22.5549	24.246	23.2538	23.3065
CDIF630erm_01656	263		MetQ	ABC-type transport system, methionine-specific substrate-binding lipoprotein	n.a.	M	0.585363	0.112242	-0.0262752	0.833775	-0.0510702	0.944766	-0.662709	0.102286	-0.327462	0.0612261	0.242048	0.122212	0.0721851	24.2838	23.6984	24.3349	24.3611	24.2821	24.3042	24.2648	23.7699	23.2292	23.9934	24.2582	23.9427	24.702	24.2222	24.351	24.4971
CDIF630erm_01614	263		FolP	dihydropteroate synthase	SigB+	H	-1.32968	0.249054	0.562638	0.807076	-1.10189	0.420205	0.790422	0.152212	-0.0349365	0.62218	-0.33425	0.142945	0.240125	21.6322	22.9619	22.7341	22.1715	n.a.	22.496	21.8713	22.8608	22.9256	23.0896	23.0702	22.9401	21.9587	n.a.	22.8141	22.6964
CDIF630erm_01544	263	x	CDIF630erm_01544	putative lamB-like protein, UPF0271 family	CcpA-	S	0.778732	0.0187673	1.00806	0.0226713	-0.0847491	0.680086	0.14458	0.13856	-0.00447884	0.723766	0.892209	1.26404e-05	0.263226	25.0247	24.246	25.1094	24.1014	24.8472	25.1975	25.0081	24.3115	24.2343	24.1893	24.9946	25.3702	24.9224	24.2112	23.9905	24.094
CDIF630erm_01820	263		CDIF630erm_01820	putative hydrolase	n.a.	S	0.0466769	0.849654	NaN	NaN	-0.734216	0.376044	NaN	NaN	NaN	NaN	NaN	NaN	NaN	21.2319	21.1852	21.9661	NaN	21.8985	21.7303	n.a.	21.3429	22.0994	n.a.	21.8833	21.9404	22.0683	n.a.	n.a.	21.7263
CDIF630erm_02324	262		XdhB3	xanthine dehydrogenase, FAD-binding subunit	n.a.	C	0.487296	0.0331436	NaN	NaN	0.648447	0.0390916	NaN	NaN	NaN	NaN	NaN	NaN	NaN	24.0713	23.584	23.4229	NaN	23.9445	23.957	24.2859	23.5965	23.4652	23.6822	23.686	23.3603	23.1754	n.a.	23.502	n.a.
CDIF630erm_01775	262		ThiM	hydroxyethylthiazole kinase	n.a.	H	NaN	NaN	0.479476	0.236524	NaN	NaN	NaN	NaN	NaN	NaN	NaN	NaN	NaN	NaN	NaN	25.4966	25.0171	n.a.	n.a.	n.a.	n.a.	n.a.	n.a.	25.0126	25.7894	25.5805	24.6135	25.3989	24.9294
CDIF630erm_02103	262	x	CDIF630erm_02103	putative phage-related cell wall hydrolase (endolysin)	Hfq-	M	-2.17163	0.00383883	-1.1301	0.113964	-0.652949	0.26166	0.388583	0.321149	0.134893	0.86369	-1.62728	0.000234697	0.0780755	23.9029	26.0746	24.5559	25.686	23.9832	24.0614	23.6284	26.1251	26.0479	26.0493	23.9945	25.1468	24.2629	25.4986	26.2706	25.0014
CDIF630erm_00131	262	x	CDIF630erm_00131	NADP-dependent 7-alpha-hydroxysteroid dehydrogenase	CcpA+	IQ	0.391377	0.0627082	1.19761	0.0269827	-1.30272	0.0212447	-0.496487	0.0239307	-1.00723	4.46554e-05	0.915543	0.000107041	0.00831558	24.2454	23.8541	25.5482	24.3506	24.2377	24.2152	24.2827	23.9424	23.9569	23.6414	25.3875	25.8946	25.2862	24.4494	24.3468	24.2484
CDIF630erm_00861	262		CDIF630erm_00861	putative MotA/TolQ/ExbB proton channel	Spo0A+	N	-0.275641	0.277347	-0.449508	0.443135	1.11348	0.222035	0.939614	0.255584	1.01568	0.0228256	-0.332896	0.721696	0.132988	20.6037	20.8793	19.4902	19.9397	21.0585	n.a.	21.3081	20.8324	20.5522	21.1838	20.4237	n.a.	19.6147	n.a.	20.4115	20.6297
CDIF630erm_04002	261		Noc	nucleoid occlusion protein	SigH+	K	0.132149	0.672446	-0.341316	0.413116	0.175861	0.599758	-0.297604	0.388155	-0.0694295	0.932904	-0.109566	0.590872	0.323699	23.302	23.1698	23.1261	23.4674	23.5498	23.4019	22.8693	23.4186	22.8895	23.153	23.7289	22.6841	22.7019	23.8148	23.4591	23.0205
CDIF630erm_00528	261	x	EtfB1	isocaproyl-CoA dehydrogenase, electron transfer flavoprotein beta subunit	CcpA-	C	-1.18819	0.00217228	0.228038	0.471119	-0.100799	0.643481	1.31543	0.0429102	0.721832	0.00472729	-0.6242	0.0248109	0.00235417	30.8644	32.0526	30.9652	30.7372	30.846	30.8826	30.8643	32.0974	31.9422	32.1121	30.9516	30.6775	31.2164	30.2121	31.2063	30.6181
CDIF630erm_01428	261		CodY	transcriptional regulator, GTP-sensing pleiotropic repressor	n.a.	K	-0.0666081	0.561887	-0.197916	0.416305	-0.0689535	0.496172	-0.200262	0.426361	-0.137615	0.246061	-0.135322	0.262085	0.611121	26.5662	26.6328	26.6352	26.8331	26.6923	26.5937	26.3972	26.5079	26.704	26.6787	26.6236	26.6039	26.6769	26.5437	27.1352	26.7571
CDIF630erm_03117	261		CDIF630erm_03117	transcriptional regulator, DeoR family	n.a.	K	NaN	NaN	0.619996	0.800045	0.296333	0.143921	NaN	NaN	NaN	NaN	NaN	NaN	NaN	22.5579	NaN	22.2615	21.6415	22.4589	22.4037	22.7815	21.8408	n.a.	n.a.	22.1546	22.4366	22.176	22.2777	n.a.	22.1734
CDIF630erm_01617	261		AroF1	3-deoxy-7-phosphoheptulonate synthase	SigB+	E	NaN	NaN	NaN	NaN	-0.492372	0.806408	NaN	NaN	NaN	NaN	NaN	NaN	NaN	20.5385	NaN	21.0308	NaN	20.8669	21.3412	n.a.	n.a.	n.a.	21.3843	20.8642	20.9396	21.2578	21.7282	n.a.	n.a.
CDIF630erm_01195	260	x	EtfB3	butyryl-CoA dehydrogenase, electron transfer flavoprotein beta subunit	CodY-	C	-1.48422	0.00188897	-3.09712	0.00125511	1.77315	0.017388	0.160241	0.42165	0.441681	0.000166041	-2.03608	3.00348e-07	0.000550379	28.5565	30.0407	26.7834	29.8805	28.4021	28.5939	28.6613	30.2629	29.8705	29.9589	27.1503	26.3597	26.7319	29.6177	29.9842	30.0075
CDIF630erm_00853	259		HisK	histidinol-phosphatase	n.a.	E	NaN	NaN	NaN	NaN	0.554083	0.934286	NaN	NaN	NaN	NaN	NaN	NaN	NaN	21.4753	NaN	20.9212	NaN	21.8425	21.4114	21.0667	n.a.	21.3495	n.a.	22.0061	n.a.	20.7346	n.a.	n.a.	n.a.
CDIF630erm_00833	259	x	CooC	carbon monoxide dehydrogenase, accessory protein	SigH+	D	-2.13997	0.0217772	NaN	NaN	NaN	NaN	2.2311	0.0056756	NaN	NaN	NaN	NaN	NaN	21.5754	23.7154	NaN	21.4843	21.2129	22.1226	21.1815	23.5553	23.9364	23.6253	n.a.	n.a.	20.5916	n.a.	22.109	22.0284
CDIF630erm_03257	259		CDIF630erm_03257	hypothetical protein	n.a.	-	0.0265849	0.778053	0.718845	0.0267786	0.0196715	0.752125	0.711932	0.0156053	0.321547	0.00144326	0.329272	0.00120145	0.0020143	22.4248	22.3983	22.4052	21.6863	22.3791	22.3902	22.502	22.2778	22.5649	22.3358	22.4154	22.4695	22.327	21.4783	21.6804	21.8733
CDIF630erm_01571	259		CDIF630erm_01571	putative hydrolase, HAD superfamily, subfamily IIB	n.a.	S	0.0629463	0.609871	-1.12768	0.556088	0.792744	0.69085	-0.397881	0.43881	0.0902892	0.976939	-0.492261	0.375774	0.286657	23.9736	23.9106	23.1808	24.3085	23.8284	23.9468	24.1295	23.977	23.8242	23.9265	23.0007	n.a.	24.2631	24.8878	23.8744	23.9234
CDIF630erm_03290	258	x	CDIF630erm_03290	transcriptional regulator, IclR family	n.a.	K	0.159605	0.202348	-0.923374	0.0780317	1.66086	0.045638	0.577883	0.0128641	1.04893	5.66815e-06	-0.183763	0.242211	0.00771874	23.8431	23.6835	22.1822	23.1056	23.8608	23.8829	23.7837	23.5409	23.8252	23.6704	n.a.	22.8367	22.6942	23.0098	23.0568	23.2399
CDIF630erm_00011	257		SigB	RNA polymerase sigma-B factor (sigma-37)	n.a.	K	-0.0981075	0.852238	-0.861705	0.4487	0.987192	0.403709	0.223594	0.731245	0.542825	0.830322	-0.401393	0.220902	0.285767	22.171	22.2692	21.1839	22.0456	22.2218	21.9757	22.2965	22.5048	21.6963	22.4711	n.a.	22.0365	21.4399	23.1021	n.a.	21.9254
CDIF630erm_01892	256		ThiG	thiazole synthase	n.a.	H	NaN	NaN	-0.46746	0.527662	NaN	NaN	NaN	NaN	NaN	NaN	NaN	NaN	NaN	NaN	NaN	27.727	28.1945	n.a.	n.a.	n.a.	n.a.	n.a.	n.a.	27.4241	27.8648	27.8503	27.265	28.7903	28.1411
CDIF630erm_03875	256		CoaX	type III pantothenate kinase	Spo0A-	F	0.132499	0.276384	-1.24389	0.0706276	0.986248	0.0145195	-0.390137	0.421199	0.169475	0.0873257	-0.486156	0.0161385	0.00504095	25.0303	24.8978	24.044	25.2879	25.0603	24.9479	25.0792	24.8933	25.0352	24.7509	24.2627	23.9276	23.9142	25.839	24.8709	24.9403
CDIF630erm_00840	256		CDIF630erm_00840	acetyl-CoA synthase, nickel-inserting subunit	Hfq+	D	NaN	NaN	-1.02522	0.400318	NaN	NaN	1.54945	0.335828	NaN	NaN	NaN	NaN	NaN	NaN	23.6948	21.1201	22.1453	n.a.	n.a.	21.3213	23.6327	23.8196	23.6234	n.a.	21.5565	21.8397	n.a.	23.2306	21.9581
CDIF630erm_03853	256		CDIF630erm_03853	putative deoxyribonuclease	SigH-	L	0.120958	0.568228	-0.300695	0.302153	-0.0557873	0.89635	-0.477441	0.143929	-0.273167	0.152554	-0.10926	0.618518	0.202696	22.7239	22.603	22.7797	23.0804	22.863	22.6119	22.6853	22.1869	22.8242	22.7205	22.7839	23.085	22.3865	23.323	23.0685	22.8032
CDIF630erm_03114	255		CDIF630erm_03114	putative bactofilin	c-di-GMP+	M	-0.298691	0.223967	NaN	NaN	-0.424594	0.404596	NaN	NaN	NaN	NaN	NaN	NaN	NaN	20.9023	21.201	21.3269	NaN	21.5907	21.3759	n.a.	n.a.	21.7576	21.8139	21.3924	21.3439	21.2403	n.a.	n.a.	21.8579
CDIF630erm_02450	255		AroD	dehydroquinate dehydratase	n.a.	E	-1.31134	0.214669	-0.0365965	0.0430375	-1.10974	0.262323	0.165	0.126391	-0.328358	0.0112002	-0.572153	0.00229913	0.694738	20.9384	22.2497	22.0481	22.0847	n.a.	21.7283	21.2844	22.4884	22.1636	22.0621	21.9581	22.1977	21.9761	n.a.	22.7744	22.5568
CDIF630erm_02413	254	x	CDIF630erm_02413	putative alpha/beta hydrolase	Spo0A+	S	-1.35777	0.0016884	-0.488642	0.0225153	0.0652546	0.615513	0.934386	0.00412431	0.633393	0.000359655	-0.997199	4.34125e-06	0.00093308	24.5645	25.9222	24.4992	24.9879	24.7012	24.5198	24.4614	25.7126	26.0405	25.9924	24.6446	24.3077	24.5253	25.0818	24.9881	24.8872
CDIF630erm_00859	254		CDIF630erm_00859	transcriptional regulator, DeoR family	n.a.	K	NaN	NaN	0.336135	0.509798	-0.674557	0.273596	NaN	NaN	NaN	NaN	NaN	NaN	NaN	20.3867	NaN	21.0613	20.7251	21.2472	20.6308	n.a.	n.a.	n.a.	n.a.	21.7386	21.5475	n.a.	n.a.	20.876	21.6433
CDIF630erm_02336	254		CDIF630erm_02336	transcriptional regulator, DeoR family	SigH+	K	NaN	NaN	NaN	NaN	NaN	NaN	NaN	NaN	NaN	NaN	NaN	NaN	NaN	NaN	20.9347	21.0519	NaN	21.3504	n.a.	n.a.	n.a.	17.8426	22.4621	21.8007	21.4519	n.a.	n.a.	n.a.	n.a.
CDIF630erm_03627	253		CDIF630erm_03627	putative iron-sulfur cluster-binding protein	c-di-GMP+	C	-0.442954	0.120798	NaN	NaN	0.489368	0.848072	NaN	NaN	NaN	NaN	NaN	NaN	NaN	21.5649	22.0079	21.0756	NaN	21.4267	21.7546	21.4922	22.13	22.1906	21.6433	21.9199	n.a.	21.3442	n.a.	n.a.	n.a.
CDIF630erm_00118	252		ThyX	thymidylate synthase (FAD)	n.a.	F	0.722807	0.0226413	0.133631	0.404902	0.285422	0.144527	-0.303754	0.181712	0.0340884	0.907799	0.427286	0.00391681	0.0228091	24.6511	23.9283	24.3657	24.2321	24.5109	24.6017	24.8226	24.0709	24.04	23.6343	24.1352	24.4213	24.5142	24.1683	24.363	24.1554
CDIF630erm_02694	252		RsmE	ribosomal RNA small subunit methyltransferase E	n.a.	J	NaN	NaN	NaN	NaN	0.542825	0.965533	NaN	NaN	NaN	NaN	NaN	NaN	NaN	22.0398	NaN	21.4969	NaN	22.3098	21.8932	21.8729	21.7323	n.a.	n.a.	n.a.	22.3737	21.7158	n.a.	n.a.	n.a.
CDIF630erm_03536	252		PrdD	proline reductase PrdD subunit	SigL	S	NaN	NaN	2.1278	0.0121783	-3.61545	0.085741	NaN	NaN	NaN	NaN	NaN	NaN	NaN	21.2634	NaN	24.8789	22.7511	21.4592	22.1546	n.a.	n.a.	n.a.	n.a.	24.6085	25.2837	24.6392	22.848	22.7992	22.5936
CDIF630erm_01722	252	x	HisF	imidazole glycerol phosphate synthase subunit HisF	CodY-	E	-0.127353	0.623463	-0.311128	0.316234	-0.871716	0.0571588	-1.05549	0.0179326	-0.97057	0.000731889	-0.248826	0.239156	0.580749	22.6455	22.7729	23.5172	23.8284	22.8892	22.6577	22.3371	22.7137	23.0586	22.4887	23.8825	23.4823	23.0746	23.9873	23.9395	23.5127
CDIF630erm_02893	252		CDIF630erm_02893	laccase domain protein	SigE+	S	-0.41851	0.0556602	0.357196	0.104552	-0.696528	0.0252512	0.0791784	0.61519	-0.304578	0.0112758	0.0104327	0.780894	0.0031358	22.2526	22.6711	22.9492	22.592	22.3811	22.3205	22.0328	22.6302	22.8312	22.5361	22.8941	22.9293	23.0211	22.7862	22.5979	22.3604
CDIF630erm_01944	251		YjiL	putative 2-hydroxyacyl-CoA dehydratase activase	Hfq+	I	0.485681	0.0298992	NaN	NaN	NaN	NaN	NaN	NaN	NaN	NaN	NaN	NaN	NaN	25.1467	24.661	NaN	NaN	25.2341	25.0339	25.1648	24.7556	24.4297	24.7724	n.a.	n.a.	n.a.	n.a.	n.a.	n.a.
CDIF630erm_00913	251		NadE	NAD+ synthase	n.a.	H	-0.0965775	0.43444	0.131254	0.353722	-0.184854	0.214897	0.0429777	0.701654	-0.0716223	0.368778	0.0201369	0.837571	0.176232	27.1573	27.2539	27.3421	27.2109	27.2609	27.0359	27.1663	27.4116	27.1422	27.1935	27.1829	27.5116	27.3129	27.1986	27.2914	27.1385
CDIF630erm_03525	251		DapB2	4-hydroxy-tetrahydrodipicolinate reductase	SigB+	E	-0.11917	0.462506	-0.301788	0.00503783	0.272498	0.212245	0.0898804	0.19978	0.174542	0.0499994	-0.204755	0.0208959	0.290607	25.1793	25.2984	24.9068	25.2086	24.9315	25.153	25.413	25.3835	25.2524	25.2555	24.8444	24.9694	24.9038	25.2365	25.1728	25.2156
CDIF630erm_01513	251	x	CDIF630erm_01513	putative peptidyl-prolyl isomerase	CcpA-	O	0.87744	0.000818074	0.524466	0.0130533	-0.120373	0.262458	-0.473347	0.0202691	-0.254859	0.000421397	0.682882	7.53361e-07	0.00850896	27.9307	27.0533	28.0511	27.5266	27.9141	27.8983	27.9785	27.0621	27.054	27.0436	27.9327	28.1796	28.0301	27.4306	27.4842	27.6553
CDIF630erm_00994	251	x	CDIF630erm_00994	ABC-type transport system, sugar-family ATP-binding protein	CcpA+	S	-1.84315	0.0346266	-1.27555	0.0223207	-1.38614	0.0109522	-0.818541	0.105627	-0.962679	0.000453137	-1.4562	5.12183e-05	0.251051	24.7402	26.5834	26.1264	27.4019	24.894	24.8435	24.4421	26.5825	25.9504	27.0225	25.9757	26.483	25.8379	27.4386	27.4161	27.3496
CDIF630erm_00232	250	x	VorA1	3-methyl-2-oxobutanoate dehydrogenase (ferredoxin), alpha subunit	Hfq+	C	-1.30759	0.0228432	0.854055	0.232917	-3.34808	0.00625744	-1.18643	0.245532	-2.18622	0.000177282	0.463745	0.730005	0.0071826	25.7517	27.0593	29.0998	28.2458	25.6277	25.8337	25.7858	27.3985	26.7744	26.9298	28.5515	29.3729	29.2475	27.3722	29.1371	27.507
CDIF630erm_03035	250		TuaG1	putative glycosyl transferase, family 2	n.a.	M	NaN	NaN	NaN	NaN	0.277322	0.672489	NaN	NaN	NaN	NaN	NaN	NaN	NaN	21.0811	NaN	20.8038	NaN	n.a.	21.9196	21.3583	n.a.	n.a.	21.6231	19.7909	n.a.	22.1283	19.8635	n.a.	n.a.
CDIF630erm_01497	250		ExoA	exodeoxyribonuclease	n.a.	L	-0.0813078	0.763592	0.181073	0.576278	-0.410276	0.211916	-0.147896	0.73262	-0.281352	0.235561	0.0625235	0.76905	0.505071	23.3244	23.4057	23.7347	23.5536	22.9685	23.3759	23.5661	23.7268	23.1847	23.2422	23.3527	23.9885	23.7917	22.9927	23.9143	23.6077
CDIF630erm_03442	250		CDIF630erm_03442	putative fic/doc-related protein (C-terminal component)	n.a.	S	-0.729999	0.290468	-0.677391	0.0548979	-0.791662	0.6492	-0.739054	0.580326	-0.759068	0.383719	-0.696877	0.0112805	0.84323	21.2065	21.9365	21.9982	22.6756	22.0888	n.a.	21.4165	22.351	n.a.	22.6739	22.2353	22.0179	21.6901	22.9656	22.4766	22.5334
CDIF630erm_00458	250		CDIF630erm_00458	phospholipase, patatin family	CcpA+	S	-0.304089	0.0820585	-0.469312	0.41757	-0.113521	0.658357	-0.278744	0.645604	-0.207136	0.500219	-0.392306	0.125594	0.823082	22.9804	23.2845	23.0939	23.5632	23.0874	23.0568	22.7771	23.1846	23.4103	23.2491	23.3733	23.081	22.7632	24.0939	22.8564	23.4782
CDIF630erm_02601	250		CDIF630erm_02601	ABC-type transport system, nitrate/sulfonate/taurine ATP-binding protein	SigH-	P	1.28946	0.197182	NaN	NaN	NaN	NaN	NaN	NaN	NaN	NaN	NaN	NaN	NaN	23.8972	22.6077	NaN	NaN	23.9208	24.0141	23.7438	22.9617	n.a.	23.3918	n.a.	n.a.	n.a.	n.a.	n.a.	n.a.
CDIF630erm_00452	250	x	CbiM	cobalt transport protein	CodY-	P	-0.56118	0.0329926	-1.6298	0.00647305	0.780887	0.0243147	-0.287736	0.285054	0.054832	0.103003	-1.05045	5.40535e-05	0.00540463	22.2483	22.8095	21.4674	23.0972	22.2817	22.0445	22.3967	22.9748	22.605	22.8249	21.5612	21.1437	21.6486	23.4304	22.9424	22.849
CDIF630erm_03734	250		CbiF	cobalt-precorrin-4 methyltransferase	SigB+	H	-0.0507524	0.749184	-0.867237	0.029186	-0.227773	0.325643	-1.04426	0.0345766	-0.699998	0.00201822	-0.546993	0.0112159	0.0227026	22.8407	22.8914	23.0684	23.9357	23.0792	22.8674	22.5215	22.744	22.9721	22.9475	22.9505	22.9298	23.2951	24.1653	24.0153	23.5599
CDIF630erm_01147	249		NagB	glucosamine-6-phosphate deaminase	SigD+	G	0.231206	0.406639	-0.0370643	0.848285	0.723101	0.049022	0.454831	0.292229	0.593474	0.00931027	0.124058	0.507012	0.369656	23.3001	23.0689	22.577	22.614	23.2186	23.292	23.3848	22.6429	23.5271	22.8874	22.6569	22.7797	22.2408	22.7722	22.3468	22.6888
CDIF630erm_01331	249		FabG1	3-oxoacyl-[acyl-carrier-protein] reductase	n.a.	IQ	0.342862	0.0598491	0.733314	0.00207297	-0.515986	0.0188448	-0.125534	0.311227	-0.356698	0.000703378	0.559669	2.10814e-05	0.0133619	25.9311	25.5883	26.4471	25.7138	26.0482	25.9097	25.8267	25.4677	25.5	25.7766	26.4053	26.4242	26.5097	25.7088	25.7009	25.7315
CDIF630erm_03522	249	x	DapB1	4-hydroxy-tetrahydrodipicolinate reductase	CcpA+	E	0.244402	0.206378	1.29902	0.00747233	-0.942682	0.010104	0.111931	0.169344	-0.551724	0.00120629	0.846287	1.91038e-05	0.000263406	25.5826	25.3382	26.5253	25.2263	25.3826	25.5482	25.7881	25.4241	25.3372	25.2481	26.4568	26.7325	26.3603	25.2417	25.2021	25.2348
CDIF630erm_03037	249		CDIF630erm_03037	putative glycosyl transferase, family 2	n.a.	M	NaN	NaN	NaN	NaN	0.323945	0.310802	NaN	NaN	NaN	NaN	NaN	NaN	NaN	21.8861	NaN	21.5621	NaN	21.7658	21.8482	22.0313	n.a.	n.a.	n.a.	21.2434	21.2515	22.0392	n.a.	n.a.	21.1503
CDIF630erm_00161	248		Map1	methionine aminopeptidase	SigH-	E	NaN	NaN	-0.137737	0.619809	-0.197238	0.203336	NaN	NaN	NaN	NaN	NaN	NaN	NaN	23.2147	NaN	23.4119	23.5496	23.3446	23.0791	23.2081	n.a.	n.a.	22.2927	23.5822	23.2672	23.3682	23.8923	23.3359	23.348
CDIF630erm_03862	248	x	CDIF630erm_03862	putative methyltransferase	n.a.	S	0.152557	0.258794	1.05766	0.0375173	0.622357	0.0170592	1.52746	0.000977685	0.982098	1.63182e-05	0.445052	0.00462357	0.0709856	23.4662	23.3136	22.8438	21.7862	23.6179	23.3058	23.458	23.2664	23.3642	23.3087	22.9213	22.9399	22.6529	n.a.	22.3793	22.363
CDIF630erm_03514	248		CDIF630erm_03514	putative methyltransferase	SigB-	Q	-0.728952	0.594192	NaN	NaN	NaN	NaN	NaN	NaN	NaN	NaN	NaN	NaN	NaN	21.5375	22.2664	NaN	NaN	n.a.	22.3102	21.9065	22.2066	22.2041	22.3813	n.a.	n.a.	n.a.	n.a.	n.a.	n.a.
CDIF630erm_03464	247		Tpi	triosephosphate isomerase	SigH-	G	0.323377	0.0796505	-1.60912	0.083846	1.81645	0.0590816	-0.116055	0.703851	0.64564	0.00899652	-0.375262	0.0324894	0.00540882	29.9605	29.6371	28.1441	29.7532	29.9939	29.9257	29.9611	29.8209	29.5021	29.5684	28.8485	27.097	27.9702	29.8672	29.3363	29.9781
CDIF630erm_01219	247		CDIF630erm_01219	membrane complex biogenesis protein, btpa family	n.a.	S	NaN	NaN	NaN	NaN	0.576959	0.940905	NaN	NaN	NaN	NaN	NaN	NaN	NaN	22.285	NaN	21.7081	NaN	22.0992	22.2554	22.4756	n.a.	22.1657	n.a.	n.a.	22.6389	21.8372	n.a.	n.a.	n.a.
CDIF630erm_00316	246	x	LarB	Ni2+ loading protein for larE	n.a.	S	0.989233	0.0147661	0.895705	0.362904	-0.21371	0.163045	-0.307238	0.151837	-0.245722	0.00120436	0.938259	0.000419225	0.0141067	23.2866	22.2974	23.5003	22.6046	23.3279	23.2226	23.3072	22.4596	22.061	22.343	23.648	23.5027	23.3332	n.a.	23.3595	22.9969
CDIF630erm_00373	246		FliH	flagellar assembly protein FliH	CcpA+	NU	-0.704253	0.174634	NaN	NaN	-0.568875	0.232438	NaN	NaN	NaN	NaN	NaN	NaN	NaN	21.1852	21.8894	21.754	NaN	20.9137	21.0979	21.4841	21.4245	21.556	22.4568	21.0954	22.1368	21.8417	n.a.	n.a.	n.a.
CDIF630erm_00365	246		CDIF630erm_00365	flagellin methyltransferase	c-di-GMP-	N	-0.318875	0.17622	0.603664	0.102422	0.0117732	0.933064	0.934312	0.0112617	0.450489	0.0152761	0.0680576	0.438216	0.0193218	26.2985	26.6174	26.2868	25.6831	26.3705	26.5064	25.9655	26.4423	26.6257	26.766	26.6087	25.8821	26.2789	25.6638	25.4305	25.9144
CDIF630erm_03965	246		CDIF630erm_03965	bifunctional 4-hydroxy-2-oxoglutarate aldolase/2-dehydro-3-deoxyphosphogluconate aldolase	c-di-GMP-	S	0.0168576	0.958795	0.273809	0.390033	0.369477	0.20588	0.626428	0.880121	0.491491	0.244232	0.123393	0.392852	0.361718	22.6644	22.6475	22.2949	22.0211	22.9448	22.4578	22.5423	22.7763	22.3933	22.7427	21.9244	22.3932	22.5039	n.a.	22.8158	22.3605
CDIF630erm_01982	245		TruA2	tRNA pseudouridine synthase A	n.a.	J	0.935863	0.0121775	0.326936	0.37773	0.676802	0.024095	0.0678743	0.72115	0.437688	0.0580803	0.67033	0.00716122	0.192448	24.0474	23.1116	23.3706	23.0437	24.0005	24.0737	24.0669	23.2976	23.0657	22.9494	23.5714	23.2295	23.2873	23.6417	22.6944	22.5321
CDIF630erm_01458	245	x	NpdA	NAD-dependent deacetylase, Sir2 family	n.a.	K	-0.49633	0.0482079	-1.30567	0.101502	0.307782	0.0762402	-0.501553	0.447193	-0.218571	0.859551	-0.914493	0.00430163	0.137609	23.3949	23.8912	23.0871	24.3928	23.4265	23.3992	23.358	23.9107	24.0572	23.681	22.9036	23.1535	23.1878	25.0698	23.9747	23.7771
CDIF630erm_02700	245		CDIF630erm_02700	putative CRISPR-associated protein	n.a.	L	-0.0116485	0.124618	NaN	NaN	NaN	NaN	0.424738	0.0831028	NaN	NaN	NaN	NaN	NaN	22.7013	22.7129	NaN	22.2882	22.3975	22.7041	22.9498	23.4609	n.a.	23.1141	n.a.	22.4985	n.a.	21.7259	22.3376	22.6533
CDIF630erm_00119	245		CDIF630erm_00119	putative tRNA/rRNA methyltransferase, TrmH family, group3	n.a.	J	0.528628	0.0564759	0.0971907	0.620298	0.513147	0.142854	0.0817096	0.610069	0.320688	0.802972	0.335027	0.795904	0.0905761	23.3967	22.8681	22.8836	22.7864	23.5401	23.2197	23.4125	23.1552	22.7086	22.691	22.8765	23.2028	22.4825	23.8289	22.6975	n.a.
CDIF630erm_02366	244		UppS1	undecaprenyl pyrophosphate synthetase	n.a.	H	-0.391914	0.0720224	0.821519	0.37536	-0.594762	0.011752	0.618671	0.878384	-0.0324797	0.02666	0.212325	0.490436	0.0169559	22.8574	23.2494	23.4522	22.6307	23.0191	22.8084	22.7291	23.1385	23.1167	23.4657	23.5683	23.4354	23.344	n.a.	23.0605	23.3557
CDIF630erm_00876	244	x	PflA	formate C-acetyltransferase activating enzyme	CodY+	C	0.158723	0.358403	-0.198029	0.525433	-0.732555	0.0258876	-1.08931	0.0418354	-0.912145	0.000240376	-0.0741052	0.925679	0.28183	24.295	24.1363	25.0275	25.2256	24.5243	24.2074	24.1213	24.057	24.2672	24.075	25.0166	25.2384	24.7933	25.5114	24.7872	25.2862
CDIF630erm_02097	244		CDIF630erm_02097	putative methyltransferase, type 11 family	n.a.	Q	NaN	NaN	NaN	NaN	-0.528554	0.949926	NaN	NaN	NaN	NaN	NaN	NaN	NaN	22.6044	NaN	23.133	NaN	22.2521	23.7528	n.a.	n.a.	n.a.	24.1581	22.5147	23.5968	23.0881	n.a.	n.a.	n.a.
CDIF630erm_01224	244		CDIF630erm_01224	putative lipoprotein	CcpA+	-	NaN	NaN	-0.398663	0.940831	-1.29088	0.0383223	NaN	NaN	NaN	NaN	NaN	NaN	NaN	21.3101	NaN	22.6009	22.9996	n.a.	21.9483	21.8397	n.a.	n.a.	22.0874	22.8066	22.6024	22.3593	23.9841	21.6064	22.3572
CDIF630erm_00173	243		TruA1	transfer RNA pseudouridine synthase A	n.a.	J	0.690697	0.0484585	NaN	NaN	0.361667	0.137909	NaN	NaN	NaN	NaN	NaN	NaN	NaN	23.3299	22.6392	22.9682	NaN	23.0425	23.5621	23.3384	22.6093	22.708	22.5976	23.0495	23.0542	22.7848	n.a.	22.0803	n.a.
CDIF630erm_03931	242		CDIF630erm_03931	ABC-type transport system, ATP-binding protein	n.a.	O	-0.283479	0.0679237	-0.625633	0.161651	0.115935	0.42855	-0.226219	0.544572	-0.0818417	0.82947	-0.457821	0.0167014	0.319108	23.6757	23.9592	23.5598	24.1854	23.6079	23.8095	23.5998	23.9281	24.0955	23.8425	23.3604	23.5361	23.7556	24.6275	23.9701	23.8271
CDIF630erm_00434	242		CDIF630erm_00434	putative hydrolase, HAD superfamily, subfamily IB	n.a.	E	0.389012	0.171606	0.302893	0.375386	-0.00723058	0.993952	-0.0933496	0.874542	-0.0451523	0.877409	0.345202	0.0716283	0.873096	22.9317	22.5427	22.9389	22.636	23.0071	22.89	22.8948	22.8933	22.409	22.2446	22.9592	23.115	22.7146	23.1322	22.4411	22.1538
CDIF630erm_01870	242		CDIF630erm_01870	putative binding protein	n.a.	L	0.674434	0.759323	NaN	NaN	0.375896	0.271593	NaN	NaN	NaN	NaN	NaN	NaN	NaN	21.9499	21.2755	21.574	NaN	21.6354	21.9478	22.2098	n.a.	22.0017	21.7039	21.4201	22.0036	21.1674	n.a.	21.9691	n.a.
CDIF630erm_03537	241	x	PrdB	proline reductase PrdB subunit	CcpA+	S	2.17984	0.00159566	2.31854	0.00331446	-2.72794	0.00458986	-2.58924	0.00713976	-2.70383	7.52999e-08	2.29957	2.55629e-07	0.597562	28.5294	26.3496	31.2574	28.9388	28.3837	28.5215	28.669	26.3964	26.2994	26.3514	30.9185	31.4679	31.3308	28.5392	29.2853	28.8956
CDIF630erm_02401	241	x	CDIF630erm_02401	putative iron-sulfur binding protein	Fur+	C	-1.84238	0.00234245	0.566795	0.129437	-1.0297	0.060763	1.37948	0.0975671	0.423279	0.463032	-0.706769	0.911591	0.0091895	21.5838	23.4262	22.6135	22.0467	n.a.	22.1267	22.2097	23.3378	23.4852	23.4515	23.1066	n.a.	23.2849	22.7798	20.9562	21.843
CDIF630erm_01794	241		CDIF630erm_01794	ABC-type transport system, multidrug-family ATP-binding protein	n.a.	V	0.204986	0.402389	0.842381	0.286352	0.2621	0.268498	0.899495	0.235926	0.523806	0.0714128	0.460632	0.11876	0.843863	22.9639	22.759	22.7018	21.8595	22.7929	23.2459	22.8055	22.5131	22.6964	23.0209	22.7512	22.7841	22.5603	n.a.	22.5438	22.3377
CDIF630erm_03732	241	x	CbiH	cobalt-factor III methyltransferase	SigB+	H	-1.20642	0.23247	-0.429318	0.158634	-1.3799	0.189861	-0.602796	0.0837473	-0.884664	0.00133981	-0.690077	0.00611033	0.432581	22.3816	23.588	23.7615	24.1908	n.a.	23.1841	22.7104	23.5459	23.5094	23.7015	23.7911	23.6104	23.8708	24.5106	23.9784	24.0207
CDIF630erm_01721	240		HisA	1-(5-phosphoribosyl)-5-[(5- phosphoribosylamino)methylideneamino] imidazole-4-carboxamide isomerase	SigB-	E	-0.629716	0.0332071	-0.202631	0.3417	-0.754738	0.0393192	-0.327654	0.117716	-0.510662	0.00237725	-0.376654	0.00869639	0.141209	23.6186	24.2483	24.3733	24.576	23.3957	23.6592	23.7751	24.0725	24.4809	24.1587	24.668	24.3372	24.048	24.6307	24.5598	24.5357
CDIF630erm_02318	240		CDIF630erm_02318	putative cell division GTPase	n.a.	D	-0.0760337	0.560998	-0.273686	0.346587	-0.408697	0.0721164	-0.606349	0.106932	-0.513502	0.00306073	-0.192059	0.204779	0.510857	23.0753	23.1513	23.484	23.7577	23.2784	23.0241	22.897	23.171	23.2378	23.0381	23.4805	23.5499	23.4186	24.1227	23.4885	23.5772
CDIF630erm_00533	240		CDIF630erm_00533	putative RNA pseudouridine synthase	n.a.	J	0.743642	0.728169	NaN	NaN	1.17342	0.0148235	NaN	NaN	NaN	NaN	NaN	NaN	NaN	22.7409	21.9973	21.5675	NaN	22.5026	22.8246	22.8687	21.9824	n.a.	23.0047	21.5204	21.9025	21.192	n.a.	n.a.	n.a.
CDIF630erm_00870	240		CDIF630erm_00870	ABC-type transport system, aminoacid-family ATP-binding protein	CcpA+	E	NaN	NaN	0.962056	0.184252	NaN	NaN	NaN	NaN	NaN	NaN	NaN	NaN	NaN	NaN	NaN	22.2784	21.3164	n.a.	n.a.	n.a.	n.a.	n.a.	n.a.	n.a.	23.1094	22.5667	n.a.	21.8333	21.9663
CDIF630erm_01122	239		CDIF630erm_01122	putative phosphatase/hydrolase	n.a.	E	-0.626285	0.490335	-0.925451	0.420863	-0.305172	0.861749	-0.604339	0.212927	-0.494003	0.521721	-0.79923	0.175277	0.80311	21.3415	21.9678	21.6466	22.5721	20.8902	22.5233	n.a.	22.6174	22.485	n.a.	21.0836	n.a.	22.8627	n.a.	23.339	22.9489
CDIF630erm_00914	239		CDIF630erm_00914	transcriptional regulatory protein	n.a.	K	0.750002	0.0282679	0.248615	0.0327146	0.710213	0.0296757	0.208825	0.0648774	0.502368	0.000223392	0.538802	0.000124384	0.00882418	27.9712	27.2212	27.261	27.0123	27.738	28.0298	28.1188	27.2987	27.1124	27.2461	27.1741	27.3314	27.2731	26.9806	26.948	27.1037
CDIF630erm_00269	238		TsaB	tRNA threonylcarbamoyladenosine biosynthesis protein TsaB	SigB-	O	0.256467	0.173152	-0.350588	0.332818	0.34072	0.101441	-0.266335	0.448232	0.0322606	0.728335	-0.0431625	0.828599	0.083065	21.5905	21.334	21.2497	21.6003	21.781	21.5491	21.4175	21.4064	21.44	21.1368	21.0472	21.3662	21.3159	21.9793	21.5325	21.1767
CDIF630erm_02272	238		RluB	ribosomal large subunit pseudouridine synthase B	n.a.	J	0.9954	0.0684816	NaN	NaN	0.785621	0.624828	NaN	NaN	NaN	NaN	NaN	NaN	NaN	23.1676	22.1722	22.382	NaN	23.0159	23.1711	23.3018	22.8316	22.6787	n.a.	22.5822	n.a.	23.2704	22.6499	n.a.	n.a.
CDIF630erm_03914	238	x	PyrF	orotidine 5'-phosphate decarboxylase	n.a.	F	-0.197442	0.546032	1.99923	0.0143805	-3.21138	0.00115962	-1.0147	0.0496147	-2.43137	2.21518e-06	1.56707	0.000967009	0.000299355	23.2959	23.4933	26.5073	24.508	23.0493	23.2505	23.5445	23.272	23.8942	23.2105	26.1238	26.8693	26.4306	24.3394	24.6903	24.4725
CDIF630erm_03523	238	x	DapH	2,3,4,5-tetrahydropyridine-2,6-dicarboxylate N-acetyltransferase	n.a.	E	0.512978	0.00233205	1.01727	0.0756563	-0.694018	0.0271745	-0.189726	0.702508	-0.507055	0.0328164	0.803344	0.0010529	0.117275	27.0826	26.5696	27.7766	26.7594	27.0709	27.1374	27.0378	26.6205	26.4805	26.6039	27.6263	27.9881	27.689	27.2628	26.5425	26.2895
CDIF630erm_02371	237		RpsB	30S ribosomal protein S2	SigH-	J	0.499881	0.0261113	0.236694	0.0834002	0.0245695	0.837573	-0.238617	0.0716257	-0.0903296	0.123258	0.363412	0.000348749	0.0691097	28.0847	27.5849	28.0602	27.8235	28.2	28.1133	27.9277	27.5635	27.577	27.6136	28.0035	27.9798	28.188	27.7843	27.7304	27.9468
CDIF630erm_01233	237		RgbR	two-component response regulator VirR-like	Fur-	KT	NaN	NaN	1.59309	0.203805	NaN	NaN	NaN	NaN	NaN	NaN	NaN	NaN	NaN	NaN	NaN	24.0803	22.4872	n.a.	n.a.	n.a.	n.a.	n.a.	24.0765	23.7896	24.1709	24.2409	22.7283	23.3497	n.a.
CDIF630erm_03885	237		CDIF630erm_03885	transcriptional regulator, GntR family	n.a.	K	-0.952361	0.511562	NaN	NaN	0.167764	0.841033	NaN	NaN	NaN	NaN	NaN	NaN	NaN	22.2031	23.1554	22.0353	NaN	n.a.	23.1489	22.3058	22.9374	23.1985	23.306	n.a.	22.5177	22.7161	n.a.	n.a.	n.a.
CDIF630erm_02281	237		CDIF630erm_02281	hypothetical protein	n.a.	-	-0.268772	0.287146	0.537804	0.925694	-0.633532	0.0703731	0.173044	0.734989	-0.248911	0.1091	0.166423	0.688676	0.496937	22.1626	22.4314	22.7962	22.2584	22.522	21.9936	21.8897	22.4801	22.2155	22.575	23.0414	22.6956	22.6151	23.3426	n.a.	22.0735
CDIF630erm_01317	237		CDIF630erm_01317	transcriptional regulator, GntR family	n.a.	K	NaN	NaN	-1.50866	0.204413	NaN	NaN	-0.885903	0.728126	NaN	NaN	NaN	NaN	NaN	NaN	21.0639	20.4411	21.9498	n.a.	21.4417	n.a.	21.4149	n.a.	21.85	n.a.	21.001	21.0507	22.5661	21.0783	21.8301
CDIF630erm_01400	236		Rnc	ribonuclease III	n.a.	J	-0.552671	0.0566303	NaN	NaN	0.564649	0.932161	NaN	NaN	NaN	NaN	NaN	NaN	NaN	22.4534	23.0061	21.8888	NaN	22.636	22.499	22.1898	22.9413	22.9769	23.0956	n.a.	22.2855	22.6402	n.a.	22.9047	n.a.
CDIF630erm_03893	236		CDIF630erm_03893	hypothetical protein	n.a.	S	1.0498	0.123076	NaN	NaN	NaN	NaN	NaN	NaN	NaN	NaN	NaN	NaN	NaN	22.1593	21.1095	NaN	NaN	21.8139	22.3344	22.2755	n.a.	21.7486	21.6382	n.a.	n.a.	21.3607	n.a.	n.a.	21.5363
CDIF630erm_04008	235		YidC	membrane protein insertase YidC	Hfq-	U	0.859586	0.169851	1.09786	0.176957	0.652812	0.22574	0.891088	0.255394	0.73304	0.0683775	0.947606	0.0298722	0.790404	25.1272	24.2676	24.4744	23.3765	25.1459	24.7675	25.3993	24.809	23.3983	24.2636	24.2256	23.7916	25.093	22.1166	23.7618	23.7285
CDIF630erm_02725	235		TcdA	tRNA threonylcarbamoyladenosine dehydratase	Fur+	H	NaN	NaN	0.511526	0.783734	0.601145	0.0520589	NaN	NaN	NaN	NaN	NaN	NaN	NaN	22.6167	NaN	22.0155	21.504	22.4622	22.4803	22.8698	n.a.	21.5822	n.a.	22.0095	21.758	22.2391	n.a.	21.8849	22.2677
CDIF630erm_03053	235		CDIF630erm_03053	putative LmbE-like deacetylase	SigH+	S	3.04981	0.0349124	NaN	NaN	1.39775	0.0540052	NaN	NaN	NaN	NaN	NaN	NaN	NaN	24.3521	21.3023	22.9543	NaN	24.3309	24.3765	24.3485	22.0159	n.a.	21.7459	23.5599	22.6654	22.3546	n.a.	n.a.	n.a.
CDIF630erm_00788	235		CDIF630erm_00788	putative methyltransferase	CcpA-	M	NaN	NaN	NaN	NaN	-0.542555	0.143633	NaN	NaN	NaN	NaN	NaN	NaN	NaN	21.3521	NaN	21.8947	NaN	22.0126	n.a.	21.8574	n.a.	22.169	n.a.	n.a.	22.3793	22.5735	n.a.	n.a.	22.1958
CDIF630erm_02369	234	x	PyrH	uridylate kinase	n.a.	F	0.904922	0.0202309	0.88182	0.0087016	0.354076	0.0979863	0.330973	0.207409	0.345991	0.0271085	0.894736	8.85631e-05	0.908198	26.144	25.2391	25.7899	24.9081	25.9492	26.1037	26.3505	25.5384	24.9852	25.1357	25.6276	25.787	25.9386	24.8718	25.107	24.7189
CDIF630erm_01110	234		CDIF630erm_01110	putative phage protein	n.a.	-	-0.0473455	0.584315	0.907743	0.431168	0.276131	0.0291779	1.23122	0.253105	0.683623	0.00258251	0.309255	0.190195	0.0981846	24.8234	24.8707	24.5473	23.6395	24.812	24.9192	24.7329	24.9056	24.9406	24.7597	24.5927	24.457	24.588	n.a.	24.4743	23.9222
CDIF630erm_00633	234		CDIF630erm_00633	two-component response regulator	n.a.	KT	0.210725	0.198221	-0.0227897	0.861182	0.0461658	0.755425	-0.187349	0.233871	-0.0667928	0.51013	0.0911135	0.382493	0.2595	19.9575	19.7468	19.9113	19.9341	20.0664	20.0108	19.7795	19.5594	19.7905	19.8724	20.1484	19.7801	19.7726	20.0933	19.8862	19.8077
CDIF630erm_02633	234		CDIF630erm_02633	putative tRNA-binding protein	n.a.	S	NaN	NaN	NaN	NaN	NaN	NaN	NaN	NaN	NaN	NaN	NaN	NaN	NaN	21.7139	NaN	NaN	21.9413	n.a.	22.3835	22.209	n.a.	22.0754	n.a.	n.a.	n.a.	n.a.	22.3566	n.a.	22.6781
CDIF630erm_02877	234		CDIF630erm_02877	putative pyridoxal 5'-phosphate-dependent enzyme	SigH+	S	-0.719828	0.0588286	-0.127911	0.499807	-0.736307	0.0588489	-0.14439	0.466608	-0.397329	0.00655512	-0.379203	0.0078767	0.0347931	24.9706	25.6904	25.7069	25.8348	25.2289	24.9925	24.6281	25.5593	25.7873	25.7154	25.5877	25.8504	25.6699	26.0844	25.6354	25.746
CDIF630erm_03785	234		AtpB2	ATP synthase subunit a	n.a.	C	NaN	NaN	-0.361874	0.61907	0.0784398	0.518592	NaN	NaN	NaN	NaN	NaN	NaN	NaN	21.5086	NaN	21.4302	21.7921	n.a.	22.1019	22.0852	21.5812	n.a.	n.a.	n.a.	21.9272	22.098	22.7456	n.a.	21.8807
CDIF630erm_01961	233	x	CDIF630erm_01961	putative phenylalanyl-tRNA synthetase beta chain	n.a.	S	-1.38879	0.0012595	-1.06363	0.0203404	-0.259248	0.0991107	0.0659068	0.663525	-0.0315168	0.359878	-1.22077	1.35905e-06	0.117056	25.0851	26.4739	25.3443	26.4079	25.2475	25.0438	24.9475	26.4345	26.6148	26.3603	25.3409	25.226	25.4568	26.2382	26.6681	26.2773
CDIF630erm_03970	233		CDIF630erm_03970	transcriptional regulator, GntR family	n.a.	K	-0.235826	0.574011	NaN	NaN	0.592712	0.374023	NaN	NaN	NaN	NaN	NaN	NaN	NaN	22.3071	22.543	21.7144	NaN	22.5086	23.1947	n.a.	23.1842	23.0693	n.a.	22.1464	22.4377	n.a.	n.a.	23.0246	n.a.
CDIF630erm_01306	233		CDIF630erm_01306	radical SAM-linked protein	n.a.	S	-0.090491	0.599302	0.119735	0.460176	0.0257785	0.893881	0.236004	0.276141	0.130359	0.261465	0.00985898	0.846553	0.324779	24.8056	24.8961	24.7798	24.6601	24.7143	25.0183	24.6576	24.7891	24.7708	25.1036	24.8102	24.7703	24.7585	24.3523	24.8062	24.7785
CDIF630erm_02835	233		CDIF630erm_02835	putative metal-dependent peptidase	CcpA+	S	0.218991	0.291884	0.377473	0.297831	-0.252794	0.193883	-0.0943119	0.934882	-0.181712	0.43745	0.302992	0.105193	0.536051	23.903	23.684	24.1558	23.7783	24.144	23.6912	23.8362	23.7486	23.4783	23.8045	24.138	24.2176	24.1097	23.1703	24.274	23.6797
CDIF630erm_01612	233		CDIF630erm_01612	hypothetical protein	CcpA-	-	-0.775546	0.203277	0.699573	0.688632	-0.423862	0.467716	1.05126	0.170577	0.323201	0.0126125	-0.116183	0.0979873	0.0384815	23.8589	24.6344	24.2827	23.5832	24.2892	n.a.	24.5835	25.4116	n.a.	24.9976	24.3101	24.0763	24.4386	n.a.	24.355	23.9534
CDIF630erm_00127	232	x	RplA	50S ribosomal protein L1	SigH-	J	1.1191	0.00203736	0.355764	0.0259339	0.853888	0.00379252	0.0905514	0.407946	0.567176	0.000149035	0.798995	5.78328e-06	0.00061965	30.1848	29.0657	29.3309	28.9752	30.1461	30.05	30.3429	29.1356	28.9258	29.1263	29.3368	29.2248	29.4243	29.051	28.8447	29.0213
CDIF630erm_02249	232		RacX	putative aspartate racemase RacX	n.a.	M	NaN	NaN	NaN	NaN	NaN	NaN	NaN	NaN	NaN	NaN	NaN	NaN	NaN	NaN	21.9223	22.11	NaN	n.a.	n.a.	n.a.	22.7103	22.2709	n.a.	22.1681	22.2006	21.9485	n.a.	n.a.	n.a.
CDIF630erm_00341	232	x	PurC2	phosphoribosylaminoimidazole-succinocarboxamide synthase	n.a.	F	-1.19088	0.00117669	-1.56359	0.073147	-3.42286	0.000173813	-3.79557	0.0119018	-3.69188	1.88281e-07	-1.5353	0.000270524	0.539401	23.2127	24.4036	26.6356	28.1992	23.1068	23.3663	23.1515	24.2909	24.4684	24.4451	26.8702	26.4859	26.5184	28.2818	27.3233	28.6806
CDIF630erm_02863	232		MtnN	bifunctional 5'-methylthioadenosine/S-adenosylhomocysteine nucleosidase	n.a.	E	0.551004	0.207592	NaN	NaN	0.254768	0.145526	NaN	NaN	NaN	NaN	NaN	NaN	NaN	23.4085	22.8575	23.1537	NaN	n.a.	24.1572	23.8087	n.a.	23.4977	23.385	23.155	23.2935	22.9975	n.a.	n.a.	n.a.
CDIF630erm_01980	232	x	CDIF630erm_01980	two-component response regulator	n.a.	KT	-0.900101	0.00919204	-0.152321	0.0932206	-0.518001	0.0522463	0.229779	0.116891	-0.077033	0.10156	-0.507656	0.000189907	0.00168667	23.793	24.6931	24.311	24.4633	23.9218	23.8849	23.5428	24.5109	24.8013	24.7506	24.3781	24.2693	24.283	24.5251	24.3585	24.5008
CDIF630erm_01546	231		KipI	kinase A inhibitor	CcpA-	E	NaN	NaN	0.992787	0.180019	NaN	NaN	-0.124666	0.594468	NaN	NaN	NaN	NaN	NaN	NaN	22.3166	23.434	22.4412	n.a.	23.7346	n.a.	23.0444	22.7429	n.a.	23.0743	23.6154	23.554	n.a.	23.113	22.9338
CDIF630erm_00306	230	x	PyrK	dihydroorotate dehydrogenase (NAD+), electron transfer subunit	SigB-	C	0.403351	0.0630605	1.31171	0.00265607	-1.51133	0.00288377	-0.602972	0.0101981	-1.18731	5.05098e-06	1.01572	2.50767e-05	0.0017906	24.5029	24.0995	26.0142	24.7025	24.6314	24.2732	24.5788	24.1549	23.9337	24.1965	25.8258	26.2438	25.9401	24.7498	24.7783	24.5708
CDIF630erm_01366	230		CDIF630erm_01366	putative glycosyl transferase, family 2	n.a.	M	0.174906	0.329878	0.951042	0.189455	-0.24491	0.152684	0.531226	0.738471	0.0688188	0.149845	0.543851	0.0248505	0.348908	23.0771	22.9022	23.322	22.371	23.2487	23.0691	22.8915	22.8064	22.7586	23.1151	23.2539	23.3978	23.3108	n.a.	23.0572	22.8471
CDIF630erm_00474	230		CDIF630erm_00474	putative phosphoesterase	n.a.	S	NaN	NaN	-3.04676	0.0617338	0.171497	0.583786	NaN	NaN	NaN	NaN	NaN	NaN	NaN	21.341	NaN	21.1695	24.2162	n.a.	22.0835	21.749	n.a.	n.a.	21.2725	n.a.	21.8911	21.6035	n.a.	25.0357	24.5209
CDIF630erm_02892	230		CDIF630erm_02892	two-component response regulator	SigE+	K	-0.219299	0.0346091	NaN	NaN	-0.291114	0.190251	NaN	NaN	NaN	NaN	NaN	NaN	NaN	21.2318	21.4511	21.5229	NaN	21.1375	21.4907	21.0255	n.a.	22.1029	21.966	21.4172	21.5005	21.642	n.a.	n.a.	n.a.
CDIF630erm_00938	230		CDIF630erm_00938	two-component response regulator	Spo0A+	K	NaN	NaN	NaN	NaN	NaN	NaN	NaN	NaN	NaN	NaN	NaN	NaN	NaN	NaN	20.9954	20.8751	NaN	n.a.	n.a.	n.a.	21.5876	n.a.	21.5731	n.a.	21.5052	21.4135	n.a.	21.8595	n.a.
CDIF630erm_03865	229		Tmk	thymidylate kinase	n.a.	F	-0.344665	0.174716	-0.180326	0.495518	-0.342827	0.141855	-0.178488	0.518148	-0.253205	0.0916214	-0.255095	0.101797	0.503682	22.8295	23.1742	23.1723	23.3527	23.0115	22.9053	22.5283	23.0021	23.4198	23.0646	23.1162	23.1614	23.2368	23.6979	23.1115	23.1741
CDIF630erm_02776	229		NadD	nicotinate-nucleotide adenylyltransferase	SigB+	H	0.062878	0.872988	NaN	NaN	NaN	NaN	NaN	NaN	NaN	NaN	NaN	NaN	NaN	21.7042	21.6413	NaN	NaN	n.a.	22.4924	22.0525	21.986	22.4322	n.a.	n.a.	n.a.	n.a.	n.a.	n.a.	n.a.
CDIF630erm_01869	229	x	CDIF630erm_01869	putative radical SAM superfamily protein	SigH-	S	0.80925	0.0032263	0.778625	0.15926	-0.0660851	0.431537	-0.0967102	0.989808	-0.0772875	0.888495	0.793505	0.00341643	0.866852	25.3001	24.4908	25.3662	24.5875	25.2699	25.2333	25.3922	24.3572	24.4679	24.6338	25.269	25.3667	25.4567	23.7752	25.1555	24.5107
CDIF630erm_03046	228		CDIF630erm_03046	putative UDP-N-acetylgalactosamine-undecaprenyl-phosphate N-acetylgalactosaminephosphotransferase	CcpA-	M	NaN	NaN	0.897536	0.40008	NaN	NaN	NaN	NaN	NaN	NaN	NaN	NaN	NaN	NaN	NaN	23.122	22.2245	n.a.	n.a.	n.a.	n.a.	n.a.	24.959	23.2264	23.2428	22.8665	n.a.	22.603	22.9901
CDIF630erm_01296	227	x	MinC	cell division regulator (septum placement)	SigH+	D	0.70962	0.00546899	1.38815	0.282123	0.54931	0.0818172	1.22784	0.313942	0.770884	0.00571932	0.948012	0.00187475	0.722888	22.8847	22.1751	22.3354	20.9473	22.7631	22.9549	22.9289	22.2737	22.2212	22.0179	22.23	22.6301	22.0906	n.a.	21.8467	21.1295
CDIF630erm_00618	226	x	PurC1	phosphoribosylaminoimidazole-succinocarboxamide synthetase	SigH+	F	-0.677725	0.0039259	-1.57267	0.0388131	-3.20161	0.00159258	-4.09656	0.00524575	-3.8141	1.56618e-08	-1.50576	0.000128901	0.0293178	24.3469	25.0246	27.5485	29.1212	24.3794	24.3986	24.2587	24.9513	24.9491	25.1629	27.7703	27.3701	27.4748	28.8817	28.6843	29.6212
CDIF630erm_02436	226		CDIF630erm_02436	transcriptional regulator, TetR family	n.a.	K	-0.894048	0.561924	NaN	NaN	NaN	NaN	NaN	NaN	NaN	NaN	NaN	NaN	NaN	21.0233	21.9174	NaN	NaN	21.9233	n.a.	21.2047	21.5765	22.2036	21.9044	n.a.	n.a.	20.1856	21.6665	n.a.	n.a.
CDIF630erm_03125	226		CDIF630erm_03125	putative hydrolase, HAD superfamily, IA subfamily	n.a.	S	-0.178386	0.292852	1.31181	0.25335	-0.200355	0.196859	1.28984	0.265887	0.403268	0.0930928	0.430598	0.0711684	0.0114453	22.6952	22.8735	22.8955	21.5837	22.8159	22.7042	22.5535	22.6623	22.878	23.0538	23.0615	22.7432	22.8638	n.a.	21.8349	22.4396
CDIF630erm_00229	225	x	CDIF630erm_00229	putative ATP/GTP-binding protein	Hfq+	D	-1.32279	0.272692	1.21991	0.0786122	-2.78806	0.0499104	-0.245364	0.576579	-1.49541	0.00428635	0.53245	0.492677	0.0101903	23.464	24.7868	26.2521	25.0322	n.a.	23.6516	24.3602	24.713	24.8275	24.8171	25.628	26.832	26.0286	24.7207	25.5376	24.6638
CDIF630erm_00869	225		CDIF630erm_00869	ABC-type transport system, aminoacid-family permease	n.a.	E	NaN	NaN	1.31242	0.109993	NaN	NaN	NaN	NaN	NaN	NaN	NaN	NaN	NaN	NaN	NaN	21.9879	20.6755	n.a.	n.a.	20.1172	n.a.	n.a.	n.a.	22.2951	21.8046	21.8068	n.a.	21.4508	21.0411
CDIF630erm_02728	224		Ung	uracil-DNA glycosylase (UDG)	n.a.	L	-0.745114	0.00539682	-0.473148	0.0355032	-0.284218	0.0848515	-0.0122528	0.966677	-0.119967	0.113548	-0.602156	7.66405e-05	0.126019	23.8908	24.6359	24.175	24.6482	23.9914	23.9611	23.7029	24.5589	24.7228	24.6212	24.0735	24.2982	24.1442	24.6917	24.7989	24.4294
CDIF630erm_02335	224	x	Tal1	transaldolase	SigB+	H	-0.0286221	0.887715	-1.0999	0.0287736	-0.373786	0.18443	-1.44507	0.0110828	-1.01173	0.00043526	-0.726027	0.00739605	0.00915341	23.2979	23.3265	23.6717	24.7716	23.3747	23.13	23.3754	23.5599	23.1854	23.2024	23.918	23.3612	23.6823	25.164	24.426	24.6202
CDIF630erm_01871	224	x	CDIF630erm_01871	transcriptional regulator, repressor-like	n.a.	-	0.987714	0.00664135	1.06211	0.0713242	0.732941	0.0184975	0.807342	0.203176	0.757457	0.000442543	1.01521	3.06263e-05	0.0124387	23.7366	22.7489	23.0037	21.9416	23.664	23.7694	23.7738	22.7311	22.6269	22.8777	23.0902	23.0954	22.807	n.a.	22.6175	22.4294
CDIF630erm_01696	224		CDIF630erm_01696	ABC-type transport system, ATP-binding protein	n.a.	V	0.107881	0.352601	0.0979883	0.650243	-0.738753	0.0308543	-0.748646	0.672006	-0.743523	0.0387183	0.101687	0.350145	0.141456	22.1148	22.0069	22.8535	22.7555	22.0153	21.8818	22.3966	n.a.	22.3223	22.8189	22.8514	23.043	22.6378	22.3968	23.0903	22.695
CDIF630erm_02828	223		Rpe2	ribulose-phosphate 3-epimerase	n.a.	G	0.454204	0.00437515	-0.00604019	0.924574	0.443421	0.047205	-0.016823	0.937846	0.231097	0.110564	0.241027	0.10303	0.141432	27.5734	27.1192	27.1299	27.136	27.5672	27.5108	27.6392	27.1965	27.1156	27.0412	27.1146	27.2911	26.9658	27.5314	27.044	26.714
CDIF630erm_00811	223		KtrC	ktr system potassium uptake protein C	n.a.	P	NaN	NaN	NaN	NaN	-0.399613	0.266116	NaN	NaN	NaN	NaN	NaN	NaN	NaN	20.7709	NaN	21.1705	NaN	21.5213	n.a.	21.1689	n.a.	n.a.	n.a.	21.8001	21.7094	n.a.	n.a.	n.a.	n.a.
CDIF630erm_01467	223		CDIF630erm_01467	putative rna-binding protein	n.a.	S	0.147731	0.408664	-0.0628667	0.638696	0.545861	0.0358502	0.335263	0.142618	0.44211	0.00271566	0.0583793	0.697405	0.307424	23.2671	23.1194	22.7213	22.7841	23.1009	23.2484	23.4329	23.0129	22.9507	23.3601	22.9189	22.7007	22.5159	22.8391	22.8327	22.6746
CDIF630erm_01873	223		CDIF630erm_01873	two-component response regulator	n.a.	K	NaN	NaN	-0.0453817	0.839278	NaN	NaN	NaN	NaN	NaN	NaN	NaN	NaN	NaN	NaN	NaN	21.5187	21.5641	n.a.	n.a.	n.a.	n.a.	n.a.	22.3847	n.a.	22.167	22.0375	22.283	22.0014	n.a.
CDIF630erm_01723	222	x	HisI	bifunctional phosphoribosyl-AMP cyclohydrolase/phosphoribosyl-ATP pyrophosphatase	SigB-	E	-0.0735082	0.641738	-0.0883964	0.702217	-0.888889	0.00509542	-0.903777	0.0187688	-0.896542	4.96682e-05	-0.0831932	0.537946	0.970909	22.5168	22.5903	23.4057	23.4941	22.3655	22.6075	22.566	22.4535	22.8013	22.4903	23.5379	23.44	23.2213	23.7451	23.4872	23.1985
CDIF630erm_02339	222		CDIF630erm_02339	two-component response regulator	CcpA-	KT	-0.208573	0.427028	0.00285903	0.891203	0.617254	0.987205	0.828686	0.644784	0.726735	0.551481	-0.128794	0.771697	0.541327	23.4736	23.6822	22.8564	22.8535	23.8687	23.0989	23.3434	23.8979	23.4916	23.627	n.a.	23.4643	23.4179	n.a.	23.8482	22.864
CDIF630erm_02557	221		Rpe1	ribulose-phosphate 3-epimerase	n.a.	G	0.388946	0.286345	-0.451209	0.193976	0.671566	0.0729848	-0.16859	0.612646	0.246987	0.282944	0.00513569	0.9514	0.0734555	22.7426	22.3536	22.071	22.5222	22.4006	23.041	22.7153	22.1581	22.8127	21.9425	22.3675	21.9588	21.8308	22.8018	22.095	22.5821
CDIF630erm_03903	221		RluC	putative ribosomal large subunit pseudouridine synthase C	n.a.	J	NaN	NaN	NaN	NaN	NaN	NaN	NaN	NaN	NaN	NaN	NaN	NaN	NaN	21.6745	NaN	NaN	21.0142	21.7229	21.751	21.5407	n.a.	n.a.	21.6138	21.3699	n.a.	n.a.	n.a.	21.8616	21.278
CDIF630erm_01884	221		RibE	riboflavin synthase alpha subunit	n.a.	H	NaN	NaN	0.621171	0.180578	NaN	NaN	NaN	NaN	NaN	NaN	NaN	NaN	NaN	NaN	NaN	25.9471	25.326	n.a.	n.a.	n.a.	n.a.	n.a.	n.a.	25.8413	25.4698	26.3827	25.6618	24.8773	25.3334
CDIF630erm_02780	221	x	CDIF630erm_02780	hypothetical protein	n.a.	E	1.33535	0.341395	1.1142	0.0483822	1.1721	0.371409	0.950945	0.0648254	1.10581	0.015455	1.2637	0.00885366	0.535826	20.4594	19.1241	19.2873	18.1731	n.a.	19.7851	21.7063	19.4781	18.8646	18.9502	19.1698	18.946	19.6534	17.9569	18.6692	17.7166
CDIF630erm_03015	221		CDIF630erm_03015	hypothetical protein	n.a.	-	NaN	NaN	0.676107	0.680593	NaN	NaN	-0.869712	0.116904	NaN	NaN	NaN	NaN	NaN	NaN	21.2747	22.8206	22.1445	n.a.	n.a.	n.a.	21.0433	21.2362	21.5069	22.2175	23.8051	21.3587	22.3975	22.3523	21.5303
CDIF630erm_03248	220		CDIF630erm_03248	putative tRNA-binding protein	n.a.	S	-0.446065	0.0391911	0.625722	0.951858	-0.422661	0.247373	0.649125	0.814476	0.0967429	0.378096	0.0690473	0.24623	0.204479	22.0475	22.4936	22.4702	21.8445	22.1987	21.9787	21.9523	22.5065	22.3057	22.6482	22.1379	22.279	22.8814	n.a.	22.6447	22.1764
CDIF630erm_01667	219		DeoC	deoxyribose-phosphate aldolase	n.a.	F	0.158799	0.21008	-0.00984231	0.945472	0.405762	0.0223119	0.237121	0.307823	0.323617	0.0146964	0.0838304	0.451566	0.534228	25.1333	24.9745	24.7275	24.7374	25.003	25.2786	25.1046	24.9714	24.9281	25.0225	24.706	24.6595	24.8128	24.4834	25.0927	24.5565
CDIF630erm_02825	218	x	CDIF630erm_02825	putative nitroreductase-like oxidoreductase	n.a.	C	-0.848361	0.00192576	-1.33287	0.0100173	0.176554	0.161509	-0.307954	0.139315	-0.152963	0.453724	-1.09612	7.06903e-07	0.016498	24.2859	25.1342	24.1093	25.4422	24.1839	24.4244	24.2381	25.0836	25.2083	25.1077	24.0025	24.1048	24.2128	25.3689	25.6626	25.265
CDIF630erm_02079	217		VncR	two-component response regulator, Tn1549-like, CTn5	n.a.	K	NaN	NaN	NaN	NaN	NaN	NaN	NaN	NaN	NaN	NaN	NaN	NaN	NaN	NaN	20.6276	20.5418	NaN	n.a.	n.a.	n.a.	21.1373	21.2841	n.a.	21.4287	20.7445	n.a.	n.a.	n.a.	n.a.
CDIF630erm_00140	217	x	RplD	50S ribosomal protein L4	Hfq-	J	1.11378	0.00898796	0.418807	0.0889368	0.794115	0.000755761	0.0991435	0.572177	0.536399	0.000863466	0.819405	2.01567e-05	0.00416055	29.9881	28.8744	29.194	28.7752	29.9277	29.9771	30.0567	29.0381	28.6916	28.8726	29.2499	29.1123	29.2163	28.5552	28.7289	29.0054
CDIF630erm_01007	217		CDIF630erm_01007	transcriptional regulator, GntR family	Hfq+	K	-1.01076	0.0536599	0.381804	0.202187	-1.36007	0.0198672	0.0324966	0.802961	-0.589615	0.00276223	-0.159903	0.0623472	0.00219876	22.4372	23.4479	23.7973	23.4154	22.4949	21.9566	22.7504	23.3195	23.6225	23.3839	23.416	24.0649	23.8377	23.4547	23.3938	23.3971
CDIF630erm_02567	216		Tal2	transaldolase	n.a.	H	0.0632052	0.240464	0.117426	0.264242	0.146453	0.0033248	0.200673	0.142227	0.172715	0.00407582	0.0886868	0.0682627	0.532107	27.5547	27.4915	27.4083	27.2909	27.5653	27.5286	27.5699	27.5508	27.4963	27.4248	27.407	27.4278	27.3898	27.381	27.1312	27.3478
CDIF630erm_02016	216		Cmk	cytidylate kinase	SigB-	F	0.242461	0.0378015	0.455265	0.0486137	0.479835	0.00263049	0.692639	0.0214895	0.57344	7.66796e-06	0.327547	0.000306012	0.0944335	24.8945	24.652	24.4147	23.9594	24.9461	24.9275	24.8059	24.672	24.6117	24.6716	24.4333	24.448	24.3612	24.111	23.9845	23.7611
CDIF630erm_01578	216	x	CDIF630erm_01578	putative ATP-binding protein	SigH+	S	-1.80688	0.00413604	-0.767062	0.0606547	-0.83061	0.0520592	0.209213	0.336317	-0.0949718	0.0748944	-1.23179	2.7927e-05	0.0103647	22.6612	24.4681	23.4918	24.2589	22.3037	22.7292	22.8891	24.4461	24.7098	24.204	23.2938	23.856	23.242	24.278	24.1493	24.3426
CDIF630erm_00760	216		CDIF630erm_00760	transcriptional regulator, GntR family	CcpA-	K	-0.218618	0.0519136	0.545527	0.814802	0.254053	0.325254	1.0182	0.178612	0.61463	0.0293923	0.0810183	0.316634	0.574298	22.7267	22.9453	22.4726	21.9271	22.7289	22.6252	22.8194	22.8936	22.9111	23.0274	22.048	22.7672	22.513	n.a.	22.3885	22.6258
CDIF630erm_00160	216		Adk	adenylate kinase	SigH-	F	0.628639	0.00581258	0.0839902	0.685264	0.399831	0.10015	-0.144818	0.495839	0.160868	0.23469	0.368305	0.0101335	0.0350583	27.8729	27.2443	27.4731	27.3891	27.8607	27.7831	27.9689	27.1758	27.1639	27.3825	27.5031	27.2195	27.6624	27.1122	27.3958	27.6156
CDIF630erm_01675	215	x	CDIF630erm_01675	LUD-like protein	n.a.	C	-1.26508	0.000870068	-1.13063	0.0411002	-0.959525	0.0456271	-0.825074	0.0978855	-0.865895	0.000918412	-1.1777	0.000105668	0.668051	22.0447	23.3098	23.0042	24.1349	22.0541	22.1156	21.9602	23.4188	23.1473	23.3498	22.5986	23.2867	23.0452	23.9507	24.5787	23.7383
CDIF630erm_02147	214		TrmB	transfer RNA (guanine-N(7)-)-methyltransferase (tRNA(m7G46)-methyltransferase)	n.a.	J	-0.627522	0.392071	NaN	NaN	-0.903261	0.536432	NaN	NaN	NaN	NaN	NaN	NaN	NaN	21.3213	21.9488	22.2245	NaN	22.2556	n.a.	21.4442	n.a.	22.2767	22.7519	22.3566	22.0634	22.2386	n.a.	n.a.	21.8412
CDIF630erm_00910	214		CDIF630erm_00910	IMPACT family member protein	n.a.	S	-0.111737	0.656662	NaN	NaN	0.645626	0.970892	NaN	NaN	NaN	NaN	NaN	NaN	NaN	21.8067	21.9184	21.1611	NaN	22.3886	21.3986	21.3908	22.1159	21.9121	21.6971	21.866	n.a.	21.6152	n.a.	22.5611	n.a.
CDIF630erm_00364	214		CDIF630erm_00364	flagellin phosphothreonine transferase	c-di-GMP-	M	-0.579125	0.0675958	0.00489592	0.977235	-0.271613	0.221175	0.312408	0.250617	0.0492616	0.91075	-0.289172	0.0537454	0.0570938	25.7838	26.3629	26.0554	26.0505	25.9007	25.8618	25.5663	26.0134	26.4205	26.5949	26.2719	25.7984	26.0573	25.9642	25.9993	26.1787
CDIF630erm_00874	213	x	CDIF630erm_00874	putative nitroreductase-like oxidoreductase	n.a.	C	-0.34594	0.132205	-0.990638	0.00143886	0.692413	0.0411325	0.0477146	0.616901	0.296999	0.00245323	-0.627339	4.38762e-05	0.00555333	24.0595	24.4054	23.3671	24.3577	23.7822	24.2203	24.1393	24.5035	24.3296	24.3775	23.4603	23.3161	23.32	24.2589	24.496	24.3071
CDIF630erm_02014	213		CDIF630erm_02014	putative phosphatase, phosphoserine phosphatase-like	n.a.	G	0.367397	0.00538702	0.51872	0.0365265	0.385104	0.058188	0.536427	0.0435471	0.44924	0.000290494	0.431081	0.000404756	0.340219	24.2726	23.9052	23.8875	23.3688	24.3556	24.2344	24.2241	23.9538	23.858	23.9022	23.8596	24.0457	23.7407	23.506	23.1348	23.4391
CDIF630erm_02777	212		RecX	regulatory protein RecX	n.a.	S	0.483431	0.109845	0.153789	0.640817	0.958373	0.286526	0.628731	0.857104	0.811659	0.254548	0.362786	0.102855	0.36148	21.7585	21.275	20.8001	20.6463	21.4041	21.7995	22.0082	21.05	21.3333	21.4168	n.a.	21.5536	21.1942	n.a.	21.3802	21.0652
CDIF630erm_02284	212		CDIF630erm_02284	LUD domain protein	CcpA+	C	-0.286032	0.174921	-0.552332	0.066071	-0.205423	0.261746	-0.471723	0.0717551	-0.357768	0.0147657	-0.434724	0.00539707	0.28901	24.5534	24.8394	24.7588	25.3112	24.3245	24.5239	24.7761	25.0296	24.7593	24.7083	24.6674	24.7707	24.8335	25.5289	25.3139	25.0512
CDIF630erm_02654	212		CDIF630erm_02654	putative transcriptional repressor ccpn	SigB+	K	0.226371	0.795424	0.754214	0.68601	0.658739	0.830974	1.18658	0.299792	0.878361	0.435042	0.408867	0.936115	0.691686	23.587	23.3607	22.9283	22.1741	22.5998	24.6994	22.0033	23.0949	23.5958	23.3479	22.6111	23.3118	22.7649	n.a.	22.4557	23.0095
CDIF630erm_02135	211		LexA	transcriptional regulator, LexA repressor	n.a.	K	-0.758309	0.416789	0.339123	0.28655	-0.870769	0.404107	0.226664	0.220724	-0.282734	0.940828	-0.149317	0.649199	0.137794	22.1998	22.9581	23.0706	22.7315	22.9076	n.a.	22.6505	23.0283	22.8723	22.9696	22.8092	22.846	23.46	22.9663	22.5456	22.6485
CDIF630erm_03915	211		CDIF630erm_03915	putative zinc-binding protein	n.a.	C	-0.528406	0.0624265	-0.661634	0.210164	-0.713856	0.271554	-0.847084	0.0125399	-0.794013	0.0100826	-0.612608	0.0194106	0.599902	22.3432	22.8716	23.057	23.7187	22.3164	22.2758	22.4328	23.101	22.6665	22.813	22.1482	23.2925	23.4245	23.5678	23.8878	23.682
CDIF630erm_01561	211		CDIF630erm_01561	putative nicotinamidase	CcpA-	Q	-0.469153	0.00102367	0.0218401	0.849791	0.352498	0.0797617	0.843491	0.0698122	0.61694	0.00172009	-0.273704	0.165589	0.0867918	24.0452	24.5143	23.6927	23.6708	23.9883	24.0777	24.0679	24.4975	24.5597	24.4846	23.5264	23.8818	23.6468	23.271	24.1001	23.5116
CDIF630erm_01776	210		ThiE1	thiamine phosphate synthase	n.a.	H	NaN	NaN	0.255587	0.251039	-1.64164	0.46527	NaN	NaN	NaN	NaN	NaN	NaN	NaN	22.8647	NaN	24.5063	24.2508	n.a.	21.0478	24.3063	n.a.	n.a.	n.a.	24.4107	24.3746	24.7097	24.5393	24.0612	24.1014
CDIF630erm_00292	210		Rex	transcriptional regulator, redox-sensing repressor Rex	n.a.	K	-0.65046	0.00682519	-0.365917	0.0394101	-0.238891	0.0693514	0.0456514	0.28779	-0.0718377	0.0731648	-0.50343	4.16362e-06	0.0156702	26.5426	27.1931	26.7815	27.1474	26.6137	26.4413	26.5674	27.226	27.1726	27.1801	26.6429	26.8629	26.8292	27.119	27.1113	27.2099
CDIF630erm_00835	210		FchA	methenyltetrahydrofolate cyclohydrolase	SigH+	E	NaN	NaN	-0.592255	0.32924	NaN	NaN	1.13701	0.0583302	NaN	NaN	NaN	NaN	NaN	NaN	23.432	21.7027	22.295	21.8066	n.a.	n.a.	23.3914	23.6586	23.2104	n.a.	22.6027	21.884	n.a.	22.8377	22.9209
CDIF630erm_02175	210	x	CDIF630erm_02175	putative enzyme, cyclase family	SigB+	S	-1.1831	0.000725561	-0.326827	0.0842837	0.133412	0.351863	0.989684	0.00221515	0.670337	8.06261e-05	-0.836673	9.68984e-06	0.000563603	25.2459	26.429	25.1125	25.4393	25.3193	25.173	25.2416	26.4596	26.5267	26.2905	25.3214	24.9845	25.0062	25.2927	25.5016	25.513
CDIF630erm_03738	210		CbiC	cobalt-precorrin-8 methylmutase	SigB+	H	-0.135413	0.49855	-0.0776683	0.684731	-0.203959	0.265657	-0.146214	0.484149	-0.174021	0.155724	-0.104791	0.397704	0.764845	22.8376	22.973	23.0415	23.1192	23.0547	22.599	22.8231	23.1365	22.7293	23.0232	23.0927	23.0834	22.9438	23.051	22.9082	23.3607
CDIF630erm_03790	209		Upp	uracil phosphoribosyltransferase	SigB-	F	0.0710876	0.687259	0.243754	0.25573	0.185918	0.293677	0.358584	0.143846	0.267547	0.0418604	0.149301	0.184588	0.423325	25.5927	25.5216	25.4068	25.163	25.7934	25.3877	25.5682	25.7052	25.3633	25.4751	25.361	25.4971	25.3578	25.3588	24.838	25.2422
CDIF630erm_01813	209	x	TerD3	tellurium resistance protein terD	n.a.	T	-0.480745	0.0373259	0.201951	0.218587	-0.860442	0.00569849	-0.177746	0.306542	-0.502692	0.000560055	-0.0789143	0.182841	0.00661493	24.8219	25.3027	25.6824	25.4804	24.9877	24.7748	24.6865	25.2048	25.1873	25.4949	25.5616	25.6368	25.8348	25.3858	25.6798	25.3527
CDIF630erm_00139	209	x	RplC	50S ribosomal protein L3	Hfq-	J	0.990982	0.00143735	0.319104	0.168202	0.81232	0.00196607	0.140442	0.441385	0.551042	0.000666187	0.709768	7.80404e-05	0.00636916	30.2763	29.2853	29.4639	29.1448	30.1746	30.2565	30.3894	29.3983	29.1971	29.2529	29.4729	29.3742	29.5399	29.1013	28.8851	29.4012
CDIF630erm_04007	209		Jag	putative SpoIIIJ-associated RNA/ssDNA-binding protein Jag	n.a.	S	0.437624	0.0350162	0.112822	0.588212	0.465683	0.0570059	0.140881	0.45944	0.31871	0.0270844	0.292213	0.0435854	0.212521	24.8064	24.3687	24.3407	24.2279	24.7007	24.7007	24.997	24.2934	24.4953	24.3086	24.2037	24.2168	24.5708	24.1516	24.5092	23.9697
CDIF630erm_02826	209		CDIF630erm_02826	putative phosphoglycolate phosphatase	n.a.	S	-0.392071	0.0365314	-0.495811	0.123488	0.367007	0.0418762	0.263267	0.271051	0.307219	0.0121073	-0.438299	0.00257149	0.662972	23.8273	24.2194	23.4603	23.9561	23.7832	23.8408	23.857	24.3584	24.1174	24.1712	23.3066	23.5367	23.5262	23.9695	24.2137	23.6257
CDIF630erm_01543	209		CDIF630erm_01543	transcriptional regulator, GntR family	n.a.	K	-0.0308873	0.718952	-0.560394	0.129451	0.782829	0.0011022	0.253322	0.324351	0.491118	0.00153615	-0.248736	0.0378404	0.057945	24.3036	24.3345	23.5208	24.0812	24.4007	24.2924	24.2115	24.3654	24.4078	24.224	23.4664	23.5701	23.524	24.4104	24.0592	23.6831
CDIF630erm_02602	209		CDIF630erm_02602	ABC-type transport system, sulfonates-family permease	n.a.	P	1.42129	0.0348408	NaN	NaN	NaN	NaN	NaN	NaN	NaN	NaN	NaN	NaN	NaN	23.7367	22.3154	NaN	NaN	23.7666	23.9121	23.5021	22.7921	n.a.	23.0012	n.a.	n.a.	n.a.	n.a.	n.a.	n.a.
CDIF630erm_03623	209		CDIF630erm_03623	hypothetical protein	CodY-	S	NaN	NaN	-0.168951	0.0362978	NaN	NaN	0.661802	0.760568	NaN	NaN	NaN	NaN	NaN	NaN	21.9617	21.1309	21.2999	n.a.	n.a.	n.a.	21.7571	21.8025	22.2682	21.1031	21.3765	20.8683	n.a.	21.9176	21.8513
CDIF630erm_00167	207	x	RpsD	30S ribosomal protein S4	SigH-	J	1.26225	0.00970223	0.192988	0.261354	0.566449	0.0458635	-0.502817	0.0320934	0.162449	0.731775	0.733449	4.87958e-05	0.000379871	31.0957	29.8334	30.5292	30.3362	30.9975	31.1725	31.1116	29.9969	29.6063	29.87	30.338	30.4839	30.7372	30.2406	30.4671	30.2912
CDIF630erm_02708	206	x	GrpE	protein (HSP-70 cofactor)	Hfq-	O	0.975365	0.00206366	0.447304	0.209963	0.753132	0.0407437	0.22507	0.428967	0.552738	0.0115529	0.755547	0.00178641	0.158264	26.9006	25.9252	26.1475	25.7002	26.7866	26.918	26.9899	25.769	25.9976	25.9974	26.3725	25.8626	26.1624	25.2488	26.1493	25.5536
CDIF630erm_01859	206		CDIF630erm_01859	putative NADPH-dependent FMN reductase	n.a.	I	0.00105858	0.934209	0.044138	0.80889	0.634899	0.033595	0.677979	0.1181	0.65627	0.00633592	0.0177808	0.791916	0.867161	24.8187	24.8176	24.1838	24.1396	24.8455	24.6603	24.9366	24.8871	25.0533	24.4465	23.8677	24.369	24.2674	24.6295	23.8226	23.805
CDIF630erm_02842	205		Gmk	guanylate kinase	n.a.	F	0.148342	0.202132	0.0576652	0.698634	0.392079	0.0201771	0.301402	0.150189	0.348358	0.00492912	0.108426	0.267014	0.658853	24.8418	24.6934	24.4497	24.392	24.9306	24.7884	24.802	24.547	24.8286	24.6909	24.5809	24.324	24.4326	24.6334	24.153	24.3489
CDIF630erm_00363	205		CDIF630erm_00363	phosphothreonine phosphatase	c-di-GMP-	N	-0.309596	0.229282	-0.191105	0.762448	-0.132889	0.70068	-0.0143986	0.865779	-0.0685171	0.913496	-0.248839	0.34015	0.690692	24.841	25.1506	24.9739	25.165	25.1703	24.7374	24.542	25.0359	25.2018	25.2075	25.3798	24.707	24.729	25.6608	24.4191	25.1557
CDIF630erm_01799	205		CDIF630erm_01799	peptidase propeptide and ypeb domain protein	SigH+	S	NaN	NaN	0.882078	0.741855	NaN	NaN	-1.15282	0.555721	NaN	NaN	NaN	NaN	NaN	NaN	19.716	21.7509	20.8689	18.4836	n.a.	n.a.	n.a.	20.458	20.1249	20.8116	22.4115	21.5955	n.a.	22.1292	20.1428
CDIF630erm_02885	204		PlsY	glycerol-3-phosphate acyltransferase	n.a.	I	0.516876	0.0976068	-0.155035	0.737979	0.565106	0.098695	-0.106806	0.854909	0.250093	0.23955	0.207426	0.353875	0.148153	21.4992	20.9824	20.9341	21.0892	21.4668	21.1963	21.7761	21.2004	20.7382	20.9715	20.8412	20.6608	21.2386	21.4892	21.1031	20.513
CDIF630erm_03005	204		CDIF630erm_03005	putative hydrolase beta-lactamase-like	n.a.	S	0.302209	0.108879	0.0431918	0.785837	0.0768237	0.617402	-0.182193	0.559963	-0.0449478	0.774891	0.170337	0.186516	0.403661	25.9293	25.6271	25.8525	25.8093	25.7381	26.0968	25.9307	25.5887	25.6697	25.6217	25.8752	25.689	25.9785	26.2038	25.5865	25.5381
CDIF630erm_00580	204		CDIF630erm_00580	putative hydrolase, NUDIX family	CcpA+	F	0.308941	0.145483	NaN	NaN	NaN	NaN	0.0997444	0.743516	NaN	NaN	NaN	NaN	NaN	22.8581	22.5492	NaN	22.4494	22.784	23.0679	22.6958	23.0853	n.a.	23.1814	n.a.	n.a.	n.a.	23.7251	n.a.	21.6609
CDIF630erm_03601	203		EngB	GTP-binding protein EngB	n.a.	D	0.449791	0.0692782	0.39036	0.206111	0.035312	0.820811	-0.0241192	0.998582	0.00989216	0.923021	0.420133	0.0144393	0.925772	24.4184	23.9686	24.3831	23.9927	24.5702	24.4534	24.2082	23.7438	24.1712	23.9591	24.3826	24.4036	24.3627	24.2858	23.5141	24.0728
CDIF630erm_00658	203	x	CDIF630erm_00658	putative lipoprotein	n.a.	-	-0.290787	0.163435	-0.90189	0.00704012	0.282495	0.149502	-0.328608	0.0828173	-0.0851006	0.744216	-0.598771	0.000144372	0.00887252	23.9314	24.2222	23.6489	24.5508	23.7082	23.9414	24.1158	24.2273	24.0233	24.3924	23.6174	23.6489	23.6797	24.6818	24.531	24.4283
CDIF630erm_02193	203		CDIF630erm_02193	putative hydrolase, NUDIX family	n.a.	L	NaN	NaN	NaN	NaN	NaN	NaN	0.490252	0.641175	NaN	NaN	NaN	NaN	NaN	NaN	21.7338	NaN	21.2436	n.a.	n.a.	n.a.	21.3398	22.0717	21.6975	n.a.	n.a.	n.a.	n.a.	21.9082	21.7442
CDIF630erm_01639	202		CDIF630erm_01639	putative hydrolase	n.a.	Q	-0.772571	0.255012	NaN	NaN	-0.486467	0.675182	NaN	NaN	NaN	NaN	NaN	NaN	NaN	21.0835	21.8561	21.57	NaN	n.a.	21.736	21.5976	22.036	21.7617	21.7522	21.7752	20.7392	21.9317	n.a.	n.a.	n.a.
CDIF630erm_03736	202		CbiE	cobalt-precorrin-7 (C5)-methyl transferase	SigB+	H	-0.661321	0.108435	NaN	NaN	-0.848548	0.350716	NaN	NaN	NaN	NaN	NaN	NaN	NaN	20.658	21.3193	21.5065	NaN	21.3523	n.a.	21.1245	n.a.	21.8922	21.9161	21.8142	21.2423	21.4012	n.a.	22.0787	n.a.
CDIF630erm_01720	201		HisH	imidazole glycerol phosphate synthase subunit HisH	SigB-	E	-0.427934	0.0496722	-0.0812306	0.646059	-0.785152	0.0690234	-0.438449	0.0499161	-0.596563	0.000904691	-0.218409	0.0544448	0.207872	22.994	23.4219	23.7791	23.8604	22.9107	23.177	22.875	23.3734	23.5962	23.2774	23.8687	24.0127	23.3837	23.8439	23.9368	23.7969
CDIF630erm_03996	200	x	YedF	selenium metabolism protein YedF	n.a.	O	-0.510156	0.00105946	-0.597714	0.910413	3.67527	0.0824	3.58771	0.00115849	3.62319	9.37826e-08	-0.516694	0.101902	0.18139	27.2382	27.7484	23.563	24.1607	27.1913	27.2324	27.2894	27.71	27.7299	27.8036	n.a.	24.4994	23.6822	24.2549	24.285	23.9134
CDIF630erm_02677	200		CDIF630erm_02677	uncharacterized protein	SigB-	K	-0.622429	0.0216815	0.0883235	0.658111	-0.435542	0.0484687	0.27521	0.336996	-0.0475319	0.676885	-0.257231	0.11005	0.0245141	24.4732	25.0956	24.9087	24.8204	24.3439	24.6427	24.4158	25.063	25.0738	25.1485	24.9911	24.8382	24.8927	24.3951	25.2586	24.669
CDIF630erm_03312	199		KpsF	arabinose 5-phosphate isomerase	Hfq+	M	-1.67889	0.0167683	-2.60719	0.112125	-1.62772	0.45642	-2.55603	0.0107188	-2.38314	0.0190049	-2.42929	0.00392355	0.255755	23.0924	24.7713	24.7202	27.3273	22.6543	23.01	23.4902	25.0721	24.2488	24.8717	25.6663	21.9718	24.6068	27.3223	26.5719	27.8242
CDIF630erm_01829	199		CDIF630erm_01829	putative tellurium resistance protein	CcpA-	T	-0.853029	0.0404718	-0.510799	0.222042	-0.830722	0.108476	-0.488493	0.0890967	-0.619948	0.0125813	-0.643507	0.00808484	0.490955	22.4574	23.3104	23.2881	23.7989	22.2022	22.325	22.7791	23.0021	23.2664	23.6003	23.5316	22.6223	23.5341	23.6177	23.9787	23.7776
CDIF630erm_02017	198		PlsC2	putative 1-acyl-sn-glycerol-3-phosphate acyltransferase	SigB-	I	1.37193	0.0748703	NaN	NaN	0.148497	0.484788	NaN	NaN	NaN	NaN	NaN	NaN	NaN	22.2403	20.8683	22.0918	NaN	22.3952	22.3537	21.927	n.a.	21.2726	21.6139	22.1696	22.1843	21.9046	n.a.	21.4649	n.a.
CDIF630erm_00655	198		CheB	putative protein-glutamate methylesterase	n.a.	NT	-0.34201	0.382085	-2.46791	0.107934	2.12709	0.115198	0.0011903	0.91026	0.60059	0.0394427	-1.04403	0.017866	0.0467764	27.7658	28.1079	25.6388	28.1067	27.5429	27.53	28.1377	28.4753	27.6091	28.111	26.1205	23.3497	26.1231	27.2156	28.3192	28.4874
CDIF630erm_00520	198	x	CDIF630erm_00520	putative radical SAM-family protein	SigD-	C	-2.14022	0.0181806	-1.35927	0.0105605	-2.63919	0.0101991	-1.85824	0.00203974	-2.03814	7.31715e-07	-1.49592	5.05548e-06	0.0348694	23.3629	25.5031	26.0021	27.3613	23.8041	23.2669	22.8618	25.4248	25.3269	25.7268	25.9844	26.0462	25.9745	27.3471	27.1103	27.5872
CDIF630erm_00715	198		CDIF630erm_00715	hypothetical protein	n.a.	-	-1.09869	0.270305	NaN	NaN	NaN	NaN	NaN	NaN	NaN	NaN	NaN	NaN	NaN	20.1954	21.2941	NaN	NaN	21.2223	n.a.	20.14	21.8986	n.a.	21.8592	n.a.	21.0809	n.a.	n.a.	n.a.	n.a.
CDIF630erm_01287	197		RnfE	electron transport complex protein	n.a.	C	NaN	NaN	0.190845	0.575439	-0.898614	0.0123189	NaN	NaN	NaN	NaN	NaN	NaN	NaN	21.9863	NaN	22.8849	22.694	21.9757	21.8233	22.1421	21.6745	n.a.	n.a.	22.6527	23.1218	22.8412	23.2458	22.6924	21.7923
CDIF630erm_00344	197		PurN	phosphoribosylglycinamide formyltransferase	n.a.	F	NaN	NaN	-1.11219	0.017401	NaN	NaN	NaN	NaN	NaN	NaN	NaN	NaN	NaN	NaN	NaN	24.3112	25.4234	n.a.	n.a.	n.a.	n.a.	n.a.	22.889	24.6104	24.315	23.9282	25.3117	25.256	25.667
CDIF630erm_01560	197	x	CDIF630erm_01560	hypothetical protein	n.a.	S	-0.210925	0.185856	0.237013	0.271258	0.397036	0.0994661	0.844975	0.00586668	0.619995	0.000335787	-0.0343377	0.941763	0.0694565	24.8541	25.0651	24.4571	24.2201	24.8308	25.0141	24.7002	25.0038	25.2252	24.9512	24.174	24.6759	24.4777	24.0686	24.365	24.2114
CDIF630erm_03499	197		CDIF630erm_03499	putative nitroreductase-like oxidoreductase	n.a.	C	0.395005	0.0275485	0.253949	0.281529	0.657123	0.00971864	0.516067	0.103857	0.594492	0.00031619	0.338618	0.00968648	0.547043	25.0462	24.6512	24.3891	24.1351	25.0151	25.0195	25.1023	24.7422	24.6696	24.534	24.3539	24.3049	24.5011	24.3441	24.2323	23.7664
CDIF630erm_01768	196		CysE	serine O-acetyltransferase	Hfq-	E	0.441098	0.0138572	NaN	NaN	NaN	NaN	-0.0598543	0.861088	NaN	NaN	NaN	NaN	NaN	24.2531	23.812	NaN	23.8718	24.3224	24.296	24.1336	23.718	23.7847	23.9254	n.a.	n.a.	n.a.	24.0907	23.975	23.4796
CDIF630erm_01745	196	x	CDIF630erm_01745	putative esterase, SGNH hydrolase-type	n.a.	E	-1.99133	0.103363	-0.276521	0.272252	-1.12377	0.245795	0.591046	0.936203	0.0463571	0.227353	-1.05723	0.00100759	0.172259	20.912	22.9034	22.0358	22.3123	n.a.	21.6748	21.2941	22.7191	23.146	22.8091	21.8042	22.146	22.132	n.a.	23.2123	22.4936
CDIF630erm_00816	196		CDIF630erm_00816	putative cell-division protein	n.a.	D	-0.129243	0.488532	-0.19992	0.817241	1.13255	0.284494	1.06187	0.459247	1.09519	0.0450768	-0.151756	0.551053	0.944295	22.9065	23.0358	21.774	21.9739	23.0196	22.7454	22.9409	23.0147	23.2559	22.8008	n.a.	22.5946	22.0771	n.a.	22.0382	22.9406
CDIF630erm_00308	194	x	PyrE	orotate phosphoribosyltransferase	SigB-	F	0.41296	0.0364506	0.951444	0.00442988	-1.09179	0.00520917	-0.553303	0.012926	-0.884872	1.47973e-06	0.756742	6.18225e-06	0.00335199	26.8144	26.4014	27.9062	26.9547	26.91	26.658	26.8629	26.5581	26.3582	26.2729	27.8718	27.9316	27.9145	27.007	26.83	27.0194
CDIF630erm_03606	194		ClpP1	ATP-dependent clp protease proteolytic subunit	n.a.	OU	-0.208901	0.157096	0.343443	0.0997736	-0.363594	0.103348	0.188751	0.141876	-0.0938396	0.378792	0.0756106	0.514613	0.0167517	27.1005	27.3094	27.4641	27.1207	27.2615	27.0788	26.9437	27.3702	27.3734	27.176	27.2744	27.6924	27.3929	27.1389	26.9873	27.2258
CDIF630erm_03657	194		CDIF630erm_03657	putative protease/amidase	n.a.	K	-0.735452	0.0511238	NaN	NaN	NaN	NaN	0.240652	0.523678	NaN	NaN	NaN	NaN	NaN	22.5332	23.2686	NaN	23.028	22.8975	22.3154	22.3035	23.525	23.1139	23.1281	21.5801	n.a.	n.a.	23.6323	22.0608	22.9814
CDIF630erm_01659	194		CDIF630erm_01659	transcriptional regulator, HTH-type	Spo0A-	K	-0.12923	0.491318	-0.190762	0.29279	0.196415	0.267614	0.134882	0.481704	0.163944	0.169563	-0.158232	0.185281	0.747861	25.5986	25.7279	25.4022	25.593	25.426	25.7019	25.6533	25.7959	25.8935	25.4592	25.239	25.6332	25.3027	25.6543	25.7038	25.4031
CDIF630erm_01998	193		TerD4	tellurium resistance protein terD	n.a.	T	-0.0832521	0.336964	-0.434451	0.190068	0.614623	0.0430461	0.263424	0.314365	0.423332	0.00728369	-0.23237	0.0883307	0.230127	25.6014	25.6846	24.9868	25.4212	25.6453	25.5148	25.6403	25.5677	25.7562	25.723	25.1678	25.0236	24.736	25.0047	25.7303	25.4382
CDIF630erm_02363	193		CDIF630erm_02363	hypothetical protein	n.a.	-	-1.01954	0.244992	NaN	NaN	0.221298	0.455281	NaN	NaN	NaN	NaN	NaN	NaN	NaN	21.8738	22.8933	21.6525	NaN	n.a.	22.6142	22.2845	22.8007	23.0245	22.845	22.1481	22.3216	n.a.	n.a.	n.a.	n.a.
CDIF630erm_00740	193		CDIF630erm_00740	putative membrane protein	n.a.	C	NaN	NaN	1.3586	0.361106	NaN	NaN	NaN	NaN	NaN	NaN	NaN	NaN	NaN	NaN	NaN	25.3029	23.9443	n.a.	n.a.	n.a.	n.a.	n.a.	n.a.	25.6218	24.1686	25.678	n.a.	24.7533	24.2638
CDIF630erm_01812	192		TerD2	tellurium resistance protein terD	n.a.	T	-0.650316	0.000810053	0.110179	0.548112	-0.482418	0.0425411	0.278076	0.193033	-0.0668864	0.341231	-0.256687	0.0194163	0.00291518	27.3635	28.0138	27.8459	27.7357	27.3207	27.3511	27.417	28.0508	28.0493	27.9384	27.6487	27.97	27.8995	27.4932	27.9945	27.6742
CDIF630erm_01811	192		TerD1	tellurium resistance protein terD	n.a.	T	-0.444708	0.0723483	-0.453834	0.24669	-0.296079	0.152888	-0.305206	0.387522	-0.301348	0.0868231	-0.449745	0.0168011	0.917304	25.428	25.8728	25.7241	26.178	25.4809	25.1837	25.5896	25.9545	25.8048	25.8549	25.5177	25.813	25.8214	26.4838	26.2589	25.6759
CDIF630erm_01719	192		HisB	imidazoleglycerol-phosphate dehydratase	CodY-	E	0.704579	0.0788418	0.369064	0.431004	0.397124	0.265433	0.0616096	0.126567	0.260189	0.719659	0.550114	0.267242	0.0453375	22.8801	22.1755	22.4829	22.1139	22.936	22.4432	23.1689	22.3522	22.2695	21.8577	22.666	22.6306	22.0811	22.8352	22.5482	n.a.
CDIF630erm_00819	192	x	CDIF630erm_00819	putative metal-dependent phosphohydrolase	n.a.	S	-1.02452	0.0681691	-0.69685	0.0361506	-0.0559785	0.783149	0.271691	0.463422	0.15528	0.581307	-0.8668	0.000535792	0.387979	22.7465	23.771	22.8024	23.4993	22.6115	22.6565	22.9478	23.5356	23.419	24.222	22.9138	22.5201	22.9367	23.5584	23.465	23.4727
CDIF630erm_02620	191	x	IorB	indolepyruvate oxidoreductase, sununit beta	CodY+	C	-4.1678	0.00308846	0.0657368	0.632636	-3.12212	0.0219844	1.11141	0.220799	0.156282	0.27575	-1.43759	0.0112928	0.00239539	23.2101	27.3779	26.3322	26.2665	23.2276	23.2426	23.1587	27.3095	27.7526	26.9623	25.3406	26.8602	26.4096	24.3017	27.474	25.0634
CDIF630erm_02114	191		EutV	two-component response regulator, ethanolamine specific	n.a.	T	0.161213	0.393305	NaN	NaN	-1.14188	0.0569349	NaN	NaN	NaN	NaN	NaN	NaN	NaN	21.3057	21.1445	22.4476	NaN	n.a.	21.9571	21.8211	21.633	21.8199	n.a.	22.6086	22.496	22.2095	n.a.	22.0768	n.a.
CDIF630erm_03998	191		CDIF630erm_03998	putative exported protein	n.a.	S	-0.48724	0.102047	0.0378258	0.783475	-0.319741	0.174341	0.205325	0.456136	-0.0368595	0.785546	-0.219517	0.220561	0.101132	26.3769	26.8641	26.6966	26.6588	26.2871	26.131	26.6602	26.8972	26.7177	26.9662	26.6483	26.7777	26.6602	26.1478	26.6463	27.0449
CDIF630erm_03735	191		CbiT	cobalt-precorrin-6B (C15)- methyltransferase [decarboxylating]	SigB+	H	NaN	NaN	-0.337085	0.329127	NaN	NaN	-0.0154225	0.965092	NaN	NaN	NaN	NaN	NaN	NaN	22.0002	21.6785	22.0156	n.a.	n.a.	22.3165	n.a.	22.64	22.5281	22.1417	22.3758	n.a.	22.4432	n.a.	22.7424
CDIF630erm_02568	190		Xpt	xanthine phosphoribosyltransferase	Spo0A-	F	0.511924	0.000610206	0.770346	0.0198536	-0.188862	0.213163	0.0695599	0.617601	-0.0878802	0.580888	0.643804	7.55324e-05	0.16541	25.4353	24.9234	25.6242	24.8538	25.4561	25.4658	25.3827	24.8814	24.9452	24.9427	25.7245	25.7065	25.4221	24.5942	25.0783	24.8486
CDIF630erm_01622	190	x	WrbA	putative flavodoxin protein	SigH+	S	0.0112909	0.962013	-0.692753	0.0616569	1.63194	0.0353054	0.9279	0.0760167	1.23875	0.00263128	-0.194673	0.0435479	0.0486468	22.9591	22.9478	21.3272	22.0199	22.6845	22.7965	23.3152	22.9323	23.0874	22.8104	n.a.	21.9443	21.8792	n.a.	22.6625	22.5449
CDIF630erm_01613	190		FolE	GTP cyclohydrolase 1	SigB+	F	0.102993	0.782273	0.447331	0.124902	-0.179081	0.479358	0.165258	0.439147	-0.0232613	0.953943	0.275574	0.131374	0.256617	24.8905	24.7876	25.0696	24.6223	24.5106	25.2627	24.7971	24.8382	24.8665	24.6483	24.8829	25.2945	24.9998	24.2534	24.8478	24.7016
CDIF630erm_02775	190		CDIF630erm_02775	putative hydrolase	SigB+	H	0.108118	0.698451	-1.49604	0.153551	1.305	0.0633658	-0.299157	0.590097	0.318127	0.510249	-0.558918	0.295734	0.134312	23.8386	23.7305	22.5336	24.0296	24.0953	23.5163	23.8464	24.2647	23.1291	23.5668	n.a.	23.036	23.1966	24.3113	24.3066	23.2258
CDIF630erm_01286	189	x	RnfG	electron transport complex protein	Spo0A-	C	0.386927	0.365277	1.28262	0.0179097	-1.24951	0.0171165	-0.353822	0.403362	-0.926813	0.00909258	0.955201	0.00728754	0.141775	23.9792	23.5923	25.2287	23.9461	23.8041	23.8711	24.2258	23.6072	22.7804	24.0981	24.8716	25.0995	25.6127	24.1407	24.0177	23.6326
CDIF630erm_02937	189	x	CDIF630erm_02937	phosphate acyltransferase	CcpA-	Q	0.214154	0.0364349	-0.39318	0.0207976	0.878271	0.0012219	0.270937	0.0386655	0.565221	4.56941e-06	-0.0300379	0.130855	0.000438538	29.8606	29.6464	28.9823	29.3755	29.8037	29.8462	29.929	29.6978	29.6851	29.5519	29.0654	28.857	29.0163	29.4903	29.2834	29.3448
CDIF630erm_01188	189		CDIF630erm_01188	putative phosphodiesterase	n.a.	S	-0.731472	0.00123535	-0.486027	0.335586	0.101285	0.321376	0.346729	0.324223	0.249506	0.157405	-0.618252	0.00912862	0.372741	23.6956	24.427	23.5943	24.0803	23.7396	23.7444	23.5981	24.3721	24.4979	24.4082	23.7094	23.6044	23.4581	24.6269	23.5477	23.8426
CDIF630erm_01033	189		CDIF630erm_01033	putative phage protein	n.a.	-	-0.188258	0.366593	-0.0349308	0.807775	0.219173	0.426663	0.3725	0.119681	0.298799	0.0820584	-0.119425	0.447484	0.762454	24.376	24.5643	24.1568	24.1918	24.4564	24.369	24.2983	24.696	24.2608	24.694	23.6325	24.5424	24.1544	24.1763	24.3407	24.0428
CDIF630erm_00690	189		CDIF630erm_00690	HD domain protein	CodY-	S	-1.22698	0.194766	-0.652195	0.195909	-1.01868	0.430919	-0.443894	0.289355	-0.641144	0.176786	-0.868491	0.049181	0.935542	22.4957	23.7227	23.5144	24.1666	23.3009	22.8207	n.a.	23.4762	23.4569	24.1291	22.8619	23.5425	23.9411	24.0663	24.5881	23.7085
CDIF630erm_01999	188		TerD5	tellurium resistance protein terD	n.a.	T	-0.0321871	0.751421	-0.299068	0.111512	0.581543	0.0218328	0.314662	0.0212298	0.440457	0.000336024	-0.145083	0.0536706	0.110561	24.9352	24.9673	24.3536	24.6527	25.0988	24.8547	24.8369	24.8548	25.0321	25.0088	24.5288	24.336	24.1741	24.6563	24.7243	24.5735
CDIF630erm_02446	188		CynT	carbonic anhydrase	n.a.	P	-0.873773	0.0289596	0.618876	0.122484	-1.38497	0.0185751	0.107677	0.662607	-0.606418	0.00607129	0.0317269	0.516205	0.00202356	22.9454	23.8192	24.3304	23.7115	22.9727	22.8698	22.9907	23.585	24.0778	23.7504	24.6592	24.0369	24.2226	24.1379	23.4367	23.4419
CDIF630erm_03356	188		CDIF630erm_03356	putative membrane protein	Hfq+	T	0.446466	0.0575798	NaN	NaN	NaN	NaN	NaN	NaN	NaN	NaN	NaN	NaN	NaN	25.0736	24.6271	NaN	NaN	25.1509	25.0756	24.9897	24.7279	24.413	24.7187	n.a.	n.a.	n.a.	n.a.	n.a.	n.a.
CDIF630erm_02688	187	x	CDIF630erm_02688	putative ribosome-associated sigma 54 modulation protein	n.a.	J	-0.881988	0.0198396	0.196102	0.40245	-1.54035	0.001491	-0.462264	0.158691	-0.938263	3.65436e-05	-0.164883	0.0240756	0.00182657	24.1259	25.0079	25.6663	25.4702	24.2967	24.1531	23.9005	25.1006	24.9983	24.9191	25.6944	25.5231	25.7703	25.7056	25.0693	25.5616
CDIF630erm_00672	187		CDIF630erm_00672	transcriptional regulator, ArsR family	n.a.	K	0.24268	0.165334	0.0181629	0.957953	0.807936	0.0163105	0.583419	0.00241672	0.700746	4.78778e-05	0.156962	0.203721	0.232736	25.1298	24.8871	24.3219	24.3037	24.9456	25.1194	25.3024	24.9378	24.9118	24.8086	24.0598	24.4959	24.3756	24.391	24.2819	24.2337
CDIF630erm_03242	187		AtpE1	V-type ATP synthase subunit E	CodY-	C	0.194761	0.315125	-0.0293702	0.829682	-0.707674	0.129544	-0.931806	0.627958	-0.816531	0.238801	0.0517018	0.662958	0.943601	21.8418	21.647	22.5494	22.5788	22.3219	22.5244	n.a.	22.2114	n.a.	22.2522	n.a.	23.2357	23.0254	n.a.	23.825	21.9074
CDIF630erm_03815	186		Pth	peptidyl-tRNA hydrolase	n.a.	J	-0.388165	0.326263	-0.175478	0.545513	0.364827	0.0724627	0.577514	0.182597	0.481519	0.027201	-0.299027	0.181194	0.565434	24.304	24.6921	23.9392	24.1146	24.4736	24.2873	24.1305	24.1443	24.8454	24.9598	23.8942	23.9781	23.9439	23.7124	24.4119	24.1355
CDIF630erm_03747	186		CobU	bifunctional adenosylcobinamide-phosphate guanylyltransferase/adenosylcobinamide kinase	SigH+	H	-0.450038	0.094371	-1.14299	0.418163	0.820319	0.636903	0.127365	0.584322	0.380968	0.334148	-0.740384	0.0366277	0.733386	22.3095	22.7595	21.4892	22.6322	22.1263	22.5629	22.2006	22.9999	22.5743	22.6691	22.4333	n.a.	21.5948	22.8137	22.2368	22.777
CDIF630erm_00478	186		CDIF630erm_00478	putative hydrolase, HAD superfamily	CcpA+	S	0.459611	0.0769116	NaN	NaN	0.0771062	0.42821	NaN	NaN	NaN	NaN	NaN	NaN	NaN	23.1193	22.6597	23.0422	NaN	23.1554	23.1946	23.0008	22.4078	22.8224	22.7176	23.073	23.1236	22.9227	n.a.	22.8668	n.a.
CDIF630erm_00233	185	x	VorA'1	3-methyl-2-oxobutanoate dehydrogenase (ferredoxin), alpha subunit N-terminal region	Hfq+	C	-1.98853	0.0101315	0.842973	0.190028	-3.96491	0.00168182	-1.13341	0.153297	-2.29138	2.64073e-05	0.390674	0.0904909	0.000953166	26.5411	28.5296	30.506	29.6631	26.8634	26.4941	26.1859	28.5207	28.6304	28.4309	30.0545	31.0401	30.2209	28.7503	30.2825	29.5623
CDIF630erm_02368	185		Rrf	ribosome-recycling factor	SigH+	J	-0.0666023	0.651776	-0.624307	0.00359755	-0.209364	0.265759	-0.767069	0.00300441	-0.521342	0.000357686	-0.392051	0.00305346	0.0109729	26.6821	26.7487	26.8915	27.5158	26.7998	26.8037	26.4084	26.6038	26.8357	26.7963	26.9042	26.9796	26.784	27.5373	27.421	27.5843
CDIF630erm_01326	185		FapR	fatty acid and phospholipid biosynthesis regulator	n.a.	K	0.634439	0.0946747	0.598648	0.0400274	0.504823	0.118821	0.469031	0.00756194	0.490694	0.00373428	0.619535	0.000951006	0.934896	22.4436	21.8091	21.9388	21.3401	22.0754	22.4311	22.7468	21.8354	21.6934	21.8915	21.7019	22.0287	22.0592	21.3712	21.255	21.3904
CDIF630erm_01398	185		Efp	elongation factor P (EF-p)	n.a.	J	0.528748	0.016793	-0.249474	0.172521	0.706004	0.00518084	-0.0722181	0.675049	0.335596	0.00648808	0.181948	0.138665	0.00221311	28.3642	27.8355	27.6582	27.9077	28.4596	28.2274	28.3958	27.8172	27.6905	27.9836	27.7874	27.5974	27.5805	28.0599	27.666	27.9684
CDIF630erm_01821	184		CDIF630erm_01821	transcriptional regulator, RmlC-type	n.a.	K	-0.356839	0.132373	NaN	NaN	NaN	NaN	NaN	NaN	NaN	NaN	NaN	NaN	NaN	21.8165	22.1733	NaN	NaN	22.0335	21.7269	21.661	22.2384	22.3377	21.91	n.a.	21.039	n.a.	n.a.	n.a.	n.a.
CDIF630erm_02810	184		CDIF630erm_02810	rna methyltransferase, rsmd family	n.a.	L	0.163701	0.710475	NaN	NaN	NaN	NaN	NaN	NaN	NaN	NaN	NaN	NaN	NaN	21.5846	21.4209	NaN	NaN	n.a.	22.2743	22.0566	21.4691	22.3962	n.a.	n.a.	n.a.	n.a.	n.a.	n.a.	20.6643
CDIF630erm_03616	183		HydN2	electron transport protein	SigB+	C	NaN	NaN	-0.964208	0.0207647	NaN	NaN	-0.569936	0.0724281	NaN	NaN	NaN	NaN	NaN	NaN	22.1101	21.7158	22.68	n.a.	n.a.	n.a.	22.1065	21.9035	22.2939	21.9451	21.5144	21.654	22.745	22.9059	22.3298
CDIF630erm_00259	183	x	CDIF630erm_00259	putative RNA-binding protein	SigH+	J	-1.68835	0.00452372	-0.944168	0.00136313	-0.976206	0.00438536	-0.232027	0.0652338	-0.445964	2.49527e-05	-1.23988	6.5717e-08	0.000678838	25.4451	27.1334	26.4213	27.3654	25.4177	25.6378	25.2538	27.0792	27.1548	27.1648	26.3235	26.4062	26.5268	27.2614	27.3752	27.4533
CDIF630erm_01140	182		FumB	fumarate hydratase class i, subunit B	n.a.	C	NaN	NaN	-1.23452	0.440023	NaN	NaN	NaN	NaN	NaN	NaN	NaN	NaN	NaN	NaN	NaN	24.3005	25.535	n.a.	22.3187	n.a.	23.1411	n.a.	n.a.	25.1771	23.8174	23.1439	26.5602	23.3928	25.0974
CDIF630erm_01692	181		Rbr3	reverse rubrerythrin	c-di-GMP-	C	-0.471964	0.0351605	0.157266	0.347302	-0.452716	0.0539775	0.176514	0.238767	-0.121028	0.185576	-0.142361	0.13	0.0106543	30.0343	30.5063	30.4871	30.3298	30.0579	30.1787	29.8471	30.4792	30.659	30.3654	30.6966	30.385	30.3541	30.233	30.494	30.2472
CDIF630erm_01638	181	x	Rbr2	reverse rubrerythrin	c-di-GMP-	C	-0.841734	0.00236373	1.24725	0.0992873	-0.892478	0.00255016	1.1965	0.108266	0.0817634	0.367274	0.150056	0.272719	0.00176931	29.1385	29.9802	30.031	28.7837	29.1647	29.1931	29.0539	29.9639	30.1134	29.8514	30.0611	30.0097	30.0217	27.9548	29.555	28.3301
CDIF630erm_03782	181		AtpH	ATP synthase subunit delta	SigH-	C	0.451317	0.275738	-0.136569	0.68634	-0.303467	0.203222	-0.891353	0.0931356	-0.581449	0.019865	0.097567	0.389	0.184838	23.5672	23.1159	23.8707	24.0073	23.8287	23.4374	23.3947	23.2843	22.4518	23.4322	24.1132	23.7061	23.7578	24.3832	23.9109	23.6244
CDIF630erm_00154	180	x	RplF	50S ribosomal protein L6	CcpA+	J	1.05173	0.00652055	0.369916	0.00846801	0.741956	0.018035	0.0601364	0.718296	0.483013	0.00112441	0.757693	1.90773e-05	0.00260739	30.4164	29.3647	29.6745	29.3046	30.3641	30.2648	30.5997	29.4884	29.1172	29.4599	29.694	29.6777	29.6514	29.2772	29.3676	29.2668
CDIF630erm_00151	180	x	RplE	50S ribosomal protein L5	SigH-	J	1.00124	0.000927992	0.47277	0.0173857	0.688274	0.00378584	0.1598	0.177947	0.489927	0.000133054	0.775457	2.36264e-06	0.00280259	29.9468	28.9456	29.2586	28.7858	29.8755	30.0381	29.9221	29.0589	28.8756	28.8951	29.1377	29.2522	29.3759	28.6616	28.7776	28.9077
CDIF630erm_00125	180		NusG	transcription antitermination protein	SigH-	K	0.404217	0.0624803	0.279499	0.15991	-0.212833	0.215371	-0.337551	0.12152	-0.26784	0.0297148	0.33593	0.0105691	0.602397	26.2089	25.8047	26.4218	26.1423	26.2102	26.391	25.9991	25.6675	25.7945	25.9393	26.5764	26.3526	26.3227	25.9543	26.0465	26.3888
CDIF630erm_03527	179	x	Hpt2	hypoxanthine phosphoribosyltransferase	n.a.	F	0.624498	0.0354079	-0.595467	0.218448	1.57257	0.0534642	0.352606	0.0310652	0.965612	0.0010838	0.208201	0.86956	0.0123002	26.1813	25.5568	24.6087	25.2042	25.97	26.1659	26.3789	25.5457	25.5401	25.5841	23.7607	24.9636	24.8297	25.3266	25.1394	25.1382
CDIF630erm_01159	179		CDIF630erm_01159	putative transcriptional regulator, HTH	SigB-	K	1.73534	0.514565	0.207701	0.288292	0.506152	0.956762	-1.02149	0.402938	-0.0148455	0.701336	0.905026	0.390826	0.629499	23.0046	21.2693	22.4985	22.2908	23.9759	20.9851	22.6695	21.5041	22.1358	n.a.	22.416	22.3504	22.704	22.416	22.3871	22.0397
CDIF630erm_01339	179		CDIF630erm_01339	putative N-acetyltransferase	Spo0A-	M	0.419348	0.0788285	0.194078	0.257138	0.0095039	0.909019	-0.215766	0.248433	-0.091209	0.311617	0.302691	0.0110544	0.254845	25.9402	25.5208	25.9307	25.7366	25.8355	26.0242	25.9545	25.7249	25.4789	25.331	26.0737	25.9564	25.7426	25.9251	25.5928	25.6705
CDIF630erm_00667	178		SpsB1	signal peptidase IB	SigH+	U	-0.450032	0.252295	0.122145	0.436003	0.0334379	0.185334	0.605614	0.369579	0.335711	0.0885362	-0.195394	0.201399	0.923049	23.0899	23.5399	23.0565	22.9343	n.a.	23.6632	23.6865	n.a.	23.9302	24.2964	22.8403	22.4213	23.6369	n.a.	23.8501	23.0893
CDIF630erm_00944	178		Rbr1	putative rubrerythrin	n.a.	C	0.0225598	0.819359	0.12042	0.62802	-0.436874	0.0473058	-0.339014	0.44707	-0.389156	0.055732	0.0780287	0.551938	0.666313	33.3969	33.3744	33.8338	33.7134	33.3084	33.4281	33.4503	33.5475	33.2095	33.346	33.7098	33.7772	33.9983	33.1282	34.1335	33.7068
CDIF630erm_01369	178		NudF	ADP-ribose pyrophosphatase	n.a.	L	0.0284591	0.878448	-2.27351	0.194485	0.723363	0.249968	-1.57861	0.434257	-0.835525	0.988214	-1.28359	0.146866	0.134001	24.0073	23.9788	23.2839	25.5574	24.2542	23.8692	23.8626	23.6334	24.1811	24.0662	24.1895	22.2728	22.6185	24.5179	23.4701	26.7453
CDIF630erm_03547	178		CDIF630erm_03547	hypothetical protein	n.a.	K	-0.546956	0.00432759	-0.306757	0.379038	0.0511358	0.625671	0.291335	0.302501	0.188864	0.174492	-0.433972	0.0124254	0.322775	23.1219	23.6688	23.0707	23.3775	23.0484	23.1645	23.15	23.5575	23.7613	23.6804	22.8907	23.1956	23.1091	23.7546	23.3038	22.9644
CDIF630erm_00709	178		CDIF630erm_00709	uncharacterized protein, YbdM-like	Fur-	K	NaN	NaN	NaN	NaN	NaN	NaN	NaN	NaN	NaN	NaN	NaN	NaN	NaN	NaN	21.006	20.9312	NaN	n.a.	n.a.	n.a.	n.a.	21.4271	21.7381	n.a.	21.3372	21.6755	n.a.	n.a.	n.a.
CDIF630erm_02174	177	x	CDIF630erm_02174	putative oligonucleotide binding regulator	n.a.	S	-1.31538	0.0013813	0.0976864	0.622599	-0.0887105	0.447699	1.32436	0.376006	0.761987	0.0973318	-0.755077	0.00338911	0.0473918	23.1728	24.4882	23.2615	23.1638	23.3656	23.0799	23.0515	24.4062	24.4627	24.5895	23.2825	23.2239	23.2774	n.a.	24.2051	23.0775
CDIF630erm_02040	177		AroK	shikimate kinase	n.a.	F	-0.940682	0.0372537	-0.315952	0.456131	-0.265347	0.269277	0.359383	0.2892	0.113734	0.725409	-0.633387	0.00749029	0.0774035	23.1014	24.0421	23.3667	23.6827	23.3632	23.1357	22.7374	24.0994	23.9306	24.09	23.4219	23.4047	23.2688	23.6534	24.1051	23.1261
CDIF630erm_01487	176	x	SpsB3	signal peptidase IB	n.a.	U	1.56323	0.00552033	NaN	NaN	0.470362	0.201083	NaN	NaN	NaN	NaN	NaN	NaN	NaN	23.7427	22.1795	23.2724	NaN	23.4051	23.8278	23.9417	22.4476	21.9929	22.0547	23.042	23.7366	22.8916	n.a.	n.a.	n.a.
CDIF630erm_02946	175		Hpt1	hypoxanthine phosphoribosyltransferase	SigH-	F	0.568467	0.0718216	0.135854	0.451664	0.737337	0.0477745	0.304723	0.169531	0.547252	0.00158708	0.390731	0.0136632	0.104118	24.9348	24.3664	24.1975	24.0616	24.6235	25.0257	25.1101	24.4114	24.4124	24.2708	24.3286	24.1186	24.1358	24.2319	24.1451	23.7669
CDIF630erm_02873	175		CDIF630erm_02873	putative cell-division initiation protein DivIVA	SigH+	D	0.201301	0.48998	0.477074	0.142519	-0.0205693	0.853952	0.255203	0.323715	0.101194	0.461237	0.333589	0.0539808	0.316602	25.3916	25.1903	25.4122	24.9351	25.1255	25.2127	25.7535	25.0815	25.3454	25.1303	25.2705	25.4137	25.5399	25.1462	24.5192	25.0633
CDIF630erm_00459	174		PpiB	peptidyl-prolyl cis-trans isomerase B	SigB-	G	0.683885	0.0198052	0.228778	0.104607	0.62398	0.022689	0.168873	0.177296	0.432046	0.000250485	0.487337	9.4198e-05	0.007988	27.8001	27.1162	27.1761	26.9473	27.6316	27.7945	27.9559	27.1225	27.1553	27.0694	27.1986	27.1802	27.1491	26.7862	27.0546	26.9878
CDIF630erm_02808	174		CDIF630erm_02808	hypothetical protein	n.a.	L	-0.189375	0.316572	-0.3483	0.414803	0.629512	0.0333366	0.470587	0.234074	0.542669	0.00838883	-0.253874	0.180065	0.753243	24.0134	24.2028	23.3839	23.7322	23.7954	24.1107	24.1116	24.2546	23.9694	24.3569	23.3203	23.4827	23.3432	24.1716	23.1874	23.6709
CDIF630erm_01324	174		CDIF630erm_01324	hypothetical protein	CcpA+	S	-0.96878	0.381381	-0.149469	0.637022	-0.574916	0.957637	0.244395	0.459034	-0.0873611	0.584148	-0.535843	0.274186	0.646958	23.0764	24.0452	23.6513	23.8008	n.a.	23.3627	23.9088	24.4093	23.7239	23.9132	23.1467	23.9299	23.7652	23.9685	23.3833	23.9746
CDIF630erm_00956	173	x	CDIF630erm_00956	putative nitroreductase-like oxidoreductase	SigB+	C	-0.957202	0.0444903	-1.44765	0.0415659	-0.206361	0.417288	-0.696813	0.144573	-0.548052	0.0438481	-1.24041	0.000181868	0.272087	21.6221	22.5793	21.8284	23.2761	21.9102	21.6468	21.2294	22.5371	22.7285	22.4587	21.787	22.0525	21.6113	23.6538	23.2964	22.7334
CDIF630erm_03355	173		CDIF630erm_03355	hypothetical protein	n.a.	S	0.372407	0.0260489	NaN	NaN	NaN	NaN	NaN	NaN	NaN	NaN	NaN	NaN	NaN	24.0312	23.6588	NaN	NaN	24.1549	23.9009	24.0266	23.6709	23.7398	23.56	n.a.	n.a.	n.a.	n.a.	n.a.	n.a.
CDIF630erm_01360	173		CDIF630erm_01360	putative N-acetyltransferase	Hfq+	K	NaN	NaN	NaN	NaN	NaN	NaN	0.537539	0.874318	NaN	NaN	NaN	NaN	NaN	NaN	22.3682	NaN	21.8306	n.a.	n.a.	n.a.	21.8074	22.3761	22.7649	n.a.	n.a.	21.3204	n.a.	22.673	22.1021
CDIF630erm_03655	172		CDIF630erm_03655	putative nitroreductase-like oxidoreductase	CcpA-	C	0.343198	0.187833	0.558448	0.186379	-0.785836	0.0471708	-0.570586	0.24009	-0.694884	0.0107358	0.475653	0.0441809	0.503738	25.8697	25.5265	26.6555	26.0971	25.7492	25.6487	26.159	25.4885	25.6387	25.445	26.3022	26.9287	26.6681	25.5921	26.6093	25.8946
CDIF630erm_01408	171		RimM	16S rRNA processing protein RimM	n.a.	J	1.13316	0.0131718	0.281332	0.147583	0.348227	0.000579178	-0.503601	0.0694059	0.0239735	0.417528	0.695864	5.08217e-05	0.00164612	24.0586	22.9254	23.7103	23.429	24.0303	24.0518	24.0928	23.1645	22.8546	22.7205	23.6856	23.7159	23.7291	23.613	23.4592	23.1823
CDIF630erm_02427	171		FtnA	bacterial non-heme ferritin	Hfq+	P	-0.963775	0.0291258	0.282983	0.500774	-0.363813	0.24355	0.882945	0.262545	0.331665	0.337193	-0.395476	0.709942	0.0880222	27.3523	28.3161	27.7161	27.4331	27.6703	26.9144	27.374	28.0991	28.3056	28.5137	27.8673	27.5452	27.7178	25.5358	27.3373	28.2778
CDIF630erm_03826	171	x	CDIF630erm_03826	putative pilin protein	CcpA+	U	0.437766	0.184197	0.477637	0.0247952	-0.984275	0.00213656	-0.944404	0.056401	-0.967476	6.77222e-05	0.464127	0.0065431	0.947383	23.5705	23.1328	24.5548	24.0772	23.7039	23.5748	23.4187	23.1834	22.6889	23.4304	24.6557	24.532	24.4705	24.0942	24.2326	23.8835
CDIF630erm_03008	170		Apt	adenine phosphoribosyltransferase	n.a.	F	-0.137855	0.123922	0.551767	0.0535874	-0.348143	0.1024	0.341479	0.143215	-0.0279054	0.950579	0.207353	0.0594154	0.00670716	24.758	24.8959	25.1062	24.5544	24.829	24.7063	24.7358	24.9871	24.8041	24.8906	25.1752	25.2414	24.8762	24.708	24.2618	24.6536
CDIF630erm_00156	169	x	RpsE	30S ribosomal protein S5	CcpA+	J	1.8695	0.0320351	0.792045	0.148938	1.01279	0.0027615	-0.0646691	0.912021	0.704116	0.104676	1.41752	0.000642546	0.0728629	29.4648	27.5952	28.452	27.6599	29.4139	29.3952	29.578	28.0837	26.8676	27.5854	28.34	28.3621	28.6347	26.8527	28.0669	27.8008
CDIF630erm_00021	169		NiaR	transcription repressor NiaR	n.a.	S	-0.844354	0.663676	-0.86639	0.307595	-0.213725	0.762224	-0.235761	0.898037	-0.227917	0.804373	-0.856228	0.185011	0.665638	22.1744	23.0188	22.3882	23.2545	n.a.	21.9737	23.2652	23.2598	22.9787	22.7768	22.1103	22.1423	22.8016	22.6035	24.0504	22.5814
CDIF630erm_00129	168		RplJ	50S ribosomal protein L10	SigH-	J	0.61427	0.043068	0.068593	0.626507	0.432202	0.0954441	-0.113475	0.601098	0.191405	0.217279	0.356441	0.0174302	0.0528863	29.4288	28.8145	28.9966	28.928	29.6895	29.3185	29.2371	28.9779	28.5888	28.8501	29.0081	29.0005	28.981	29.148	28.6467	28.9458
CDIF630erm_01350	168		NusB	N utilization substance protein B	n.a.	K	0.294663	0.331054	0.848055	0.245486	-0.468421	0.136485	0.084971	0.0582111	-0.245652	0.00637046	0.589662	0.0772246	0.97047	23.1888	22.8942	23.6572	22.8092	23.5363	23.0671	22.8823	22.7085	22.9603	22.9969	23.5596	23.7642	23.6406	23.4803	n.a.	23.3026
CDIF630erm_02638	168		CDIF630erm_02638	uncharacterized protein	CcpA-	S	0.330088	0.0187308	-0.121078	0.477046	0.378652	0.023427	-0.0725132	0.674399	0.16122	0.0791873	0.116437	0.20865	0.0226599	25.4135	25.0835	25.0349	25.156	25.3394	25.3651	25.5287	25.1584	25.0342	25.0547	25.1489	24.9211	25.0257	24.898	25.2796	25.2593
CDIF630erm_01900	167		MogA	molybdopterin adenylyltransferase	SigB+	H	-0.439292	0.061527	-0.66144	0.0567672	0.524321	0.0501638	0.302173	0.124205	0.392324	0.000342684	-0.534574	0.00011192	0.0388798	22.5974	23.0367	22.0731	22.7345	n.a.	23.1411	23.2225	23.6343	23.6089	n.a.	n.a.	22.6654	22.6507	23.2597	23.3769	n.a.
CDIF630erm_02393	167		CDIF630erm_02393	putative GCN5-related N-acetyltransferase-like protein	n.a.	K	-0.17743	0.333223	0.662061	0.778326	0.166293	0.409321	1.00578	0.291708	0.551115	0.0532908	0.158781	0.699734	0.336864	24.0547	24.2322	23.8884	23.2264	23.884	24.2921	23.9543	24.3819	24.245	24.0505	23.6464	23.985	24.0064	n.a.	23.6121	23.9864
CDIF630erm_02809	165		CoaD	phosphopantetheine adenylyltransferase	n.a.	H	-0.0289172	0.804746	0.22936	0.416882	0.234429	0.343447	0.492707	0.181585	0.359087	0.0460035	0.0840459	0.498544	0.342531	23.4949	23.5238	23.2605	23.0311	23.8075	23.2786	23.3384	23.4561	23.5741	23.5386	23.1604	23.348	23.2669	23.4263	22.5075	23.0154
CDIF630erm_03710	165	x	CDIF630erm_03710	hydrogenase (NADP+, ferredoxin), NADPH-binding subunit	n.a.	C	-0.747633	0.0252418	-0.849779	0.0813188	-0.442133	0.260518	-0.544278	0.0247289	-0.506991	0.0183549	-0.807351	0.000991831	0.686138	23.1243	23.8719	23.5664	24.4162	22.8237	23.2941	23.2127	24.0764	23.7226	23.7919	23.0022	23.7642	23.8012	24.524	24.4397	24.2737
CDIF630erm_03011	165		CDIF630erm_03011	uncharacterized protein, LpxA-like	n.a.	S	-0.0509815	0.34679	0.30983	0.505958	-0.106417	0.885086	0.254394	0.201023	0.0659122	0.532394	0.124805	0.537867	0.370653	23.375	23.4259	23.4814	23.1715	23.4091	23.3146	23.3993	23.4531	23.3568	23.4655	23.7807	23.6625	22.8277	23.1643	22.9171	23.394
CDIF630erm_03892	165		CDIF630erm_03892	protein translocase, SecA-like	n.a.	S	-0.0113166	0.87859	0.417946	0.273513	-0.440282	0.0707864	-0.0110195	0.892827	-0.240722	0.271225	0.220035	0.223781	0.18524	25.1209	25.1322	25.5611	25.1432	25.3459	24.9164	25.067	25.0882	25.15	25.1573	25.6029	25.7003	25.3592	25.4694	24.5047	25.2859
CDIF630erm_03458	165		CDIF630erm_03458	putative phosphatidylethanolamine-binding regulatory protein	CcpA+	EGP	-0.525232	0.0534681	0.0673901	0.779272	-0.507373	0.144659	0.0852494	0.701895	-0.187684	0.511452	-0.20736	0.414194	0.19041	24.3009	24.8261	24.8083	24.7409	24.0684	24.2839	24.5156	24.9741	24.8772	24.6017	24.3882	25.1211	24.8233	24.0086	25.2961	24.634
CDIF630erm_03783	165		AtpF2	ATP synthase subunit b	SigH-	C	0.0144593	0.231428	-0.470719	0.281248	-0.000801011	0.865142	-0.485979	0.653387	-0.262486	0.919929	-0.248497	0.0996471	0.706855	22.9654	22.9509	22.9662	23.4369	22.2359	22.7305	23.595	23.4803	n.a.	23.5894	23.2353	23.0243	22.5586	23.6043	23.7204	22.8371
CDIF630erm_00955	164		CDIF630erm_00955	putative acetyltransferase	n.a.	K	-0.341229	0.0322291	-0.822178	0.158681	0.419197	0.071758	-0.0617517	0.978421	0.130995	0.25345	-0.566862	0.0149672	0.274483	24.0676	24.4088	23.6484	24.4706	23.9781	24.1468	24.0729	24.5226	24.4266	24.2657	23.4331	23.81	23.677	25.0206	23.9321	24.2316
CDIF630erm_02542	164		CDIF630erm_02542	putative pilin protein	n.a.	NU	0.672471	0.0839065	0.725001	0.00321483	-0.196877	0.122348	-0.144347	0.506689	-0.176851	0.148508	0.700287	0.000272171	0.897825	23.1836	22.5111	23.3804	22.6554	23.3245	23.1718	23.0402	22.2447	22.3245	22.8783	23.2908	23.4067	23.4396	22.7248	22.511	22.7203
CDIF630erm_02098	163		ProX	prolyl-tRNA editing protein	CodY+	S	-1.21598	0.0441817	0.815052	0.732674	-2.07918	0.0978571	-0.0481472	0.932851	-0.995982	0.232602	0.145361	0.988229	0.318684	19.8104	21.0264	21.8896	21.0745	n.a.	20.319	20.4679	20.8145	21.2068	21.0311	20.8684	22.3727	22.0394	n.a.	22.4335	19.8736
CDIF630erm_03387	163		CDIF630erm_03387	PTS system, glucose-like IIA component	n.a.	G	0.437113	0.0414248	0.413242	0.136469	0.360945	0.0789426	0.337075	0.17094	0.350756	0.0111792	0.426614	0.00413581	0.978858	25.0549	24.6178	24.6939	24.2807	24.8278	25.13	25.1821	24.6887	24.4968	24.6605	24.6402	24.8456	24.5826	24.3125	23.9721	24.5076
CDIF630erm_02475	163		CDIF630erm_02475	hypothetical protein	n.a.	S	NaN	NaN	NaN	NaN	NaN	NaN	NaN	NaN	NaN	NaN	NaN	NaN	NaN	NaN	20.7165	20.9872	NaN	n.a.	20.7655	n.a.	21.0438	n.a.	21.52	21.3899	n.a.	21.7341	n.a.	22.276	n.a.
CDIF630erm_03243	163		AtpK	V-type ATP synthase subunit K	CodY-	C	-0.161375	0.288002	-0.530592	0.967673	-1.70864	0.0993725	-2.07786	0.264714	-1.91525	0.0614187	-0.452184	0.688343	0.743905	21.0868	21.2482	22.7955	23.3261	n.a.	21.4353	21.8749	21.4374	20.7997	21.4209	22.1448	23.0115	23.0603	22.1321	24.5247	21.4248
CDIF630erm_00928	162		FloX	putative flavodoxin	n.a.	C	-0.457138	0.0662039	-0.585922	0.0110911	0.588203	0.0362655	0.459419	0.0252153	0.512299	0.000699816	-0.509969	0.000631315	0.531382	27.3098	27.7669	26.7216	27.3075	27.1684	27.1623	27.5613	27.9531	27.6515	27.6763	26.6765	26.5801	26.8904	27.2058	27.3719	27.3394
CDIF630erm_00411	162		CDIF630erm_00411	PTS system, mannose-type IIB component	SigL	G	NaN	NaN	1.89074	0.113391	NaN	NaN	NaN	NaN	NaN	NaN	NaN	NaN	NaN	NaN	NaN	27.4735	25.5827	n.a.	n.a.	n.a.	18.9752	n.a.	n.a.	25.8625	28.0754	27.6813	24.9791	26.2209	25.2344
CDIF630erm_00110	161	x	IspF	2-C-methyl-D-erythritol 2,4-cyclodiphosphate synthase	SigB-	I	1.11835	0.00238208	0.644788	0.0185666	0.626652	0.0122974	0.153088	0.352434	0.4599	0.00248651	0.913301	1.00065e-05	0.028829	24.0953	22.9769	23.4686	22.8238	23.9912	24.1045	24.1836	23.1626	22.8131	22.9329	23.3671	23.6655	23.351	22.8578	22.9543	22.6418
CDIF630erm_02600	161	x	CDIF630erm_02600	uncharacterized protein, MerB-like	n.a.	E	1.98609	0.00387118	NaN	NaN	NaN	NaN	NaN	NaN	NaN	NaN	NaN	NaN	NaN	22.9411	20.955	NaN	NaN	22.6884	22.7137	23.3268	20.9778	21.1362	20.7211	n.a.	n.a.	n.a.	n.a.	n.a.	n.a.
CDIF630erm_03351	160		XynB	PTS system, xyloside-specific IIB component	SigB+	G	-0.68595	0.0129694	0.682353	0.0431679	-0.679143	0.0228624	0.68916	0.0317965	0.00542711	0.912893	-0.00296419	0.992733	0.00045484	23.1427	23.8286	23.8218	23.1395	23.3257	23.0767	23.0058	23.6567	23.9384	23.8758	23.669	24.0551	23.7093	23.3822	23.1611	22.8204
CDIF630erm_03873	159		GreA	transcription elongation factor	n.a.	K	0.682011	0.00693201	0.774021	0.0562891	0.571165	0.0311254	0.663175	0.100794	0.605804	0.00201016	0.718324	0.000805194	0.672382	27.9671	27.2851	27.3959	26.6219	28.0891	27.7945	28.002	27.3865	27.2129	27.25	27.6177	27.3341	27.2045	26.274	26.4278	27.0443
CDIF630erm_00414	159		CDIF630erm_00414	putative L-2-amino-thiazoline-4-carboxylic acid hydrolase	SigB+	S	NaN	NaN	2.34876	0.0887873	NaN	NaN	NaN	NaN	NaN	NaN	NaN	NaN	NaN	NaN	NaN	28.5178	26.169	n.a.	n.a.	n.a.	n.a.	n.a.	n.a.	26.703	29.1713	28.7103	25.6286	26.8849	25.5913
CDIF630erm_00340	158	x	PurE	5-(carboxyamino)imidazole ribonucleotide mutase	n.a.	F	-1.10697	0.423621	-1.41638	0.00649686	-2.84729	0.0151271	-3.15671	0.0149954	-3.06559	1.37713e-05	-1.382	0.00843843	0.0979375	22.792	23.899	25.6393	27.0557	n.a.	23.1327	23.5858	23.8462	23.1202	24.4381	25.9337	25.3661	25.5593	27.17	26.7908	27.1736
CDIF630erm_01662	158		CDIF630erm_01662	uncharacterized protein	n.a.	S	0.0797691	0.582798	1.44156	0.0634561	-0.28148	0.311348	1.08031	0.0889247	0.22694	0.0652788	0.668676	0.00539865	0.00948815	25.4573	25.3776	25.7388	24.2973	25.3042	25.4529	25.5998	25.5351	25.1816	25.3943	25.3612	25.892	25.9001	23.802	24.9192	23.8852
CDIF630erm_01557	158		CDIF630erm_01557	TsaA-like protein	SigE+	Q	0.0222028	0.901807	0.188006	0.723881	-0.196653	0.580047	-0.0308501	0.948304	-0.116769	0.844656	0.10837	0.65212	0.736767	21.8016	21.7794	21.9982	21.8102	n.a.	22.4698	22.2982	22.0983	n.a.	22.5889	n.a.	22.7859	22.3474	n.a.	22.8389	21.7512
CDIF630erm_01138	157		CDIF630erm_01138	cys-tRNA(Pro)/cys-tRNA(Cys) deacylase	n.a.	S	NaN	NaN	-0.0343717	0.865102	NaN	NaN	NaN	NaN	NaN	NaN	NaN	NaN	NaN	NaN	NaN	19.749	19.7834	n.a.	n.a.	n.a.	n.a.	n.a.	n.a.	20.7104	n.a.	19.8232	20.4667	n.a.	20.2627
CDIF630erm_00679	156		TrmL	putative tRNA (cytidine(34)-2'-o)-methyltransferase	SigH+	J	0.357482	0.299514	-0.342044	0.630386	0.210139	0.503463	-0.489387	0.464179	-0.138693	0.674681	-0.00911032	0.821426	0.277184	23.1002	22.7427	22.8901	23.2321	23.4882	22.818	22.8978	22.4612	23.0697	22.627	23.0127	22.899	22.7462	23.8428	22.4388	23.0736
CDIF630erm_00135	156	x	RpsG	30S ribosomal protein S7	SigH-	J	1.16031	0.00584258	0.511881	0.0524378	0.531652	0.0401226	-0.116778	0.553313	0.298488	0.113002	0.859267	9.26059e-05	0.023772	29.8828	28.7224	29.3511	28.8392	29.6864	30.0613	29.8762	28.9551	28.6321	28.5473	29.2857	29.5519	29.191	28.6072	29.0378	28.8406
CDIF630erm_01902	156		MoaC	cyclic pyranopterin monophosphate synthase accessory protein	SigB+	H	0.920264	0.341892	-1.05005	0.418117	1.14889	0.205132	-0.821429	0.713737	0.142398	0.435322	-0.0111192	0.929352	0.178083	22.0671	21.1468	20.9182	21.9682	22.0716	22.1103	22.0178	n.a.	21.9234	21.5107	21.3002	n.a.	21.681	22.5359	21.3868	21.733
CDIF630erm_03311	156	x	CDIF630erm_03311	PTS system, arabinose-specific IIA component	Hfq+	G	-1.53124	0.0110664	-1.96286	0.212494	-1.62976	0.143967	-2.06138	0.00462301	-1.96216	4.38024e-05	-1.86875	0.000421601	0.860439	23.8837	25.415	25.5135	27.4764	23.5656	23.9018	24.129	25.5618	24.9581	25.6344	26.4924	n.a.	25.5548	27.311	27.2733	27.7862
CDIF630erm_03535	155	x	PrdE	proline reductase PrdE subunit	CcpA+	EJ	NaN	NaN	1.91325	0.00447453	-3.39304	0.00201413	NaN	NaN	NaN	NaN	NaN	NaN	NaN	22.1817	NaN	25.5747	23.6615	22.1918	22.126	22.2255	n.a.	n.a.	n.a.	25.3805	25.8548	25.4414	24.016	23.5366	23.3474
CDIF630erm_01193	155	x	CDIF630erm_01193	YbaK/aminoacyl-tRNA synthetase-associated protein	n.a.	S	-1.76604	0.118563	-1.17001	0.0297563	-0.853061	0.596419	-0.257032	0.415726	-0.415666	0.25043	-1.41159	0.00159843	0.921798	21.9086	23.6747	22.7617	23.9317	n.a.	22.766	22.1574	23.0046	23.7914	24.0389	22.3169	22.9706	22.9115	23.8818	23.9165	23.9944
CDIF630erm_01623	155	x	CDIF630erm_01623	putative 5-nitroimidazole antibiotic resistance protein	Hfq+	S	-0.691147	0.0167908	-0.0912882	0.844644	-1.17324	0.00218399	-0.573384	0.177719	-0.833036	0.000359249	-0.303402	0.0335349	0.0614216	22.9324	23.6235	24.1056	24.1969	22.7987	23.1027	22.8782	23.4105	23.7836	23.652	23.9509	24.161	24.1931	23.6909	24.2816	24.5018
CDIF630erm_03303	155		CDIF630erm_03303	CGCAxxGCC motif protein	Hfq+	S	0.136274	0.301698	NaN	NaN	NaN	NaN	NaN	NaN	NaN	NaN	NaN	NaN	NaN	26.6633	26.5271	NaN	NaN	26.6351	26.6137	26.7382	26.708	26.4564	26.3976	n.a.	n.a.	21.1799	n.a.	21.9104	n.a.
CDIF630erm_03147	154		CDIF630erm_03147	hypothetical protein	n.a.	-	-0.996569	0.0180587	0.359812	0.27165	-1.19262	0.0151026	0.163765	0.542663	-0.441222	0.0145494	-0.200822	0.0962087	0.00254547	22.5472	23.5437	23.7398	23.38	22.5128	22.5711	22.5569	23.663	23.2658	23.6668	23.8414	23.4366	23.8988	22.8657	23.446	23.7054
CDIF630erm_02023	154	x	Bcp	putative peroxiredoxin	c-di-GMP-	O	-1.35655	0.0102282	NaN	NaN	-1.25596	0.00304547	NaN	NaN	NaN	NaN	NaN	NaN	NaN	22.2282	23.5848	23.4842	NaN	22.4286	22.163	22.0686	23.4216	23.9551	23.2886	23.3143	23.4848	23.6357	n.a.	23.2876	n.a.
CDIF630erm_01461	153		RimP	ribosome maturation factor rimp	n.a.	S	0.427357	0.0693009	0.486749	0.193726	0.0252774	0.780882	0.0846696	0.710312	0.0503087	0.628024	0.456487	0.0123307	0.762489	24.7583	24.3309	24.733	24.2462	24.716	24.8388	24.7165	24.1016	24.3839	24.4809	24.8808	24.6966	24.608	24.2503	23.7224	24.6266
CDIF630erm_01882	153		RibH	6,7-dimethyl-8-ribityllumazine synthase	c-di-GMP-	H	NaN	NaN	0.939473	0.170266	NaN	NaN	NaN	NaN	NaN	NaN	NaN	NaN	NaN	NaN	NaN	29.051	28.1115	n.a.	n.a.	n.a.	n.a.	n.a.	n.a.	28.6175	28.5416	29.6897	28.7207	27.5024	27.8234
CDIF630erm_03300	153	x	CDIF630erm_03300	PTS system, mannose-specific IIA component	Hfq+	G	-1.28125	0.00131255	NaN	NaN	NaN	NaN	NaN	NaN	NaN	NaN	NaN	NaN	NaN	22.4923	23.7736	NaN	NaN	22.3596	22.5862	22.5219	23.9266	23.6351	23.7439	n.a.	n.a.	n.a.	n.a.	n.a.	n.a.
CDIF630erm_00601	153		CDIF630erm_00601	transcriptional regulator, MarR family	n.a.	K	NaN	NaN	NaN	NaN	NaN	NaN	NaN	NaN	NaN	NaN	NaN	NaN	NaN	NaN	22.8458	21.5837	NaN	n.a.	21.6253	n.a.	22.8211	22.447	23.1775	n.a.	22.4034	21.8881	n.a.	21.652	n.a.
CDIF630erm_03776	153		CDIF630erm_03776	putative CBS domain protein	SigE+	S	-0.59439	0.00110859	-0.127994	0.512361	-0.467224	0.10537	-0.000828172	0.960242	-0.205048	0.0485348	-0.34236	0.00506722	0.0440292	23.2378	23.8322	23.705	23.833	23.1906	23.3117	23.2081	23.813	23.7932	23.8885	23.4545	23.981	23.6289	23.7378	23.7097	24.0293
CDIF630erm_02876	152		SepF	cell division protein SepF	SigH+	D	0.297623	0.0959893	0.0999101	0.644168	0.438321	0.0161578	0.240608	0.430986	0.346261	0.0451878	0.210339	0.177121	0.631163	24.4817	24.184	24.0433	23.9434	24.4533	24.6173	24.3627	23.9917	24.2009	24.3385	23.9925	23.9944	24.1382	23.908	24.3569	23.413
CDIF630erm_01441	152		Fur	transcriptional regulator, Fur family	Fur-	P	-0.608651	0.0216884	0.395132	0.400118	-0.240506	0.549	0.763278	0.150504	0.279763	0.208022	-0.151654	0.719283	0.0553605	23.3826	23.9913	23.6232	23.228	23.1732	23.3802	23.5676	24.0797	23.8276	24.0535	23.0637	23.7452	23.9255	22.483	23.1982	23.7377
CDIF630erm_03448	151		SmpB	SsrA-binding protein	CcpA+	O	0.503422	0.703757	0.341036	0.350686	0.127752	0.5832	-0.0346349	0.185519	0.0583527	0.115245	0.423539	0.526304	0.312668	24.7909	24.2875	24.6631	24.3221	24.5225	24.8792	24.937	25.0107	n.a.	24.7195	24.4022	25.0253	24.479	23.7699	24.5891	24.4788
CDIF630erm_03920	151		LuxS	S-ribosylhomocysteine lyase	n.a.	T	0.012831	0.883412	-0.00602462	0.930979	-0.748048	0.00327851	-0.766903	0.0581079	-0.757464	0.000485026	0.000983542	0.867028	0.992799	24.2967	24.2839	25.0448	25.0508	24.2441	24.3864	24.2553	23.9962	24.4275	24.3897	24.9304	25.0127	25.18	25.4356	24.8394	24.783
CDIF630erm_01399	151	x	CDIF630erm_01399	uncharacterized protein	n.a.	S	0.728117	0.0102871	1.32761	0.0835122	0.214901	0.0861549	0.814391	0.170419	0.412491	0.0341082	0.975141	0.00137469	0.147363	25.4953	24.7672	25.2804	23.9528	25.4628	25.535	25.4873	24.7335	24.6573	24.9001	25.2807	25.3884	25.1634	23.1315	24.657	23.6396
CDIF630erm_01535	151		CDIF630erm_01535	putative membrane protein	n.a.	-	0.774956	0.06967	0.0185042	0.757826	0.209061	0.00740655	-0.547391	0.128764	-0.117774	0.151268	0.374706	0.00744072	0.00956694	24.6233	23.8484	24.4143	24.3958	24.598	24.6565	24.6149	23.9605	23.3745	24.1105	24.3936	24.3802	24.4675	24.3396	24.4985	24.3435
CDIF630erm_01879	151		CDIF630erm_01879	hypothetical protein	n.a.	S	NaN	NaN	NaN	NaN	-0.204308	0.843502	NaN	NaN	NaN	NaN	NaN	NaN	NaN	21.062	NaN	21.2664	NaN	n.a.	21.5222	21.7619	n.a.	n.a.	n.a.	n.a.	22.2609	21.2772	n.a.	n.a.	n.a.
CDIF630erm_00268	150		TsaE	tRNA threonylcarbamoyladenosine biosynthesis protein TsaE	SigB-	S	NaN	NaN	NaN	NaN	NaN	NaN	NaN	NaN	NaN	NaN	NaN	NaN	NaN	NaN	22.0421	22.0878	NaN	n.a.	22.4225	n.a.	n.a.	22.5243	22.723	21.8939	22.2015	22.1496	n.a.	n.a.	21.792
CDIF630erm_03791	150		RpiB2	ribose-5-phosphate isomerase	SigB-	G	0.350724	0.808497	-0.0455204	0.103143	0.277407	0.898884	-0.118837	0.278822	0.0897372	0.946173	0.158036	0.84835	0.732381	25.3857	25.035	25.1083	25.1539	25.7483	24.0371	25.7881	25.0898	25.1364	24.8645	25.0765	25.1229	25.1251	25.1568	25.1534	25.1514
CDIF630erm_01491	150		CDIF630erm_01491	transcriptional regulator, MarR family	CcpA+	K	-0.460976	0.226446	-0.088448	0.764408	-0.197573	0.400294	0.174955	0.604042	0.0063468	0.877125	-0.273983	0.181818	0.306646	23.7499	24.2108	23.9474	24.0359	23.7219	24.0735	23.3685	24.3121	24.4779	23.7448	24.0393	23.8433	23.953	24.3753	23.8851	23.774
CDIF630erm_02143	150	x	AccB	biotin carboxyl carrier protein	n.a.	I	0.743769	0.0709418	1.38983	0.0805485	-0.300665	0.3355	0.345399	0.38458	-0.09149	0.765029	1.06431	0.00206293	0.160251	26.1986	25.4548	26.4992	25.1094	25.7916	26.2894	26.4384	25.5298	25.4793	25.3493	26.1178	26.633	26.6822	24.2726	25.6921	25.024
CDIF630erm_03792	149		YwlE	protein-arginine-phosphatase	SigB-	T	0.20429	0.169935	0.521439	0.490397	-0.84208	0.0481458	-0.524931	0.0819922	-0.703324	0.00170302	0.399706	0.118422	0.243212	22.4994	22.2951	23.3415	22.82	22.3177	22.8325	22.2794	22.8103	n.a.	22.9466	23.1755	23.4031	23.4324	n.a.	23.4067	23.4033
CDIF630erm_02323	149	x	XdhC3	xanthine dehydrogenase, iron-sulfur binding subunit	n.a.	C	0.496801	0.054156	1.58014	0.0597911	0.165998	0.454235	1.24933	0.0659257	0.522632	0.0205275	0.909645	0.00135025	0.148804	24.6165	24.1197	24.4505	22.8704	24.5834	24.5614	24.7007	24.0653	23.9385	24.3277	24.1108	24.8142	24.335	n.a.	23.5861	23.3115
CDIF630erm_03986	149		RplI	50S ribosomal protein L9	n.a.	J	-0.194555	0.21413	-0.556219	0.0344284	0.091674	0.544516	-0.26999	0.150429	-0.112522	0.399744	-0.380966	0.00488908	0.102037	26.1451	26.3397	26.0534	26.6097	26.1328	26.2997	25.9857	26.1917	26.4855	26.3268	26.0109	25.8885	26.2388	26.7342	26.3834	26.6869
CDIF630erm_03006	149		Dtd	D-tyrosyl-tRNA(Tyr) deacylase	n.a.	J	-0.110108	0.675213	0.576085	0.959949	-0.208555	0.475018	0.477638	0.748956	0.107026	0.430729	0.217076	0.764427	0.839452	24.8518	24.9619	25.0603	24.4842	24.81	24.9594	24.7794	25.1628	25.0724	24.5866	25.3932	24.6961	25.0068	n.a.	25.2874	24.812
CDIF630erm_03942	149		CDIF630erm_03942	putative N-acetyltransferase YjaB	SigB+	K	0.0473618	0.51103	-0.236387	0.452949	0.248488	0.254641	-0.0352614	0.97677	0.101971	0.366061	-0.0892771	0.525617	0.342255	23.3592	23.3119	23.1108	23.3471	23.4519	23.2801	23.3404	23.2914	23.2584	23.3829	22.8656	23.0116	23.4008	22.9423	23.6581	23.3531
CDIF630erm_02558	148		RpiB1	ribose-5-phosphate isomerase	n.a.	G	0.529641	0.00813086	0.203905	0.241253	-0.00821017	0.987182	-0.333946	0.0347969	-0.150508	0.070561	0.357138	0.00190734	0.0737917	25.3733	24.8436	25.3815	25.1776	25.2516	25.3752	25.4837	24.8985	24.7408	24.8863	25.5671	25.1715	25.3788	25.3063	25.048	25.1669
CDIF630erm_01431	148		IscR	transcriptional regulator of cysteine biosynthesis	n.a.	K	-0.871811	0.0466973	NaN	NaN	2.08908	0.175063	NaN	NaN	NaN	NaN	NaN	NaN	NaN	23.7575	24.6293	21.6684	NaN	24.0412	23.4186	23.746	24.5991	24.4902	24.7834	21.8063	n.a.	22.5942	n.a.	n.a.	n.a.
CDIF630erm_01000	148		CDIF630erm_01000	putative protease	CcpA+	OU	0.208957	0.603461	NaN	NaN	NaN	NaN	-2.68207	0.545282	NaN	NaN	NaN	NaN	NaN	22.5032	22.2942	NaN	24.9763	23.6813	n.a.	22.0633	22.4968	22.1554	22.2064	n.a.	n.a.	n.a.	n.a.	26.4993	21.9884
CDIF630erm_00158	147	x	RplO	50S ribosomal protein L15	CcpA+	J	1.4389	0.0252559	0.321161	0.0896788	1.1199	0.00252057	0.0021631	0.899374	0.724524	0.0029821	0.98607	0.000124781	0.0021175	30.2682	28.8293	29.1483	28.8272	30.1279	30.3782	30.2875	29.2126	28.4336	28.7333	28.9703	29.1637	29.2928	28.8497	28.7492	28.8794
CDIF630erm_00382	147		FliL	flagellar basal body-associated protein FliL	c-di-GMP-	N	0.640249	0.035212	-0.960551	0.443416	1.50016	0.11102	-0.100641	0.897541	0.65648	0.0718841	0.0257612	0.439112	0.0502512	23.5607	22.9205	22.0606	23.0211	23.7242	23.423	23.5184	23.0479	22.5973	23.069	22.5046	n.a.	22.774	23.5473	22.7748	22.541
CDIF630erm_00909	147	x	CDIF630erm_00909	putative hydrolase, NUDIX family	n.a.	F	-1.23551	0.00198109	-1.09949	0.0510897	-0.139688	0.547111	-0.00366463	0.859612	-0.0455707	0.851869	-1.16581	0.000143143	0.605133	27.0606	28.2961	27.2003	28.2998	27.0365	27.1623	26.9768	28.3085	28.2964	28.2834	26.8592	27.3004	27.3878	27.9217	28.8204	27.9707
CDIF630erm_02690	147		CDIF630erm_02690	putative aspartyl/glutamyl-tRNA amidotransferase subunit B-related	n.a.	S	-0.0474236	0.698144	-0.152678	0.660506	-0.536095	0.0421191	-0.64135	0.121338	-0.590546	0.00221656	-0.110641	0.527629	0.814069	24.371	24.4184	24.9071	25.0597	24.4	24.1539	24.5337	24.323	24.4444	24.483	24.9055	24.9595	24.8543	25.4148	24.6243	25.0327
CDIF630erm_00432	147		CDIF630erm_00432	putative chaperone protein	SigH+	O	-0.33129	0.666348	NaN	NaN	-1.0882	0.492618	NaN	NaN	NaN	NaN	NaN	NaN	NaN	21.0851	21.4164	22.1733	NaN	21.0877	22.0838	n.a.	22.3367	n.a.	21.5636	21.9264	22.5674	21.9272	n.a.	21.8365	n.a.
CDIF630erm_02838	146		Def2	peptide deformylase	n.a.	J	0.126709	0.444269	0.201912	0.458138	0.38133	0.0118212	0.456533	0.209976	0.416793	0.0228458	0.158889	0.244893	0.741489	24.7654	24.6386	24.384	24.1821	24.777	24.7386	24.78	24.7318	24.3291	24.8103	24.4093	24.3048	24.4348	23.5992	24.4101	24.3977
CDIF630erm_01433	146	x	CDIF630erm_01433	fe-s iron-sulfur cluster assembly protein, nifu family	CcpA+	C	0.0898082	0.409231	1.07149	0.00432862	2.93214	9.97755e-05	3.91382	8.01683e-05	3.32641	1.36382e-10	0.174755	0.000114692	0.000365678	29.6198	29.53	26.6876	25.6161	29.7116	29.5047	29.6354	29.4215	29.4889	29.6681	26.7049	26.5246	26.8184	25.6982	25.732	25.395
CDIF630erm_01686	146		CDIF630erm_01686	putative acyltransferase	n.a.	K	-0.655165	0.83538	1.48267	0.0812504	-1.00004	0.369984	1.1378	0.0942607	-0.0768773	0.747798	0.389345	0.0339112	0.0162656	22.7802	23.4353	23.7802	22.2975	n.a.	23.6251	23.0478	23.4731	23.6382	23.1534	23.7264	23.8485	23.763	n.a.	22.9881	22.7685
CDIF630erm_01453	146		CDIF630erm_01453	transcriptional regulator, MarR family	n.a.	K	NaN	NaN	NaN	NaN	NaN	NaN	NaN	NaN	NaN	NaN	NaN	NaN	NaN	NaN	22.3836	20.5682	NaN	n.a.	n.a.	n.a.	22.7623	22.1082	22.1888	21.1653	n.a.	21.1409	n.a.	n.a.	n.a.
CDIF630erm_03788	145		ComEB2	deoxycytidylate deaminase	CcpA-	F	0.155985	0.189586	0.487913	0.0525694	-0.0841649	0.61236	0.247762	0.135926	0.0633772	0.340898	0.317251	0.00636909	0.0921874	23.7439	23.5879	23.8281	23.3402	23.8411	23.7857	23.5935	23.5821	23.6265	23.5543	24.047	23.6609	23.7473	23.135	23.384	23.4799
CDIF630erm_00391	145		CDIF630erm_00391	putative flagellar protein	c-di-GMP-	-	NaN	NaN	NaN	NaN	0.736333	0.205907	NaN	NaN	NaN	NaN	NaN	NaN	NaN	21.419	NaN	20.6827	NaN	n.a.	21.7483	22.2211	n.a.	n.a.	n.a.	21.3118	n.a.	21.2221	n.a.	n.a.	20.97
CDIF630erm_03991	144		Ssb2	single-stranded DNA-binding protein	SigD-	L	1.1629	0.0306155	-0.0386246	0.84236	0.636364	0.101139	-0.565162	0.031543	0.149602	0.825152	0.569446	0.00265221	0.0018638	26.2281	25.0652	25.5917	25.6303	25.966	26.0635	26.5773	25.2112	24.9626	25.0094	25.4554	25.5265	25.7736	25.4833	25.8681	25.5064
CDIF630erm_00146	143	x	RplP	50S ribosomal protein L16	CcpA+	J	0.964851	0.000106686	0.498752	0.0941712	0.688607	0.0111672	0.222508	0.267356	0.513311	0.000656163	0.768216	2.6868e-05	0.0299714	29.5427	28.5779	28.8541	28.3554	29.5718	29.5118	29.5439	28.6299	28.5236	28.5781	28.7589	28.8008	28.9918	28.0342	28.48	28.505
CDIF630erm_00174	143	x	RplM	50S ribosomal protein L13	SigH-	J	1.12004	0.000873726	0.52974	0.13854	0.743177	0.0357396	0.152878	0.529041	0.529917	0.0113466	0.8702	0.000399199	0.0842174	30.5555	29.4355	29.8124	29.2826	30.463	30.6117	30.5875	29.5653	29.3345	29.3966	29.6043	29.7228	30.0688	28.7891	29.5936	29.3519
CDIF630erm_02645	143		Dut	dUTP diphosphatase	n.a.	F	0.248935	0.246343	0.067887	0.711229	0.179988	0.348286	-0.00106016	0.887477	0.094427	0.509809	0.161216	0.282464	0.696937	23.7007	23.4518	23.5207	23.4529	23.6144	23.4979	23.9507	23.36	23.5524	23.4365	23.5236	23.4788	23.5586	23.5489	22.8879	23.7808
CDIF630erm_00889	142		SpoIIAB	anti-sigma F factor (stage II sporulation protein AB)	CodY-	T	-0.444507	0.00606574	-0.1538	0.463223	0.0342255	0.722811	0.324932	0.164365	0.194583	0.0742785	-0.308181	0.0125588	0.14184	23.2312	23.6757	23.197	23.3508	23.1869	23.302	23.2021	23.7184	23.5694	23.7337	23.0912	23.3667	23.1166	23.3961	23.557	23.0548
CDIF630erm_02217	142	x	FldX	flavodoxin	CcpA+	C	3.04801	0.0115909	NaN	NaN	5.67659	0.0035306	NaN	NaN	NaN	NaN	NaN	NaN	NaN	25.9519	22.9038	20.2753	NaN	25.4896	26.4678	25.7075	22.9926	23.0567	22.6259	n.a.	20.8166	20.9026	n.a.	n.a.	n.a.
CDIF630erm_00244	142		FabZ	(3R)-hydroxymyristoyl-[acyl-carrier-protein] dehydratase	n.a.	I	0.640361	0.00865951	-0.0154989	0.947763	0.414676	0.0465517	-0.241185	0.225883	0.121966	0.327641	0.322245	0.0095173	0.00780696	25.1826	24.5422	24.7679	24.7834	25.0874	25.2906	25.1623	24.5491	24.5279	24.5495	24.5974	24.6996	24.9792	25.0177	24.7305	24.5652
CDIF630erm_01512	142	x	CDIF630erm_01512	putative CBS domain-containing protein	n.a.	S	-0.566628	0.0303738	0.560956	0.0881632	-1.15839	0.00970018	-0.0308059	0.906303	-0.594051	0.00233442	0.110351	0.97404	0.00295949	22.327	22.8936	23.4854	22.9244	22.1526	22.489	22.3198	22.669	23.0099	22.978	23.2566	23.7972	23.3419	23.2019	22.7822	22.7429
CDIF630erm_03859	142		CDIF630erm_03859	transcriptional regulator, AsnC/lrp family	n.a.	K	-0.607277	0.0130541	-0.522626	0.0610982	0.0214102	0.85276	0.10606	0.551523	0.0719176	0.524097	-0.565886	0.000687597	0.673045	26.0729	26.6802	26.0515	26.5742	26.1946	26.0664	25.9472	26.7034	26.5085	26.8125	25.8585	26.157	26.1211	26.7819	26.6172	26.2788
CDIF630erm_00349	142		CDIF630erm_00349	hypothetical protein	c-di-GMP-	S	-0.920911	0.465951	-0.646531	0.306951	0.965289	0.21901	1.23967	0.197029	1.13883	0.030208	-0.833697	0.131245	0.497123	21.6185	22.5394	20.6532	21.2997	22.3441	22.0476	n.a.	22.1177	22.2873	23.039	n.a.	21.5258	20.8785	22.02	21.7354	n.a.
CDIF630erm_00126	141		RplK	50S ribosomal protein L11	SigH-	J	0.904022	0.0230828	0.640934	0.164259	0.736554	0.0131324	0.473466	0.251035	0.639387	0.0125092	0.799645	0.00318176	0.595605	29.5698	28.6658	28.8332	28.1923	29.5468	29.3667	29.7678	28.7421	28.2984	28.8929	28.6902	28.8516	28.9464	27.4945	28.446	28.4448
CDIF630erm_00798	141	x	InfC	translation initiation factor IF-3	Hfq-	J	0.6774	0.0213352	0.61356	0.185353	1.45337	0.00314217	1.38953	0.0489768	1.42848	5.36378e-05	0.660045	0.00692289	0.977189	27.8572	27.1798	26.4039	25.7903	28.0907	27.6332	27.8106	27.1231	27.0894	27.3165	26.5697	26.392	26.2299	25.1339	26.2675	25.7515
CDIF630erm_03703	141		CDIF630erm_03703	putative hydrolase, NUDIX family	n.a.	F	-0.322791	0.238365	0.786731	0.350541	-0.487312	0.144918	0.62221	0.631896	0.023482	0.158537	0.219162	0.595718	0.109634	22.0973	22.4201	22.5846	21.7979	22.3397	22.2075	21.6584	22.3971	22.378	22.483	22.8134	22.3025	22.5929	n.a.	22.3349	22.4292
CDIF630erm_01439	141		CDIF630erm_01439	putative holliday junction resolvase	CcpA+	J	1.16695	0.0345704	0.718149	0.679264	0.389706	0.0212981	-0.0590927	0.9311	0.235981	0.206444	0.955365	0.0251921	0.144622	21.532	20.365	21.1423	20.4241	21.4827	21.6784	21.4224	n.a.	21.0271	20.8685	21.0971	21.2217	21.1047	21.2692	20.6915	n.a.
CDIF630erm_00134	140	x	RpsL	30S ribosomal protein S12	SigH-	J	1.72364	0.0166497	1.10432	0.0340861	1.19344	0.0487809	0.574115	0.12853	1.02401	0.00510225	1.50565	0.000288857	0.238523	30.5994	28.8758	29.406	28.3017	30.1788	30.3151	31.1173	29.177	28.5329	28.8457	29.2511	29.0821	29.7878	28.0993	28.6844	28.0278
CDIF630erm_02571	140		MtlF	PTS system, mannitol-specific, EIIA component	CcpA-	G	-0.562392	0.244245	0.0248134	0.722381	-0.320367	0.523469	0.266839	0.514851	0.000415179	0.76485	-0.266076	0.774569	0.327964	24.0882	24.6506	24.4085	24.3837	23.2341	24.5625	24.1689	24.7616	24.6926	24.4832	23.7364	24.6063	24.702	24.4024	25.1837	22.3599
CDIF630erm_03612	140		CDIF630erm_03612	hypothetical protein	SigB+	S	0.857895	0.125516	1.00432	0.395962	0.102946	0.0683675	0.249375	0.90914	0.153326	0.471699	0.926646	0.0375339	0.682881	19.8547	18.9968	19.7518	18.7475	19.6117	20.0835	19.8302	19.5114	18.3512	18.8956	20.3434	n.a.	20.33	n.a.	19.9751	18.1439
CDIF630erm_01536	139		CDIF630erm_01536	transcriptional regulator, phage-type	n.a.	K	-0.343688	0.428943	-0.074344	0.61296	0.516228	0.469674	0.785572	0.717468	0.660631	0.35189	-0.23887	0.268115	0.866524	26.8054	27.1491	26.2892	26.3635	26.2815	26.1619	27.5404	27.4724	26.9185	26.9916	25.4647	25.8917	27.0343	n.a.	27.5195	25.9895
CDIF630erm_00469	139		CDIF630erm_00469	uncharacterized protein	CcpA+	-	0.364034	0.968063	NaN	NaN	NaN	NaN	0.0324562	0.981482	NaN	NaN	NaN	NaN	NaN	23.7439	23.3798	NaN	23.3474	21.6924	24.6243	23.6203	23.2687	23.7283	23.0596	22.3572	n.a.	n.a.	23.3428	23.3897	23.3085
CDIF630erm_00352	138	x	CDIF630erm_00352	putative flagellar biosynthesis protein	c-di-GMP-	S	0.24129	0.216191	0.90484	0.475897	0.831462	0.100671	1.49501	0.0375919	1.09847	0.00208792	0.446591	0.211728	0.932945	22.1796	21.9383	21.3482	20.4433	22.1156	22.0189	22.3798	22.1482	21.7865	21.8542	21.4005	20.7651	21.7217	n.a.	21.1645	20.8779
CDIF630erm_00851	138		CDIF630erm_00851	hypothetical protein	n.a.	S	-0.268566	0.197896	-1.03553	0.147441	0.420545	0.0276518	-0.346422	0.610001	-0.0476797	0.689801	-0.647153	0.0233834	0.153984	23.8743	24.1428	23.4537	24.4892	23.8752	23.9698	23.7709	23.9825	24.0347	24.3784	23.5521	23.2727	23.5205	25.1196	24.2403	23.7774
CDIF630erm_00825	137		YbbK	uncharacterized protein YbbK	n.a.	S	NaN	NaN	NaN	NaN	0.11883	0.438772	NaN	NaN	NaN	NaN	NaN	NaN	NaN	19.8554	NaN	19.7366	NaN	n.a.	20.4812	20.3983	n.a.	n.a.	n.a.	n.a.	20.4094	20.2279	n.a.	n.a.	20.117
CDIF630erm_01009	137	x	SpeH	S-adenosylmethionine decarboxylase proenzyme	CodY+	E	NaN	NaN	1.23057	0.00648826	NaN	NaN	NaN	NaN	NaN	NaN	NaN	NaN	NaN	NaN	NaN	23.7451	22.5146	n.a.	n.a.	n.a.	n.a.	n.a.	n.a.	23.8136	23.7631	23.6541	n.a.	23.1218	23.0769
CDIF630erm_01300	137		MgsA	methylglyoxal synthase	SigH+	G	0.584883	0.0644057	0.432865	0.241682	0.290898	0.203526	0.138881	0.569389	0.228154	0.189628	0.514523	0.0125768	0.778626	24.8429	24.258	24.552	24.1191	24.5554	25.0646	24.8637	24.2076	24.3263	24.2374	24.4714	24.7274	24.4395	23.5258	24.4025	24.2828
CDIF630erm_00081	137		CDIF630erm_00081	hypothetical protein	n.a.	-	0.704119	0.875827	NaN	NaN	0.4124	0.57627	NaN	NaN	NaN	NaN	NaN	NaN	NaN	22.2696	21.5654	21.8572	NaN	21.8327	22.8015	21.975	22.2568	22.0356	n.a.	22.6016	n.a.	22.2628	n.a.	n.a.	n.a.
CDIF630erm_03881	137		CDIF630erm_03881	putative calycin	SigB-	S	0.604486	0.972802	NaN	NaN	0.317553	0.36941	NaN	NaN	NaN	NaN	NaN	NaN	NaN	22.73	22.1256	22.4125	NaN	22.6595	23.1114	22.3056	22.366	n.a.	22.9884	22.6885	22.1422	22.3537	n.a.	n.a.	22.3976
CDIF630erm_00930	136	x	CDIF630erm_00930	putative universal stress protein A (UspA)	CcpA-	T	-1.01827	0.00155619	-0.684378	0.004011	-0.906651	0.00196089	-0.57276	0.00748817	-0.691879	2.36067e-06	-0.809482	8.07929e-07	0.0269352	25.6546	26.6728	26.5612	27.2456	25.6299	25.7892	25.5329	26.5741	26.681	26.7575	26.4861	26.545	26.6478	27.1184	27.2457	27.3624
CDIF630erm_00010	135		RsbW	serine-protein kinase RsbW	n.a.	T	0.693535	0.533384	-0.379993	0.0434797	0.0149555	0.949009	-1.05857	0.0843257	-0.493004	0.028817	0.0618027	0.137327	0.0243022	24.4019	23.7084	24.3869	24.7669	24.4471	24.1642	24.5655	24.3545	n.a.	24.2295	24.364	24.2496	24.5331	24.7848	24.7652	24.7506
CDIF630erm_00369	134		FlgC	flagellar basal-body rod protein FlgC	c-di-GMP-	N	-0.644749	0.855283	-0.0836755	0.778397	0.658195	0.377653	1.21927	0.0478428	0.973847	0.0323536	-0.452143	0.668927	0.9176	20.3811	21.0258	19.7229	19.8065	21.2313	n.a.	20.6407	20.8505	20.8923	21.2921	20.6081	n.a.	19.9281	n.a.	20.3909	20.392
CDIF630erm_00408	134		CDIF630erm_00408	PTS system, mannose-type IIA component	SigL	G	NaN	NaN	3.18929	0.056264	NaN	NaN	NaN	NaN	NaN	NaN	NaN	NaN	NaN	NaN	NaN	25.4033	22.214	n.a.	n.a.	n.a.	n.a.	n.a.	n.a.	24.2715	26.0328	25.3982	n.a.	23.0931	22.4289
CDIF630erm_00410	133		CDIF630erm_00410	PTS system, mannose-type IIA component	c-di-GMP+	G	NaN	NaN	1.75464	0.2791	NaN	NaN	NaN	NaN	NaN	NaN	NaN	NaN	NaN	NaN	NaN	23.08	21.3253	n.a.	n.a.	n.a.	n.a.	n.a.	n.a.	22.0577	23.7807	22.8993	22.3698	21.2321	n.a.
CDIF630erm_02682	133	x	Cdd1	cytidine deaminase	CcpA-	F	-0.431573	0.270986	0.330696	0.501771	0.582087	0.0910752	1.34436	0.278213	0.969845	0.00882316	-0.172511	0.172671	0.531444	20.6254	21.057	20.0433	19.7126	n.a.	21.267	21.1515	20.99	21.1237	21.0542	n.a.	20.6878	20.5662	n.a.	20.6242	19.8747
CDIF630erm_00166	132	x	RpsK	30S ribosomal protein S11	SigH-	J	1.53758	0.00114902	0.387041	0.165434	1.03653	0.0287603	-0.114007	0.545532	0.644142	0.00471669	1.05234	4.75954e-05	0.00140246	29.6373	28.0997	28.6008	28.2137	29.5526	29.5552	29.791	28.2674	27.9334	28.0789	28.6868	28.2614	28.8002	27.96	28.3974	28.2501
CDIF630erm_00153	132	x	RpsH	30S ribosomal protein S8	CcpA+	J	1.14148	0.0020166	0.295589	0.2409	0.905311	0.00812799	0.0594173	0.731979	0.584874	0.00313923	0.788107	0.000285638	0.00757032	31.3021	30.1606	30.3968	30.1012	31.2083	31.2422	31.4443	30.2842	29.9962	30.1868	30.1695	30.3859	30.6025	29.7814	30.3571	30.1081
CDIF630erm_00357	131		FliS1	flagellar protein FliS	c-di-GMP-	N	-0.455695	0.128972	0.38869	0.278466	-0.857361	0.0393004	-0.0129755	0.999919	-0.430301	0.0513001	0.0292559	0.883766	0.0513134	22.7985	23.2542	23.6559	23.2672	22.5755	23.0336	22.749	23.4898	22.914	23.3006	23.597	23.9883	23.299	23.5344	23.3668	22.8033
CDIF630erm_00705	131	x	CDIF630erm_00705	hypothetical protein	Fur-	S	1.5871	0.00129605	NaN	NaN	3.08968	0.0020771	NaN	NaN	NaN	NaN	NaN	NaN	NaN	24.6093	23.0222	21.5196	NaN	24.729	24.6248	24.4617	23.0058	23.2077	22.8282	22.1859	n.a.	22.0185	n.a.	n.a.	n.a.
CDIF630erm_00403	131		CDIF630erm_00403	pyridoxamine 5'-phosphate oxidase family protein	CcpA-	S	-0.342258	0.270264	-0.953319	0.322887	-0.785266	0.297932	-1.39633	0.18533	-1.15802	0.0417832	-0.757729	0.156588	0.52677	23.348	23.6903	24.1333	25.0866	23.4701	23.5589	22.9413	23.9983	23.5801	23.4311	23.2293	24.77	23.9985	24.6343	25.9351	23.9927
CDIF630erm_00175	130	x	RpsI	30S ribosomal protein S9	SigH-	J	1.39714	0.000433767	0.390394	0.0323932	0.895143	0.00278848	-0.111603	0.341104	0.541509	9.63977e-05	0.961028	1.92794e-07	1.58543e-05	31.1416	29.7445	30.2465	29.8561	31.0505	31.2037	31.1664	29.8759	29.667	29.681	30.2518	30.2262	30.2612	29.7128	29.8929	29.9519
CDIF630erm_00355	130		FliW	flagellar assembly factor FliW	c-di-GMP-	S	-0.278608	0.190978	-0.0505838	0.984708	0.330819	0.163925	0.558844	0.166845	0.451325	0.024025	-0.182026	0.402663	0.422723	25.6072	25.8858	25.2763	25.3269	25.8022	25.3234	25.6551	25.8676	25.9732	25.8119	25.4208	25.3213	25.0638	25.6534	24.7239	25.4482
CDIF630erm_00945	129	x	PerR	peroxide-responsive repressor	n.a.	P	3.56155	0.000431966	1.77826	0.0279589	0.171373	0.280292	-1.61192	0.02154	-0.0804224	0.00600421	2.45814	5.40698e-07	0.00175467	27.7173	24.1557	27.5459	25.7677	27.8998	27.6677	27.5636	24.2	23.7872	24.4119	27.5486	27.3963	27.6791	25.4107	26.3073	25.3824
CDIF630erm_01142	129		CDIF630erm_01142	putative acyl-CoA N-acyltransferase	n.a.	K	-0.446078	0.00476994	-0.134974	0.880695	-0.664682	0.0145484	-0.353578	0.515435	-0.493535	0.0323172	-0.263385	0.200906	0.320827	22.3186	22.7647	22.9833	23.1183	22.3808	22.2632	22.3094	22.6691	22.795	22.8252	23.0678	23.0366	22.8345	23.4426	22.3414	23.3378
CDIF630erm_00946	128		Dsr	desulfoferrodoxin	n.a.	C	-0.178037	0.45328	-0.750628	0.124497	-0.289975	0.0339574	-0.862566	0.0782574	-0.621804	0.00866776	-0.520586	0.0290783	0.136886	32.2207	32.3988	32.5107	33.2613	32.0942	32.2269	32.3313	32.6994	32.1719	32.2689	32.4967	32.5819	32.4505	32.8092	33.7242	33.0945
CDIF630erm_00599	128		BlaI	penicillinase repressor	Hfq-	K	0.129945	0.380305	NaN	NaN	NaN	NaN	NaN	NaN	NaN	NaN	NaN	NaN	NaN	21.1932	21.0633	NaN	NaN	21.7274	21.8273	n.a.	n.a.	21.5726	21.7201	n.a.	21.8388	n.a.	n.a.	21.5688	n.a.
CDIF630erm_02100	127		CDIF630erm_02100	putative membrane protein	n.a.	S	0.51775	0.108105	1.18269	0.135125	0.54287	0.0859901	1.20781	0.142291	0.780499	0.0137615	0.752737	0.0143549	0.200294	25.7055	25.1878	25.1626	23.9799	25.9403	25.4192	25.7102	24.8202	25.359	25.3238	25.2768	25.032	25.1688	22.7155	24.591	24.0591
CDIF630erm_02762	126		YjgF	2-iminobutanoate/2-iminopropanoate deaminase	Hfq+	J	-0.633818	0.0669639	-0.0433568	0.889076	-0.0590473	0.764177	0.531413	0.282343	0.270551	0.283263	-0.362616	0.276282	0.185658	30.4405	31.0743	30.4996	30.5429	30.3205	30.1476	30.778	30.831	31.0679	31.288	30.7325	30.3793	30.3552	29.7315	30.3453	31.1828
CDIF630erm_01466	126		RbfA	Ribosome-binding factor A	n.a.	J	0.34477	0.308899	0.265964	0.143709	0.0870796	0.817266	0.00827343	0.953095	0.0518309	0.802548	0.306018	0.0635235	0.851695	23.3267	22.9819	23.2396	22.9737	22.8768	23.5977	23.4125	23.0319	22.7877	23.1072	23.0527	23.3197	23.3298	22.7733	23.1147	23.012
CDIF630erm_03777	126		AcpS	holo-[acyl-carrier-protein] synthase	SigE+	I	NaN	NaN	-1.7509	0.0819615	NaN	NaN	-0.216642	0.619419	NaN	NaN	NaN	NaN	NaN	NaN	20.3794	18.8451	20.596	n.a.	n.a.	20.4562	20.6154	19.9712	20.4752	n.a.	19.6117	19.2223	20.8277	20.8286	19.9764
CDIF630erm_00845	125	x	GcvH	glycine cleavage system, H protein	Hfq+	E	-1.85258	0.00113435	-0.354429	0.882651	-0.146123	0.546048	1.35203	0.138418	0.871031	0.0677322	-1.25456	0.0224685	0.037272	26.2333	28.0859	26.3794	26.7339	26.4281	26.1401	26.11	27.8722	28.113	28.2478	26.1033	26.677	26.2981	25.2078	27.4273	26.7844
CDIF630erm_02288	125		CDIF630erm_02288	transcriptional regulator, beta-lactams repressor	n.a.	K	-0.544403	0.736526	NaN	NaN	NaN	NaN	1.59257	0.155254	NaN	NaN	NaN	NaN	NaN	22.2811	22.8255	NaN	21.2329	22.8773	22.8546	n.a.	22.5789	23.0611	22.7958	n.a.	n.a.	n.a.	n.a.	22.0116	21.594
CDIF630erm_03941	125		CDIF630erm_03941	putative metal-containing protein	n.a.	S	0.119228	0.617788	NaN	NaN	-0.435956	0.549837	NaN	NaN	NaN	NaN	NaN	NaN	NaN	21.5845	21.4652	22.0204	NaN	n.a.	22	22.3211	22.0353	n.a.	22.065	22.2644	21.9953	21.7569	n.a.	n.a.	n.a.
CDIF630erm_02010	125		CDIF630erm_02010	transcriptional regulator, beta-lactam repressor	n.a.	K	NaN	NaN	NaN	NaN	-0.823988	0.374972	NaN	NaN	NaN	NaN	NaN	NaN	NaN	22.2352	NaN	23.0592	NaN	22.744	22.8926	n.a.	n.a.	23.1236	n.a.	23.1099	23.305	22.698	23.6406	n.a.	n.a.
CDIF630erm_00395	124		FliN2	flagellar motor switch protein FliN	CcpA+	N	-0.460377	0.152539	-1.26151	0.237507	0.609492	0.114617	-0.19164	0.960313	0.0935086	0.347336	-0.832173	0.0565483	0.395943	24.6872	25.1476	24.0777	25.3392	24.8781	24.7301	24.4155	24.7429	25.272	25.3549	24.3228	24.258	23.525	26.2444	24.5549	24.4678
CDIF630erm_02631	124		CDIF630erm_02631	transcriptional regulator, beta-lactams repressor	n.a.	K	-1.45735	0.0949326	0.150189	0.281971	-0.77696	0.419715	0.83058	0.407552	0.201546	0.769843	-0.660862	0.000753652	0.0739934	21.5096	22.9669	22.2865	22.1364	21.9667	22.212	n.a.	22.87	23.0177	23.0083	22.114	22.3864	22.3446	22.894	22.5251	n.a.
CDIF630erm_00165	123	x	RpsM	30S ribosomal protein S13	SigH-	J	1.02936	0.00767122	0.700974	0.143524	0.801097	0.0121663	0.472714	0.273128	0.684666	0.00680266	0.900793	0.00115229	0.496318	29.7038	28.6745	28.9027	28.2018	29.5708	29.8494	29.6775	28.9305	28.4606	28.5907	28.8451	28.9685	28.8918	27.6045	28.0388	28.7336
CDIF630erm_01281	123		GloA	lactoylglutathione lyase	n.a.	E	0.22498	0.227896	-0.048778	0.993914	0.152778	0.313842	-0.12098	0.834949	0.0200737	0.827226	0.0888546	0.515184	0.524478	23.8884	23.6634	23.7356	23.7844	23.6943	23.9449	24.0073	23.8794	23.5946	23.4871	23.6379	23.6631	23.8919	23.8863	24.1379	23.1609
CDIF630erm_01878	123	x	CDIF630erm_01878	putative dinitrogenase iron-molybdenum cofactor	Hfq+	S	0.274459	0.0263964	-1.10955	0.0415004	-3.38173	0.00662672	-4.76573	0.00170439	-4.17135	9.56802e-09	-1.02946	0.0341711	0.00309803	27.042	26.7675	30.4237	31.5333	26.951	27.0252	27.1432	26.6937	26.8017	26.8044	30.6832	29.8449	30.6043	31.1663	31.5245	31.8327
CDIF630erm_01898	123		CDIF630erm_01898	putative NAD(P)-binding protein	n.a.	S	NaN	NaN	0.397516	0.300866	0.390054	0.283629	NaN	NaN	NaN	NaN	NaN	NaN	NaN	22.5038	NaN	22.1138	21.7162	n.a.	23.145	23.0303	22.9549	n.a.	n.a.	n.a.	22.8696	22.5048	n.a.	22.221	22.3772
CDIF630erm_02138	123		CDIF630erm_02138	GATS-like ACT domain protein	SigH+	S	-0.289455	0.0977404	0.294322	0.361057	-0.2824	0.239828	0.301377	0.324361	0.00924297	0.840736	0.0014767	0.936171	0.0933983	23.4167	23.7062	23.6991	23.4048	23.219	23.5776	23.4312	23.7745	23.7648	23.5702	23.8404	23.8367	23.3719	23.6985	22.8638	23.5251
CDIF630erm_02729	123		CDIF630erm_02729	putative lipoprotein	Spo0A-	S	0.31892	0.624018	0.58962	0.168134	0.114265	0.330187	0.384966	0.84077	0.228495	0.70785	0.442599	0.229023	0.920287	20.8693	20.5504	20.7551	20.1654	21.4401	21.4683	n.a.	n.a.	20.1774	21.706	21.4031	n.a.	21.2741	n.a.	20.8905	20.5952
CDIF630erm_00155	122	x	RplR	50S ribosomal protein L18	SigH-	J	1.03528	0.0137216	0.549426	0.0261853	0.839827	0.015773	0.353976	0.0969156	0.661841	0.000175103	0.841789	2.28879e-05	0.0266183	30.2866	29.2513	29.4467	28.8973	30.1961	30.2941	30.3647	29.4573	29.0728	29.1967	29.2905	29.4125	29.618	28.7396	29.0623	28.8718
CDIF630erm_00149	122	x	RplN	50S ribosomal protein L14	CcpA+	J	1.1535	0.018871	0.39121	0.0646637	0.985263	0.014703	0.222972	0.349979	0.703236	0.000459616	0.850575	7.96847e-05	0.00592962	30.0036	28.8501	29.0184	28.6271	29.933	30.0532	30.022	29.0832	28.5379	28.8777	28.8758	28.9097	29.2408	28.7582	28.5701	28.5435
CDIF630erm_01312	122	x	CDIF630erm_01312	rna-binding protein, yhby family	CcpA+	J	1.42778	0.0391357	1.82822	0.117784	0.757458	0.0015501	1.1579	0.30072	0.855467	0.0120667	1.56397	0.000175627	0.558578	24.8159	23.3882	24.0585	22.2303	24.754	24.8866	24.8041	23.0036	23.0354	23.9251	24.0012	24.1684	23.9993	n.a.	23.026	22.5682
CDIF630erm_01992	122		CDIF630erm_01992	putative oxidoreductase	CcpA+	S	NaN	NaN	0.901359	0.140084	NaN	NaN	NaN	NaN	NaN	NaN	NaN	NaN	NaN	NaN	NaN	28.9886	28.0872	n.a.	n.a.	19.8094	n.a.	n.a.	n.a.	29.0343	28.281	29.4274	28.2169	28.4116	27.4744
CDIF630erm_01907	122		CDIF630erm_01907	putative hydantoinase (N-terminal component)	Spo0A-	EQ	0.539298	0.0685714	-0.652765	0.00404283	0.73185	0.00276631	-0.460213	0.107692	0.124264	0.173295	-0.0290893	0.601693	0.000118937	23.4564	22.9171	22.7245	23.3773	23.4691	23.4377	23.4621	23.1917	22.8379	22.672	22.7475	22.6502	22.773	23.3674	23.5012	23.2525
CDIF630erm_00130	121	x	RplL	50S ribosomal protein L7/L12	SigH-	J	0.97024	0.0691103	0.921286	0.0189491	0.356543	0.445352	0.307588	0.230576	0.339813	0.152216	0.948567	0.00144546	0.975655	31.3117	30.3415	30.9552	30.0339	31.3641	30.6939	31.7028	30.2047	30.1364	30.6318	30.6378	31.0833	31.0987	30.1238	29.769	30.1759
CDIF630erm_01615	121		FolB	dihydroneopterin aldolase	SigB+	H	NaN	NaN	NaN	NaN	NaN	NaN	NaN	NaN	NaN	NaN	NaN	NaN	NaN	NaN	22.1309	22.0295	NaN	n.a.	n.a.	22.5977	22.9986	n.a.	22.3638	n.a.	22.7768	22.4314	n.a.	21.9489	n.a.
CDIF630erm_03589	121		CDIF630erm_03589	hypothetical protein	SigH+	-	0.481567	0.234674	0.413273	0.183658	0.69825	0.0968911	0.629957	0.113734	0.669356	0.0116617	0.455143	0.0560356	0.933998	23.8661	23.3846	23.1679	22.7546	23.7592	23.4355	24.2771	23.5505	22.9699	23.5582	23.3692	22.9052	23.1918	22.3168	23.015	22.844
CDIF630erm_00646	120		CheY	chemotaxis protein CheY	SigD+	T	-0.507475	0.267499	0.31633	0.775529	-0.0942983	0.69136	0.729507	0.739977	0.331151	0.946125	-0.140429	0.210693	0.501119	21.847	22.3545	21.9413	21.625	22.4378	21.1263	21.6741	22.15	22.3777	22.5127	21.723	22.1607	21.9065	n.a.	21.6152	22.6298
CDIF630erm_00579	120		CDIF630erm_00579	putative dioxygenase	n.a.	E	0.0669825	0.638459	-0.0372439	0.347346	0.417482	0.0375398	0.313255	0.627117	0.365637	0.559461	0.0214325	0.124622	0.0594378	22.9439	22.8769	22.5264	22.5637	22.8355	23.0478	22.9406	23.0192	22.9532	22.6289	22.528	22.69	22.3403	n.a.	23.4512	22.7654
CDIF630erm_01975	120		CDIF630erm_01975	putative arsenate reductase	c-di-GMP-	P	0.137443	0.60943	0.695424	0.173177	0.0785484	0.789994	0.63653	0.171133	0.317673	0.0953427	0.382144	0.0669143	0.157295	24.452	24.3146	24.3735	23.678	24.1309	24.3837	24.7691	24.4039	24.2896	24.2454	24.5501	24.0837	24.4462	23.6985	24.131	22.9812
CDIF630erm_01349	120		CDIF630erm_01349	alkaline shock protein	CcpA-	S	0.357241	0.221125	0.00464322	0.900082	0.601668	0.105889	0.24907	0.339955	0.436397	0.0225181	0.206715	0.263113	0.355184	26.8771	26.5198	26.2754	26.2708	26.4983	26.9482	27.1163	26.6059	26.5194	26.4287	26.0812	26.3717	26.3553	25.9903	26.678	26.0372
CDIF630erm_00800	118	x	RplT	50S ribosomal protein L20	Hfq-	J	1.14148	0.020784	0.29606	0.322505	1.14294	0.00243358	0.297527	0.367701	0.82272	0.00152481	0.821454	0.00133471	0.030299	30.3432	29.2017	29.2002	28.9042	30.2393	30.4169	30.3675	29.4581	28.9005	29.1928	29.2105	29.1621	29.2273	28.346	29.1873	29.0468
CDIF630erm_03632	118		CDIF630erm_03632	transcriptional regulator, HTH-type Tn916-like,CTn6	CcpA+	K	-0.0745153	0.366253	-0.307549	0.394974	0.0375148	0.786894	-0.195519	0.555819	-0.0867008	0.764217	-0.19422	0.262981	0.488557	24.2928	24.3673	24.2553	24.5628	24.2086	24.375	24.29	24.4586	24.3547	24.2832	24.2241	23.8748	24.5809	24.9717	24.3486	24.2594
CDIF630erm_00358	117		FliS2	flagellar protein FliS	c-di-GMP-	N	0.174295	0.686486	-0.242199	0.602846	0.401417	0.337836	-0.0150765	0.898557	0.190724	0.375763	-0.0200553	0.853079	0.478439	22.3038	22.1295	21.9024	22.1446	21.9456	22.0343	22.7792	22.0871	22.1612	22.1393	22.1255	22.0217	21.4808	22.4962	22.2627	21.498
CDIF630erm_02813	116		YloU	uncharacterized protein YloU	n.a.	S	-0.574885	0.00749599	-0.341284	0.046179	0.0173644	0.856146	0.250966	0.0747963	0.152544	0.0837888	-0.463509	0.00015361	0.130389	25.6957	26.2706	25.6783	26.0196	25.5803	25.7605	25.7396	26.2894	26.3728	26.14	25.5104	25.7758	25.7349	25.9689	26.1434	25.938
CDIF630erm_00031	116		YbaB	nucleoid-associated protein YbaB	CcpA+	S	0.618048	0.0180184	0.149214	0.505619	0.496143	0.0142849	0.0273092	0.830711	0.292644	0.0498624	0.40479	0.0101881	0.103453	26.9729	26.3549	26.4768	26.3275	26.941	26.9744	27.0027	26.2196	26.3269	26.5037	26.3735	26.5726	26.4772	26.1439	26.7221	26.0147
CDIF630erm_02774	116	x	RsfS	ribosomal silencing factor RsfS	n.a.	J	0.520701	0.0410456	0.023285	0.866087	0.89386	0.0069441	0.396444	0.17542	0.66847	0.00126111	0.326565	0.0676037	0.109918	24.6026	24.0819	23.7088	23.6855	24.7521	24.594	24.4455	24.313	23.9001	23.9999	23.5092	23.7416	23.8543	23.9575	23.7333	23.2873
CDIF630erm_01410	116	x	RplS	50S ribosomal protein L19	CodY-	J	1.20613	0.00129557	0.241678	0.0802543	1.04698	0.0012918	0.0825274	0.506094	0.682234	3.69384e-05	0.816275	5.78799e-06	0.000108978	30.5416	29.3355	29.4946	29.253	30.4723	30.5039	30.6428	29.4906	29.1885	29.3113	29.4816	29.3726	29.6191	29.1392	29.2734	29.3391
CDIF630erm_00852	116	x	CDIF630erm_00852	uncharacterized protein	Hfq+	-	-0.830243	0.0100719	-1.21231	0.0994541	0.791804	0.18042	0.409738	0.0756232	0.535928	0.0238118	-0.982121	0.00188501	0.327953	24.9211	25.7513	24.1293	25.3416	24.7511	25.1052	24.8847	25.6708	25.6234	25.9393	24.163	23.185	24.672	25.2838	25.5579	25.1532
CDIF630erm_02692	116		CDIF630erm_02692	putative histidine triad (HIT) protein	SigH+	FG	-0.174769	0.526533	-0.352043	0.713702	-0.439078	0.0789213	-0.616352	0.439512	-0.535781	0.123176	-0.279434	0.513877	0.925304	25.376	25.5507	25.8151	26.1671	25.2133	25.4036	25.4967	25.8801	25.2492	25.4494	25.8014	25.5565	26.0459	25.717	26.9215	25.3838
CDIF630erm_01565	115		PqqD	putative coenzyme PQQ synthesis protein D	n.a.	S	0.436078	0.2289	NaN	NaN	1.11151	0.412652	NaN	NaN	NaN	NaN	NaN	NaN	NaN	21.3743	20.9382	20.2628	NaN	21.6559	21.4509	20.92	21.1167	20.8895	20.7886	20.468	n.a.	21.1481	n.a.	n.a.	21.5304
CDIF630erm_02085	115		CDIF630erm_02085	uncharacterized protein	n.a.	G	0.351085	0.201862	NaN	NaN	1.26343	0.0150342	NaN	NaN	NaN	NaN	NaN	NaN	NaN	20.8437	20.4926	19.5803	NaN	20.5054	21.0332	20.9396	20.4253	20.3969	20.643	19.5651	19.8831	19.2161	n.a.	19.7012	n.a.
CDIF630erm_02493	115		CDIF630erm_02493	cupin domain protein	CcpA-	G	-0.200086	0.174403	-0.694416	0.0494681	0.890103	0.0129123	0.395774	0.0325049	0.605021	0.000184207	-0.393196	0.00184111	0.0349429	24.1978	24.3979	23.3077	24.0021	24.3607	24.1407	24.0764	24.5328	24.3703	24.279	23.5536	23.0516	23.2739	24.1462	23.9227	23.926
CDIF630erm_03945	114		PhnA	phosphonoacetate hydrolase	Hfq-	P	0.911545	0.0183573	NaN	NaN	0.300829	0.346887	NaN	NaN	NaN	NaN	NaN	NaN	NaN	23.6461	22.7346	23.3453	NaN	23.8008	23.419	23.6922	22.3975	22.8834	22.8717	23.6582	23.4291	22.8265	22.539	n.a.	n.a.
CDIF630erm_00926	114	x	CDIF630erm_00926	uncharacterized protein	CcpA-	-	-1.50368	0.000149923	-1.88915	0.0288796	1.19637	0.0651054	0.810889	0.000959383	0.901892	0.000320286	-1.63204	8.43864e-06	0.222873	26.8033	28.3069	25.6069	27.496	26.755	26.9042	26.7449	28.2697	28.3734	28.2753	26.064	24.9075	25.6232	27.5071	27.3983	27.5771
CDIF630erm_01552	114		CDIF630erm_01552	putative endoribonuclease	n.a.	J	-0.161364	0.553216	-0.545671	0.234273	-0.253002	0.519651	-0.637309	0.139398	-0.468547	0.0951353	-0.382887	0.149188	0.433568	24.1329	24.2943	24.3859	24.9316	24.5113	23.9389	23.857	24.099	24.5953	24.1335	24.6547	24.5429	23.8302	25.2426	24.3797	25.039
CDIF630erm_00169	113		RplQ	50S ribosomal protein L17	SigH-	J	0.585549	0.122965	0.476166	0.163159	0.592075	0.134928	0.482692	0.162065	0.547332	0.0172284	0.540926	0.0164492	0.83832	27.7646	27.1791	27.1726	26.6964	27.3869	27.6972	28.1163	27.3941	26.8386	27.2488	27.1172	27.0268	27.3536	26.2546	26.8197	26.9285
CDIF630erm_01899	112		CDIF630erm_01899	uncharacterized protein, UPF0145 family	n.a.	S	-0.636941	0.0258486	0.315904	0.500111	-0.0663649	0.953579	0.886481	0.111142	0.436297	0.0820186	-0.22718	0.545144	0.071518	25.1593	25.7962	25.2256	24.9097	24.9815	25.0863	25.38	25.7885	25.6177	25.9619	24.5823	25.4917	25.4363	24.348	25.4752	24.6628
CDIF630erm_00888	111		SpoIIAA	anti-sigma F factor antagonist (stage II sporulation protein AA)	SigH+	T	NaN	NaN	NaN	NaN	NaN	NaN	-0.0625815	0.132137	NaN	NaN	NaN	NaN	NaN	NaN	22.7031	NaN	22.7656	n.a.	n.a.	n.a.	22.5939	22.7446	22.7648	n.a.	n.a.	22.4152	23.4697	n.a.	23.2208
CDIF630erm_00144	111	x	RplV	50S ribosomal protein L22	Hfq-	J	1.05386	0.00525487	0.537585	0.107904	1.08599	0.00827645	0.569718	0.07572	0.897119	0.000331174	0.867639	0.000453778	0.109358	29.4029	28.349	28.3169	27.7793	29.3864	29.2362	29.5669	28.5418	28.1725	28.3083	28.2739	28.0625	28.569	27.6532	27.4819	28.1241
CDIF630erm_01029	110		CDIF630erm_01029	transcriptional regulator, phage-type	n.a.	K	NaN	NaN	NaN	NaN	NaN	NaN	NaN	NaN	NaN	NaN	NaN	NaN	NaN	NaN	20.2696	20.7982	NaN	n.a.	20.9356	n.a.	20.8137	20.8943	n.a.	20.9558	21.7125	n.a.	n.a.	n.a.	21.0394
CDIF630erm_02609	110		CDIF630erm_02609	DsrEFH-like protein	Hfq+	P	-0.064502	0.704792	NaN	NaN	NaN	NaN	NaN	NaN	NaN	NaN	NaN	NaN	NaN	27.0104	27.0749	NaN	NaN	27.1362	26.6136	27.2111	27.1276	27.1304	26.9601	n.a.	n.a.	n.a.	n.a.	21.1342	n.a.
CDIF630erm_02209	110		CDIF630erm_02209	uncharacterized protein, AhpD-like	Fur+	O	0.70251	0.00144936	0.374128	0.24439	-0.178655	0.532549	-0.507037	0.0300754	-0.312595	0.0192215	0.518921	0.00156608	0.159859	26.6175	25.915	26.7961	26.422	26.5189	26.624	26.7036	25.9489	25.8538	25.9403	27.0215	26.3763	26.9118	26.5841	26.3466	26.3205
CDIF630erm_00532	109		CDIF630erm_00532	putative tautomerase	n.a.	S	1.26612	0.0626973	0.78863	0.435093	0.0319597	0.865865	-0.445533	0.193393	-0.125361	0.226413	1.01033	0.0295435	0.157457	22.7326	21.4665	22.7007	21.912	22.8634	22.844	22.4548	22.1637	21.9297	n.a.	22.3323	22.8864	22.8223	22.4171	n.a.	22.5727
CDIF630erm_03989	106	x	CDIF630erm_03989	uncharacterized protein	n.a.	S	-1.43543	0.0223635	-0.844673	0.0224963	-1.33145	0.0289395	-0.74069	0.0318587	-0.92541	0.000739798	-1.03864	0.000333232	0.990557	21.0638	22.4992	22.3952	23.2399	21.5974	21.6983	n.a.	22.2566	22.634	22.579	22.2639	22.6211	22.2709	23.4372	22.9278	23.3074
CDIF630erm_03299	106	x	CDIF630erm_03299	PTS system, mannose-specific IIB component	Hfq+	G	-1.18667	0.00165709	NaN	NaN	NaN	NaN	NaN	NaN	NaN	NaN	NaN	NaN	NaN	23.1663	24.3529	NaN	NaN	23.1415	23.3077	23.0366	24.199	24.417	24.4313	n.a.	n.a.	n.a.	n.a.	n.a.	n.a.
CDIF630erm_02148	106	x	CDIF630erm_02148	FeS cluster biogenesis protein	Hfq+	S	0.636811	0.0831719	0.40595	0.292303	1.0904	0.0216084	0.859543	0.10169	0.995596	0.00107598	0.558947	0.0292321	0.699161	27.1402	26.5034	26.0498	25.6438	26.8806	26.998	27.4719	26.6155	26.4502	26.4375	26.3227	25.7435	26.025	25.5916	25.0239	26.1135
CDIF630erm_02595	105		TrxA2	thioredoxin	SigH+	O	NaN	NaN	-3.00462	0.0390753	NaN	NaN	NaN	NaN	NaN	NaN	NaN	NaN	NaN	NaN	NaN	22.5766	25.5812	n.a.	n.a.	n.a.	23.0527	n.a.	n.a.	n.a.	22.8248	23.4344	24.9295	26.1856	25.3352
CDIF630erm_01875	105	x	TrxA1	thioredoxin	SigD-	O	-1.14346	0.00285431	0.358187	0.272903	-0.335129	0.0324128	1.16652	0.0513466	0.51505	0.0194454	-0.497754	0.0390912	0.000844004	26.2955	27.439	26.6306	26.2724	26.4414	26.249	26.1835	27.4541	27.5926	27.2497	26.6724	26.5399	26.6754	26.2524	26.6713	25.7481
CDIF630erm_00009	105		RsbV	anti-sigma factor antagonist	n.a.	T	-0.0765089	0.502732	-0.372653	0.137963	0.0314661	0.809647	-0.264678	0.248157	-0.128098	0.252331	-0.230557	0.0431657	0.16715	23.0559	23.1324	23.0244	23.397	23.1799	22.8721	23.0983	23.0666	23.091	23.2338	22.9846	23.0208	23.0666	23.2866	23.6699	23.1887
CDIF630erm_03148	105		CelC	PTS system, cellobiose-specific IIA component	n.a.	G	0.911321	0.135779	NaN	NaN	0.346709	0.216727	NaN	NaN	NaN	NaN	NaN	NaN	NaN	22.5683	21.657	22.2216	NaN	22.726	22.551	22.4105	22.3359	n.a.	22.1415	22.2206	22.5035	21.872	n.a.	n.a.	n.a.
CDIF630erm_00350	104		FliN1	flagellar motor switch protein FliN	c-di-GMP-	NU	0.653723	0.0533328	0.448428	0.0356634	0.770232	0.00355155	0.564937	0.0539674	0.686947	0.000178562	0.5744	0.000563046	0.324197	25.344	24.6903	24.5738	24.1254	25.3116	25.2506	25.4616	24.7239	24.3994	24.9033	24.6343	24.4366	24.6413	24.2088	24.2357	23.9093
CDIF630erm_00138	103	x	RpsJ	30S ribosomal protein S10	Hfq-	J	1.45824	0.00369508	0.516684	0.00520374	0.641905	0.00783644	-0.299646	0.0902936	0.325017	0.0171778	1.0151	1.19343e-07	3.21996e-05	30.1084	28.6502	29.4665	28.9498	30.1191	30.135	30.0704	28.8132	28.5989	28.5224	29.3651	29.5505	29.4779	29.0277	28.872	28.9454
CDIF630erm_01308	103	x	RplU	50S ribosomal protein L21	SigH-	J	1.30992	0.000473889	0.0848262	0.620315	1.08159	0.00102738	-0.143507	0.525807	0.612245	0.000973739	0.79466	7.06867e-05	0.000203793	31.0695	29.7596	29.9879	29.9031	30.9999	31.1666	31.0367	29.8767	29.7125	29.6819	29.8493	30.0494	30.0557	30.1999	29.7337	29.7226
CDIF630erm_03972	103		LicB	PTS system, lichenan-specific IIB component	CcpA+	G	0.983016	0.34288	NaN	NaN	-0.499064	0.105866	NaN	NaN	NaN	NaN	NaN	NaN	NaN	20.5237	19.5407	21.0228	NaN	20.4911	20.2849	20.7563	n.a.	19.9176	20.3075	20.8378	20.8362	21.335	n.a.	n.a.	n.a.
CDIF630erm_01464	103	x	CDIF630erm_01464	ribosomal protein L7Ae/L30e/S12e/Gadd45	n.a.	J	1.00373	0.000212836	0.519721	0.033664	0.679955	0.0220817	0.195945	0.191786	0.500258	0.000310091	0.798095	6.52527e-06	0.0111659	24.028	23.0243	23.348	22.8283	24.0619	23.9494	24.0696	23.0492	22.9741	23.0482	23.2929	23.5268	23.205	22.6673	23.0126	22.7834
CDIF630erm_03245	103		CDIF630erm_03245	uncharacterized protein	CcpA+	-	NaN	NaN	NaN	NaN	NaN	NaN	NaN	NaN	NaN	NaN	NaN	NaN	NaN	NaN	20.5844	22.1003	NaN	n.a.	n.a.	n.a.	21.2469	21.0875	n.a.	22.2649	n.a.	23.0103	n.a.	n.a.	n.a.
CDIF630erm_00150	102	x	RplX	50S ribosomal protein L24	CcpA+	J	1.07384	0.0023087	0.395477	0.224625	0.863976	0.044373	0.185613	0.428537	0.608972	0.00527735	0.795407	0.000880986	0.0483565	30.8356	29.7617	29.9716	29.5761	30.7704	30.7177	31.0025	29.8566	29.6307	29.7887	29.6218	30.0461	30.1886	29.1728	29.6027	29.8693
CDIF630erm_03984	102	x	CDIF630erm_03984	hypothetical protein	n.a.	-	-0.0407836	0.794634	0.0104947	0.973294	0.932939	0.247753	0.984217	0.0671859	0.958712	0.00806949	-0.0233619	0.874066	0.833197	22.5725	22.6133	21.6396	21.6291	22.4694	22.5275	22.7096	22.6677	22.7516	22.3973	n.a.	22.0955	22.343	22.2178	n.a.	22.2103
CDIF630erm_03288	101		SuyA	(2R)-sulfolactate sulfo-lyase subunit alpha	n.a.	G	NaN	NaN	-4.24112	0.0333193	NaN	NaN	NaN	NaN	NaN	NaN	NaN	NaN	NaN	NaN	NaN	21.7614	26.0025	n.a.	n.a.	n.a.	n.a.	n.a.	n.a.	n.a.	22.499	22.1756	25.0981	26.9464	25.119
CDIF630erm_01777	100	x	CDIF630erm_01777	PTS system, lactose/cellobiose-family IIB component	SigB+	G	-0.835457	0.422829	0.00262332	0.977214	-1.56167	0.0556663	-0.72359	0.122292	-1.08298	0.00871349	-0.259583	0.661266	0.630138	22.3403	23.1758	23.902	23.8994	22.8892	22.9605	n.a.	23.2808	22.7197	23.4335	23.6385	23.6325	24.3213	24.3542	23.6378	23.5687
CDIF630erm_00931	100		CDIF630erm_00931	PTS system, fructose-type IIB component	CcpA-	G	0.566584	0.390747	NaN	NaN	0.617262	0.362509	NaN	NaN	NaN	NaN	NaN	NaN	NaN	21.9744	21.4078	21.3571	NaN	n.a.	22.8787	22.1486	22.034	n.a.	21.9504	n.a.	21.9692	21.9145	n.a.	21.7668	n.a.
CDIF630erm_00141	96		RplW	50S ribosomal protein L23	SigH-	J	1.16364	0.290537	NaN	NaN	2.61493	0.0456305	NaN	NaN	NaN	NaN	NaN	NaN	NaN	24.6831	23.5194	22.0681	NaN	23.9925	25.4136	24.2115	23.8666	24.1306	21.2004	22.9242	21.8659	20.4275	n.a.	22.7994	n.a.
CDIF630erm_01298	94		MinE	cell division topological specificity factor	SigH+	D	-0.39689	0.182842	NaN	NaN	NaN	NaN	NaN	NaN	NaN	NaN	NaN	NaN	NaN	21.8396	22.2365	NaN	NaN	21.8489	22.0921	21.5217	21.9059	22.4405	22.3108	22.3332	n.a.	n.a.	n.a.	n.a.	n.a.
CDIF630erm_00314	94		GroS	10 kDa chaperonin	n.a.	O	-0.180027	0.538938	-0.109425	0.977815	-0.690625	0.307644	-0.620023	0.407881	-0.653555	0.126659	-0.136844	0.564473	0.588069	23.5184	23.6984	24.209	24.3185	22.2755	24.4999	22.7887	23.4764	23.8721	23.7195	24.1651	23.7212	24.6062	23.3534	24.2519	24.9347
CDIF630erm_00143	93	x	RpsS	30S ribosomal protein S19	SigH-	J	0.725302	0.753774	NaN	NaN	2.39099	0.00860005	NaN	NaN	NaN	NaN	NaN	NaN	NaN	22.2755	21.5502	19.8845	NaN	22.6415	21.5582	22.417	20.5672	n.a.	22.8687	19.4832	20.0298	20.0696	n.a.	20.7372	n.a.
CDIF630erm_03992	92		RpsF	30S ribosomal protein S6	SigH-	J	0.446393	0.441084	-0.15168	0.755448	0.837846	0.150325	0.239773	0.597264	0.554014	0.246	0.202368	0.466243	0.88023	27.8754	27.429	27.0375	27.1892	27.1851	27.9721	28.266	27.8974	26.2439	27.6636	26.4827	27.0049	27.4615	24.9151	28.2377	26.7249
CDIF630erm_01463	91		CDIF630erm_01463	uncharacterized protein	n.a.	K	0.576512	0.515756	-0.118649	0.136408	0.540183	0.523634	-0.154977	0.378555	0.219991	0.151228	0.251988	0.117596	0.938031	23.977	23.4005	23.4368	23.5555	n.a.	24.9667	23.9973	24.2111	n.a.	23.7179	n.a.	24.1472	23.8844	23.7467	23.6166	23.2603
CDIF630erm_00700	91		CDIF630erm_00700	uncharacterized protein	CcpA-	-	0.62688	0.843029	-3.24496	0.0793235	4.04023	0.187138	0.168385	0.792207	1.37094	0.0343423	-0.206255	0.0739805	0.045027	22.241	21.6141	18.2008	21.4457	23.5397	n.a.	21.352	n.a.	21.8049	22.5084	18.9732	18.5703	n.a.	n.a.	22.3379	21.6399
CDIF630erm_01406	90		RpsP	30S ribosomal protein S16	n.a.	J	NaN	NaN	NaN	NaN	4.73135	0.0871288	NaN	NaN	NaN	NaN	NaN	NaN	NaN	23.8248	NaN	19.0934	NaN	25.0913	21.6447	22.4043	n.a.	n.a.	20.5883	19.8923	19.4271	n.a.	n.a.	20.3509	n.a.
CDIF630erm_01469	90		CDIF630erm_01469	putative rna-binding protein	n.a.	S	0.740264	0.0163138	0.436945	0.0731374	0.677734	0.0395801	0.374416	0.0743414	0.556563	0.000701834	0.615929	0.000326375	0.177861	24.1101	23.3699	23.4324	22.9955	23.8498	24.2328	24.2164	23.4548	23.4413	23.1995	23.4522	23.5156	23.3228	22.8924	23.2127	22.8537
CDIF630erm_00162	89	x	CDIF630erm_00162	ribosomal protein L14E/L6E/L27E-like protein	SigH-	J	1.55732	0.0246711	0.70433	0.594757	0.273784	0.231099	-0.579204	0.130219	0.00538535	0.295443	1.10843	0.00631281	0.0159348	23.3927	21.8354	23.1189	22.4146	23.1758	23.5064	23.4735	n.a.	22.3017	22.5299	22.9075	23.4139	22.9819	22.9588	23.0392	n.a.
CDIF630erm_02719	88		RpsT	30S ribosomal protein S20	SigH-	J	1.35703	0.363956	NaN	NaN	NaN	NaN	NaN	NaN	NaN	NaN	NaN	NaN	NaN	22.0187	20.6616	NaN	NaN	22.5411	22.4702	19.6686	21.6593	20.2714	18.6039	18.7118	n.a.	n.a.	n.a.	20.1472	n.a.
CDIF630erm_03019	86		PtsH	phosphocarrier protein HPr	SigH-	G	-0.133638	0.841007	0.018451	0.9426	0.443694	0.553176	0.595783	0.842658	0.521256	0.601896	-0.0711422	0.823526	0.876518	24.2808	24.4144	23.8371	23.8186	24.8238	24.3491	23.2646	25.501	22.7272	23.5927	24.1213	23.1584	24.048	23.0335	24.0254	24.1584
CDIF630erm_00008	86		CDIF630erm_00008	hypothetical protein	n.a.	-	-0.151462	0.330027	-0.633068	0.130502	0.0134258	0.95119	-0.46818	0.199521	-0.25984	0.165438	-0.411158	0.0255125	0.148062	22.3574	22.5088	22.344	22.977	22.4978	22.1073	22.4373	22.5551	22.5825	22.3808	22.2586	22.5334	22.2192	22.8826	23.3535	22.5909
CDIF630erm_00906	86		CDIF630erm_00906	putative metal-binding protein	SigH+	S	NaN	NaN	0.460754	0.488589	NaN	NaN	0.978034	0.524281	NaN	NaN	NaN	NaN	NaN	NaN	22.154	21.6368	21.176	n.a.	n.a.	n.a.	22.0277	22.2642	22.1606	22.335	n.a.	22.0988	n.a.	22.1843	21.1594
CDIF630erm_03778	86		AtpC2	ATP hydrolase subunit epsilon	SigH-	C	1.74603	0.101047	NaN	NaN	0.665227	0.465445	NaN	NaN	NaN	NaN	NaN	NaN	NaN	23.5027	21.7567	22.8375	NaN	24.3145	22.6054	23.0039	22.2497	20.5698	21.9625	23.1439	22.9034	22.3567	n.a.	22.427	n.a.
[truncated: 16 more rows]

## Sheet: Info
BHI_E	medium: BHI, growth condition: exponential phase
[truncated: 51 more rows]
